# Supplementary material for: Fat sensory cues in early life program central response to food and obesity
Source: Nat Metab. 2025 Dec 1;7(12):2451–73. doi: 10.1038/s42255-025-01405-8 (PMC12727534; doi:10.1038/s42255-025-01405-8)
Supplement: Supplementary file 2 — Raw data from dams’ blood analysis. [file 42255_2025_1405_MOESM2_ESM.xlsx]

## Sheet: Lipids_neg
row ID	row m/z	row retention time [min]	01_Blood_neg.mzXML Peak area	05_Blood_neg.mzXML Peak area	08_Blood_neg.mzXML Peak area	04_Blood_neg.mzXML Peak area	03_Blood_neg.mzXML Peak area	02_Blood_neg.mzXML Peak area	09_Blood_neg.mzXML Peak area	11_Blood_neg.mzXML Peak area	07_Blood_neg.mzXML Peak area	10_Blood_neg.mzXML Peak area
202	928.627	10.0537	19.6493	19.7638	19.6641	19.5866	19.7403	19.532	19.4008	19.6942	19.6189	19.6987
45	820.608	9.8184	22.8247	23.2458	22.4803	22.3906	22.2972	22.2603	22.1274	22.4012	22.6756	22.4835
203	953.694	10.7848	19.7153	19.945	19.6946	19.5824	19.6423	19.4447	19.4637	19.5903	19.7406	19.6847
224	859.534	7.08209	18.9252	18.6777	19.7176	19.5993	19.9322	19.6902	19.5643	19.6654	19.4035	19.9701
46	840.576	7.71136	22.4956	22.6313	22.8952	22.6344	22.7886	22.5147	22.3336	22.7965	22.6522	22.9133
246	914.574	6.00357	18.9013	18.7873	19.022	18.806	18.7537	18.8329	18.9496	19.0826	18.9114	19.0928
112	753.568	10.4478	20.5339	20.8734	20.7366	19.7929	19.7561	20.0692	20.3865	20.612	20.4929	20.179
47	307.264	4.84871	22.4263	22.0461	22.467	21.8176	22.6418	22.1345	21.9023	22.5605	22.1973	22.6107
247	854.592	8.70957	18.3664	18.289	18.8962	18.6554	19.0439	18.4713	18.4327	19.0124	18.667	19.1221
48	790.561	8.02691	22.8819	23.1364	22.4364	22.5495	22.688	22.3814	22.4553	22.4184	22.6796	22.5501
113	832.571	6.46908	20.9581	21.701	19.9861	19.9029	19.552	20.1114	20.2564	20.3455	20.8238	20.2025
204	930.569	5.15	20.6086	20.7431	20.6304	20.4971	20.3379	20.3455	20.5462	20.6288	20.7279	20.3609
114	704.62	11.3356	20.1794	20.4296	19.6544	19.434	19.3364	18.8814	18.9788	19.4069	19.8147	19.704
49	885.55	7.71789	22.1552	21.7694	22.7549	22.7285	22.9858	22.7559	22.7958	22.8211	22.5316	22.971
248	771.578	10.1018	18.9117	19.3523	19.1131	18.2199	18.2501	18.7189	19.1866	18.9579	18.8728	18.9216
50	873.707	11.8329	22.5885	23.077	21.7073	21.8578	21.4525	21.2208	21.3846	21.484	22.1591	21.6043
225	696.651	12.8296	18.8555	19.1669	18.1789	17.7682	17.7479	17.7283	17.4901	17.9181	18.168	18.1899
314	843.66	9.88084	20.7263	21.2573	20.0736	20.0295	19.8879	19.6865	19.6945	19.882	20.4059	20.0038
115	804.613	9.55017	20.4855	20.9071	20.1158	20.0464	20.0574	19.8095	19.9911	20.0924	20.3902	20.2108
51	876.597	5.84219	23.564	23.1866	22.9377	22.5284	22.4359	22.6359	22.729	22.8269	22.8936	22.6162
249	894.607	4.94137	18.7175	19.2315	19.2116	18.2464	18.4026	18.9347	19.1147	19.2243	19.1671	19.0813
116	764.524	8.57332	20.4522	20.4316	19.8833	19.9631	20.7238	19.6587	19.1525	19.5718	19.9643	20.44
205	757.597	10.1738	20.4658	20.9213	20.8482	19.8127	19.8055	20.5769	20.9583	20.5924	20.4004	20.753
226	852.612	8.9429	18.8115	19.0203	19.0916	18.8568	19.2621	18.9017	18.9756	19.2039	19.148	19.4613
52	846.551	5.31847	23.3025	23.7006	23.024	22.611	22.3443	22.5265	22.6865	22.9084	23.142	22.6985
53	892.608	8.93204	22.1585	21.8438	22.4737	22.5376	22.7421	22.2539	22.2896	22.6725	22.272	22.7366
227	846.66	12.1585	18.8355	18.613	18.7744	18.7602	18.721	18.6607	18.6917	18.991	18.737	18.9274
471	459.421	9.51333	14.7527	14.1143	12.4538	14.3182	13.8975	13.1886	13.0344	13.2424	14.3553	13.9296
54	680.62	12.096	22.1154	22.465	20.8509	20.7908	20.3226	20.1387	20.3605	20.4869	21.4316	20.5682
250	896.639	9.89119	18.53	18.6236	19.1818	18.7875	19.1711	18.6689	18.8439	19.3648	19.0751	19.3541
315	836.545	7.0239	18.134	18.1716	18.5009	18.2596	18.4614	17.7721	18.0309	18.4626	18.4018	18.6201
228	833.519	6.83865	18.7391	18.5016	19.5671	19.4144	19.7129	19.5687	19.38	19.4447	19.2285	19.7032
316	883.534	7.01038	19.1493	18.9189	18.9676	19.0015	19.9633	18.949	18.8939	18.981	18.8087	19.8596
55	626.346	2.56777	21.8148	21.869	22.1367	21.9728	22.346	21.972	21.9025	22.0942	21.8794	21.9681
206	891.721	15.3225	18.7161	17.7006	17.3434	17.3448	17.3479	17.7054	16.818	16.9587	17.5354	17.509
229	780.582	12.09	18.6037	19.258	17.8723	17.9982	17.6022	17.3217	17.5901	17.5833	18.2662	17.6352
56	227.202	3.62231	21.8628	21.5168	21.867	21.0329	21.9848	21.5678	21.3028	21.9634	21.6288	21.7447
207	1464.15	7.57707	18.7267	19.0756	18.4681	18.3396	18.2915	17.9852	18.2922	18.5384	18.7469	18.5861
117	867.595	8.49049	21.3511	21.3065	21.7741	21.5353	21.6746	21.2544	21.6341	21.9231	21.8568	21.9725
653	804.516	8.87102	15.988	15.9447	15.7439	15.9403	16.2533	15.6296	15.1827	15.4747	15.8353	16.3623
472	599.489	9.89539	14.3311	12.7235	12.269	13.3971	11.6797	12.1487	12.2004	9.86061	11.8107	12.087
230	734.535	8.02405	18.7961	18.5974	18.6797	18.8667	18.6385	18.7245	18.9349	19.0064	18.911	18.8172
57	1049.68	2.96931	21.6024	21.9282	21.7683	21.4341	21.6661	21.6757	21.6123	21.7314	21.7039	21.4856
251	706.636	11.5885	18.2947	18.6418	17.1938	16.8177	16.6198	16.5084	16.2599	16.797	17.3232	17.2601
208	708.446	4.02998	19.3594	19.7719	19.4262	18.9476	18.4188	18.9917	19.4036	19.2956	19.3729	18.9989
317	848.594	10.1502	18.1716	18.223	18.478	18.2659	18.6457	18.257	18.1145	18.4859	18.1902	18.6612
231	750.544	9.90364	18.7313	18.8563	18.4959	18.5157	18.8904	18.0629	17.7843	18.316	18.6231	18.8447
252	886.546	4.88494	19.0924	19.6147	19.2357	18.5893	18.0729	18.4187	18.784	19.0556	19.0542	18.875
118	778.597	9.38088	19.9585	20.6238	19.2292	19.2986	19.0286	18.8475	19.0046	19.1162	19.6908	19.2766
58	253.217	3.88478	21.9628	21.3331	21.7316	21.2999	22.2625	21.6303	21.668	22.1024	21.532	21.7757
59	465.304	4.17431	21.4003	21.8972	21.5883	21.0838	21.3898	21.1081	21.1135	21.3841	21.4411	21.4936
119	762.508	8.09404	19.8723	19.8046	19.2934	19.5189	20.0224	19.0132	18.5123	19.117	19.4347	19.7028
209	842.592	8.92806	18.9248	18.811	19.0351	19.0519	19.2017	19.0052	18.7828	19.0854	18.8774	19.2829
318	1173.76	9.75608	17.6285	17.4561	18.0077	18.3743	18.6304	18.2369	18.3022	18.1941	17.8565	18.2353
253	850.597	8.47854	18.3197	18.4083	18.3386	18.3676	18.7017	18.0804	18.1232	18.4974	18.3418	18.6431
60	830.556	6.06162	22.6491	23.0569	22.6569	22.1651	22.0005	22.2615	22.3368	22.5478	22.545	22.2372
655	778.575	10.9337	15.5072	15.3129	16.1448	15.8174	16.5034	15.5436	15.3882	15.7256	15.6081	16.3132
120	724.646	11.5474	19.9404	20.0438	19.3543	18.9248	19.1386	18.9826	18.6662	19.1677	19.3155	19.3706
61	596.526	8.96689	21.6283	21.9113	21.016	21.036	20.8691	20.6928	20.6425	20.9567	21.367	21.1367
232	709.61	12.1275	18.7957	19.042	18.3147	18.3136	18.1927	17.9167	17.9756	18.2337	18.5351	18.3306
121	763.597	7.88799	19.8356	20.237	19.4326	19.4599	19.2498	19.2082	19.3502	19.5136	19.7633	19.5832
254	636.349	2.7905	18.1047	18.3545	18.1837	18.0076	18.0587	18.1475	18.2847	18.2236	18.1618	18.0757
319	866.673	10.3546	18.3521	18.2229	18.4618	18.3722	18.6477	18.1868	18.2872	18.714	18.3725	18.6588
473	363.252	4.64793	18.438	18.0544	18.3857	17.9635	18.4434	18.2318	18.1804	18.5597	18.2707	18.4842
62	869.676	9.95333	22.3546	22.6608	22.3918	22.1781	22.3925	22.0091	22.0704	22.3849	22.3958	22.4778
122	722.667	13.4642	19.8544	20.1638	19.1013	19.0669	18.918	18.6817	18.611	18.857	19.2378	19.1541
63	301.217	3.60613	21.3888	20.8589	20.9807	20.879	21.7434	21.2491	20.61	21.1607	20.7949	21.2471
210	899.65	6.24925	19.0804	19.7044	17.8157	17.9326	17.1896	17.1612	17.3926	17.399	18.4092	17.4301
64	845.676	10.7645	22.0484	22.6351	21.0478	21.2032	20.6973	20.5186	20.6258	20.6961	21.656	20.8202
656	764.524	8.1488	10.617	11.4146	12.887	12.2071	14.2184	11.3628	10.1006	12.4702	12.3964	13.5866
255	766.539	9.06951	18.2416	18.1811	17.5267	17.5603	18.1013	17.1284	16.7602	17.2649	17.8574	17.8967
65	710.667	13.2647	21.2791	21.9485	20.1293	20.0706	19.6457	19.6524	19.5155	19.8604	20.6134	20.1357
211	753.568	10.9394	19.0256	19.692	19.3343	18.3588	18.1389	18.3815	18.9837	19.4546	19.0524	19.1603
320	1025.63	2.96764	18.3829	18.4373	18.3931	18.4002	18.3999	18.3591	18.3981	18.3832	18.3696	18.2767
233	652.589	11.0788	18.6387	19.1379	17.3915	17.4128	16.7518	16.7708	16.8483	17.1186	18.0212	17.1109
474	502.294	3.00926	16.8221	16.5279	17.3943	17.0832	17.7625	16.8723	16.5998	17.2397	16.94	17.5745
66	759.566	6.83583	21.5835	21.85	21.5456	21.4344	21.4894	21.1456	21.3068	21.6181	21.6515	21.6465
123	736.683	13.824	19.6372	20.0545	18.2042	18.3067	17.7922	17.6284	17.5943	17.9059	18.7076	17.9918
124	737.537	7.57991	20.2773	20.3608	20.2132	20.138	20.1676	20.0884	20.167	20.2663	20.3135	20.2498
657	771.518	6.88448	13.8275	13.2586	13.3837	12.1245	13.3681	11.2412	13.3403	12.6349	13.6706	13.1453
212	648.63	13.0588	18.901	19.2576	18.186	17.9542	17.6832	17.6061	17.7311	17.9379	18.4533	18.2186
234	1470.08	7.79765	18.4148	19.001	17.3971	17.4168	17.3312	16.9315	16.9879	17.2589	17.908	17.3605
67	789.613	8.60659	21.643	22.1674	21.0827	21.0733	20.8832	20.7688	20.8879	21.0257	21.3681	21.0207
321	974.61	8.92692	17.815	17.3194	18.214	18.3978	18.4841	18.2094	18.2549	18.4431	18.0269	18.4178
125	806.597	12.1309	19.8109	20.2354	19.712	19.7079	19.5698	19.2266	19.4029	19.5711	19.8839	19.7331
256	958.6	5.83923	19.6633	19.2661	19.7415	19.336	19.3178	19.5158	19.6009	19.0256	19.6336	18.927
68	788.545	7.29599	21.5654	21.7434	21.8462	21.5578	21.708	21.3097	21.2542	21.8121	21.6796	21.9463
257	873.706	11.0929	18.4623	18.9306	18.2066	18.186	18.1437	17.8988	17.9928	18.3398	18.3014	18.2687
322	846.643	11.1737	17.8346	17.6272	17.827	17.8053	17.9937	17.7005	17.7377	17.9534	17.853	18.005
126	881.519	6.59408	19.3688	19.1148	19.7671	19.7088	20.1933	19.5021	19.3862	19.947	19.5275	20.1955
69	555.442	8.87049	21.3676	21.7757	21.7497	21.0012	20.9145	21.4728	21.7472	21.5161	21.5654	21.489
258	914.577	5.51428	18.3524	18.8107	18.3716	17.6449	17.6199	17.7688	18.0226	18.2878	18.1975	17.7943
127	812.545	7.26271	19.7759	20.0045	20.0358	19.7532	19.9478	19.3934	19.4077	19.9618	19.9407	20.1325
213	714.508	8.41085	18.9287	18.5989	18.6661	18.5231	19.1297	18.5335	17.954	18.5459	18.5514	18.9586
214	842.673	11.1511	18.8939	19.0231	18.8008	18.5634	18.7196	18.4495	18.6459	18.8976	18.8696	18.9122
70	295.228	2.2906	21.6732	21.8061	21.9425	21.4585	21.9644	22.2878	21.8134	22.0009	21.7091	21.9005
259	571.437	6.20164	18.0254	18.4025	18.2909	17.5466	17.686	18.0578	18.4578	18.2044	18.3217	18.1832
235	852.553	5.84333	19.3619	19.4778	19.4281	19.5738	19.5262	19.7034	19.7816	19.2857	19.3076	19.0646
475	441.322	4.43735	13.4052	11.223	12.6305	10.7073	12.2871	11.0369	13.8593	11.7165	10.4835	12.3781
323	834.587	7.90331	17.5617	17.7055	17.5169	17.2652	17.3065	17.3468	17.4459	17.6462	17.3909	17.5514
128	624.557	10.0273	19.6869	20.2689	18.6847	18.7715	18.3881	18.2032	18.354	18.5942	19.3241	18.6213
71	755.583	10.271	22.7053	23.0456	22.9167	21.9646	21.9541	22.4532	22.8038	22.7477	22.5774	22.5366
129	385.236	4.06058	19.5721	19.3707	19.9475	19.494	20.099	19.6203	19.6883	20.0657	19.744	20.2925
130	900.595	9.03419	20.7384	20.7832	20.6457	20.6788	20.6464	20.7266	20.6359	20.6872	20.731	20.7015
72	309.28	5.38874	21.2272	20.9644	21.1068	20.5596	21.3402	20.9115	20.6312	21.228	20.8845	21.2292
215	711.626	13.0566	18.9179	19.307	18.3247	18.4884	18.2145	18.0739	18.0753	18.2016	18.6334	18.3454
260	747.518	7.73731	17.9553	18.4706	16.3109	16.8976	17.6045	15.5905	17.5237	16.2125	17.6031	17.1493
236	686.604	13.0548	18.6493	19.0872	18.0622	18.1704	17.8889	17.6968	17.7566	17.9072	18.3837	18.0811
73	860.602	6.84374	21.6981	22.0066	21.9865	21.5167	21.4942	21.6711	21.7931	21.896	21.7508	21.9335
131	540.367	3.29681	19.5185	19.9434	19.5646	19.3283	19.564	19.6194	19.5859	19.6287	19.6641	19.4019
476	675.521	10.0983	15.4602	14.7145	14.474	13.8591	14.6552	14.3428	13.4466	14.2428	14.2492	14.451
132	768.532	8.81468	20.3997	20.4575	20.2306	20.2984	20.1177	20.1844	20.2046	20.155	20.3279	20.1749
324	946.579	7.65889	16.9931	16.9146	17.24	17.0419	17.1517	16.8077	16.9126	17.0586	17.0849	17.2901
74	874.582	6.05701	22.2536	22.5645	22.1646	21.5447	21.315	21.7175	21.7628	21.9796	22.0244	21.7268
261	894.623	9.19788	17.7598	17.6088	17.8024	18.0123	18.1579	17.8864	17.8293	18.0668	17.919	18.1003
216	682.636	12.3427	19.0508	19.8478	18.2174	17.832	17.556	17.5776	17.4971	17.923	18.5102	18.0728
133	499.379	6.7902	19.6721	20.2079	20.0342	19.4186	19.241	19.7768	20.0467	19.8595	19.9043	19.6708
237	736.477	4.72552	18.7333	19.0843	19.0942	18.474	18.0735	18.5233	18.8719	18.988	18.9364	18.633
134	558.333	3.81186	20.0247	20.1365	20.0999	19.957	19.9643	20.0206	20.0255	20.0407	20.0413	20.0096
238	816.532	7.70909	18.6065	18.6381	18.8887	18.68	18.7991	18.5597	18.5127	18.8086	18.7117	18.9328
217	902.611	9.81841	19.164	19.5128	18.8221	18.7821	18.5946	18.7003	18.6818	18.7563	19.0022	18.8467
661	959.789	14.4249	14.5742	13.3364	11.1755	9.84128	11.4462	11.2902	9.57934	10.9179	11.9646	11.6645
90	758.579	8.01613	20.7126	20.5875	20.5806	20.722	20.5144	20.5432	20.7473	20.9069	20.8711	20.7854
75	311.223	1.39292	22.4396	22.9356	22.281	22.1168	22.9102	23.3255	22.5113	22.3622	22.3405	22.2366
76	872.639	10.1486	21.6652	21.7188	22.0744	21.7143	22.0796	21.6613	21.519	22.0131	21.6658	22.1496
77	526.315	2.09788	20.9697	21.3335	21.185	20.9039	21.0994	21.1936	20.9856	21.1198	21.0772	20.9196
325	950.61	8.62575	17.5078	17.5122	17.7327	17.7487	17.8413	17.6852	17.5042	17.8763	17.6406	17.8044
78	857.519	6.82566	20.8938	20.533	21.5293	21.5275	21.7926	21.451	21.3907	21.5533	21.2807	21.7452
239	888.576	7.40944	18.8533	18.8731	19.0853	19.0729	19.2471	18.6518	18.5138	19.1046	18.9073	19.2048
218	666.472	6.16147	18.7578	19.1597	18.9343	18.6477	18.723	18.5714	18.6812	18.9533	18.8175	18.9471
262	896.637	9.67839	18.1194	18.0825	18.3985	18.0734	18.4531	17.9898	18.3335	18.6806	18.5378	18.828
240	750.544	9.57619	18.8383	19.0265	18.2834	18.152	18.5438	17.662	17.4854	17.9859	18.414	18.503
91	604.362	2.95066	20.9276	21.1322	21.3654	21.0933	21.3946	21.1452	20.9708	21.2356	20.9597	21.1714
263	684.607	12.3842	17.7015	18.2	17.0088	16.9872	16.758	16.541	16.4693	16.8247	17.0597	17.0077
92	766.539	9.38369	20.5374	20.5201	20.049	19.9468	20.3737	19.496	19.0814	19.7516	20.0627	20.329
93	684.607	13.0531	20.6112	20.9884	19.9289	20.1069	19.7502	19.6361	19.6431	19.7573	20.3638	19.9422
94	722.513	8.87218	20.391	20.3362	19.9412	20.0672	20.4847	19.6092	19.2337	19.6867	20.077	20.4041
95	452.278	3.03348	20.3451	20.3579	20.4499	20.4976	20.8049	20.5993	20.0988	20.3001	20.3459	20.387
264	894.623	9.35822	17.7389	17.8985	18.1463	18.0249	18.1291	17.7279	17.7299	18.0737	17.946	18.2797
96	868.688	11.1765	20.5137	20.3958	20.5558	20.5388	20.668	20.3991	20.5359	20.7764	20.6083	20.7031
241	769.562	7.44144	20.0099	20.3229	20.1112	19.3456	19.3689	19.8467	20.0645	20.0405	20.0887	19.9377
242	892.608	8.55692	18.8359	18.9319	19.1794	18.9339	19.26	18.76	18.8477	19.147	18.9987	19.3456
662	905.745	14.0201	15.6917	15.0214	14.5015	12.8715	13.4513	13.8364	13.3875	13.6758	14.2266	14.0502
79	277.217	3.66684	21.6742	20.9781	21.3649	20.7638	21.8457	21.2924	20.9619	21.6078	21.1641	21.5066
265	808.613	12.378	17.6646	18.3413	17.1567	17.2572	17.0195	16.8276	16.778	17.005	17.4601	17.2175
80	868.607	8.59984	21.5821	21.605	22.0325	21.7498	22.0165	21.7863	21.5958	22.0353	21.7838	22.1123
81	864.576	7.66169	21.1511	21.1858	21.426	21.2962	21.4878	21.0226	20.9919	21.3218	21.318	21.5097
97	858.587	6.91218	21.6636	22.0997	21.7655	21.1766	21.1935	21.4877	21.5362	21.6606	21.5362	20.3153
98	708.651	12.3803	20.487	21.0366	19.6284	19.4261	19.1537	19.1962	18.9887	19.4389	19.9143	19.6395
99	736.514	6.87878	20.7846	21.1567	20.4184	20.2065	20.1546	20.0312	20.0746	20.2782	20.5057	20.3513
326	845.566	8.54628	18.6626	18.6491	18.551	18.5073	18.797	18.5665	18.351	18.7387	18.4279	18.7561
243	858.586	6.1592	18.6471	18.9095	18.9275	18.7451	18.5934	18.7269	18.753	18.8822	18.8185	18.9506
219	888.561	4.84982	20.7234	21.0151	20.8546	20.475	20.0567	20.1163	20.5778	20.8379	20.9065	20.4808
266	861.55	7.73225	17.7735	17.4219	18.5783	18.7096	18.6526	18.6545	18.4887	18.3716	18.5642	18.6548
82	319.228	2.50063	21.2314	20.9112	21.8287	20.8319	21.6912	21.228	21.5366	22.1654	21.5912	22.7109
100	733.55	6.66653	20.4559	20.7373	20.3612	20.1842	20.1611	19.924	20.2101	20.4007	20.4922	20.4536
83	478.294	3.28213	20.7928	20.6248	21.129	21.1268	21.538	21.2561	20.7225	21.0025	20.8895	21.1285
220	867.66	9.13668	18.9644	19.1001	19.1353	18.8569	19.2454	18.7476	18.8916	19.2203	19.0472	19.3218
244	856.571	6.17051	19.595	20.3622	19.8365	19.4806	20.0157	19.521	19.5145	19.732	19.7349	19.6951
245	922.579	7.70909	18.4862	18.5263	18.7661	18.6143	18.6757	18.5368	18.3772	18.7215	18.5029	18.7231
101	868.607	8.88979	20.31	20.2992	20.4688	20.3114	20.5492	20.1967	20.2024	20.6063	20.5704	20.7174
84	527.447	10.6942	20.8351	20.7117	21.0715	21.1362	21.309	20.8987	21.1607	21.3545	21.1121	21.314
327	866.592	8.48937	22.2551	22.2313	22.691	21.5205	21.8552	22.2072	22.5395	22.8316	22.7721	22.8791
85	694.636	12.5909	20.9626	21.2267	20.6677	20.1377	20.3017	20.0607	20.0525	20.4363	20.5559	20.6488
480	339.327	7.09882	17.6202	17.9688	17.9046	17.8083	17.7424	17.5711	17.6556	17.6865	17.935	17.7983
102	808.613	13.0537	20.3818	20.948	19.9999	20.1847	19.8279	19.6038	19.7036	19.7803	20.3986	19.9275
267	900.597	6.44817	18.2663	18.538	18.2683	18.1165	18.0744	18.0157	18.2101	18.2656	18.1788	18.1263
86	1105.74	3.81247	20.0979	20.7026	20.3155	19.867	20.0116	19.9968	20.0079	20.1362	20.1573	20.0654
268	888.576	7.57198	17.6855	17.8004	18.1501	17.8858	18.2252	17.709	17.6142	17.9485	18.0227	18.0946
103	1097.68	2.65626	19.7902	20.0711	20.2177	19.6868	20.1286	19.9858	19.64	20.0377	19.7127	19.8646
664	773.534	7.47516	13.0604	13.2326	11.3561	12.6373	13.456	11.1563	11.9368	11.8717	12.8086	13.4038
328	874.579	8.79871	20.3963	20.4216	20.2212	20.0172	19.8432	19.8879	20.176	20.1621	20.3289	20.1256
87	480.31	2.97493	20.6536	20.9791	20.8667	20.5862	20.7677	20.7582	20.7296	20.8028	20.757	20.5928
104	777.568	10.0746	20.9795	21.343	21.1136	20.4636	20.5792	20.8571	21.0924	21.0905	21.0056	20.5345
88	738.508	8.36398	20.6797	20.6126	20.0201	20.0271	20.5713	19.6438	19.2625	19.7366	20.1809	20.3583
105	293.212	2.29547	21.1177	21.5267	21.2058	20.8566	21.2628	21.5711	21.0728	21.2514	21.1262	21.1375
89	777.568	10.3044	21.197	21.5043	21.3802	20.4821	20.4039	20.8137	21.1502	21.2008	21.0818	20.8325
23	327.233	3.95758	24.322	24.0425	24.4481	24.2119	24.8514	24.2762	24.2389	24.579	24.2564	24.7409
403	807.503	6.64779	16.5758	16.1697	15.926	16.1695	16.5125	16.2772	16.1046	16.0573	16.3309	16.477
24	582.378	3.81189	24.5397	24.9091	24.6854	24.3852	24.4789	24.4769	24.5006	24.588	24.5688	24.5181
381	359.296	5.27894	18.5492	18.195	18.716	18.1469	18.9062	18.2144	18.3559	18.83	18.4978	19.0714
665	961.75	14.7098	13.1948	11.4588	13.3604	13.8032	13.4261	13.2729	11.6154	13.2013	13.1354	13.1881
25	578.346	2.61967	24.5498	24.7314	24.8642	24.546	24.7877	24.6941	24.4825	24.7389	24.5671	24.6768
26	818.592	9.00134	25.1945	25.4274	25.029	24.9871	24.9996	24.9004	24.8251	25.0354	25.1414	25.0916
482	451.379	6.51989	14.1567	13.0683	13.4099	11.6131	12.5722	13.1233	11.5392	13.241	12.369	12.748
404	609.51	4.136	12.5065	11.1214	9.94001	9.7862	11.4556	10.6747	12.6325	9.87552	9.85998	9.59691
329	524.278	2.62471	18.9294	18.6198	19.1624	18.9397	19.8939	19.0683	18.8244	19.0701	18.9183	19.3951
106	500.278	2.70255	19.9887	19.7153	20.6437	20.2325	21.1139	20.2781	19.9033	20.5668	20.0665	20.8094
382	781.487	6.49052	15.4334	14.3814	14.343	14.3618	14.2843	13.906	14.1836	13.1721	14.3186	14.7162
107	680.451	5.35176	20.2335	20.4991	20.3149	20.2104	19.9194	19.9459	20.1704	20.3992	20.5169	20.1892
27	761.582	7.57538	24.3174	24.5254	24.1755	24.0582	24.0977	23.8839	24.0355	24.2206	24.3615	24.237
666	877.714	14.048	13.1523	9.6096	10.0367	13.1916	9.60147	10.032	12.4037	11.5585	12.355	10.0043
221	955.71	11.8301	19.2928	19.7426	18.5606	18.5219	18.3228	18.1292	18.2931	18.3162	18.9143	18.447
108	817.644	9.68233	20.4827	21.0875	19.249	19.3679	18.9213	18.7322	18.8507	18.8884	19.9461	19.1499
483	946.88	15.9885	16.0864	16.0574	15.4147	15.7763	15.5424	15.5153	15.3	15.6958	15.6114	15.6184
109	682.591	12.1292	20.2222	20.4515	19.6932	19.7218	19.6513	19.3396	19.4029	19.6348	19.945	19.7671
330	872.566	5.58429	20.9911	21.2746	21.0815	20.6853	20.5855	20.5997	20.8169	21.0182	21.0243	20.8415
222	571.437	6.94756	18.6805	19.0598	18.8715	18.248	18.2132	18.64	18.9106	18.7863	18.9847	18.7499
405	367.358	8.19346	18.5676	18.9085	18.5998	18.8428	18.7212	18.5977	18.5172	18.59	18.7548	18.5623
110	864.561	4.43406	20.9963	21.1994	21.0836	20.4457	19.9345	20.5177	20.8193	20.9126	20.9896	20.4855
111	606.378	3.42996	19.8127	20.1861	20.2646	19.8681	20.0937	19.9667	19.8182	20.1187	19.903	20.0765
28	864.576	7.9439	24.1891	24.0847	24.4069	24.4248	24.5449	24.0831	24.1469	24.5044	24.3487	24.5784
383	705.568	11.3691	15.3806	10.7416	12.2559	13.3867	9.64359	10.6028	11.9382	13.5027	12.8867	9.79622
29	840.576	8.19598	24.1832	24.2388	24.4155	24.355	24.4771	24.1263	24.2322	24.4388	24.4063	24.5277
331	909.55	7.46987	17.7987	17.3974	18.365	18.4204	18.8103	18.4823	18.2	18.398	18.1572	18.7032
157	826.597	8.76406	19.7899	19.853	20.0535	19.9165	20.2767	19.8633	19.9007	20.2609	20.0034	20.3749
30	764.545	7.79596	24.1247	24.4986	23.5956	23.5538	23.4546	23.3092	23.3798	23.484	23.8515	23.5394
223	865.644	8.58007	19.0686	19.0605	19.7056	19.3674	19.5686	19.1207	19.4993	19.9267	19.6411	19.941
406	305.197	1.51903	14.041	12.9999	12.4937	12.8804	13.0937	12.8263	11.4076	12.1295	13.1638	12.937
180	822.579	10.0538	19.8799	19.9214	19.8002	19.8192	19.8659	19.713	19.5717	19.8455	19.7886	19.9262
668	968.865	15.4538	15.5533	14.5622	15.1151	15.1324	15.018	14.7454	14.4571	15.1519	14.74	14.8747
158	552.331	2.3686	19.8128	20.0251	19.8249	19.7772	20.0356	19.9868	19.7503	19.8002	19.849	19.647
332	967.553	7.71642	17.7528	17.3415	18.3328	18.3534	18.5489	18.3813	18.457	18.3734	18.1387	18.5213
159	926.611	9.32083	20.7114	20.6604	20.7399	20.7255	20.7352	20.7747	20.7447	20.7781	20.7027	20.7789
484	271.228	2.59999	19.3026	19.5909	19.5377	19.2972	19.6367	19.7214	19.6217	19.6493	19.4535	19.5235
384	663.536	4.65633	11.6509	13.9969	12.1588	10.1015	12.8249	11.236	11.9384	12.6208	10.2974	13.6788
31	708.651	13.055	23.7986	24.2094	23.0329	22.8373	22.5932	22.4839	22.6203	22.8262	23.3541	23.0728
181	824.522	5.15121	20.7226	20.8691	20.7873	20.5994	20.4744	20.5418	20.6987	20.7687	20.812	20.5056
32	868.608	9.21264	23.6236	23.6553	23.8343	23.7688	23.9159	23.6405	23.7282	23.8869	23.825	24.0291
33	842.592	8.53213	24.6963	24.7892	24.9473	24.7954	25.0288	24.7399	24.6231	24.94	24.8272	25.0766
182	1121.68	2.67114	18.6276	18.944	19.1604	18.7098	19.1397	18.9089	18.7435	18.95	18.7995	18.8784
34	305.249	4.40942	23.593	23.2486	23.6598	23.1061	23.9163	23.3743	23.2289	23.8056	23.4483	23.983
160	858.623	9.7907	19.9852	19.9359	20.3977	20.0057	20.6006	20.0394	19.8766	20.3628	20.0766	20.4991
183	890.592	8.12905	19.6004	19.8987	20.2507	20.1756	20.4191	19.5915	19.8747	20.2537	20.1612	20.4197
184	847.647	10.7949	19.9555	20.0474	19.8785	19.8147	19.9079	19.7066	19.7543	19.8926	19.9123	19.9409
670	768.555	10.1153	13.5803	13.8264	12.4027	12.3514	10.2253	11.2419	9.543	12.1637	11.7897	9.39928
185	922.58	8.17643	18.7653	18.8354	18.8689	18.9486	18.9198	18.8553	18.9657	18.9329	18.9101	18.8322
407	602.346	2.64448	22.7282	22.8666	23.1147	22.8354	23.1136	22.9238	22.9073	23.0358	22.8976	22.9756
161	866.576	4.31659	19.6578	20.0696	19.465	19.1238	18.7403	19.4151	19.8533	19.6828	19.7201	19.716
333	883.534	6.83358	17.3386	16.9232	17.4792	17.9429	18.1194	17.9641	17.5003	17.663	17.2497	17.8526
485	604.362	2.95066	20.9136	21.1091	21.263	21.0805	21.276	21.137	20.9572	21.1254	20.9477	21.1536
162	830.592	8.73967	19.7963	19.7155	20.4086	20.0639	20.4814	20.1701	19.9716	20.4975	20.0266	20.5232
35	848.566	5.1537	24.5416	24.7892	24.6152	24.2924	24.1001	24.1955	24.3918	24.5436	24.6048	24.1657
163	480.309	3.87505	19.0913	18.9231	19.0661	19.0769	19.3237	18.9674	18.4914	18.8856	18.9306	19.2838
36	580.362	3.22238	23.0869	23.3618	23.3095	23.0778	23.3015	23.2533	23.1132	23.2282	23.1825	23.1613
164	892.592	5.0391	20.4484	20.7445	20.6609	20.0049	19.6604	20.1741	20.4369	20.4829	20.4892	20.0405
186	626.573	10.3061	19.2399	19.8234	17.8134	17.8742	17.2859	17.1217	17.3648	17.4329	18.512	17.4395
334	265.148	1.3787	19.8145	20.3427	20.1271	20.0308	20.6188	20.2625	20.0721	20.4333	19.8214	19.7575
385	275.202	3.20074	17.6457	16.5447	16.8847	16.4823	17.6856	17.0642	16.3368	17.2706	16.7096	16.9239
37	331.264	4.66906	22.6873	22.318	22.8674	22.3528	23.0107	22.4117	22.5174	23.0061	22.6601	23.1308
38	871.691	10.7819	23.5123	23.8722	23.3197	23.2521	23.2975	23.0057	23.0713	23.293	23.4409	23.3516
408	701.536	10.2936	16.9973	15.2913	15.1983	15.4286	15.4308	15.2717	15.0656	15.4488	15.5303	15.3556
165	583.381	3.64152	19.2034	19.6358	19.3511	19.0463	19.1907	19.1397	19.3599	19.2648	19.2337	19.1671
187	849.662	11.8408	19.6781	20.0368	18.7807	18.8834	18.6563	18.4523	18.6302	18.7244	19.2708	18.7751
487	766.539	8.90751	16.1878	16.0009	16.2111	15.9866	16.6796	15.752	15.0872	16.0817	16.093	16.6029
335	436.283	3.38253	18.9504	18.8728	19.153	19.1437	19.6732	19.3234	18.7999	19.0678	19.0394	19.3473
166	621.474	9.72285	19.3549	19.4627	19.4298	18.903	18.7303	19.4079	19.7404	19.6557	19.6162	19.5976
39	329.248	4.34444	23.1786	22.8285	23.429	22.9291	23.5873	23.0344	23.1445	23.62	23.2467	23.691
188	660.35	2.65061	19.4901	19.5616	19.5867	19.4089	19.4755	19.5114	19.3721	19.4975	19.47	19.477
40	706.636	12.1275	22.929	23.2034	22.2903	22.066	21.9985	21.7873	21.9259	22.1749	22.5053	22.2962
167	708.482	6.15875	19.8214	20.1061	19.8475	19.6289	18.9376	19.4682	19.6108	19.9008	19.9318	19.9906
336	409.236	3.92583	18.6835	18.4487	18.723	18.6505	19.1722	18.5818	18.596	18.8525	18.5709	19.0899
41	602.346	2.64448	22.7518	22.89	23.1456	22.8601	23.1383	22.9496	22.9301	23.0635	22.9217	23.0006
42	870.623	9.56654	23.4384	23.4666	23.2525	23.5463	23.8624	23.4996	23.4231	23.7546	23.5848	23.9082
189	664.42	3.4905	18.8414	19.4788	18.595	18.1657	17.9458	18.569	18.8145	18.5687	18.6635	18.1546
190	924.595	8.52537	20.5771	20.6358	20.7282	20.6538	20.782	20.6634	20.5669	20.6867	20.6483	20.768
168	598.542	9.25178	19.4161	19.7752	18.7257	18.7931	18.3781	18.4728	18.4537	18.5278	19.1893	18.7731
191	846.579	9.56029	19.5145	19.4546	19.7284	19.5913	19.854	19.5561	19.5655	19.7064	19.6229	19.8929
337	887.566	8.00935	18.4436	17.7937	19.147	19.1086	19.0468	19.2673	19.1596	19.1152	18.7174	19.3236
628	861.719	14.9635	15.2126	14.7345	14.5819	13.2277	14.8338	14.1937	13.3267	14.0542	13.8063	14.8585
409	561.489	9.62399	18.4671	18.3387	18.3643	18.2879	18.3262	18.399	18.3868	18.4249	18.4257	18.4091
43	832.571	6.00017	22.7106	22.9138	22.942	22.5553	22.5019	22.6248	22.7628	22.9163	22.7653	22.8515
44	846.623	10.0504	23.2125	23.4162	23.2283	23.1489	23.3216	23.0375	22.9455	23.2559	23.1766	23.3104
1	473.4	8.7108	21.4486	21.409	21.4715	21.5443	21.5507	21.5537	21.5595	21.5781	21.5076	21.5912
2	297.243	2.5653	22.7751	22.9516	22.8143	22.6902	22.923	23.184	22.8585	22.9262	22.9056	22.7633
3	337.311	6.20729	22.1287	22.2889	22.2845	22.2377	22.1116	22.2707	22.363	22.209	22.3463	22.3309
4	577.484	6.78795	21.8835	21.9734	21.9622	21.8922	21.9865	22.0335	22.0238	22.016	22.0343	22.0578
5	232.975	0.118986	23.7729	23.7931	23.7578	23.7641	23.7317	23.7516	23.7414	23.7452	23.7841	23.7522
6	281.249	4.65847	25.194	24.8222	25.1209	24.6706	25.2584	24.989	24.9249	25.2342	24.9242	25.2343
192	742.54	9.44031	19.4071	18.9322	19.0336	18.8853	19.4158	18.8345	18.1515	18.7292	18.8834	19.2962
169	453.352	6.57365	19.0971	18.9592	18.7846	18.8484	19.0072	18.5535	18.5147	18.8854	18.9531	18.9781
387	613.52	4.6579	14.6335	13.8811	14.6885	13.8705	14.9354	14.2947	14.1688	15.1588	14.4814	15.2213
193	950.611	9.19849	18.9436	18.8861	18.9265	19.005	19.0658	19.0466	19.0683	19.0818	19.0541	19.1013
489	773.534	7.92354	15.681	16.2773	14.4518	14.1652	14.5302	12.6059	14.1873	14.2028	15.3611	14.9535
7	283.264	5.21424	22.6468	22.9255	22.9552	22.6126	22.7981	22.7022	22.6867	22.8669	22.9033	23.0381
8	255.233	4.46938	23.9096	23.8673	24.1547	23.7091	24.0351	23.8759	23.9865	24.0643	23.8997	24.041
9	857.724	11.5568	20.5075	20.6005	20.5366	20.3523	20.4861	20.5241	20.5226	20.6134	20.5103	20.6354
10	1175.78	10.0378	18.3498	18.5395	18.5499	18.8469	18.9816	19.1354	18.7607	18.3892	18.5283	18.4508
11	740.547	7.31993	19.6197	19.7231	19.7759	19.7492	19.799	19.9443	19.8837	19.8647	19.8154	19.8421
170	777.577	7.26271	19.398	19.8189	19.4652	19.1565	19.3853	19.056	19.1082	19.5622	19.3496	19.5336
194	787.597	7.82981	19.5379	19.83	19.7188	19.4351	19.5818	19.3736	19.4606	19.8217	19.6353	19.7671
12	529.463	10.6824	19.5649	19.6014	19.6172	19.6168	19.6419	19.686	19.6004	19.5145	19.6353	19.6093
13	589.554	8.41663	20.4183	20.5276	20.4232	20.4563	20.5003	20.5828	20.557	20.5369	20.5445	20.6306
338	872.564	8.0359	18.8924	19.1417	18.5518	18.6095	18.0169	17.9463	18.6163	18.5438	17.9152	18.6774
14	811.62	8.49375	18.7994	18.8331	18.791	18.8867	18.9129	18.9815	19.0491	18.8297	18.9165	18.8262
195	747.566	7.11026	19.1442	19.5448	19.1902	18.882	19.0293	18.6976	18.9989	19.1594	19.3521	19.3718
196	859.691	11.3085	19.5455	19.9503	19.3456	19.0456	19.1229	18.8623	18.8926	19.1066	19.3305	19.2704
15	796.654	7.84551	18.8453	18.9499	19.0676	19.0602	19.0673	19.1809	19.1523	19.1354	19.0324	19.1446
171	779.583	10.6075	20.3824	20.8055	20.5849	19.9494	19.8674	20.0846	20.5332	20.5906	20.3606	20.2854
197	844.564	9.19509	18.5287	18.4272	18.517	18.673	18.5237	18.6743	18.7364	18.6283	18.6485	18.7147
388	835.534	7.48621	17.3576	17.03	17.2867	17.4845	17.5762	17.5654	17.2655	17.1939	17.3614	17.6224
490	736.493	7.60869	17.1249	16.9782	16.7173	16.5236	17.7588	16.6056	15.9605	16.4378	16.71	16.8476
16	1137.96	14.5578	17.9685	18.1164	17.9606	17.9193	18.1094	18.1628	18.2532	18.186	18.1458	18.1958
630	818.517	6.88893	16.9471	17.2538	16.553	16.1959	16.2546	16.2151	16.0731	16.3408	16.5897	16.5478
339	954.642	10.1474	17.9713	17.9341	18.2975	17.9357	18.332	17.9358	17.8342	18.2802	17.9481	18.3699
17	303.233	4.05295	25.5408	25.3182	25.8794	25.3588	26.0484	25.559	25.64	25.9921	25.683	26.2331
411	712.493	7.64816	14.5847	13.3068	13.2422	12.814	14.3575	12.1151	11.5585	12.39	12.7574	13.3191
172	917.737	15.3575	18.4929	16.7319	16.7926	16.6881	16.8837	17.0758	16.206	16.4483	16.8582	16.9672
198	885.67	7.66451	19.0629	19.6534	18.0741	18.0164	17.6054	17.8524	18.0306	17.8839	18.5844	17.7874
173	818.548	8.52537	20.7555	20.7422	20.8955	20.8725	20.9721	20.8674	20.7668	20.8993	20.8288	20.9478
18	554.346	2.97402	25.5473	25.8251	25.7067	25.4495	25.6218	25.634	25.5965	25.6817	25.6531	25.5165
199	952.626	9.56711	19.3109	19.303	19.6086	19.4008	19.7245	19.4363	19.3552	19.6062	19.5187	19.977
19	816.577	8.25452	25.7448	25.8142	25.9089	25.7702	25.8703	25.7241	25.7168	25.8943	25.8325	25.9381
631	792.555	9.5116	15.1791	14.705	12.4996	14.8786	15.6066	14.0138	10.4194	13.7818	14.785	15.3339
389	321.243	3.02786	19.0801	19.1915	19.2455	18.7944	19.3011	19.3622	18.9847	19.3567	19.0225	19.3029
174	816.532	8.17475	18.581	18.5987	18.667	18.6238	18.568	18.5972	18.7422	18.5511	18.6011	18.5442
20	279.233	4.11833	24.8033	24.4633	24.8948	24.3145	25.0397	24.6549	24.583	25.0276	24.6995	25.0576
340	762.508	7.99036	20.1872	20.1125	19.7853	19.8591	18.2972	19.4717	19.0284	19.5649	19.7962	17.7592
491	944.865	15.6859	16.5941	16.1076	15.9987	15.9437	16.0277	15.8859	15.5835	15.943	16.0936	16.1109
412	686.477	7.43772	14.4603	12.9966	12.9395	12.199	13.6887	12.3349	11.7262	12.5927	12.95	13.0251
21	792.576	8.78235	25.0827	25.3998	24.547	24.5852	24.3915	24.3201	24.3467	24.4372	24.8795	24.4825
22	844.608	9.28222	25.3238	25.3858	25.5227	25.3668	25.522	25.3533	25.3096	25.5387	25.4145	25.6011
135	295.228	2.70165	20.6326	20.906	20.5808	20.3105	20.4631	20.6546	20.4023	20.5552	20.7146	20.1947
175	605.479	9.87835	19.3488	19.6363	19.2388	18.5888	18.6566	18.9279	19.1515	19.4145	19.3283	19.2974
492	871.74	14.8745	14.2311	11.503	9.91489	10.8111	11.6739	11.6709	12.4086	14.2097	12.3316	11.3476
136	838.56	7.54439	20.0817	20.0693	20.1646	20.2453	20.5173	20.0656	19.6118	20.1183	20.1427	20.2602
390	651.521	10.2751	16.5522	15.1347	14.3293	13.7903	14.5413	14.1444	12.3679	13.5365	13.9829	14.3569
200	872.566	5.58429	20.9576	21.2291	21.0571	20.644	20.6119	20.5079	20.7913	21.0055	20.998	20.7841
137	844.644	11.172	19.6263	19.4074	19.6519	19.6569	19.7845	19.525	19.5755	19.806	19.6378	19.8185
201	796.563	9.82236	19.3698	19.6698	19.0068	19.0159	18.8539	18.8581	18.7843	18.9681	19.2181	18.9834
341	960.742	12.548	17.3603	17.4477	17.9329	17.4983	17.7501	17.3208	17.4358	17.8562	17.6396	18.0328
138	870.704	12.1528	19.8006	19.7445	19.7249	19.7111	19.7021	19.5967	19.7614	19.9589	19.7329	19.9017
139	843.585	7.5754	20.2629	20.3866	20.2947	20.2172	20.2199	20.0779	20.1476	20.3174	20.3347	20.3485
176	890.576	4.83461	20.5104	20.7367	20.7098	20.3484	19.951	20.0814	20.4764	20.557	20.7215	20.2666
413	271.228	2.14199	19.487	19.4574	19.4622	19.0657	19.6175	19.6793	19.3756	19.6465	19.3808	19.2783
140	726.662	12.4853	19.7164	20.0657	19.515	18.9312	19.0525	18.9842	18.766	19.2671	19.3849	19.5233
633	820.511	8.36171	16.462	16.3334	15.7223	15.8856	16.2818	15.4393	15.0805	15.5063	15.8977	16.055
425	627.521	10.8987	15.174	14.676	12.514	12.8001	13.2593	12.8904	11.4369	13.0932	12.942	13.4561
342	924.595	8.71809	16.5008	16.5237	17.043	16.9494	17.0761	16.7616	16.6857	17.155	16.712	17.1445
448	463.379	7.36712	14.9919	14.5732	13.9931	14.0135	13.6197	13.2223	13.7012	13.7276	14.5167	14.0458
391	738.508	7.85752	15.9623	15.5305	15.6651	15.4172	16.4003	15.5349	14.3374	15.323	15.1357	15.7596
343	840.532	7.65777	16.6424	16.5786	16.936	16.9216	17.1882	16.6719	16.4571	16.8824	16.9154	17.0376
177	656.576	12.0926	19.3726	19.7989	18.2919	18.4744	17.982	17.8878	17.9695	18.0526	18.863	18.1087
178	824.582	8.68234	18.9323	18.979	19.3213	19.0616	19.5047	18.9395	19.056	19.4364	19.344	19.6634
426	629.455	4.05951	17.1645	16.7594	17.8054	16.8544	18.0843	17.2043	17.2875	17.9688	17.4503	18.4352
141	333.28	5.12752	19.982	19.4504	19.7706	19.2175	19.9942	19.4957	19.1603	19.8485	19.4604	19.9694
449	311.296	6.09431	17.8207	17.9729	17.9976	17.712	17.8735	17.7566	17.6546	17.7779	17.9044	17.8696
142	664.381	3.81134	19.9269	20.0405	19.9564	19.8818	19.9075	19.8763	19.9355	19.9574	19.9179	19.9477
393	559.473	4.11981	16.45	16.0582	16.5573	15.6098	16.9044	16.1461	15.9614	16.7332	16.2825	16.7214
179	508.341	3.81303	19.1367	19.5642	19.3787	19.052	19.148	19.1659	19.0854	19.2249	19.2078	19.1176
143	846.548	7.80218	19.5449	20.1372	19.5237	19.2108	19.2038	19.0807	19.0268	19.4799	19.7572	19.494
344	885.55	7.38183	17.2853	16.7874	17.8153	17.8749	17.5447	17.9455	17.7167	17.9089	17.6313	18.1781
144	740.501	7.79708	19.9908	20.2061	19.6778	19.6769	19.5553	19.5017	19.6116	19.614	19.8525	19.5656
427	703.552	10.885	16.3268	12.3728	10.8154	11.8048	10.9354	11.7471	10.6666	10.6934	12.2082	11.6274
345	856.571	5.6029	17.5917	17.7615	17.9378	17.5222	17.2489	17.6325	17.5341	17.8605	17.6562	17.8429
145	840.532	7.93826	20.0126	19.9037	20.1854	20.2394	20.1928	20.0706	20.1032	20.189	20.1516	20.2488
415	391.262	4.25049	15.5553	13.1825	13.2889	12.6724	13.8863	12.6404	12.7066	13.1894	13.162	14.3047
146	792.532	8.31772	20.1632	20.1512	20.1682	20.1714	20.1203	20.1777	20.2641	20.1657	20.1563	20.1776
346	846.579	9.7518	17.0631	16.9335	17.4696	17.3859	17.5452	17.2236	17.096	17.4945	17.0675	17.5897
451	611.505	4.38694	12.9011	12.9067	13.3863	11.347	13.7221	13.0799	13.3026	13.8765	12.4175	14.187
147	746.513	8.57332	19.5396	19.6283	18.9746	19.407	19.8081	18.8437	18.602	18.882	19.1928	19.4638
148	898.579	8.31378	20.1795	20.1732	20.1643	20.2006	20.1146	20.2165	20.2799	20.1674	20.1805	20.1203
149	777.568	9.88231	19.7412	20.038	19.5825	19.086	19.1096	19.3515	19.4891	19.8686	19.608	19.1864
416	439.306	4.03646	14.3642	9.66413	10.9101	11.7747	10.7148	9.51308	13.4396	9.48962	12.2006	12.7958
347	896.639	10.2552	16.9996	17.2246	17.0968	17.0036	17.3745	16.6503	16.7216	17.0131	16.8578	17.3641
428	790.54	9.09231	18.275	18.1624	18.0931	18.0977	18.6364	17.7007	17.2981	17.9303	18.2303	18.5229
150	946.579	7.94163	19.9049	19.8174	20.0859	20.1338	20.148	19.9864	19.9979	20.1915	20.0589	20.2008
394	361.311	5.81736	17.005	16.6849	16.946	16.4896	17.1121	16.6963	16.4402	16.9468	16.4912	17.0575
638	768.555	9.91886	12.9633	13.1381	12.6831	12.0637	13.5653	12.5871	9.85323	13.2421	13.0058	13.7056
348	952.626	9.75234	16.7302	16.579	16.9749	16.878	17.1552	16.7977	16.6958	17.1921	16.6894	17.193
417	744.555	10.2242	16.9186	16.8906	15.6373	16.1471	16.0341	15.1245	14.8947	14.9409	16.1841	15.6906
586	771.518	7.28911	13.9433	13.8586	12.0978	10.6896	12.8957	12.7568	13.1911	11.438	12.6353	12.86
395	295.264	5.01311	17.55	17.392	17.5874	17.2361	17.9612	17.4862	17.3196	17.6875	17.4218	17.7304
151	843.66	9.88084	20.756	21.2933	20.1041	20.0578	19.9394	19.7069	19.745	19.9062	20.413	20.0403
152	636.349	2.9625	20.1174	20.0899	20.0849	20.0462	20.0459	20.0832	20.109	20.0702	20.1024	20.0887
153	794.548	9.03253	20.7202	20.7513	20.6318	20.7136	20.6279	20.7054	20.627	20.6599	20.695	20.6451
430	431.389	8.42776	16.0512	15.3203	14.8316	15.4424	14.995	14.8154	14.6475	14.585	15.369	15.2132
587	915.722	15.1891	17.1223	15.1653	14.9046	14.4727	14.6314	14.6279	12.2229	14.202	14.6348	15.099
349	555.35	2.79051	20.3489	20.7239	20.5756	20.3367	20.4431	20.5575	20.6081	20.5209	20.449	20.3543
396	768.555	9.72868	17.1932	16.9502	16.6273	16.5516	17.2227	16.3823	15.9494	16.5476	16.7188	17.0898
454	917.782	15.5737	16.4112	13.7166	12.0085	13.2002	11.4711	12.6779	12.556	12.815	11.2358	12.2344
350	866.592	8.18664	19.4256	19.5146	19.5166	19.6599	19.6903	19.0493	19.14	19.1494	19.1547	19.6024
154	834.587	6.43804	21.2554	21.7946	20.8339	20.6585	20.7614	21.0383	20.9334	19.056	21.1571	20.6428
155	820.563	9.32931	20.7157	20.7024	20.7591	20.7433	20.742	20.7757	20.7455	20.8079	20.7773	20.8209
431	393.374	8.261	16.5446	16.3866	16.1192	16.1704	16.1244	16.0601	15.4979	15.9951	15.8889	15.9112
397	389.246	3.69455	15.1112	10.6379	12.9576	10.6538	12.8524	12.4093	9.58513	12.8986	11.4781	13.8739
419	762.529	7.0843	19.0845	19.3683	18.6964	18.6608	18.911	18.5397	18.5085	18.6761	18.89	18.8101
455	970.881	15.755	16.2024	15.3058	15.6243	15.6436	15.6462	15.1886	15.1239	15.6473	15.4578	15.7499
642	939.721	14.9369	17.1963	15.9519	16.5564	16.7463	16.6357	16.326	16.0937	16.7469	16.6983	16.8923
432	375.327	6.37029	15.2979	14.7642	14.6885	14.502	14.3961	14.3397	13.9286	14.5115	15.1394	14.9135
398	267.233	4.29028	18.1659	18.2736	18.0592	17.9079	18.5867	18.3439	18.0721	18.4867	18.1139	18.2517
156	365.342	7.18785	19.4762	19.5752	19.3716	19.2258	19.3541	19.2447	19.0561	19.3832	19.3038	19.3156
420	629.492	11.068	16.3574	15.0645	14.1068	13.5669	13.4863	14.316	13.0421	13.7839	13.6328	14.1316
456	387.252	4.38913	17.4797	17.1032	17.4663	16.9457	17.8183	17.186	17.1516	17.6479	17.3383	17.8554
351	795.58	8.77943	20.7775	21.0205	20.698	20.3968	20.376	20.4294	20.7127	20.7749	20.6852	20.5111
433	417.322	4.89182	16.6586	17.6137	16.2719	16.9847	17.0642	16.7232	16.2797	17.2015	16.6948	16.4734
457	583.473	4.09863	15.1362	14.9042	15.524	14.7567	15.9427	15.0504	14.8965	15.8152	15.538	15.9251
560	866.59	7.97266	20.3232	20.1058	20.5046	20.117	21.1838	20.5079	20.1439	20.8369	20.4025	21.2062
421	225.186	3.03771	17.9283	17.2251	17.5211	16.951	18.1243	17.411	17.1216	17.9166	17.3834	17.5016
352	866.592	8.50626	22.2641	22.2243	22.6957	22.4553	22.6036	22.216	22.549	22.8299	22.7861	21.681
434	863.566	8.41649	14.6776	13.5056	14.4228	14.5814	14.6729	14.6766	14.7308	14.2135	14.1965	14.5472
645	935.791	14.6087	13.9106	12.0119	10.2321	13.2606	10.8282	9.67123	12.9544	12.5863	9.71192	11.1065
422	809.518	7.28356	16.8676	16.5811	16.3047	16.2644	16.0146	15.973	16.0625	15.7748	16.6312	16.3822
591	893.737	15.5722	18.3387	16.9833	16.0913	15.7562	15.9082	16.365	13.9943	15.2905	15.6375	16.0934
561	943.753	15.3835	15.7627	13.0767	12.7779	12.7126	13.536	12.4514	10.0483	12.4121	13.4057	13.715
353	555.208	4.06058	17.4326	17.2407	17.7069	17.4224	17.8248	17.4864	17.5465	17.7727	17.6251	17.8154
401	653.492	10.4922	16.669	13.4461	12.4998	10.6844	12.5885	11.7246	10.6396	12.9798	12.6482	13.0164
459	972.896	15.9868	15.7473	15.4664	14.8886	14.8848	14.9053	14.8438	14.506	14.9164	14.9998	15.0719
435	915.766	15.3259	16.5923	14.6898	14.4201	14.2628	14.0916	14.7688	13.9165	14.1149	14.5458	14.6546
646	919.753	15.601	17.4518	15.2217	14.2736	13.8267	14.1342	14.5587	12.0679	13.5716	14.1037	14.4035
423	716.524	9.16506	18.6829	18.866	17.3168	17.8929	17.6745	17.0702	16.7736	16.8936	18.0645	17.4791
354	357.28	4.92666	19.2389	18.8107	19.3312	18.9051	19.5001	18.8923	18.9129	19.4245	19.1146	19.5312
593	411.252	4.37796	16.7233	16.303	17.1671	16.682	17.2992	16.5267	16.8819	17.3952	17.052	17.5332
402	169.123	1.41323	14.7274	12.991	13.1138	12.235	13.6571	13.6016	13.2266	13.6665	12.9426	12.6458
436	259.243	4.06119	18.0748	17.8665	18.4841	17.8998	18.5906	18.0662	18.2522	18.5707	18.2667	18.8412
594	870.624	9.94878	18.3286	18.1565	18.3682	18.456	18.7107	18.3935	18.013	18.4447	18.1636	18.519
424	655.508	11.2329	16.3485	13.9363	11.8265	12.3175	11.3311	11.252	14.0993	12.1235	12.7282	11.8496
647	907.76	14.2017	14.889	14.7456	12.369	12.6915	11.3421	12.5347	12.2362	11.4451	13.4663	11.8323
460	313.238	1.4879	16.7083	17.0843	16.6526	16.3629	16.8691	17.2007	16.7569	16.6803	16.6512	16.5262
564	692.656	12.9973	16.718	16.7113	16.0041	16.2455	16.1096	15.9354	15.7105	16.0056	16.2669	16.2343
355	389.291	4.03675	20.0821	17.86	17.5769	17.6473	17.9624	18.0884	17.2295	17.5557	17.5036	17.6525
595	788.524	8.30593	18.3641	18.4867	17.8272	17.8545	18.7131	17.7021	17.1515	17.5134	17.9449	18.2529
359	415.306	4.26679	19.0089	17.3877	17.6634	17.6139	17.8821	17.8022	17.2573	17.5498	17.3826	17.952
437	699.521	9.51737	16.325	15.5671	15.6693	15.8573	15.8796	15.5487	15.7882	15.8232	16.1359	15.8304
648	967.753	15.2323	15.3218	12.7353	12.4758	12.5255	12.1023	12.7271	12.7213	11.8867	12.9066	13.3526
515	323.259	3.09042	19.0805	19.1845	19.4655	18.8205	19.3393	19.5696	19.2809	19.5906	19.2304	19.4592
461	391.358	7.43714	16.0315	15.9053	15.7043	15.4243	15.829	15.2533	15.1285	15.6788	15.6527	15.7231
360	679.552	11.2211	17.3234	14.9991	14.0273	13.9745	14.009	13.8968	11.9954	13.4815	13.8991	14.172
596	791.677	14.3806	14.0605	12.9298	11.5035	11.2076	11.512	9.86031	12.9001	9.63042	11.2063	11.3372
516	383.22	3.58115	15.661	15.0444	15.1958	14.9832	15.9519	15.5239	14.7273	15.3728	15.0313	15.4013
565	589.52	10.6434	15.3392	15.1374	15.0247	14.869	15.1594	15.1265	15.0076	15.3476	15.2256	15.1298
438	413.267	4.65335	16.9582	16.4094	17.1525	16.5271	17.3436	16.8046	16.7654	17.2983	16.9028	17.4179
356	329.249	4.34444	23.1848	22.8362	23.4331	22.937	23.5938	23.0412	23.1506	23.6249	23.2522	23.6953
462	727.552	10.2834	14.8872	11.7253	12.2201	9.7009	12.1808	10.8182	10.5834	9.58474	11.9166	11.1762
649	909.732	14.3715	15.2814	14.7166	13.2306	12.0088	12.2063	13.1104	9.75084	12.2507	12.7984	13.2045
566	856.688	11.6602	18.0292	18.0213	18.1142	17.8571	18.0842	17.9493	17.9834	18.2531	18.07	18.2794
597	929.745	13.6371	14.9798	13.3703	13.1204	10.9816	10.0546	12.3509	12.125	12.4211	12.3661	12.3537
361	387.275	3.44368	17.2091	13.3885	12.3659	13.3818	13.7973	14.3687	10.9985	12.8558	10.5154	12.218
695	907.761	14.8366	12.8835	12.2617	9.98806	10.9301	11.3782	12.9597	12.7234	9.85513	13.6535	12.8411
463	710.477	7.39983	15.7952	15.7028	15.0357	14.9687	16.0415	14.8512	14.0265	14.8187	15.4571	15.4499
357	413.291	3.70444	18.8417	16.4801	17.1354	16.8076	17.5674	17.2674	16.7295	17.195	16.7169	17.7824
439	269.212	1.85124	18.6274	18.65	18.483	18.3978	18.7897	18.7919	18.5381	18.6745	18.548	18.3798
464	646.614	12.1303	17.9839	18.2422	17.3992	17.1517	16.9738	16.844	16.9798	17.2446	17.6705	17.4169
518	571.458	8.88036	14.1217	11.2394	9.69538	10.5063	11.7685	11.5172	11.6091	11.1992	13.0302	9.68901
567	615.536	4.82366	12.0748	11.3212	12.2629	13.6822	11.8454	11.4714	10.6722	12.2254	11.1678	12.6541
362	199.17	2.77046	20.4804	20.0534	20.3983	19.5776	20.5977	20.2468	19.6904	20.5245	20.1113	20.3632
568	720.498	8.16631	14.4719	14.5366	13.529	14.3242	14.8692	13.3115	12.3924	12.7768	14.0564	13.9881
440	941.781	15.3519	16.4077	13.4902	14.1717	14.0113	14.3755	14.5059	13.4982	13.6835	14.2154	14.3642
465	385.311	5.53912	16.3026	15.901	16.5159	15.8895	16.6046	16.0256	15.9765	16.5639	16.0806	16.6962
358	361.26	3.19224	18.5164	15.016	14.9856	15.4252	15.406	15.9563	14.2771	14.7533	14.7351	15.3441
599	533.457	8.58971	12.6137	12.4155	10.5056	10.7407	11.3308	9.51454	11.9448	10.7449	13.2786	14.2744
569	745.503	7.11649	15.2694	15.5225	14.7983	15.1045	16.9986	13.8301	16.5658	15.0116	15.9206	16.2743
520	845.724	14.8347	14.0444	12.9422	12.6109	12.5589	12.5528	11.9503	13.3396	12.2972	10.8308	12.8368
698	1354.26	12.1258	13.6423	14.1935	10.8733	9.46432	11.5715	12.3496	9.97935	11.6006	13.3199	11.2336
441	625.505	10.0903	15.1715	13.1381	11.6906	11.8122	12.3201	13.1922	12.3045	11.1563	11.2822	12.2331
363	740.524	8.6354	18.7884	18.3611	18.2598	18.2425	18.9105	18.1325	17.3295	18.0633	18.0906	18.5966
291	530.302	2.7922	18.2495	18.4394	18.3016	18.1499	18.206	18.2654	18.3539	18.3037	18.2661	18.255
570	775.55	8.66139	14.6124	14.8793	14.1251	13.2546	13.6758	13.3874	13.557	13.639	14.0783	13.6887
521	688.493	8.16738	14.996	15.1212	13.2768	14.0699	14.0015	13.1647	11.6695	11.9928	13.8769	13.3912
364	633.51	4.04809	15.6026	13.433	12.146	11.6005	11.8633	11.4745	11.0149	12.011	10.7024	12.541
467	913.75	15.0059	15.3116	14.1398	14.6125	13.7093	14.661	14.0228	13.5472	14.4401	14.5496	14.703
442	319.228	2.50063	21.1574	20.7955	21.778	20.7624	21.6351	21.1382	21.4894	22.1228	21.5303	22.6776
602	489.278	4.38675	17.4976	17.7231	17.724	18.0694	17.7875	17.7734	17.4165	17.445	17.6459	17.8425
468	361.236	4.12026	17.8188	17.4777	17.937	17.3409	18.1747	17.7642	17.6213	18.122	17.8072	18.0589
365	403.358	7.36148	18.4122	17.7843	17.2537	17.6321	17.3848	17.1504	16.9617	17.2878	17.7606	17.6157
292	932.586	4.97807	19.7245	20.0039	19.8568	19.603	19.4203	19.4611	19.7737	19.8925	19.8169	19.5982
571	563.504	10.5454	17.154	17.0823	17.0546	16.9098	16.9915	17.0233	16.977	17.1101	17.0618	17.0192
522	933.774	14.3298	15.8877	14.9117	13.4168	13.214	12.8753	13.9609	11.7008	13.1139	13.8288	13.9933
293	808.527	5.99904	18.8344	18.7918	18.9739	18.7409	18.7126	18.832	18.884	19.0128	18.9262	19.0283
443	748.529	8.96128	19.3467	19.3539	18.803	19.0612	19.4191	18.5959	18.2111	18.5924	19.0073	19.2913
523	393.259	4.25175	13.0063	9.31756	10.0505	9.88623	11.9388	9.93657	11.4785	13.3986	12.476	11.2455
294	867.595	8.18153	18.2804	18.0659	18.1911	18.4385	18.444	18.2385	18.161	18.3668	18.2967	18.4057
366	476.278	2.67944	19.3242	18.8839	19.5602	19.3293	19.9139	19.4551	18.8276	19.3896	19.0774	19.4953
524	677.488	5.1452	18.1434	18.2074	17.965	18.23	17.8754	17.9128	17.9675	18.1364	18.2916	18.0507
444	559.473	8.82585	18.4379	18.246	18.4967	18.4783	18.5425	18.694	18.6212	18.6255	18.5483	18.5922
295	1081.7	3.8119	17.7094	18.0986	17.9656	17.6724	17.6581	17.7883	17.7145	17.8877	17.8205	17.8098
574	712.469	6.88891	17.3757	17.601	16.9124	16.6923	16.7118	16.649	16.6203	16.7816	17.0988	16.9584
445	627.476	10.2885	15.8476	13.8381	12.471	12.169	12.834	12.8348	12.8569	10.0907	12.7999	13.0437
367	333.228	2.32784	16.6561	12.2955	11.3536	12.4579	12.6796	13.8712	11.3673	10.628	11.1084	10.9275
704	819.709	14.7804	13.6479	13.3532	12.8187	10.9214	12.2934	10.1488	12.9446	9.97862	9.56839	11.1541
606	734.498	6.28169	15.6356	15.786	15.2482	15.0293	14.8889	14.865	14.8598	15.1869	15.3748	15.4012
296	951.678	9.95447	18.7321	18.9351	18.8083	18.5544	18.829	18.4842	18.517	18.7333	18.7937	18.8862
368	563.505	4.64687	17.1923	16.5962	17.0855	16.4314	17.2365	16.9376	16.7452	17.4515	16.8737	17.3818
297	830.593	9.28122	17.8988	17.8753	18.0853	18.0164	18.0783	17.9343	17.816	18.0726	17.931	18.1587
607	792.555	9.76929	15.6196	15.5515	15.0155	15.0365	15.2669	13.5325	14.3124	14.7476	15.4696	15.2747
527	887.735	14.985	16.0772	15.5832	15.576	14.9655	15.6372	15.3997	14.7145	15.2363	15.4718	15.8211
298	824.577	10.0554	17.9187	18.0727	17.9313	17.8935	17.9113	17.817	17.4365	18.0004	17.7988	17.8924
369	335.296	5.55717	19.0315	18.7376	18.9256	18.3427	19.0746	18.6315	18.3928	18.9909	18.6236	19.0119
447	681.568	11.9825	15.6108	12.6495	12.1704	11.4194	12.1138	10.8343	10.6375	10.0977	11.4826	12.1431
528	937.75	14.954	15.2834	13.0904	14.0483	13.3499	14.3855	13.1743	11.3671	13.5032	13.6057	14.4902
706	846.526	8.5829	15.8736	15.7676	15.4252	15.1796	16.1128	15.2966	14.5846	14.8464	15.5784	15.5758
299	852.553	6.05484	18.193	18.4291	18.2031	17.9689	18	18.154	18.187	18.263	18.1701	17.9605
493	817.693	14.4499	14.2972	12.4676	10.7336	10.8186	12.7937	12.0826	13.8667	10.9953	10.9064	12.7099
578	655.552	11.8235	13.0357	13.9801	12.183	12.8938	13.8046	13.4883	11.416	13.8036	12.8258	12.9632
300	1049.68	2.79029	15.8303	16.5422	16.3639	15.8404	15.867	16.1158	16.1384	16.2688	16.0437	15.9586
370	171.139	1.83075	18.0915	17.5921	17.8814	17.4205	17.9243	17.8583	17.419	17.9131	17.6591	17.9718
529	389.267	4.81995	16.3236	16.0639	16.276	15.4842	16.3715	15.7921	15.5478	16.2428	16.0043	16.2675
494	887.565	8.36622	16.2516	15.4283	16.4938	16.7754	16.8893	16.7833	16.6732	16.4668	16.1298	16.7083
371	355.264	4.50741	18.664	18.0941	18.3631	18.2282	18.9646	18.384	17.9842	18.4641	18.1409	18.5415
301	847.582	9.33946	18.0295	17.9471	18.149	18.0992	18.1674	18.1441	18.0377	18.0933	18.0909	18.1581
302	952.626	9.39614	17.0623	17.1065	17.4276	17.067	17.5593	17.3172	17.133	17.4023	17.1237	17.4609
531	843.708	14.502	14.0546	11.6202	11.4201	9.96124	10.6185	10.7355	9.52351	10.796	11.2578	11.3101
709	957.776	14.1065	14.3621	13.0113	12.4339	9.88179	10.6868	11.8966	11.1095	9.83749	10.0986	11.1699
495	753.456	5.74229	11.4122	10.9695	11.7454	11.467	10.1465	10.7957	11.6674	9.91753	10.6578	11.2173
303	876.597	6.04805	22.1815	22.4953	22.2537	21.7999	21.812	22.0514	22.0537	22.1657	22.0564	21.846
372	675.52	9.69309	16.1947	13.4835	13.0286	12.0857	13.5662	12.9764	11.7957	12.0013	13.6069	12.7486
304	277.217	3.66684	21.7095	21.0307	21.3531	20.8159	21.8645	21.3337	20.9447	21.6086	21.1497	21.5042
305	330.252	4.21501	19.8353	19.5259	19.8046	19.4723	20.294	19.7494	19.3528	19.926	19.5145	20.038
373	677.536	10.4743	17.717	14.9753	14.29	13.4479	14.2946	14.5286	13.0369	13.9179	14.5739	14.4294
306	607.473	4.05995	18.6648	18.3874	19.3162	18.4483	19.6767	18.8084	18.8718	19.5758	19.0668	20.0545
498	760.514	6.42672	16.4789	16.4332	16.5241	16.2799	16.346	15.851	15.8258	16.3514	16.3255	16.5851
534	401.21	4.06397	17.5897	17.3795	17.953	17.3752	18.1008	17.5668	17.6926	18.043	17.6502	18.2343
615	913.706	14.8669	17.5209	16.2157	16.4555	16.177	16.4723	16.3073	15.7375	16.3573	16.6014	16.7602
307	814.561	7.73742	21.3397	21.331	20.4163	21.4478	21.6169	21.277	21.1146	20.4883	21.4718	21.6391
374	363.327	6.43857	18.1614	18.0045	17.9845	17.496	17.9859	17.5333	17.4194	17.8928	17.6818	18.0056
308	283.243	3.92356	19.4388	19.1742	19.5794	19.3596	20.0151	19.3835	19.4	19.7502	19.429	19.9168
499	293.212	1.90553	16.3817	16.1635	16.3767	15.9869	16.4625	16.4281	16.0342	16.43	16.2298	16.4592
616	724.528	9.14694	13.6538	13.8276	14.0664	13.6823	14.557	12.7697	12.8038	13.2938	13.5605	14.2041
375	365.246	4.02539	16.3909	11.8673	12.289	12.1497	11.8593	12.1779	12.418	10.9708	11.8601	12.9786
540	725.536	9.95044	14.946	13.6644	13.7088	13.6819	14.1025	13.8616	13.2734	13.7864	13.8139	13.4197
309	846.614	9.13952	19.7002	19.8029	19.9014	19.6769	19.9282	19.6421	19.4693	19.9438	19.7104	20.0391
500	708.482	6.15534	19.2301	19.4737	19.1341	18.9025	18.8057	18.8018	18.773	19.2526	19.1625	19.3794
618	790.54	8.70446	15.4243	15.1205	15.3918	15.2352	16.0887	14.7202	13.971	15.0787	15.0962	15.7684
537	889.75	15.2829	15.4798	14.1548	12.0147	12.8895	11.2612	12.4951	12.1618	9.8741	12.1952	12.8145
501	489.277	3.98058	18.4456	18.3473	18.5739	18.4422	18.6167	18.3708	18.3715	18.2006	18.2228	18.2303
310	554.302	2.64779	19.6003	19.5713	19.56	19.4594	19.5436	19.4997	19.4446	19.5478	19.4674	19.5446
376	653.536	11.0331	16.9334	15.6692	14.9569	14.6595	15.1416	14.8328	13.7023	14.7151	14.7185	15.2558
541	479.411	7.42471	13.457	13.0889	13.7472	12.4295	13.6786	13.4364	12.9671	14.0084	13.4447	13.5158
673	832.644	11.663	16.9623	16.8836	17.1668	16.9215	17.0805	16.9996	17.0248	17.1912	16.9945	17.3168
311	594.341	1.19148	19.1517	19.5299	19.3498	19.0128	19.4025	19.8683	19.4329	19.4775	19.1452	19.3786
377	578.346	2.61967	24.5485	24.7298	24.8626	24.544	24.786	24.6932	24.4813	24.7374	24.5663	24.675
503	321.243	2.75952	18.8593	18.7587	19.1175	18.5515	19.1843	19.2152	18.9703	19.3278	18.9752	19.5638
269	885.671	8.05656	17.5291	18.1009	16.7002	16.5642	16.0704	16.5139	16.7372	16.3998	17.0647	16.209
543	822.527	8.64728	14.5012	13.3762	13.8225	13.2155	14.6611	13.1757	11.4362	13.4556	12.8008	14.095
312	608.393	3.98271	18.6134	18.9702	18.9066	18.6418	18.7636	18.7868	18.6464	18.7215	18.7151	18.6473
270	819.54	7.59174	18.1082	18.0261	18.1364	18.0189	18.0402	18.0912	18.0987	18.1079	18.138	18.0423
622	870.703	11.4632	15.038	14.6542	14.6027	14.734	14.8044	14.9551	14.8868	15.0113	14.883	15.1472
544	601.461	10.0911	13.3515	10.7312	12.4497	12.8171	10.8917	10.5152	12.3066	11.4388	12.1762	9.63894
313	888.561	4.84982	20.737	21.028	19.2411	20.5027	20.091	20.1322	20.5281	20.8463	20.9206	20.4958
675	918.85	15.7205	15.024	14.9073	14.1818	14.4237	14.3211	14.0991	13.7892	14.1652	14.4107	14.2387
378	299.259	3.0734	19.2697	19.2012	19.215	18.9251	19.3379	19.3875	19.077	19.3604	19.1282	19.1587
271	818.531	8.17418	16.8323	16.7789	16.8215	16.8272	16.8592	16.7185	16.9101	16.8011	16.6765	16.6874
379	437.291	3.7171	16.1367	13.38	14.4765	14.2887	15.0665	14.1512	14.1228	14.6756	14.1991	15.4054
623	989.782	14.9638	13.0001	12.514	11.6812	10.8203	12.4604	9.88949	14.1493	12.6304	10.1258	11.5995
505	401.342	6.53347	14.6261	13.321	12.8272	12.889	13.175	12.9889	11.4978	12.4056	13.5441	13.4214
272	953.694	11.0331	17.1409	17.6508	16.8736	16.6672	16.6625	16.4009	16.5447	16.724	16.972	16.77
676	877.713	13.4777	14.449	14.2441	13.4497	11.5166	12.6769	12.7485	11.666	11.6877	12.3588	13.5904
545	941.737	15.2197	16.6975	14.9357	15.0228	15.2908	14.7841	14.9752	13.6436	14.706	15.0835	15.1093
380	500.278	2.70255	20.2433	19.9746	20.6509	20.4597	21.106	20.4771	20.1379	20.5712	20.2873	20.817
677	1498.08	8.38823	14.5691	13.6716	13.7949	12.7778	14.5796	12.9897	11.6883	13.5491	13.3449	14.5044
546	931.761	14.0754	16.2974	15.7575	14.6633	13.9488	13.7888	14.7195	13.1758	14.5251	14.6931	14.9061
506	325.275	3.37776	18.0518	18.1967	18.1483	17.6347	18.1682	18.43	18.0151	18.2733	18.0968	18.0404
273	847.646	11.1483	18.3127	18.7533	18.1685	18.1318	18.1859	17.9096	18.0337	18.2354	18.3686	18.3058
625	849.644	10.8146	18.7776	18.9604	18.7938	18.6069	18.6988	18.512	18.6207	18.793	18.7418	18.7672
547	645.429	4.05894	15.5853	15.1065	16.1196	15.2489	16.5094	15.5468	15.6849	16.3276	15.7109	16.7425
274	902.613	6.27864	17.0864	18.543	18.3183	17.8883	17.9825	17.4721	18.0092	17.4051	18.0967	18.0239
626	905.745	14.4899	13.4208	12.7434	9.91393	10.8225	11.5315	11.8195	14.2298	12.5443	13.9903	13.6869
275	846.578	9.39384	17.269	17.3035	17.5799	17.4588	17.6347	17.3778	17.2181	17.513	17.3162	17.5666
679	751.551	10.0882	14.8997	15.2852	14.5923	13.1623	14.0881	13.8202	14.502	14.8048	14.6706	14.3791
507	395.389	9.3574	17.5015	17.9958	17.6335	17.8825	17.6883	17.499	17.5015	17.6874	17.7663	17.6042
627	764.5	7.29317	18.1573	18.2535	18.3859	18.1685	18.2812	17.922	17.8201	18.3406	18.325	18.4379
276	844.563	8.63136	17.3857	17.3153	17.6786	17.5876	17.6173	17.5827	17.3327	17.5913	17.4594	17.6451
549	698.513	8.95546	15.08	14.5618	14.7684	15.0092	15.4293	14.6063	14.3003	14.5629	14.9585	15.3984
509	411.251	4.21842	15.8498	15.4183	15.7907	15.3911	16.2331	15.7066	15.3291	15.8806	15.4368	16.0832
681	887.722	12.3459	17.3734	17.7948	16.5001	16.4303	16.3497	16.0759	16.1271	16.2801	16.7097	16.395
277	814.561	7.71377	21.3472	21.3106	21.5871	21.4547	21.6287	21.2973	21.1366	21.5795	21.4855	21.645
278	610.336	0.874679	19.6349	20.2013	19.6922	19.3516	19.9399	20.2464	19.8313	19.7428	19.564	19.5868
551	677.492	10.2953	14.4354	11.2818	12.8832	11.9548	10.6947	11.6334	10.8116	10.8903	12.7178	11.6133
279	692.451	4.22192	18.63	19.1819	18.4997	18.0924	18.0099	18.5178	18.7	18.3438	18.5122	18.0348
683	903.729	13.567	14.7904	14.3348	13.6656	10.0589	11.8515	10.9195	9.86921	11.9302	12.6149	12.798
511	824.543	9.44941	15.6365	14.9173	15.2185	14.9638	15.5767	14.8014	14.2873	14.9249	14.7121	15.4959
280	779.583	10.0639	20.249	20.5474	20.3925	19.8664	19.8226	20.0733	20.3946	20.3881	20.2947	20.3166
281	504.31	2.6557	19.2609	19.4237	19.5454	19.2138	19.4585	19.3489	19.1722	19.4587	19.268	19.3175
512	963.766	14.968	15.3725	13.6268	14.6789	14.3913	14.8673	14.04	13.6359	14.6903	14.6269	14.9654
282	530.302	2.96305	20.145	20.1991	20.1532	20.1274	20.0873	20.1438	20.094	20.0798	20.1376	20.1309
685	745.503	6.58069	12.7845	13.4701	11.3624	9.95511	12.1529	10.7813	13.349	9.80426	12.2864	12.0648
513	323.259	3.4559	16.4015	16.6584	16.4438	15.9983	16.1896	16.452	15.9064	16.3562	16.361	16.2543
283	1465.15	7.57594	18.5608	18.9555	18.3436	18.1052	18.0968	17.7562	18.129	18.3586	18.5723	18.4254
554	725.536	9.62655	13.0671	12.7973	10.6574	9.51298	11.496	11.7358	9.56753	10.6744	12.4581	10.3097
686	738.508	8.10199	13.2473	13.3884	13.1907	12.9288	13.7941	12.0984	12.4029	12.5535	12.3814	12.512
514	870.623	9.3933	20.8437	20.941	21.1651	20.9401	21.1795	20.9294	20.6965	21.1424	20.8888	21.2566
284	777.568	10.5245	18.6421	18.8917	18.7621	18.0539	17.8378	18.1908	18.7945	18.8648	18.6588	18.4141
285	297.243	3.20876	19.5955	19.641	19.6841	19.4576	19.636	19.9384	19.8001	19.4823	19.7473	19.4614
286	894.623	9.62474	19.4241	18.8336	20.1021	19.7083	19.7338	18.9214	20.1236	20.4594	20.3223	20.3718
688	774.545	9.58581	17.7626	17.7357	17.3559	17.639	18.0719	17.0197	16.7238	17.159	17.4789	17.8081
287	766.516	8.03535	19.097	19.2128	18.7026	18.7857	18.8015	18.6867	18.775	18.6649	18.866	18.7851
288	734.667	13.0554	18.5226	18.9271	17.4181	17.5434	17.1778	16.8933	17.119	17.2484	17.9311	17.5573
558	848.542	9.38653	16.6849	16.5746	16.2467	16.1164	16.5711	15.7775	15.3583	15.8774	16.1161	16.476
690	746.514	8.27891	14.9145	14.8335	15.1291	14.7942	15.7988	14.1998	13.9339	14.8246	14.8098	15.6779
289	712.646	12.0005	18.3445	18.5108	18.4189	17.6312	18.1043	17.9289	17.8119	18.1846	18.1227	18.3637
691	879.729	13.7465	13.2602	12.7684	12.231	12.7165	9.89578	11.8438	11.3917	11.5755	11.505	10.8664
290	705.519	5.84669	18.1602	18.4831	18.1675	17.9786	17.8263	17.6894	17.9451	18.1634	18.3321	18.3292
693	871.691	10.2457	16.5967	16.9135	16.4013	16.3541	16.5735	15.929	16.0028	16.4406	16.253	16.5849

## Sheet: Lipids_pos
row ID	row m/z	row retention time [min]	04_Blood_pos.mzXML Peak area	11_Blood_pos.mzXML Peak area	02_Blood_pos.mzXML Peak area	03_Blood_pos.mzXML Peak area	05_Blood_pos.mzXML Peak area	01_Blood_pos.mzXML Peak area	07_Blood_pos.mzXML Peak area	08_Blood_pos.mzXML Peak area	09_Blood_pos.mzXML Peak area	10_Blood_pos.mzXML Peak area
417	600.52	10.663	20.6187	20.5557	21.2585	20.8703	21.6367	23.4773	21.0087	21.1276	20.1684	21.2046
833	1412.21	14.4703	17.8145	18.1935	17.0878	18.3949	16.6244	15.9954	17.6057	17.8289	17.9193	17.8807
1167	733.54	7.89126	17.8139	18.3419	18.1356	17.7647	18.7833	18.4952	18.4769	18.3168	18.4863	17.8532
834	1381.11	11.9919	18.41	19.1266	18.7165	18.3991	19.4265	18.833	18.9854	19.236	19.0343	18.8368
418	840.572	5.83862	21.7007	21.9461	21.8536	21.7622	22.2928	22.2003	22.5987	22.6666	22.4934	21.7826
2417	854.722	14.3279	14.1142	13.8544	14.4517	14.5399	14.4668	15.4555	14.0774	13.5094	12.7239	13.4208
2584	641.463	5.14523	16.1518	15.8081	15.7865	15.9781	15.9361	16.0961	16.0544	15.8542	15.8469	16.0857
1750	495.441	13.3276	15.6005	15.7754	16.3636	16.3634	16.89	18.1929	16.2608	16.5133	15.4019	16.5377
419	858.584	5.38752	20.7607	21.0396	20.8349	20.6472	21.308	21.0682	21.0752	21.0576	20.9473	20.7351
2084	1016.88	15.428	12.6341	13.9205	14.391	13.69	14.3858	16.3631	14.2825	14.3154	13.2665	14.3643
835	654.567	11.7817	19.7605	19.5921	20.4168	19.9678	20.4584	22.6934	19.9988	19.9904	19.332	20.0039
1168	836.732	13.4777	19.4719	19.1617	19.0106	19.5733	20.794	20.7141	19.8976	20.0539	18.8521	19.7036
2585	840.647	10.3748	19.7937	19.9097	19.8005	20.2069	20.0079	19.9953	19.7357	19.9637	19.4282	20.0355
2418	974.875	15.8461	14.1079	14.0779	14.6593	14.4179	14.7312	15.9483	14.4849	14.3667	13.5687	14.6155
1169	961.797	14.7949	17.7875	17.6091	17.0868	17.3637	16.6711	16.939	17.5012	17.3209	17.3435	17.3922
836	748.548	5.68345	20.3683	20.3028	20.7945	20.4049	21.0643	21.0467	20.5798	20.4174	20.4993	20.1273
420	998.815	14.7393	21.2981	20.9133	20.4328	20.6782	18.5647	20.189	20.8741	20.5679	20.6199	20.8162
837	637.555	13.1849	18.841	18.8663	19.1333	18.9347	19.6448	19.4626	19.1201	18.9436	18.9953	18.6984
421	558.295	2.65878	20.6431	20.8089	20.8723	20.8641	20.8237	20.8401	20.6565	20.9175	20.5765	20.759
1170	898.525	8.52628	19.7049	19.5767	19.6954	19.7924	19.6164	19.6467	19.621	19.6447	19.4635	19.6252
838	548.371	3.27233	18.5637	18.6359	18.6134	18.7295	18.7122	18.5669	18.2935	18.9053	18.4212	18.7306
2170	792.574	7.89868	15.2161	15.0523	14.692	14.9319	16.669	16.2801	15.5439	15.214	15.3098	15.2148
2086	959.837	14.3781	16.3084	16.3116	16.8103	16.1488	17.0241	17.6764	16.5846	16.5777	16.2583	16.4562
422	985.797	14.4922	20.3061	19.9846	18.8946	19.6055	18.3033	18.1758	19.7386	19.2814	19.9254	19.5867
839	795.647	14.1795	18.6184	18.5262	19.0986	18.8358	19.206	20.1381	18.7742	18.8178	18.2303	18.7531
1171	792.59	8.86954	17.8226	18.1452	17.783	18.284	17.0885	17.1574	17.8149	17.9181	18.1004	18.5232
423	809.734	14.8574	19.749	19.7384	19.8573	19.809	20.2347	20.0022	19.8079	20.1257	19.549	19.9462
1753	724.644	13.8435	21.4735	21.8819	21.7984	21.6435	22.195	21.6706	21.859	21.8854	21.9248	21.7723
2171	780.59	10.9337	16.8527	16.8028	16.7925	17.642	16.1232	16.5983	16.7764	16.9847	16.2386	17.3558
2087	738.504	8.41386	15.8273	15.6169	15.6746	16.1483	15.4413	16.2402	15.2888	15.7899	14.8885	16.0247
840	989.827	15.1123	19.1754	18.7223	18.3651	18.5602	17.8772	17.9153	18.7541	18.3345	18.4346	18.4665
2588	860.675	13.1217	14.0421	13.2083	13.269	13.5776	12.2652	15.0183	14.2272	13.7453	12.4039	13.2556
2421	935.803	15.8709	15.2086	15.0386	15.4699	15.3624	15.7107	17.1877	15.2462	15.622	14.399	15.4923
1754	920.825	14.7563	17.4214	17.4113	18.367	17.6019	18.9491	19.344	17.8385	18.2041	17.4661	18.0561
1172	867.684	14.984	19.2611	18.8671	19.5433	19.0998	19.6771	19.9396	19.1489	19.1804	18.7649	19.0813
424	973.802	14.5304	20.037	19.918	18.9162	19.5533	18.1146	18.2648	19.7212	19.26	19.4776	19.4849
841	716.618	10.2305	20.3065	20.9579	21.1444	20.3753	21.319	21.036	20.8482	21.2568	21.3466	21.1774
425	372.311	2.02723	20.393	20.3443	20.7591	20.8031	20.4698	20.7295	20.3131	20.2324	20.0756	20.1171
426	841.668	14.9417	19.9686	19.7619	20.0856	19.8457	20.1811	20.1944	19.8322	19.9944	19.7289	19.8893
2422	794.568	9.36902	15.8935	15.1315	15.1293	16.2186	16.6003	16.6176	16.0628	15.4899	14.5896	15.6864
2589	636.46	7.07121	13.0028	11.3604	10.5587	12.4137	13.9545	14.2169	12.4691	12.0174	14.0956	12.5064
842	860.733	13.6074	19.9946	20.018	20.676	19.9204	21.3781	21.7071	20.2275	20.4954	19.8249	20.6343
427	666.434	3.49173	20.4175	20.6115	20.9277	20.297	21.7172	21.4272	20.8449	20.7346	20.9851	20.2404
2173	884.806	15.4866	15.0582	14.024	14.3536	14.9049	14.4941	16.3339	14.5538	14.2445	13.6804	14.573
428	738.66	13.4364	20.3943	19.9603	20.6865	20.3813	20.7838	22.2655	20.4718	20.6999	19.7457	20.4614
1173	769.608	7.53292	19.2349	19.2876	18.3255	19.3348	19.8244	19.9971	19.7903	20.0369	19.3835	19.7434
2088	608.525	9.51231	14.9843	15.4695	15.3773	14.5072	15.4169	15.6615	15.5176	15.4779	15.5326	15.2197
1755	685.537	11.9639	14.8534	14.5559	15.4621	14.6644	15.3459	18.4193	15.0096	14.8581	14.0124	15.1028
429	717.554	6.56213	20.4717	20.7674	20.145	20.6148	21.189	20.9671	20.7813	20.5012	20.3288	20.654
2423	932.789	13.1828	15.9902	15.6824	16.554	15.7126	17.1427	17.3215	16.2156	16.3338	15.9771	16.2606
2590	906.774	13.1425	16.6221	16.5393	17.0485	16.1007	17.6679	17.5891	16.6513	16.9655	16.3357	16.7814
843	750.542	8.878	18.5507	17.7739	18.0494	18.8327	19.1264	19.0561	18.3452	18.0253	17.46	18.4698
430	763.634	11.8398	21.6806	21.9135	21.7472	21.9787	21.6758	21.4457	21.7663	21.7322	21.8066	21.7129
1174	892.678	11.2772	18.1887	18.1578	18.0194	18.4425	18.2895	18.3219	18.1827	18.2137	17.7655	18.4267
844	684.628	14.1949	18.3899	18.9058	18.9346	18.5558	19.6438	18.7624	18.9959	18.9808	19.0549	18.8888
431	906.848	16.0838	20.0777	19.9845	20.084	20.3272	20.8692	21.2521	19.9937	20.4409	19.2237	20.4712
432	704.522	7.08445	21.4376	21.2154	21.471	21.7202	22.1445	22.071	21.5986	21.3724	21.1748	21.3824
1175	706.501	4.84401	17.8157	18.155	17.8719	17.8161	18.1334	17.9949	17.9956	18.1203	17.7089	17.6836
433	766.538	8.58179	20.7638	20.4837	20.6209	21.673	21.5041	21.4753	20.876	21.01	20.1359	21.3023
2424	792.573	7.45147	13.9495	14.4132	14.2884	14.3338	15.7338	14.7282	14.4436	13.6226	14.7076	13.8404
1756	638.573	11.2582	11.7476	11.7456	12.7535	13.4163	13.2611	15.7868	12.9901	12.9564	9.76004	11.9081
845	1331.17	13.5458	18.056	18.5108	18.5133	18.1508	19.3664	18.0614	18.8013	18.6548	18.9267	18.6847
1176	712.66	14.2001	17.0272	17.3773	17.5359	17.0016	18.2743	16.8188	17.5702	17.4249	17.9042	17.7669
846	636.629	12.5933	18.939	19.0862	18.9803	19.2107	19.9092	19.8202	19.2136	19.2704	18.7565	19.2658
434	694.465	4.22186	20.281	20.5381	20.8961	20.3554	21.3598	21.1482	20.709	20.735	20.8919	20.0754
435	856.582	8.93397	20.6202	20.6682	20.4091	20.8068	19.8348	20.3045	20.3372	20.5063	20.4356	20.7171
1177	888.764	13.6349	19.1871	18.4255	18.9242	19.2016	20.2363	19.9363	18.5341	19.0297	18.238	19.1217
2090	890.723	14.0198	19.1553	18.4742	18.3528	18.7131	17.8608	18.6511	18.7383	18.1695	17.9976	18.4686
436	668.634	15.3584	19.8169	20.059	19.8508	20.1585	19.8147	18.871	19.9387	20.0113	19.9366	20.2445
847	740.618	10.0046	18.4934	18.9932	18.7234	18.4495	19.1802	18.6491	19	19.1071	19.0021	18.859
1757	1367.19	12.5351	12.1326	10.8413	11.7038	10.9584	13.7744	15.3561	11.4929	12.1094	12.8485	10.1956
437	753.614	9.1835	19.7462	20.0462	20.3319	19.228	20.4154	20.3697	20.151	20.0255	20.4375	19.5127
2592	977.793	15.8811	14.0307	14.2518	14.4592	14.5009	14.805	16.7836	14.3197	14.5681	13.4366	14.4124
2177	1484.11	8.91192	15.163	14.4002	14.2013	15.658	16.699	16.3373	15.566	15.2005	13.8675	15.3862
2426	771.517	6.62339	14.1385	14.9708	14.5203	14.4353	15.2009	15.7057	14.8343	14.7838	14.4517	14.4559
1178	978.847	15.4613	19.9111	18.9272	18.8495	19.5658	18.2435	20.3993	19.8162	18.7488	19.0907	19.0794
848	1335.14	12.4894	18.7683	19.3964	19.2684	19.032	20.1747	20.41	19.5808	19.8195	18.9299	19.7256
438	1459.29	14.0278	19.5541	19.4819	20.3382	19.8435	20.8004	22.1732	19.9491	20.0563	18.7929	20.2182
439	848.556	9.2077	20.3272	20.3164	20.1902	20.4315	20.0476	20.2035	20.286	20.282	20.2422	20.4159
849	848.509	8.79399	19.2951	19.0412	19.1433	19.1181	19.775	19.5614	19.4172	19.1955	19.0813	19.0934
440	297.242	13.5268	20.3732	20.746	20.888	20.6854	21.4473	20.8226	20.907	20.9286	20.9948	20.8649
441	796.621	9.81618	20.5212	20.8508	20.4973	21.0337	20.9171	20.79	20.7578	20.9052	20.4543	21.0833
1179	761.619	10.7735	17.9104	18.5137	18.3699	18.0627	17.9569	17.7621	18.1699	18.348	18.5272	18.714
2092	1104	16.1287	14.1497	14.493	14.447	13.6788	14.8519	15.9407	14.1554	14.8048	14.0754	14.53
442	738.603	10.9001	21.2655	21.8004	21.579	21.4795	21.9985	21.847	21.7511	21.8301	21.8653	21.5279
850	827.709	15.2468	18.4676	18.4378	18.6413	18.6454	18.4986	18.3956	18.5311	18.4099	18.5349	18.5255
2179	797.64	12.2768	11.9618	11.8095	13.2307	13.7199	10.8979	15.3882	12.9871	12.9932	9.95418	13.5316
443	796.622	9.46769	21.0584	21.3023	20.9575	21.2924	21.264	21.2553	21.3769	21.2596	21.1637	21.3836
1180	832.739	14.8137	18.4085	18.2477	18.8014	18.7967	19.0345	19.8644	18.5148	18.7125	17.7085	18.5753
851	728.604	9.05539	18.8776	19.1326	18.8255	18.8485	18.7165	18.8073	18.7049	18.8541	18.9627	18.9139
1759	832.701	12.2425	16.2729	16.3643	16.9768	16.4677	17.5906	18.3461	16.6938	16.9106	16.1604	16.9177
852	706.597	12.134	19.5619	19.3625	20.1877	19.7964	20.2909	22.6233	19.7485	19.8068	18.9631	19.9058
2429	788.522	7.55018	16.3119	16.1402	16.5202	17.4735	16.7758	16.915	16.4345	16.6415	15.933	16.6841
444	830.554	5.21188	21.0003	21.2898	20.7917	20.6525	21.5195	21.2656	21.2937	21.1067	20.9173	21.0479
853	646.613	11.3354	18.9338	18.8269	18.5508	18.8937	19.7388	19.5045	19.1051	18.972	18.5241	19.0367
854	726.66	13.3166	18.9812	19.0698	19.3655	19.441	19.6148	20.1702	19.377	19.4076	18.8059	19.4842
2180	1061.94	15.8981	14.6372	15.241	15.0145	15.0491	15.5728	16.6725	15.163	15.8254	15.1101	15.746
2430	899.744	12.4084	9.65669	13.3658	14.5355	9.86576	12.2074	14.1588	11.1691	10.7481	12.2384	11.3441
1760	862.783	15.2024	18.0339	18.1392	18.6246	18.6157	18.7062	19.3807	18.0783	18.245	17.7209	18.4571
445	722.608	12.1101	21.6002	22.0314	21.9522	21.9485	22.0739	22.0432	21.888	21.9595	21.994	21.8887
446	774.6	9.53575	21.4073	21.4253	21.3869	21.6067	22.0216	21.8204	21.5583	21.4806	21.1511	21.5289
855	751.55	6.78679	19.4544	19.8113	19.6178	19.492	20.0138	20.0002	19.953	19.6821	19.8912	19.5407
856	710.629	12.6701	18.8813	18.5629	19.3119	18.9778	19.559	21.4012	19.0753	19.0634	18.5228	18.9035
2094	1144.02	16.3504	15.3392	15.8269	15.6592	15.7054	16.1072	16.9509	15.6089	16.1606	15.0672	16.1485
447	805.703	14.0979	20.4731	20.7091	20.7684	20.6208	20.9233	21.3064	20.7278	20.856	20.4249	20.9395
2431	1004.86	15.2686	14.9708	14.4835	14.0356	14.2826	12.7882	15.2931	14.7711	14.2028	14.4955	14.1498
2597	1001.66	3.26782	16.3216	16.3412	16.729	17.0732	16.2663	16.2918	16.2567	16.6784	16.0169	16.395
2181	410.318	5.77501	12.1863	13.3723	12.4314	13.6019	13.3677	12.3918	13.8999	13.1499	12.3454	9.9213
857	693.545	9.82062	18.5475	19.1413	18.857	18.6024	19.2806	19.1511	19.1995	19.3675	19.1479	19.0472
1181	903.775	13.9664	20.3046	20.2999	20.574	20.0498	21.1884	20.7017	20.4115	20.5118	20.1789	20.5255
1182	752.583	9.12411	18.6428	19.0239	18.7227	18.3832	19.2796	19.0663	18.9389	19.1399	19.2608	18.5656
2598	866.636	8.00614	17.6876	17.4286	17.6962	17.9795	17.7399	17.7135	17.7388	18.401	16.5349	18.2863
858	872.564	4.89045	19.358	19.7114	19.8401	19.3154	20.5308	19.8733	19.7385	19.6433	19.5086	19.2538
1183	1316.06	12.4966	17.8385	17.991	18.6457	18.232	19.1589	20.4635	18.3739	18.8015	17.4018	18.7878
2095	903.774	13.1827	13.6002	13.6567	14.0542	13.9865	14.0967	15.5354	14.305	13.672	13.0054	14.387
859	920.509	7.94395	19.0323	19.0167	18.9893	19.1987	18.8344	19.0426	19.033	19.0775	18.9229	19.0636
448	777.582	6.48256	22.3438	22.4567	22.8633	22.6026	23.5355	23.2394	22.8565	22.4583	22.5604	22.3821
2599	724.488	6.4271	14.1773	14.5906	14.1953	14.2814	14.3576	14.5509	14.1854	14.5495	13.3436	14.5091
449	790.573	8.38393	20.5529	20.5115	20.2131	20.8145	20.1527	20.2654	20.5605	20.4579	20.2682	20.8984
860	828.61	7.45116	20.621	20.9001	20.8887	20.6399	20.4841	21.1266	20.7814	21.0547	20.8032	21.0529
861	802.631	10.5769	19.6158	19.6659	19.6699	20.0929	19.9439	19.9527	19.657	19.7332	19.3161	19.47
1184	1348.19	13.1414	18.1895	19.1126	18.5812	18.3554	19.1945	18.6025	18.7399	19.1057	19.0733	19.1175
450	838.63	9.67844	20.6054	21.8215	20.5162	21.2404	20.8565	20.994	21.6492	21.7484	21.3297	20.9025
1185	894.694	12.2335	18.1906	18.2889	18.1776	18.6129	18.5296	18.3756	18.2841	18.2815	17.9595	18.2249
1762	728.583	11.3192	16.2274	16.6706	16.7793	16.3087	17.2885	18.1944	16.9096	17.0638	16.6716	16.559
451	838.606	7.56485	19.8485	19.5953	19.3765	20.1492	19.8824	19.8873	19.7005	19.607	18.9844	19.9051
2434	762.506	7.35849	16.1415	15.6653	16.4161	17.272	16.6464	16.7882	16.1258	16.1044	15.5309	16.175
2600	568.338	2.97034	18.6433	18.0637	18.3435	18.7279	18.2141	17.6697	17.6034	18.3845	18.2204	18.2714
862	951.741	14.8154	18.7635	18.2858	17.8327	18.2132	17.1917	17.7066	18.3119	18.0373	18.1743	18.0909
2096	1070.93	15.7257	12.8927	13.4983	13.5371	13.3075	13.4558	16.2626	13.7589	13.7914	10.086	14.1911
452	817.669	15.2082	19.7082	19.7296	19.8581	19.9034	19.977	19.7691	19.6616	19.833	19.6876	19.7711
1186	1396.08	11.9904	17.4734	17.9653	17.703	17.4223	18.2298	17.7837	17.8471	18.1045	17.94	17.749
453	839.652	14.6175	20.2734	20.1909	20.5116	20.3897	20.6816	20.9899	20.3024	20.3483	20.0285	20.4074
2185	1115.99	16.139	14.3654	14.8921	14.984	14.7447	15.3928	16.3963	15.1704	15.2988	14.4941	15.319
1763	740.522	7.86418	16.0945	15.9227	16.1299	17.0491	16.0603	16.7121	16.0176	16.3596	15.3609	16.5585
2601	586.504	8.68328	10.9159	9.67529	9.32399	11.6883	13.1035	12.903	9.54956	9.72081	13.0092	14.0856
454	822.54	8.52794	21.4873	21.5543	21.4019	21.7143	21.5214	21.5167	21.4945	21.5943	21.2508	21.6914
2435	726.506	6.40053	16.8004	16.9377	16.956	17.1091	17.3494	17.2956	16.932	16.9473	16.4779	17.0952
2097	798.701	12.3617	13.7112	13.4895	13.4858	13.638	14.6865	16.049	13.8269	13.9606	12.8707	14.2375
863	1485.3	14.0682	17.8318	18.1578	18.8859	18.3819	19.0971	20.6223	18.4466	18.8205	17.5159	18.7109
455	736.587	10.6515	20.8995	21.4043	21.2659	20.923	21.7515	21.5598	21.2681	21.5074	21.3424	21.0057
1187	822.681	11.9253	19.1511	19.5775	19.7548	19.0224	20.5149	20.6721	19.7061	19.9008	19.2553	19.9752
456	764.522	8.09433	20.4877	19.9597	20.0775	21.061	20.7598	20.9649	20.3731	20.1346	19.4105	20.554
864	826.631	10.0881	19.0359	19.5169	19.0817	19.879	18.8752	19.0322	19.0668	19.4048	18.694	19.6408
2602	1032.89	15.7555	11.8922	11.1023	11.3742	11.0661	12.7067	14.5552	11.6319	10.9419	14.196	11.9857
457	1011.81	14.6584	19.9766	19.6729	18.9515	19.3981	18.3225	18.1377	19.4082	19.0565	19.5737	19.3738
2098	792.553	8.70428	15.6873	15.7471	15.4009	16.6475	15.9945	16.2909	15.771	16.1241	14.7538	16.3718
2436	808.6	11.2913	17.475	17.4352	17.5283	17.5162	17.5285	17.567	17.4117	17.4521	17.3929	17.4543
1188	748.621	10.4387	18.6387	18.4861	18.4032	18.6808	19.9867	19.448	18.9687	18.7341	18.4679	18.6395
1764	696.612	13.1683	19.2955	19.2653	19.5086	19.3719	19.8726	20.029	19.5709	19.311	19.35	19.2234
865	792.553	7.48063	18.6222	18.7666	18.1373	18.9496	18.2991	18.6301	18.6138	18.7282	18.2672	18.8552
458	836.77	15.4208	19.9369	19.8533	20.2098	20.4899	20.5554	20.9542	19.9562	20.0451	19.2934	20.2818
2099	890.853	16.2014	14.4419	14.8992	14.327	14.5595	14.8369	15.3042	13.9783	15.2005	13.4626	14.9327
2437	1050.96	16.3425	13.8049	13.887	14.3776	14.4471	14.6377	15.6054	13.8351	14.4555	13.1114	14.6609
866	858.6	8.28294	19.0901	19.0099	18.7978	19.196	18.757	18.974	19.0838	19.0619	18.8568	19.1332
2187	1118.01	16.343	15.7537	16.1538	15.9849	16.0277	16.6599	17.1213	16.1958	16.8721	15.7889	16.8487
459	566.321	2.68877	20.2898	20.4751	20.4927	20.5637	20.3224	20.4354	20.3462	20.515	20.3721	20.4041
1189	758.533	5.90879	19.681	19.697	19.2973	19.7604	18.8194	19.9892	19.8066	19.8783	18.247	19.8109
460	546.355	2.83481	20.0203	19.9935	20.1144	20.2917	19.9509	20.055	19.8541	20.0856	19.6539	20.0253
1765	365.105	0.578481	15.9401	11.6196	12.7816	13.6464	13.6097	16.323	9.60533	14.6665	9.73066	13.149
867	729.543	12.8215	18.6656	18.7127	19.2156	18.828	19.4563	21.2871	19.0461	19.2757	18.484	19.3502
2603	773.569	11.112	10.8985	10.7241	11.4597	11.3862	12.3925	14.7049	11.8903	12.37	12.0439	9.57615
2188	800.58	6.79906	23.5039	23.8328	23.9434	23.5558	24.3918	24.1395	23.8191	24.0762	23.739	23.6084
461	836.599	4.94216	20.5545	21.2407	21.2789	20.0275	21.461	21.1685	21.4024	21.5404	21.5757	20.8769
2100	662.475	7.24856	10.0312	10.4933	12.9214	11.5607	13.1489	13.9286	12.056	10.4247	13.1546	9.91984
868	1020.8	14.206	18.4114	17.3169	16.9595	17.6176	16.566	16.5033	17.2319	16.8456	17.4267	17.5044
2438	710.619	12.8161	19.0876	19.213	19.7081	19.2819	20.0166	21.9797	19.4956	19.8106	18.7364	19.7672
1190	770.593	8.47996	19.1567	19.2835	19.4686	19.063	19.6666	19.6583	19.5668	19.7014	19.7702	19.0232
462	994.785	14.3572	21.711	20.7908	20.4667	21.1737	19.6969	20.3257	21.0386	20.237	20.4963	20.5598
1766	802.655	11.5565	14.2274	14.2659	15.8878	13.762	16.4214	17.4503	15.3506	15.465	14.7704	15.7341
463	790.632	10.8314	20.9612	21.1486	20.9571	21.1442	21.6943	21.4298	21.1713	21.274	20.9361	21.2466
1191	870.753	14.3462	18.2451	17.5937	17.6899	16.9039	18.7962	20.136	16.7581	17.5879	17.0228	17.6036
2189	906.774	14.3529	14.8691	12.1289	11.7132	13.0813	11.8184	14.0533	13.1433	12.6655	12.1208	13.5881
2439	740.666	14.0267	20.7229	20.6687	21.2264	20.9437	21.6466	22.8855	20.8136	20.9731	20.2492	21.2027
464	679.566	11.1659	20.9071	21.2563	21.5586	21.2185	21.9191	21.8156	21.5255	21.4545	21.4097	21.3853
2101	813.659	12.3159	13.9833	14.1848	15.1612	13.7302	16.0101	16.4594	14.9275	14.8159	13.5987	15.1748
1192	1376.15	12.4412	17.2483	18.1713	17.4997	17.1638	18.6679	17.7337	18.0679	18.3923	18.0939	17.9647
869	905.791	14.3229	19.3013	19.346	19.8011	19.3096	20.6149	20.3235	19.6603	19.7512	19.1767	19.3981
465	907.849	15.8315	19.6071	19.3398	19.6684	19.7147	20.0891	20.6313	19.3222	19.6779	18.9324	19.5835
1767	912.764	14.3931	15.3326	14.6199	15.2054	15.0124	15.173	16.8688	14.8437	15.0709	14.0307	15.0499
870	868.678	11.345	19.0824	19.2021	19.0261	19.426	19.0192	19.1003	18.994	19.1716	18.674	19.3254
1193	894.668	9.3538	17.4174	17.2643	17.0392	17.6069	17.0738	17.1564	17.0394	17.2771	16.8755	17.4647
2191	677.534	9.47156	11.6341	11.8064	13.3274	11.1151	13.5339	14.2307	12.4805	12.6622	12.0043	12.2953
2102	770.569	9.92278	13.5456	13.6224	13.4774	14.7104	13.5792	14.5231	13.794	13.9456	11.0134	14.4488
2440	792.698	14.1823	19.9901	19.8605	20.4063	20.3979	20.7736	22.4175	20.2657	20.4054	19.4212	20.3076
871	744.517	5.27065	19.4395	19.7077	19.5328	19.2562	20.4605	20.0718	19.8159	19.7951	19.5012	19.4079
466	1295.36	15.8856	20.1301	20.2117	20.3254	20.1829	20.5813	20.4456	20.5018	20.5676	20.2705	20.3097
1194	742.538	8.67039	19.1412	18.7279	19.0604	19.7853	19.1115	19.7213	19.0497	19.0291	18.3314	19.4464
872	876.728	12.8102	20.0112	20.1978	20.6599	19.7523	21.4234	21.5469	20.3249	20.5959	19.9714	20.8139
467	738.603	10.4564	21.7857	22.1475	21.9484	21.8718	22.3491	22.2456	22.1295	22.1683	22.1119	22.0346
2606	700.491	5.89456	12.9265	11.5903	12.231	13.2934	13.2858	13.9737	13.1341	12.7611	10.9976	12.9414
468	734.629	12.9624	20.9875	20.8426	21.7478	21.3292	21.8509	23.7432	21.1966	21.3999	20.34	21.3599
2441	736.635	12.9658	17.5422	17.464	18.2395	17.8193	18.5221	20.4061	17.7052	17.8899	16.6815	17.9488
873	901.76	13.5973	19.9382	20.0114	20.4909	19.7582	21.0203	20.8892	20.1427	20.3558	19.6401	20.4396
1195	751.55	6.56503	17.6666	18.056	17.9371	17.9495	18.4388	18.2925	18.1889	18.1998	18.1138	18.0032
2103	757.595	11.0642	13.2037	13.1207	14.647	13.8524	15.2077	16.1652	13.0374	14.1237	12.4904	14.0474
1768	755.558	12.9667	17.2455	17.0821	17.9543	17.5796	18.1244	19.9673	17.4227	17.5654	16.7455	17.5945
2607	544.457	5.72626	12.3771	9.52565	13.0181	10.9593	11.3622	13.8679	12.5511	14.136	11.5098	12.9566
469	570.355	2.86637	20.3479	20.2315	20.4691	20.5895	20.1837	20.3603	20.0983	20.3052	20.1592	20.0335
2104	577.519	15.5657	16.3716	15.9704	16.7154	16.3836	16.9717	17.7346	16.3014	16.4213	15.6808	16.6451
470	703.563	11.8765	21.5421	21.8834	21.7373	21.6999	21.8289	21.6709	21.8316	21.9292	21.8968	21.7463
1196	926.556	9.57987	18.2106	18.2137	18.2574	18.5148	18.1306	18.1358	18.248	18.3323	18.0142	18.3789
874	887.782	15.0174	18.9193	19.0761	19.4438	19.2523	19.6189	20.5717	19.2619	19.3321	18.7056	19.2678
2442	656.571	11.7771	13.7222	12.6817	14.9187	14.2128	15.2151	18.6328	14.4899	14.0687	12.8736	14.2901
471	858.584	5.57843	21.7643	22.0886	21.9171	21.79	22.6636	22.4585	22.1159	22.1283	21.9698	21.7842
1769	593.418	9.67842	13.9465	13.6803	14.8799	14.063	15.226	17.2907	14.3724	14.3291	12.2961	14.4359
472	842.59	6.44516	21.4689	21.812	21.6628	21.7953	22.1565	21.9944	21.7617	21.8129	21.6474	21.6402
1197	824.652	10.8543	17.8032	18.0349	17.8765	18.3615	17.7915	17.752	17.9417	18.2098	17.8351	18.2835
473	781.703	14.4392	19.8628	19.9089	20.3162	20.136	20.5421	20.6246	20.0678	20.3545	19.8408	20.0934
875	943.843	15.6201	18.409	18.4156	18.7851	18.5479	18.7897	19.4311	18.5176	18.4913	18.0393	18.443
2105	803.615	12.4088	9.6502	10.0666	12.9246	12.8477	14.0152	15.4682	12.5931	13.408	13.486	12.3107
474	706.682	12.1244	20.0888	19.7798	19.6151	19.9678	20.6323	20.332	20.2046	19.9154	19.6087	19.9942
2443	836.732	13.2505	18.2916	18.282	18.9819	18.4348	19.5705	19.9671	18.854	18.8208	18.2082	18.8057
475	832.616	6.00695	19.9581	20.6299	19.9859	19.8337	20.7996	20.3546	20.3162	20.7055	20.3276	20.5214
876	746.533	5.93401	19.4396	19.3003	19.6385	19.6681	20.8923	20.2491	20.0998	19.3997	19.6455	19.1149
476	871.715	15.553	19.9614	19.7063	19.9355	19.9406	19.966	19.6145	19.8275	19.8009	19.7373	19.8815
1198	943.77	12.9654	19.1672	18.8918	19.3345	18.4444	19.9996	20.0681	19.0864	19.2462	19.0632	19.4833
2610	842.662	11.3388	18.3034	18.64	18.424	18.8137	18.4206	18.5259	18.4035	18.7123	18.2801	18.7504
1770	723.624	12.6605	18.2389	17.9506	18.8204	18.2691	18.8153	20.3646	18.4566	18.2746	17.6109	18.3539
877	824.579	6.59562	19.03	19.4896	19.0918	19.2984	19.6361	19.3677	19.4242	19.4307	19.1972	19.4695
477	856.569	5.50035	20.9697	21.4621	21.0159	20.6533	21.9684	21.7679	21.0777	21.4018	20.8382	20.7545
2444	654.555	11.1216	13.9081	10.7807	10.8738	13.2949	11.8036	17.3072	10.0876	11.1075	13.5414	10.5914
878	834.679	12.1502	18.6847	18.7989	18.7284	18.712	18.7319	18.8604	18.797	18.7025	18.6757	18.8934
478	636.46	5.78043	20.499	20.6058	20.4462	20.3968	20.9212	20.7968	20.7367	20.5383	20.4821	20.5076
479	824.616	9.73775	20.6286	20.8806	20.5197	21.2266	20.4995	20.6245	20.6482	20.9212	20.3943	21.0171
480	842.638	8.74722	20.2595	20.6731	20.1998	20.7919	19.3101	19.5182	19.8652	20.5382	19.9945	20.7613
481	843.684	15.2499	19.8025	19.7458	19.9749	19.892	19.8554	19.7679	19.8541	19.8042	19.8224	19.8444
2445	728.639	11.2049	13.56	13.0785	15.0469	13.6277	15.5663	17.8939	13.7448	13.9397	12.5209	13.6235
1771	739.62	9.98975	9.77733	13.9656	11.7145	13.6741	12.3673	16.067	9.96308	13.3237	13.6983	14.764
2198	428.316	0.750838	13.6716	14.0349	11.8667	14.0022	13.9763	14.4406	14.1241	14.149	13.4206	14.0803
1199	874.627	5.28144	18.7974	19.3208	18.7993	18.5412	19.662	19.0384	19.167	19.1515	19.0402	18.8406
879	890.779	14.035	19.9352	19.8247	20.7919	19.6121	21.0658	21.6795	20.2186	20.2708	19.6041	20.7356
482	534.319	1.17992	20.8835	20.9429	21.8319	21.3979	21.7149	21.6072	20.9594	20.9733	20.9804	20.6817
880	650.644	12.3816	18.4629	18.0957	18.1353	18.1817	19.7006	19.2526	18.7145	18.3079	17.7949	18.3166
483	837.766	15.1987	19.3856	19.3437	19.5403	19.4985	19.7961	19.5526	19.2441	19.5764	19.262	19.4954
2613	802.594	6.40656	12.9904	16.338	17.4175	15.7669	17.3075	14.2412	16.7119	16.5042	16.8973	15.3765
2199	908.789	13.6629	14.6077	14.4442	14.4837	14.9107	15.6184	15.3958	14.5106	14.6375	14.18	14.5886
1200	886.786	15.1853	18.3117	17.8547	18.4423	18.5203	18.4579	20.4402	18.2896	18.0827	17.6243	18.3628
2446	955.849	15.4349	19.1653	18.7492	18.956	18.9103	18.9485	20.8734	19.0804	18.9779	18.3419	19.0094
484	498.345	2.78916	19.9172	20.0494	20.2874	20.1845	20.4149	20.1717	20.0403	20.2197	20.1864	19.8452
485	804.551	7.70936	20.4604	20.5029	20.4025	20.5681	20.4704	20.6206	20.4132	20.6391	20.1309	20.6281
881	1000.83	14.819	19.2256	18.998	17.2935	18.7688	17.9096	18.3232	18.9494	18.5905	18.656	18.8083
882	852.658	8.95095	18.7582	18.9474	18.5867	19.176	18.8263	18.6786	18.9217	18.8377	18.7112	19.2298
1772	765.635	10.1869	12.017	12.0386	15.179	12.7526	15.7343	17.9055	13.932	14.3659	12.4188	15.3947
486	889.797	15.2775	19.7118	19.9001	19.8862	19.8407	19.9717	20.0774	19.8158	19.8776	19.7247	19.9112
1201	680.597	12.7496	17.9975	17.919	18.011	17.9542	18.6438	18.1213	18.1211	18.0623	18.1316	17.8935
883	817.515	7.58458	19.1131	19.0072	19.0309	19.0881	19.3246	19.2311	19.1507	18.9713	19.0328	19.0265
2447	705.58	7.58233	22.6432	22.7348	22.4185	22.6898	23.1152	22.7035	22.9837	22.7503	22.5713	22.8036
2200	778.692	13.8385	12.4582	13.1142	13.4129	12.9877	13.5925	15.3488	12.7728	12.9299	11.6509	13.3751
487	860.599	5.42254	21.7132	21.9413	21.8617	21.6285	22.3431	22.1596	21.9742	22.0051	21.9316	21.6974
884	804.659	9.56349	18.5139	18.8075	18.2147	18.8148	19.4618	18.8986	18.874	18.7073	18.293	19.0034
2615	526.291	2.90101	12.8233	9.89957	11.4833	12.2758	13.4522	9.92703	10.1056	11.501	13.6224	12.4403
1202	1352.15	13.5451	17.0987	17.478	17.3219	17.2408	18.0954	16.6872	17.5776	17.4342	17.9151	17.4992
488	712.587	10.4609	21.1453	21.5807	21.3787	21.1701	21.9839	21.8127	21.686	21.7229	21.5101	21.4253
489	862.785	15.4393	19.9724	19.8561	20.2876	20.2906	20.5296	21.8054	20.058	20.0082	19.1715	20.175
1773	773.665	12.7657	15.953	16.2267	16.5924	16.0309	17.4144	17.8982	16.5314	16.8959	16.0615	16.8538
1203	858.754	13.4383	17.4375	17.5307	17.6428	17.569	17.4542	17.2008	17.481	17.3734	17.6415	17.5395
885	916.832	15.7388	17.629	18.3742	17.8598	17.8857	18.3182	20.4878	17.5767	17.796	17.8277	17.924
490	311.222	12.0023	20.487	20.9576	20.7753	20.6172	21.1259	20.9285	20.8073	21.0095	20.9237	20.8371
2111	1049.95	15.8986	13.879	14.5507	14.3596	14.5111	15.1446	16.1638	14.603	15.327	14.5369	15.2353
491	864.622	7.62922	20.7284	20.7219	20.0359	20.9638	20.6233	20.6688	20.6982	20.8241	20.1213	21.0689
492	1412.07	7.80541	19.8022	19.6047	19.2617	19.7611	22.0144	21.2634	20.59	19.974	19.3737	19.8642
1774	467.409	13.3041	16.5408	16.7728	17.3134	17.1507	17.8343	18.7013	17.1554	17.3922	16.3021	17.4335
2616	789.635	10.5452	14.3252	14.5242	15.4269	13.6374	15.9959	16.5622	14.8743	14.889	13.4852	15.4255
1204	858.632	6.93974	17.1042	17.7216	17.4254	17.1404	18.3782	17.9745	17.4834	17.7228	17.3521	17.4345
493	714.618	14.4703	19.5715	19.9509	19.0733	20.1303	18.7771	18.1765	19.3265	19.6111	19.5829	19.6631
2201	841.689	13.0795	15.7406	15.9922	16.8072	15.8105	17.3104	17.69	16.4801	16.5274	15.6824	16.8151
886	736.587	11.1383	18.7313	19.1568	18.8909	18.7722	19.102	19.1835	18.8694	19.207	18.7309	18.9384
1205	730.598	10.1122	17.7791	18.3247	18.2241	17.7282	18.6421	18.135	18.3063	18.5301	18.4891	18.0797
2617	859.621	13.7946	13.3027	12.2115	13.0773	13.0043	12.9958	15.9616	12.976	13.3783	10.9094	13.6811
2202	1022.93	16.0918	15.6376	15.8254	15.8605	15.8959	16.5051	17.2139	15.5589	16.3385	15.1923	16.4169
887	827.7	11.2958	18.7732	18.9577	18.5277	19.1537	19.537	19.4128	18.8787	19.0852	18.7607	18.843
1206	786.66	13.3212	18.8246	17.4778	18.338	19.1833	19.3463	21.8061	18.9523	18.0674	17.9696	19.0385
494	996.8	14.6352	21.9029	21.5059	21.0479	20.8212	20.1045	20.9087	20.9628	21.0205	21.1244	20.8246
495	684.612	12.5028	20.5376	20.6741	21.2243	20.9132	21.3683	22.1949	20.8635	21.1155	20.2312	20.8775
888	860.616	9.06382	18.9974	19.1112	18.7531	19.2961	18.5386	18.519	18.9402	19.0319	18.8076	19.2284
1207	850.642	8.47095	17.9003	17.9726	17.3944	18.3446	17.6687	17.7367	17.692	17.9078	17.3377	18.3293
2618	1460.07	7.29405	15.2938	15.8824	14.9663	15.6601	15.9634	15.615	15.7068	16.0213	14.8955	16.1093
2450	700.608	10.3622	12.5464	13.0367	14.3834	13.8685	15.2565	17.0675	14.187	14.0909	11.8596	13.957
1776	644.546	9.09763	9.81333	10.0889	9.81585	12.9377	11.8081	14.2443	9.84459	10.8976	13.6792	13.4542
496	295.227	13.1543	21.071	21.5882	21.5464	21.3791	21.7836	21.4701	21.3769	21.6218	21.6261	21.4344
889	719.559	10.2412	19.6469	20.2257	20.0891	19.7465	20.5062	20.3252	20.1901	20.3838	20.3013	20.0941
890	742.573	8.74385	18.635	19.0337	18.7751	19.1625	18.3045	18.3102	18.7592	18.9518	18.6307	19.2267
497	823.657	4.81589	19.6317	19.8827	20.0588	19.8654	20.6879	20.5066	20.1055	19.7519	19.9235	19.6346
2451	724.608	10.9784	15.7417	16.3184	16.4083	15.2141	16.4953	17.6478	16.0245	16.3523	15.5024	16.2143
2619	1040.82	13.4717	12.4499	10.8896	11.9321	12.9542	12.3996	13.4738	12.6164	12.5997	11.6528	13.1854
1208	749.534	6.59524	18.3974	18.618	18.6243	17.7992	19.1179	19.008	18.7685	18.887	18.6172	18.5616
891	856.584	7.65796	19.0028	18.8129	18.7139	19.2279	18.8474	19.0007	18.7327	18.7839	18.3724	19.07
2205	979.809	16.1099	14.6991	14.5177	14.9626	14.9797	15.5699	17.126	14.8487	14.7989	13.9688	15.1592
1777	804.671	12.2042	17.3425	17.46	18.2152	17.3718	18.7642	19.2813	17.733	17.8632	17.2983	18.0409
498	705.543	13.3154	20.5428	20.6714	21.0092	20.9879	21.3324	21.8852	20.943	21.0746	20.3399	21.1054
1209	681.582	12.2441	17.6685	17.7316	17.8452	17.7795	18.3321	18.1121	17.735	18.1327	18.0689	17.8607
2452	916.795	14.3992	17.6921	17.3728	18.1397	17.4702	18.6254	18.9401	17.7412	17.7682	17.0473	17.6447
2115	1014.94	16.6305	15.4019	15.0994	15.348	15.757	16.1799	17.1807	15.2996	15.8722	14.2751	15.7859
499	580.433	5.31241	20.0344	20.2361	19.987	20.2232	20.5321	20.3018	20.245	20.2723	20.0775	20.2434
2620	846.54	8.50516	19.0513	19.1378	18.791	19.2252	18.7832	18.7334	19.256	19.2157	19.022	19.3755
1210	1404.18	11.9868	17.1668	17.6888	17.4058	17.2184	17.8273	17.5159	17.6981	17.7155	17.6269	17.5567
1778	840.764	14.0216	18.3396	18.2614	18.5822	18.6681	19.3562	19.6829	18.4879	18.6713	17.8473	18.655
2453	784.702	13.1382	15.2458	15.1336	15.5127	15.535	16.1485	16.8838	15.2897	15.5189	14.5487	15.4663
892	872.684	10.1458	18.6647	19.05	18.6979	19.1917	18.7584	18.7641	18.6645	19.1354	18.2973	19.3813
334	682.598	12.6701	21.763	21.5446	22.4408	21.9629	22.7529	24.8058	22.0965	22.0698	21.2464	22.0581
893	934.879	16.3572	18.5015	18.3362	18.6899	19.0104	19.5599	19.909	18.5027	18.9875	17.8879	18.8854
1211	771.624	10.1009	17.3774	17.7739	17.7608	17.4351	17.994	17.5863	17.6485	17.9544	17.7408	17.7078
335	764.675	13.5243	20.9042	21.1863	21.0272	20.9584	21.4059	22.3601	21.2156	21.3023	20.5904	21.5091
2116	808.644	12.5606	11.7538	12.5902	12.4476	12.1707	11.605	16.5173	12.3235	11.8826	12.0784	11.2685
336	846.669	10.0543	21.4298	21.5938	21.062	21.8865	22.0673	21.6505	21.4622	21.5639	20.8164	21.816
337	876.559	6.82787	21.2048	21.1257	21.2426	21.5538	20.2601	20.7277	20.9238	21.2058	21.0283	21.3935
338	550.387	3.98294	20.8603	20.8867	21.1277	21.1541	21.2716	21.0914	20.8787	21.0841	20.8753	20.8004
2454	691.529	4.0809	12.292	12.3828	12.7354	11.6455	13.4204	12.8314	12.9305	12.9481	12.4654	11.3913
894	932.79	13.4802	19.7988	19.8775	20.3453	19.6874	21.0113	21.008	20.0108	20.1825	19.629	20.3997
1212	1404.18	11.7516	18.1244	18.989	18.4843	18.4888	18.8413	18.5785	18.7061	18.802	18.7905	18.5419
339	769.71	14.445	20.5596	20.531	21.0359	20.8357	21.0852	21.592	21.0539	20.8903	20.4724	21.0522
1780	918.811	14.9378	15.4335	14.8051	15.3242	15.2392	16.0276	17.0598	15.0448	15.2499	14.865	15.0957
2621	772.584	9.48643	15.2692	15.6572	15.5706	15.7042	16.4852	15.6018	16.0228	15.7021	15.0701	15.7927
340	735.603	10.2102	21.7907	22.1874	22.1719	21.969	22.4539	22.2099	22.1406	22.304	22.2435	21.9992
895	967.843	15.4326	18.5835	18.4499	18.4177	18.3857	18.4231	19.9865	18.5034	18.2623	17.9439	18.45
2207	634.649	12.9951	14.8137	14.3591	14.6346	14.9123	15.2241	15.5019	14.7395	14.3851	14.2379	14.8892
341	809.653	9.14206	21.2681	21.6014	21.1583	21.6895	21.5529	21.462	21.4254	21.5623	21.1625	21.6705
342	835.666	10.7829	21.4936	21.4336	21.319	21.5672	21.8352	21.7579	21.5812	21.4717	21.2869	21.4843
2455	694.597	12.4206	11.6975	11.5509	13.7377	12.5936	13.5439	16.6247	13.803	12.5093	11.3991	13.7638
343	508.376	3.52164	20.9235	20.982	21.3496	21.3554	21.2962	21.2004	21.061	20.9896	21.0223	20.749
1213	1349.12	13.1532	17.0782	17.7507	17.5846	17.2334	18.0285	17.6282	17.4887	17.9671	17.8892	17.5105
344	824.556	9.29924	21.9282	21.9618	21.9342	22.0425	21.8957	21.9511	21.9028	21.9919	21.8243	21.9763
2208	748.528	8.31009	15.1648	14.7584	14.8092	15.8244	15.2886	15.4505	14.788	14.9937	13.8717	15.1341
2118	780.553	7.2726	19.3031	19.1636	19.1324	19.5632	19.4033	19.4447	19.3154	19.3622	18.853	19.3649
896	1379.18	11.8758	20.0321	20.8409	20.4731	20.16	20.9656	20.6123	20.6454	20.8515	20.7967	20.5267
1781	725.64	13.3171	19.9881	20.2119	20.3633	20.4499	20.6585	21.0299	20.2821	20.4662	20.0129	20.543
1214	680.597	13.4101	17.3484	17.8649	17.3481	17.5509	17.8324	17.2172	17.5452	17.8021	17.5497	17.815
2456	1427.22	13.3397	12.4636	12.5986	13.5171	13.4431	14.4245	16.312	13.2595	14.225	14.3397	14.305
2209	910.858	15.4484	15.3151	15.2564	14.7838	14.8126	14.651	15.3305	15.0296	14.9949	14.2904	15.0302
345	918.754	14.3678	21.9477	21.3857	21.0699	21.4744	20.4945	21.3167	21.4795	21.0815	20.9511	21.2831
346	800.579	6.16506	21.1307	21.4427	21.3103	21.178	21.5517	21.4467	21.3558	21.5177	21.1941	21.3917
347	834.598	9.57374	21.1811	21.3527	21.2354	21.5075	21.0833	21.1926	21.1887	21.3128	21.0191	21.5062
897	747.637	12.9433	19.6278	20.2068	19.8035	19.7999	19.6181	19.3808	19.8329	20.0118	19.8934	20.7116
2210	1448.05	8.87833	10.0859	13.5663	12.3935	12.3415	12.3803	12.4088	10.0815	13.7462	12.1195	12.0468
2119	854.572	7.36877	20.7722	20.425	20.4244	20.9916	20.5672	20.78	20.4964	20.5727	20.1953	20.6149
1215	877.725	15.1644	16.8015	16.8537	16.666	16.9259	16.9672	16.99	16.5995	16.8649	16.2995	16.6254
898	822.636	9.64556	18.7421	19.7022	18.6734	19.8618	19.4818	18.7647	19.7134	19.6691	18.8277	19.9314
1782	810.661	13.0615	16.8977	16.6924	17.1498	17.0405	16.9237	19.2842	17.0723	16.9669	16.2123	17.0335
899	902.574	7.00985	18.7189	18.6326	18.9363	19.3518	18.2505	18.771	18.4319	18.7187	18.5263	18.9413
1216	750.564	6.61377	17.4486	17.1967	17.1989	17.3771	18.069	17.9043	17.696	17.4207	16.7069	17.3096
348	798.564	6.33889	20.7824	23.611	21.0193	23.4288	23.9149	23.7276	23.552	21.4234	23.4137	23.6649
2458	504.308	3.01942	17.7288	17.6834	17.7104	18.056	15.4279	17.5952	17.4419	17.797	16.0445	16.224
349	534.295	2.965	21.3417	21.425	21.4923	21.4137	21.5315	21.4362	21.4369	21.4575	21.4495	21.3329
1217	820.546	6.18255	18.3058	18.4051	18.2979	18.251	18.5367	18.5055	18.3553	18.3347	18.2868	17.4656
350	1293.22	15.3451	20.3187	19.7452	20.3247	19.713	19.5283	18.6883	20.2484	19.6986	20.4636	19.6506
2121	1004.86	15.4845	17.1028	16.8325	16.6778	16.6358	16.2156	17.5118	17.2018	16.7177	16.5093	16.7581
351	745.624	12.9639	21.6139	22.0151	21.74	21.8705	21.6926	21.4223	21.7754	21.8464	21.832	21.8826
900	724.659	13.5295	18.665	18.8513	18.9251	18.8358	18.8246	18.7246	18.9038	18.8545	18.8798	18.9179
352	692.558	8.36645	21.1968	21.1319	20.905	21.0831	22.3373	21.8777	21.5199	21.2083	21.0364	21.2094
353	602.393	2.68424	20.5099	20.7194	20.6253	20.7541	20.4978	20.4615	20.4961	20.7653	20.5788	20.6544
2459	726.567	10.5736	14.9603	15.4249	15.361	14.8786	16.0688	16.3522	15.6884	15.9076	16.0127	15.2659
2628	708.528	6.029	15.0643	15.6925	15.183	15.0506	16.3049	15.88	15.8033	15.9294	15.1983	15.745
1783	1425.21	12.9411	12.9922	13.4237	14.4233	13.7231	14.4021	16.609	13.4276	14.1671	11.7525	14.9324
354	502.292	2.70228	21.0329	21.0187	21.1306	21.8391	20.377	20.9699	20.8234	21.2104	20.6692	21.322
901	969.73	15.1128	18.8039	18.2435	18.0683	18.2285	17.5791	17.7186	18.3281	17.9633	18.0237	18.0851
355	808.569	4.31913	21.6173	22.0494	22.08	21.1669	22.6002	22.3664	22.1597	22.3336	22.2091	22.0588
356	798.54	9.01582	21.8286	21.775	21.6872	21.8433	22.123	22.0454	21.8942	21.8031	21.6479	21.7916
2460	1421.13	12.8063	11.6736	12.5882	12.9098	12.4409	14.0293	17.143	13.1507	13.427	10.1085	14.0348
357	892.738	14.3514	21.2773	20.8023	20.6264	20.9386	20.1908	21.2316	20.9791	20.5597	20.346	20.8209
358	740.523	8.36841	20.9705	20.6216	20.657	21.5019	21.5475	21.6498	21.0914	20.9077	20.1005	21.229
359	868.652	8.60025	20.8977	21.1997	20.7123	21.1188	21.1125	20.8153	20.9573	21.2225	20.6372	21.1965
902	856.545	5.90144	19.1448	19.441	19.42	19.9503	20.6958	20.5175	19.5136	19.6379	19.3569	19.9139
360	701.547	11.9942	21.2639	21.6316	21.4528	21.3561	21.7449	21.5494	21.5285	21.6799	21.5759	21.5333
2123	748.645	12.1466	12.5481	9.74584	13.7398	12.8397	14.1057	16.7992	12.9696	11.9961	11.0162	13.205
1218	745.585	7.48966	17.1792	17.4447	17.1831	17.4707	17.68	17.5555	17.3277	17.4425	17.157	17.411
361	724.528	8.87574	20.9341	20.4934	20.4691	21.3712	21.2074	21.2836	20.9119	20.6969	20.1571	21.1786
2461	521.456	13.4422	14.3362	14.1123	14.7967	14.3267	15.2028	16.9072	14.4416	14.6339	13.6396	14.5052
362	768.553	9.3876	20.8983	20.6	20.5251	21.3447	21.4323	21.5889	21.0403	20.9176	20.0456	21.2127
363	761.627	7.58235	20.5657	20.7723	20.0876	20.6377	21.3724	21.0058	21.0506	20.6748	20.4438	20.962
1219	1375.15	12.7556	16.0605	17.1487	16.2825	15.9762	17.4692	16.2759	16.5184	17.1994	16.7507	16.7613
364	844.525	7.94397	21.0814	21.1205	20.8176	21.2261	20.7894	21.0071	21.024	21.1043	20.8672	21.17
2124	640.551	11.4323	9.49295	9.68715	11.4108	14.3669	10.7388	13.903	12.2624	13.1611	12.7131	13.9828
1220	860.648	7.58138	17.3043	17.64	17.0516	17.2483	18.4101	17.9144	17.7978	17.5845	17.3624	17.7036
2462	1461.21	13.5192	15.5838	15.7312	15.9316	15.7219	16.4428	18.3191	16.1482	16.1929	14.9531	16.4576
2630	1296.25	12.1212	11.7348	11.2459	14.9307	10.9198	14.3365	13.163	12.6094	11.3615	14.0408	10.9059
903	571.435	6.21705	18.439	18.8714	19.0383	18.4624	19.3445	19.0346	19.1132	19.0804	19.0769	18.8468
365	842.722	14.3741	22.3498	22.1229	22.6235	22.529	22.6978	23.9198	22.3468	22.4256	21.6241	22.4322
366	1351.19	13.3195	20.7042	21.1352	21.5412	21.4255	22.5207	23.5083	21.5355	21.8755	20.4057	21.9289
1221	761.619	11.9273	16.3656	16.8138	16.1988	16.3132	16.1152	14.7456	16.2813	16.1434	16.6007	16.5496
367	788.676	13.7253	22.057	22.0321	22.5385	22.3197	22.6229	24.5494	22.3287	22.4587	21.5086	22.4618
1785	925.803	14.8594	18.6204	18.3831	18.567	18.5205	18.2991	19.8763	18.643	18.6403	18.3898	18.4699
2125	901.759	13.035	16.8035	16.7516	17.3799	16.8053	17.753	18.4141	17.1858	17.2749	16.4717	17.2895
904	1018.78	14.1815	18.2014	17.0189	16.9286	17.5988	16.4482	16.646	16.708	16.5632	16.691	16.831
1222	852.727	12.5391	19.0807	19.4216	19.7354	18.5	20.8524	20.2348	19.7629	19.851	18.802	19.937
2632	748.548	7.61449	13.8258	14.5155	14.2819	14.5407	14.261	14.6303	14.4267	14.4809	14.0106	14.6843
2463	883.749	14.3115	18.6454	18.4893	18.9213	18.7441	18.9741	19.9376	18.5758	18.6967	18.1315	18.6941
368	761.605	14.4402	20.5392	20.5435	20.855	20.6597	20.8674	20.9531	20.6219	20.7604	20.4159	20.6139
1786	688.491	7.43765	13.8313	13.2795	13.8984	14.6673	14.3	15.7816	13.6256	14.3611	11.8907	14.29
2126	1495.29	14.4772	16.3256	16.2753	16.8679	16.5921	17.4701	17.9029	16.5345	16.782	16.0682	16.5731
369	1041.69	2.9834	20.4219	20.5563	20.6166	20.6566	20.7356	20.3532	20.3662	20.6893	20.428	20.4541
1223	840.622	7.91062	16.8263	16.7015	16.8106	17.3375	17.103	16.8935	16.6965	16.4121	16.3275	16.6809
2216	1105.01	16.5844	15.9535	16.3343	15.9698	16.2006	16.8028	17.4236	16.2065	17.0224	15.9123	17.0773
2127	733.596	11.4938	12.3577	11.9762	13.0984	13.0555	12.029	13.9256	10.9991	10.7593	9.59663	12.0119
1787	804.67	11.4412	14.2643	14.2199	15.0184	14.3106	15.5792	16.4603	14.6809	14.8278	13.8105	14.8915
1224	892.796	14.7907	17.6406	17.3373	18.2192	17.4042	18.8806	18.8991	17.5329	17.8507	17.279	17.7174
905	941.699	14.6793	19.1231	18.1573	18.5198	18.7659	18.0331	18.4338	18.8278	18.5321	18.5117	18.6577
370	844.605	6.59163	21.7987	22.1332	22.0276	21.9661	22.644	22.52	21.981	22.1549	21.8824	21.8168
2634	720.553	9.995	11.5076	14.1297	9.84345	11.5995	11.5195	13.6161	11.1874	9.88842	12.3853	11.8278
906	873.73	15.8075	17.5922	17.5351	17.6509	17.7858	18.0021	17.7981	17.6159	17.8842	17.0353	17.8877
2465	467.409	7.85483	10.6821	10.529	11.9822	12.7074	11.6306	14.0409	10.7682	12.2692	14.097	9.77048
907	918.848	15.5833	17.9539	17.6174	18.1605	17.7948	18.0374	18.863	17.8688	17.7787	17.1815	17.8544
371	714.603	10.2483	21.9497	22.4506	22.4722	22.0071	22.8361	22.6139	22.4565	22.6341	22.6117	22.2904
1225	1157.35	17.2327	17.7229	17.5565	17.6044	17.8079	17.8285	17.8272	17.7113	17.8115	17.7165	17.6478
908	878.743	12.5838	19.2845	19.813	20.1101	19.1658	20.8707	21.0233	19.8292	19.9921	19.4307	20.0553
372	779.629	10.9054	21.6541	22.1628	21.9421	21.8268	22.4735	22.0478	22.1073	22.1865	22.2052	21.8266
373	544.337	3.22658	20.8095	20.8368	21.0673	21.0346	21.0641	21.0244	20.8556	20.9901	20.7273	20.748
2635	691.527	10.2767	13.171	12.5666	12.6888	12.6123	13.1387	13.3386	12.8016	11.1875	13.067	12.1917
1226	1361.05	11.3176	17.3748	17.7389	17.4848	17.3848	17.807	17.5126	17.6229	17.7858	17.6435	17.7242
909	651.535	10.2357	18.8205	18.92	19.3424	18.9641	19.6742	19.755	19.3511	19.0074	19.1783	18.8616
374	846.548	4.45871	22.4037	22.5064	21.9198	21.9307	22.6304	22.6897	22.8364	22.6281	22.299	22.0167
1227	860.613	9.89132	17.0633	17.4607	17.0249	17.4368	16.8599	16.8939	17.1593	17.4213	17.101	17.5
910	829.702	13.7309	18.7842	18.9989	19.21	18.9502	19.0458	21.0006	18.9266	19.0027	18.5919	19.1034
2636	617.514	7.8489	11.1886	11.8951	13.162	11.6499	12.6323	13.0642	12.0467	11.6573	12.1072	11.6091
375	724.624	12.7462	20.3488	20.7141	20.4859	20.1977	20.8349	20.5222	20.3607	21.0315	20.569	20.6146
1789	672.577	9.65735	13.2187	12.0474	11.8016	11.3279	13.171	14.8945	11.9521	13.1626	9.54826	10.9506
2128	658.54	9.52335	13.5087	12.6976	13.8492	13.7281	11.6774	14.3367	14.1907	12.6909	13.0653	13.52
2466	862.691	13.4856	16.5206	15.9052	15.9229	16.5383	15.6961	17.1998	16.1939	15.8908	15.2551	15.9538
376	772.525	8.78386	21.3296	21.058	21.03	21.1532	21.909	21.726	21.5041	21.2468	21.0136	21.1676
911	917.754	12.8461	19.7003	19.8179	20.1158	19.3981	20.7651	20.4454	19.8807	20.1397	19.5858	20.3347
2637	979.577	2.72707	13.0015	12.124	12.7873	14.3202	13.5813	12.6065	10.9017	13.5188	10.1529	12.8087
912	711.547	14.7286	18.3822	18.6305	18.496	18.6403	18.5037	17.9631	18.4257	18.5044	18.6349	18.5543
377	778.538	7.02622	20.888	20.9005	20.4621	21.1763	20.6693	20.9394	20.8699	21.0014	20.512	21.1582
2129	722.511	8.1616	14.856	14.1216	14.5637	15.2373	15.1699	15.6214	14.1134	13.9578	12.8993	14.4089
2219	1196.05	16.3714	12.4829	13.0524	11.377	11.7294	12.5538	15.4444	12.7307	13.9141	11.9763	13.8435
378	293.211	11.9979	21.0542	21.5623	21.4033	21.2727	21.6956	21.5093	21.3598	21.5626	21.514	21.4056
913	786.66	13.4854	18.7368	18.5794	19.1501	18.982	19.3221	20.7151	18.7821	18.9482	18.2377	18.9104
1228	836.767	15.1136	18.0436	17.2537	18.6586	18.6144	18.695	18.9978	16.7954	18.2779	17.7555	18.3622
379	689.559	7.11605	20.8841	21.0115	20.9079	21.1453	21.6274	21.3864	21.2526	21.1741	20.8172	21.2124
2467	728.583	11.1988	15.6333	16.0417	16.1259	15.5427	16.7478	16.8091	16.1685	16.381	15.7968	15.738
380	724.623	12.4361	21.4736	21.8269	21.7358	21.5549	22.0225	21.5191	21.7555	22.1166	21.8385	21.5606
2220	864.837	16.1957	14.445	14.5198	14.6122	14.6534	15.0254	15.254	13.9042	15.1969	13.202	14.68
381	796.546	6.0137	21.6729	21.9988	21.6914	21.7148	22.0023	21.9345	21.8549	22.0184	21.8188	21.9556
1229	1400.11	12.2331	16.7048	17.2255	17.449	17.0213	18.0151	17.6006	17.4639	17.4817	17.5391	17.2002
2468	337.274	2.60511	12.4413	12.1616	11.5201	12.6776	12.5199	12.6899	12.093	13.1041	12.1753	11.6434
2639	895.736	13.7949	12.578	12.8974	14.8973	13.9002	15.1824	16.2348	14.2217	14.2287	12.2046	14.5529
382	401.341	4.82568	20.3814	20.5426	20.5806	20.4768	21.6392	21.2177	20.804	20.4653	20.4189	20.1761
914	848.562	4.47617	20.2163	20.5588	19.9764	19.981	21.0297	20.731	20.7868	20.6001	20.1608	20.261
383	570.355	3.0567	20.6066	21.7854	21.5052	20.7587	20.2458	20.5998	21.6206	21.7381	21.6615	21.476
2221	790.558	7.27596	15.3276	15.532	15.1558	15.5017	16.4719	15.9722	15.691	15.764	15.3601	15.4928
2640	691.563	7.12342	15.07	13.7759	15.7899	16.1185	17.2656	14.7853	15.3235	16.834	14.7191	16.3015
915	998.816	15.0593	17.6726	17.705	16.9915	17.0384	16.3922	16.5971	17.9516	17.1568	17.4213	17.5589
384	594.413	4.73669	20.9594	20.9326	20.5013	20.5337	21.2398	21.1966	21.221	20.9541	20.8307	20.5015
1791	412.321	0.838752	16.1662	16.533	16.1721	16.5334	16.6108	17.15	16.5387	16.4678	16.1897	16.5664
1230	1368.16	13.106	16.8112	17.7738	17.3508	17.3043	17.6001	17.1776	17.3799	17.5276	17.6456	17.3916
2132	674.475	5.66474	16.1521	15.9839	16.0551	16.1807	16.0065	16.3225	16.0331	15.9572	15.4311	16.0265
916	725.655	13.6401	18.209	18.6808	18.4624	18.2737	19.0476	18.0714	18.6485	18.8469	18.9774	18.8895
385	786.528	4.93786	21.8781	22.2383	22.0831	21.8567	22.9068	22.7635	22.3263	22.4262	22.0947	21.7727
386	562.327	3.81857	20.7461	20.9286	20.8491	20.8799	21.1428	21.0785	20.9451	20.9969	20.8231	20.8195
2222	746.509	8.8763	17.0934	16.5066	16.6529	17.4449	16.9497	17.1751	16.9089	16.8078	16.248	17.2825
387	608.465	6.16449	20.8057	21.0621	20.8684	21.114	21.4198	21.2211	21.0681	21.1189	20.7948	21.075
1231	747.639	13.6809	17.9683	18.4125	18.1489	18.211	18.2788	17.5124	18.0917	18.2405	18.2499	18.3082
917	790.537	8.29958	18.2883	18.836	19.115	19.1298	18.9755	19.0482	18.3996	19.2093	18.5293	18.5712
388	755.629	10.2464	21.8356	22.3069	22.25	21.9592	22.6135	22.3905	22.2438	22.4716	22.3315	22.1486
918	792.591	8.15618	18.0952	18.1587	18.0304	18.3511	18.499	18.2442	18.2701	18.4086	17.9722	18.6143
389	510.355	3.40151	20.8762	20.9725	21.1498	21.1811	21.4293	21.3017	21.0606	21.1822	20.9435	20.8557
1792	714.506	7.68985	14.5394	13.6895	14.6158	15.5483	15.1506	15.969	14.0027	14.3982	13.5636	14.7483
1232	880.759	13.2355	19.271	18.6206	19.7994	19.2834	20.8292	20.7594	19.8433	19.8824	19.2893	19.9514
919	1347.18	13.1702	19.1246	20.0164	19.611	19.3437	20.1105	19.6913	19.7512	20.0959	20.0556	19.9857
390	874.579	4.98309	22.1059	22.3189	22.114	21.9855	22.5755	22.557	22.5752	22.336	21.8957	21.9698
2134	988.917	16.1116	14.4037	13.5068	14.6635	14.068	15.1349	16.5185	14.5305	14.3537	13.0357	14.1721
1233	711.571	12.6348	17.0486	17.4364	17.2321	17.5402	17.4291	17.2102	17.1848	17.2416	17.0857	17.2671
391	779.629	10.4616	21.9741	22.2577	22.0752	21.9746	22.4527	22.2821	22.31	22.2817	22.3196	22.2231
1793	718.537	9.17567	18.7808	17.5012	17.8396	18.5202	19.7244	19.7025	18.8555	18.0773	17.1176	18.2408
2224	999.909	16.1088	15.2185	14.7058	15.5494	15.0928	15.8307	17.2993	15.0809	15.2166	14.0642	15.0159
2644	1034.91	15.686	13.7303	13.9207	13.5332	13.064	13.6516	15.9711	13.4903	13.5529	12.5842	12.9237
920	851.709	14.9872	18.4581	17.9784	18.4943	18.1285	18.3466	18.5716	18.261	18.3043	17.9092	18.1573
392	733.574	13.941	20.7718	20.8442	21.1025	21.0051	21.2614	21.5387	20.9786	21.0858	20.5083	21.0215
1234	831.694	10.2966	17.8973	17.5602	17.5548	17.8489	18.6761	18.2817	17.8896	17.6812	17.5208	17.7691
2135	1132.03	16.3481	13.7714	14.8713	14.6094	14.1156	15.1534	16.0199	14.1534	15.1305	13.896	15.2806
921	772.621	9.81942	19.8745	20.0319	19.8024	20.1686	20.3561	20.1264	20.0912	20.1114	19.7929	20.1829
393	828.538	4.87517	21.5961	22.053	21.5774	21.2648	22.5633	22.3602	22.1125	22.1217	21.6738	21.6011
1794	1413.21	13.94	19.5407	19.5478	19.9114	19.8149	20.307	20.6969	19.8134	20.0797	19.1493	20.0192
394	744.553	7.7642	20.9718	21.2569	20.9083	21.2625	21.0834	20.9722	21.1115	21.3606	20.7637	21.3475
395	619.481	5.14693	20.4983	20.3903	20.2699	20.2239	20.5527	20.5676	20.5531	20.3141	20.3072	20.384
396	744.589	8.8328	21.1955	21.3986	21.0258	21.4211	21.1911	21.1257	21.2447	21.3332	21.08	21.5555
1235	1384.14	11.8538	17.5403	18.4389	17.419	17.6735	18.704	18.1239	18.0293	18.3212	18.285	18.117
2473	1326.1	12.6433	9.83745	10.8988	13.0073	9.6949	14.3966	16.9071	11.6112	11.8104	11.7389	10.8858
2645	637.515	6.73861	13.3335	13.8856	14.4551	13.4879	15.751	15.6615	14.4276	14.7565	13.1386	14.0518
922	778.691	14.3417	18.1635	18.5472	18.8508	18.7001	19.2076	20.2818	18.5088	18.6483	17.9326	18.8147
2136	651.566	10.2955	11.9407	11.9725	11.9044	13.1551	12.1719	15.058	12.1204	11.8736	13.6648	12.7457
2226	1268.99	8.8196	14.5426	9.74731	10.0838	10.1513	12.499	14.2945	12.0591	10.2457	11.9179	13.1635
397	719.569	7.26469	20.9014	21.165	20.9142	21.2042	21.6619	21.3875	21.2214	21.2202	20.9397	21.2998
923	1317.14	13.1679	17.9484	18.595	18.5694	18.2341	19.3977	18.9772	18.5363	18.696	18.6737	18.283
1236	905.79	13.9898	18.3102	18.3425	18.3848	17.7991	18.968	18.4704	18.3898	18.4563	18.1164	18.4101
398	753.614	10.0047	21.2206	21.7284	21.2734	21.3229	21.8006	21.6139	21.7408	21.7143	21.5587	21.6041
2137	728.558	9.95864	16.084	15.733	15.5686	16.611	16.1796	16.3748	16.0291	15.763	15.1328	16.3237
2475	526.292	2.62314	19.7239	19.4713	19.4062	20.3506	18.6179	19.3844	19.2834	19.522	19.2517	19.7861
2646	970.78	14.359	21.3915	20.918	20.4657	21.0954	20.0437	20.5181	20.6976	20.5403	20.4185	20.7305
1237	835.668	9.41459	16.8402	17.5684	16.7605	17.2527	16.8479	16.8536	17.3552	17.4898	17.1082	17.6996
2227	1172.05	16.5918	14.0324	14.8565	14.3509	14.3662	15.1345	16.1947	14.5823	15.3839	14.1537	15.3999
399	854.57	7.36877	20.826	20.4313	20.4632	21.0128	20.5976	20.767	20.5162	20.5929	20.1481	20.6645
924	878.743	13.3741	19.367	19.53	19.8027	19.2301	20.885	20.7169	19.8598	19.9376	19.387	20.0256
400	789.637	14.8531	20.1975	20.1253	20.3506	20.3081	20.4391	20.3483	20.2431	20.4529	20.0543	20.2523
1797	834.79	15.6821	17.0766	16.8162	16.6927	17.0916	17.3367	18.1539	16.7606	16.9547	16.4385	17.2013
2476	452.277	2.42932	17.8439	17.3603	18.2718	18.5491	17.2851	17.9614	17.49	17.388	17.228	17.2248
2138	1170.04	16.36	14.7315	15.0514	14.584	14.6398	15.1258	16.568	14.6531	15.5222	14.0721	15.6165
1238	850.571	9.75583	16.99	17.1331	17.0096	17.3582	17.0035	16.8489	16.9036	16.8698	16.7536	17.1373
401	827.663	7.67606	20.791	20.5389	20.567	20.3962	22.3072	21.865	21.2593	20.7726	20.7104	20.4913
402	820.525	8.18819	20.533	20.3143	20.2864	20.5242	20.4138	20.3349	20.4431	20.4821	20.4103	20.3941
403	426.358	3.17693	20.7705	20.9173	20.8785	21.1332	20.98	20.9811	20.8307	20.8609	20.7577	20.7166
925	829.715	12.347	18.8104	18.5371	18.5181	18.7511	20.1259	19.7322	18.9683	18.7736	18.4387	18.7796
1239	870.668	9.95827	16.954	16.6884	16.5864	17.4885	17.4169	16.9696	16.93	16.8402	16.2413	17.1127
2648	692.522	8.96793	16.3696	15.1468	15.414	16.0014	17.3172	17.084	16.5421	15.9633	15.4203	15.9091
404	1401.22	13.5281	20.0585	20.4211	20.6711	20.2505	21.4177	21.7744	20.7486	20.8378	20.349	20.9335
405	790.607	8.01346	20.7334	20.5465	20.4179	21.1653	21.5132	21.1822	20.9485	20.6237	20.4819	20.7483
2139	814.622	9.74846	20.435	20.6686	20.4148	20.8102	20.3819	20.4401	20.2819	20.5924	20.2351	20.7442
2477	696.577	10.1329	14.7843	14.766	15.5626	14.3718	16.083	16.4013	15.2412	15.4256	14.7841	15.0464
926	750.564	7.66023	18.5677	18.5712	18.3828	18.5714	19.1583	18.9857	18.7111	18.5906	18.4978	18.744
1240	669.593	12.3728	16.9956	17.2635	17.4556	16.9897	17.7117	17.3959	17.3354	17.2927	17.5831	17.079
406	869.699	15.2858	20.1271	20.1345	20.1595	20.1259	20.2258	20.0526	20.1041	20.1225	20.1162	20.1774
927	866.779	14.3164	20.076	19.9731	20.4107	20.1834	21.1658	21.4189	20.0801	20.4042	19.6582	20.3198
407	536.334	1.18832	21.2289	21.2943	22.1912	21.7486	21.7127	21.8813	21.2587	21.2931	21.3976	21.0439
1241	745.622	9.14483	17.4656	17.1653	17.3631	17.6723	18.528	17.9064	17.6784	17.8193	17.4842	17.6054
2230	1006.88	15.4719	15.8661	15.3864	15.5056	15.3621	15.4177	17.0228	16.1474	15.5409	15.1444	15.6418
928	927.775	13.7066	19.0413	19.0715	19.6607	19.0358	20.2255	20.2472	19.3472	19.4798	18.9141	19.6969
2650	669.577	8.10793	11.6318	11.6139	13.4744	12.114	13.3227	13.5236	11.7052	10.526	13.6123	11.8505
2478	840.647	10.6084	18.7407	18.9688	18.7933	19.2363	18.8396	19.0381	18.8104	19.0014	18.5253	19.1946
2140	834.661	12.813	14.0119	12.4954	12.6934	12.7101	12.59	16.1467	13.3636	12.8052	11.5694	13.2269
1799	789.659	12.7903	17.5871	17.9111	18.2966	17.5648	19.2716	19.6271	18.2154	18.5135	17.6246	18.5338
2231	766.539	8.15317	12.8451	13.5976	14.0681	14.4684	12.2709	13.3998	13.3652	14.3067	13.1036	13.9942
408	866.637	8.54704	20.3511	22.2561	21.4203	22.1349	21.6318	20.4145	22.1821	22.1478	21.7259	22.401
929	877.76	13.8067	19.2737	19.3325	19.7953	19.3742	20.587	20.4828	19.7454	19.7964	19.121	19.6642
1242	1404.18	12.195	16.8561	17.6744	17.2792	17.0667	17.6887	17.2678	17.3153	17.2766	17.5962	17.203
409	952.831	15.4529	21.8343	21.5613	21.5866	21.6067	21.4019	22.8952	21.8109	20.8882	21.0539	21.6394
2141	991.844	15.1846	16.4355	16.254	16.2605	16.295	15.7521	17.7215	16.2692	16.01	15.825	16.3193
2479	576.41	2.56409	15.2783	14.344	17.0761	14.3872	14.6907	15.3318	14.4116	14.5714	14.8882	14.0393
2651	826.691	13.8319	12.1375	11.4557	11.273	12.082	12.4621	13.6976	11.4273	11.5266	12.9196	11.9758
930	727.563	12.1464	18.9257	19.2918	19.2671	19.282	19.2347	19.1758	19.1128	19.1957	19.3333	19.1003
410	682.613	12.754	20.4249	20.2597	20.437	20.4472	20.7828	19.1096	20.3217	20.5177	20.5074	20.2123
1243	820.621	9.09897	16.9622	17.2459	16.8388	17.3678	16.991	16.6855	17.0627	17.0273	16.8547	17.4868
411	833.734	14.5658	20.4071	20.4491	20.5822	20.491	20.8647	20.9181	20.483	20.6081	20.3527	20.617
412	812.697	12.1633	20.7166	20.862	20.6536	20.7508	20.8028	20.9167	20.742	20.7071	20.6711	20.8792
413	820.653	9.81508	20.3596	20.2597	19.99	19.9704	21.9414	21.2383	20.805	20.554	19.7511	20.6761
414	746.569	8.51891	20.8256	20.8288	20.6788	20.9902	21.5764	21.2817	20.9087	20.9198	20.5018	20.9212
2232	817.666	11.466	16.5157	16.5196	17.3503	16.3872	17.9332	18.4284	16.8997	16.9916	16.3649	17.1224
931	864.707	13.8872	19.0945	18.7256	18.766	19.1024	18.5775	19.6603	18.9852	18.8456	18.3333	18.8824
1244	1352.14	13.1967	16.6123	16.6761	17.1258	16.8336	17.7197	17.0513	17.3119	17.688	16.6986	17.7493
415	1343.16	13.1576	20.6179	21.5422	21.3087	20.8972	21.8953	21.4032	21.259	21.7485	21.6274	21.1932
2233	620.436	2.55475	14.9453	13.6052	16.6303	13.0097	13.8584	14.7244	13.5519	14.0564	14.1987	13.2816
2482	508.34	4.03831	15.9086	15.6046	16.2764	16.5689	15.5177	15.7446	15.5967	15.9538	15.5484	15.8527
1245	705.582	11.8567	16.2092	16.8661	16.4733	16.508	16.412	16.752	16.493	16.6202	16.6062	16.7318
932	768.552	9.08345	18.393	17.9411	17.7708	18.838	18.8637	19.0379	18.5789	18.3673	17.6238	18.5651
2143	772.584	10.3215	15.3546	14.451	14.701	15.5733	15.84	15.9364	15.2261	14.9847	13.7032	15.1788
416	840.707	14.1665	21.3599	21.1171	21.4768	21.5642	21.5114	22.6643	21.3961	21.4269	20.5629	21.4604
1802	675.495	11.7831	15.4958	15.4075	16.4297	16.0065	16.5302	19.1396	16.0271	15.9196	15.1738	15.8694
583	846.619	6.59906	20.4428	20.7601	20.7196	20.6114	21.3145	21.105	20.7218	20.9317	20.5241	20.5188
584	782.723	14.4406	19.2704	19.2581	19.5311	19.377	19.61	19.8704	19.2901	19.4841	19.0654	19.301
933	839.634	9.46716	18.8221	19.1104	18.8167	19.1194	18.7208	18.7505	18.8898	19.2446	18.4605	19.1675
2655	615.499	7.11892	12.9083	13.1001	13.8563	13.597	14.307	12.4875	13.6198	13.7651	13.1695	13.9189
585	751.598	9.50082	20.9706	21.4065	21.1191	20.994	21.681	21.4216	21.4902	21.4125	21.2732	21.2886
1246	878.81	15.5719	23.1537	22.937	23.0585	23.1653	23.4855	24.0643	23.2123	23.0483	22.4977	23.0648
2234	594.413	4.7022	18.8126	18.6272	18.2622	18.1166	18.85	18.5115	18.9187	18.8553	18.4736	18.3813
586	1469.28	14.4403	18.8236	18.8947	19.3914	19.0662	19.7377	19.9613	19.1422	19.4323	18.7018	19.2447
934	860.77	14.6171	17.956	17.935	18.1208	18.0691	18.4231	18.9996	18.0618	17.7771	17.526	18.1782
587	805.621	7.80969	20.2666	20.7144	20.138	20.706	19.9674	20.0229	20.4561	20.6626	20.2122	20.8436
1803	932.853	15.6175	18.0694	18.0491	18.2573	18.2753	18.3606	19.634	18.2506	18.052	17.6016	18.1668
588	740.559	7.7721	19.8333	20.0532	19.6064	20.0825	20.011	19.9373	20.0368	20.0048	19.6207	20.2215
2484	446.326	0.669138	13.4676	13.5081	13.0264	12.9748	12.2625	13.7166	14.0876	12.9208	13.6545	13.2393
2144	788.519	8.58331	16.7925	16.3994	16.7751	17.4553	17.0733	17.2331	16.7231	16.6217	16.1075	16.8893
1247	774.564	6.51639	24.1794	24.3306	24.2019	24.1042	25.4073	25.0657	24.5642	24.4459	24.0872	24.1152
589	769.63	14.0962	19.7494	19.8997	20.0711	19.8501	20.1993	20.5632	19.9873	20.0989	19.5918	20.172
935	1454.13	9.05989	18.3035	18.765	18.5155	18.2951	19.1025	18.7557	18.857	18.8679	18.7434	18.6245
1248	808.585	8.19766	22.6647	22.5006	22.4055	22.5481	22.5806	22.4861	22.0043	21.9611	21.8811	22.7356
936	836.733	13.8481	19.1903	19.3057	19.8459	19.3706	20.7527	20.7085	19.5949	19.6592	19.0341	19.4937
590	794.53	6.03797	20.9063	21.1797	21.0766	20.8644	21.7343	21.4799	21.2139	21.338	21.0372	20.9875
2658	965.85	16.3464	13.1174	12.7444	13.4714	13.8566	14.3651	15.853	13.1634	13.7308	12.7694	13.7082
2485	826.544	6.63992	11.7801	12.1313	12.5447	12.6345	13.1937	13.2104	11.8083	10.2531	11.6608	11.4325
2236	812.696	11.4599	16.3132	16.4585	16.2934	16.0142	16.3157	16.3991	16.1985	16.2257	16.0657	16.057
2146	1185.07	16.6098	9.7005	12.1779	12.2366	13.5434	12.6957	15.3097	9.99389	12.8098	13.0575	10.8069
591	783.636	8.92098	20.2327	20.3713	20.0174	20.3817	20.8845	20.6344	20.5204	20.4463	20.1307	20.5896
937	792.59	8.6873	17.8853	17.7848	17.677	18.1724	17.9112	17.506	17.7875	17.8142	17.4445	18.0182
592	773.662	14.8619	19.2131	19.1033	19.2865	19.2937	19.2897	19.1179	19.1376	19.4097	19.1091	19.1956
593	1223.99	4.81758	19.1216	19.4191	19.5764	19.3655	20.1585	19.9676	19.6233	19.2745	19.374	19.1507
938	769.624	12.648	18.1464	18.4151	18.0309	18.856	18.1016	17.5436	18.0892	18.1477	18.1051	18.0713
1249	776.577	6.46662	23.6202	23.6413	24.0195	23.7519	24.8304	24.4847	23.8887	23.6662	23.5905	23.3234
2237	1198.07	16.6015	11.0248	13.1189	10.8233	12.0479	12.9063	15.4168	12.6588	13.8963	12.0181	13.7856
2486	500.275	2.7057	15.5586	15.3485	15.7682	16.1021	14.366	15.7501	15.0834	15.8429	14.7489	15.3393
1805	619.433	9.85273	12.2314	12.9333	12.2769	13.2549	12.4821	17.158	10.9357	9.62083	9.56048	11.1904
594	965.699	14.5131	19.5199	19.2164	18.0538	18.9331	17.6528	17.5759	19.1036	18.6406	19.1898	18.8923
2659	792.494	7.26012	16.1507	16.0795	15.997	16.5429	16.478	16.3594	16.4331	16.3289	15.7004	16.4587
2487	959.609	3.28582	15.4558	14.9592	15.6472	16.1954	14.2638	14.7817	15.0339	15.2013	14.6786	15.1158
595	1485.25	14.4408	18.7756	18.7386	19.2463	18.9834	19.5222	19.6197	19.0424	19.2689	18.6372	19.0386
939	750.542	8.65224	18.2285	17.6983	17.7015	18.6731	18.2062	18.3402	17.9268	17.883	17.3783	18.2323
596	383.331	10.2113	20.1933	20.5396	20.5693	20.3341	20.7308	20.6038	20.5343	20.5982	20.7771	20.4941
1250	814.559	5.5395	23.716	23.9971	23.6306	23.749	24.2971	24.1601	23.9439	23.9673	23.7715	23.6812
1806	644.546	9.78818	12.053	12.0348	13.1904	11.9569	14.0162	15.4101	12.2837	13.0829	12.3458	13.5691
2660	1459.12	7.58123	16.3236	16.5001	15.7069	16.5371	17.0942	16.5212	16.5482	16.6101	15.5535	16.8286
597	367.336	13.2019	19.4016	19.8093	19.46	19.4222	19.4163	19.4358	19.398	19.825	19.62	19.7925
598	622.613	12.0978	19.7939	19.1828	19.1152	19.2535	21.2921	20.8713	20.2541	19.5036	19.1602	19.3905
2149	1365.17	11.8369	14.8116	11.444	11.525	14.8882	12.0531	12.3647	10.1289	12.3207	11.0289	11.4732
940	947.746	15.4314	18.4363	18.2029	18.407	18.3642	18.2481	19.9388	18.462	18.2916	17.7208	18.348
1251	1460.29	14.0278	19.5795	19.5021	20.3146	19.871	20.8362	22.1863	19.9397	20.0782	18.7628	20.234
599	997.803	14.3405	19.3528	18.9005	18.4612	18.9673	18.2589	18.2635	18.5184	18.3866	18.5829	18.5589
2661	722.533	6.03632	11.5269	11.1794	12.0855	11.8053	12.9166	12.378	12.1767	11.8035	10.7008	9.96486
600	812.655	13.7811	19.4811	19.4265	19.0832	19.6741	20.3189	20.3269	19.5673	19.2303	18.7422	19.5751
2490	568.339	2.57243	24.3607	24.3663	24.4048	24.7639	24.1913	24.324	24.1408	24.4096	24.1963	24.2602
941	726.66	14.2119	18.2923	18.6528	18.7803	18.6206	19.301	19.1824	18.7637	18.8149	18.6913	18.7458
2240	668.582	10.8717	12.0045	12.659	13.0017	11.9238	12.7186	16.6132	12.5658	12.5054	9.47607	11.7594
2662	1484.07	7.27598	14.0991	14.5368	13.1978	14.6189	14.6813	14.5126	14.5881	14.9616	13.3112	14.8874
601	590.321	2.60911	19.4074	19.3692	19.4411	19.8065	19.2544	19.482	19.2061	19.4355	19.2579	19.2727
942	628.551	10.6561	18.2232	18.2038	18.7876	18.9067	18.9425	20.6646	18.4764	18.6256	17.7002	18.6535
602	1013.65	2.96389	19.4183	19.6465	19.7348	19.6287	19.8372	19.6636	19.6559	19.6348	19.6481	19.4927
1252	814.691	13.9137	21.2708	20.9965	19.745	21.4804	21.6897	23.2958	21.2892	21.36	20.4601	21.3804
943	918.81	14.3838	19.3008	19.7423	19.749	19.4828	20.5193	20.5063	19.7671	20.0183	19.5092	19.871
603	424.342	2.61022	19.5827	19.8536	19.5757	19.8435	19.5548	19.6176	19.7603	19.7212	19.6818	19.6982
604	850.571	9.57199	19.8257	20.0652	19.7998	20.2292	19.7032	19.8334	19.7979	20.0318	19.6	20.2535
1808	650.475	6.15882	22.4819	22.6922	22.427	22.4094	22.9486	22.8399	22.7357	22.6772	22.3665	22.7033
1253	880.821	15.5561	19.6123	19.5147	19.5429	19.5744	19.7043	19.9268	19.6821	19.507	19.0444	19.6381
605	1222.07	12.5994	19.1877	19.7456	19.7361	19.0707	20.0172	19.398	19.7878	19.7385	19.7565	19.4505
944	534.295	2.78748	17.987	18.141	18.3411	18.2439	18.4222	18.239	18.121	18.2837	18.2202	17.9109
2491	506.324	3.49003	15.7597	15.5427	15.7882	16.5677	15.3949	15.7057	15.3922	15.8955	15.4387	16.2312
2663	1040.96	16.642	10.1191	13.2838	14.6602	12.3078	11.6418	14.404	11.1081	11.7963	14.3714	12.1083
606	709.588	9.77033	20.2172	20.4085	20.4894	20.3173	21.0016	20.7443	20.6795	20.4106	20.531	20.4085
1254	344.279	1.32121	19.6062	19.6516	20.0347	20.0967	19.7283	19.9407	19.5665	19.5377	19.5606	19.5806
1809	495.441	13.9342	16.7057	16.8366	17.3261	17.2184	17.8101	18.5024	17.1374	17.3714	16.2849	17.2559
607	828.537	4.45754	20.2981	20.7898	20.3442	19.8437	21.0931	21.0077	20.7543	20.844	20.4974	20.1986
608	722.554	8.02026	19.6738	19.6926	19.6085	19.5348	19.4715	19.846	19.7819	19.4573	19.6342	19.6024
1255	1433.27	13.995	18.695	18.6557	19.3154	18.9451	19.8903	21.1433	19.0026	19.1246	17.951	19.2456
2492	532.384	2.57778	15.4987	14.9554	17.2654	14.8793	15.3019	15.666	15.1628	15.1801	15.0995	14.912
2664	762.506	7.17596	13.7621	13.516	13.99	15.1472	14.434	14.0825	13.6306	13.7974	12.6917	13.8985
609	917.828	15.5853	19.2711	19.1207	19.5477	19.2471	19.4987	19.895	19.2968	19.2184	18.7566	19.3037
2243	819.647	13.8125	15.2947	15.3014	15.9477	15.6794	15.7498	17.3718	15.3403	15.4005	14.0716	15.3251
610	860.77	15.1691	19.3231	19.2138	19.7273	19.6088	19.9452	21.3124	19.3256	19.4966	18.6407	19.5179
2153	726.543	9.16969	15.4188	14.9848	14.9686	15.6936	15.3344	15.7954	15.3413	15.4137	14.7164	15.8787
945	750.544	8.99187	18.6134	19.3302	19.3091	19.2108	20.2043	20.2055	19.7951	19.5259	18.9676	19.9865
611	784.666	11.1416	19.7913	19.9709	19.8015	19.9691	20.2063	20.1783	19.9363	19.9332	19.6844	20.0336
1256	1042.69	2.9834	19.5989	19.7586	19.8176	19.8287	19.6846	19.5397	19.5375	19.9291	19.58	19.4672
2493	376.259	1.19286	12.266	9.70542	11.6055	12.2858	12.5141	11.9284	12.6415	13.2016	13.6474	12.2643
946	956.86	15.6469	18.6697	18.5993	18.9205	18.9058	19.1193	21.0171	18.9598	18.7507	18.0236	18.8071
612	482.324	2.53352	19.4452	19.5668	19.7939	19.8219	19.8043	19.7188	19.5073	19.7002	19.5068	19.3657
1257	546.355	3.21697	19.4494	19.1255	19.4368	19.58	19.4047	19.2859	19.1273	19.3162	19.0028	19.0012
613	651.534	9.73625	20.1331	20.2895	20.4958	20.1601	20.9348	20.759	20.6164	20.3092	20.5008	20.2433
947	865.668	14.8135	17.5119	17.4538	17.9273	17.7224	18.1401	18.543	17.7216	17.9662	16.8916	17.6561
2244	1124.98	15.948	10.1121	12.8614	13.1492	9.92166	12.9855	15.5082	12.1997	11.7455	13.4476	13.1599
614	717.522	11.9882	19.8489	20.2269	20.0284	19.9118	20.3865	20.1604	20.1563	20.2688	20.2096	20.1134
1810	976.831	15.1228	20.9233	20.5767	20.1937	20.4962	19.7679	20.6807	20.6954	20.2663	20.2777	20.471
948	818.604	9.39803	18.5606	18.5619	18.4778	18.8941	18.1496	18.3351	18.6933	18.6227	18.4544	19.0128
615	796.548	6.78774	19.2914	19.6214	19.4359	19.3817	19.9944	19.8053	19.6348	19.5681	19.4256	19.6067
2494	889.579	8.01291	16.2615	16.3033	16.6112	16.6347	14.829	15.6952	15.9637	16.3679	16.252	16.5928
2245	702.587	8.33874	16.9449	16.8107	16.7159	16.5355	16.6929	16.9396	16.9014	16.529	16.7839	16.5973
616	880.832	16.0868	18.9366	19.0118	18.8751	19.2274	19.7232	19.6238	18.9761	19.4121	18.3084	19.3842
949	886.749	14.4785	17.9449	17.6861	17.4083	17.7325	16.6663	17.4171	17.5976	17.4619	17.2684	17.6315
2156	737.568	12.5938	12.1865	9.45742	12.4683	11.3811	12.6451	15.4836	11.9658	11.9811	13.6592	12.1241
617	799.678	14.9042	19.2491	19.1819	19.3421	19.2458	19.1775	19.039	19.1088	19.2285	19.1348	19.1609
1258	906.837	15.5894	19.3213	19.1402	19.1812	19.3431	19.3968	20.3108	19.3343	19.1274	18.6408	19.2744
618	934.749	14.0401	19.5155	19.5254	18.6909	19.4392	18.2973	18.882	19.3877	19.1153	18.9699	19.5481
619	632.634	13.0529	19.5392	19.169	19.163	19.3234	20.6592	20.3948	19.8706	19.4285	19.0564	19.4105
950	848.696	12.0074	19.452	19.7561	20.1711	19.234	20.8361	21.0228	19.7991	20.1012	19.5511	20.2835
620	744.553	9.44409	19.7845	19.6226	19.8337	20.429	19.6881	20.4042	19.6206	19.969	18.8203	20.1392
951	820.548	6.84034	18.1214	18.2751	17.911	18.2737	18.3811	18.2424	18.3395	18.2802	18.0885	18.2331
621	687.568	13.5347	19.5659	19.7423	19.7233	19.6789	20.0414	19.1375	19.8032	19.7757	19.9541	19.7144
2495	750.697	14.6684	12.607	12.4523	12.5784	13.2598	13.1761	14.8782	11.9565	11.6895	11.303	12.8844
1811	1074.96	16.1299	16.7598	17.2474	17.0175	16.966	17.4405	18.6353	17.0626	17.5568	16.4929	17.5909
2157	908.791	14.7709	10.8852	11.5761	10.1868	15.072	12.4371	14.7313	10.9887	11.632	14.1604	12.6209
622	1406.14	7.58289	19.2161	19.5167	18.6436	19.2524	20.4247	19.8993	19.852	19.3676	19.0533	19.6932
1259	745.631	14.4377	19.3965	19.3822	19.6797	19.5182	19.5916	19.5671	19.4126	19.5349	19.3028	19.4353
952	734.644	12.9995	19.0053	19.7732	18.4382	19.0592	18.2265	14.1183	19.1442	18.8301	19.5594	20.1547
2502	837.547	7.50001	16.0254	15.2713	16.0345	16.2515	15.7152	16.1914	16.107	15.7514	15.4146	16.2957
623	383.331	6.22341	19.4383	19.7931	20.0724	19.3845	20.3053	20.0396	20.0854	20.0294	19.9636	19.6076
1260	738.603	9.09073	18.1724	18.6743	18.7899	18.0666	18.366	17.6667	18.4971	18.6715	18.7479	18.5429
953	765.65	12.5398	19.2767	19.7468	19.4504	19.489	19.5523	18.8171	19.4172	19.5103	19.7018	18.7045
2247	696.496	7.88114	15.7253	15.2865	15.7915	16.5136	16.0295	16.0705	15.7976	15.7661	15.1305	16.1332
2503	480.426	4.98869	18.4092	18.3324	18.5868	18.5379	18.3388	18.2768	18.3804	18.2865	18.4175	18.2609
2158	1089.97	16.1236	14.9263	15.8338	15.3809	15.35	15.8221	16.5778	15.4231	16.0236	14.8902	16.0452
954	1333.14	12.7518	17.8898	18.622	18.3571	17.9302	19.4287	18.663	18.6504	18.6593	18.5677	18.5023
2496	708.489	2.54119	13.7302	12.0038	15.5667	13.9721	13.9246	13.4003	11.8519	12.2425	13.2579	13.1405
624	838.557	6.04531	20.4632	20.9201	20.5528	20.3652	21.2759	21.043	20.8528	20.9465	20.5862	20.66
625	958.879	16.1097	19.2402	18.9699	19.3466	19.3213	19.9626	21.4864	19.2387	19.4026	18.2577	19.3953
1812	727.527	12.1528	15.6094	15.0428	16.1167	15.5097	16.1327	18.7798	15.2583	15.599	14.3848	15.6986
1261	865.797	15.5132	18.905	18.8611	18.9009	19.1147	19.3115	19.0641	18.8435	19.0483	18.7262	19.0918
626	742.634	10.2486	20.1749	20.7045	20.6519	20.2292	21.1638	20.8917	20.6935	20.8429	20.7819	20.5822
955	792.553	9.0908	19.0052	18.754	18.686	19.6334	19.1096	19.3057	18.9765	18.9843	18.3885	19.3906
627	967.715	14.8162	19.5504	19.013	18.5619	18.8933	17.8176	18.2875	19.1025	18.6078	18.8961	18.8111
628	766.634	10.9026	20.1258	20.6599	20.3675	20.2748	20.6929	20.7459	20.5298	20.6609	20.6666	20.1947
2497	972.895	16.239	15.1043	14.9412	15.1569	15.5709	15.7733	16.7201	14.9425	15.3148	13.9519	15.386
956	916.832	15.3239	17.5701	18.3921	18.7942	17.6144	18.8755	19.8637	17.2904	17.5282	17.993	17.7159
629	695.561	9.22622	20.0589	20.4059	20.5593	19.9988	20.9078	20.5784	20.5804	20.5807	20.6898	20.0372
630	893.699	15.0353	20.0757	19.8929	20.237	20.0272	20.3389	20.8479	20.0912	20.0864	19.5845	20.0185
957	678.47	4.1771	18.243	18.4961	18.0773	17.92	18.4184	18.5913	18.5093	18.6844	18.2647	17.9864
1813	647.465	10.8268	13.9276	13.2795	15.0215	14.2436	15.2962	18.1097	14.8388	14.4578	13.5014	14.0739
2161	796.702	12.9919	13.0693	13.1666	13.4861	13.766	14.5844	14.471	12.8711	13.6577	12.3249	13.3728
2506	741.636	10.9806	13.5916	10.1126	13.5835	13.308	15.0056	16.2833	13.0891	13.21	11.37	13.3724
1262	812.676	13.6695	20.0484	19.8207	19.7735	20.3336	20.1845	21.6955	20.1024	20.2906	19.2961	20.3232
2250	1185.07	16.8765	13.5181	11.8925	9.9456	12.5004	11.7318	15.2212	12.1284	12.4471	12.1559	13.1509
631	677.511	12.5039	19.7597	19.915	20.3328	20.0375	20.6746	21.6917	20.1385	20.337	19.4426	20.3627
958	570.353	3.43257	17.7743	17.769	17.9015	18.1714	18.0649	17.9982	17.6395	18.064	17.6073	17.7533
632	826.595	7.0443	20.5519	20.8594	21.8063	20.7332	21.0485	20.9741	20.6621	20.8489	20.7233	20.9767
2162	794.569	9.5068	15.7121	15.6696	15.4762	16.5496	16.4307	16.5618	15.7969	15.964	14.8745	16.4787
1263	367.336	11.2042	20.0621	20.4949	20.4287	20.3623	20.7603	20.4427	20.4408	20.5091	20.5253	20.4127
959	853.681	13.7857	17.5707	17.4949	16.9912	17.6829	18.0747	17.7968	17.4297	17.19	16.9879	17.5964
1814	722.628	13.1807	22.9807	23.3845	23.2732	23.1865	23.4462	23.3378	23.2177	23.3884	23.3769	23.1961
2251	800.639	12.0528	12.7184	13.1381	11.753	10.9112	13.2674	14.2586	12.1179	12.6384	12.8593	11.4831
960	828.692	10.6715	17.9032	17.9866	18.0007	18.1846	17.7814	18.0613	17.7511	17.8163	17.7972	18.1614
633	824.578	6.86972	20.3362	20.7209	20.5482	20.4437	20.8744	20.7165	20.611	20.7316	20.5348	20.7169
961	754.692	14.6641	17.9405	18.0478	18.2506	18.426	18.7877	19.1856	18.0827	18.2982	17.7197	18.421
1264	338.342	5.57502	18.797	14.4556	19.7082	16.8962	17.4229	19.2934	19.4637	18.1366	15.6737	17.3975
1815	836.806	15.9356	16.5187	16.2791	16.248	16.4596	16.9792	17.6121	16.3499	16.3766	15.7275	16.7583
634	367.336	10.2097	19.9036	20.2403	20.2635	19.9516	20.3025	20.4135	20.0414	20.1305	20.4204	20.0313
962	849.693	14.6627	18.1522	18.0863	18.3356	18.3526	18.4589	19.0969	18.2081	18.4411	18.3776	18.3925
2508	895.812	14.3234	16.6543	16.7484	16.9453	16.7319	17.8232	17.8519	16.9193	17.2143	16.4253	16.8828
2500	783.501	6.47798	9.74246	11.0401	12.371	11.5288	11.1405	11.7954	14.1304	13.1088	9.80249	14.0617
635	673.528	5.98163	19.444	19.7781	19.168	19.5156	19.9591	19.7954	19.7162	19.7219	19.383	19.7736
2252	829.631	12.9073	11.8394	11.4263	12.3879	11.3074	14.0513	14.9494	12.0682	11.5809	13.0629	12.5532
636	1000.83	15.1596	19.9863	19.7848	19.3092	19.4329	18.8055	19.2061	20.0341	19.3636	19.4287	19.6695
1816	383.316	9.67833	12.3542	11.4523	13.7805	12.9273	13.939	15.298	12.6965	12.6774	9.41155	12.3321
963	724.659	13.8765	17.9983	18.3871	18.4118	18.2755	18.6844	18.2936	18.3305	18.3344	18.4434	18.3211
637	770.605	9.09659	20.2309	20.377	19.5609	19.8202	19.6926	20.154	20.2704	20.3298	19.4262	19.9772
2509	958.869	15.6414	16.114	16.1052	16.4015	16.4244	16.8085	18.409	16.389	16.2989	15.5047	16.2521
638	816.647	10.9445	20.6984	20.6204	20.0496	20.8505	21.4083	21.1622	20.7681	20.7984	20.4129	20.7702
1265	927.817	15.1166	20.5255	20.3425	20.3515	20.4666	20.3007	21.9129	20.506	20.4038	19.9697	20.3715
1817	912.764	13.7814	16.9538	16.8834	17.4846	17.108	18.0448	18.7849	17.3864	17.4234	16.8843	17.5075
639	717.6	13.9523	19.5906	19.6856	19.9072	19.7927	19.967	20.1965	19.7738	19.8262	19.3798	19.754
640	752.519	7.29352	19.6764	19.7611	19.5694	19.9184	19.8262	19.8512	19.7361	19.9132	19.3294	19.9601
641	799.668	10.3012	20.7687	20.8256	20.7859	21.0966	21.5429	21.2094	20.9968	21.0095	20.6385	21.017
1266	838.786	15.211	18.6071	18.5837	18.804	18.8664	19.0865	18.9975	18.5497	18.6671	18.4222	18.7277
964	740.654	11.8332	19.5485	19.4088	19.5657	19.6917	19.2662	19.556	19.2884	19.4762	19.351	19.1445
642	820.584	8.4314	19.7698	19.7667	19.3578	20.0835	19.3148	19.4929	19.6157	19.7595	19.4321	20.0335
965	848.615	9.44388	18.0253	18.0989	17.7919	18.7435	17.5355	17.9823	17.7731	18.2741	17.5828	18.4151
2510	771.65	12.1171	11.7483	11.8813	12.2846	12.2854	13.9601	15.653	13.0053	13.0758	10.0056	13.2628
1267	560.311	3.22601	19.1595	19.23	19.4751	19.4464	19.4563	19.3805	19.2722	19.3557	19.132	19.1294
1818	670.562	10.2225	14.9708	14.6521	15.2312	15.2153	15.733	16.3474	15.3413	14.4426	14.6059	15.1432
2166	901.725	14.8556	17.8407	17.4778	17.4601	17.5895	17.1309	18.5158	17.6655	17.5182	17.4998	17.464
643	710.644	13.2128	19.0028	19.2926	19.1355	19.2468	19.4684	19.1566	19.4123	19.3468	19.6572	19.8192
644	814.606	7.57614	19.5996	19.6499	19.0888	20.7489	19.8204	20.4983	20.5706	19.7551	18.9476	20.7291
1268	415.321	3.24445	18.7877	19.0315	19.3573	18.9996	19.6306	19.35	19.3353	19.1621	19.3401	18.7248
966	841.715	11.7979	18.4088	17.955	17.8345	18.1754	19.7707	19.3227	18.5852	18.1858	17.8899	18.0682
2336	837.618	8.89948	18.7269	19.4566	18.8336	19.462	18.944	19.0641	19.1176	19.1987	18.8723	19.6098
645	790.611	9.27327	20.3251	20.4058	20.2796	20.7123	20.1904	20.3018	20.3528	20.4423	20.2018	20.6558
2001	880.758	12.9947	14.7738	14.625	15.2597	14.5259	16.2319	15.9397	15.3467	15.4557	13.9749	15.4367
1269	806.723	14.095	18.9662	19.0299	19.2789	18.9982	19.4258	20.0054	19.1323	19.2684	18.6895	19.3093
967	1369.16	14.7329	18.1924	18.3714	18.3262	18.3261	18.3784	17.975	18.2966	18.3573	18.4512	18.3052
646	708.629	13.5311	19.4969	20.0459	19.8416	19.8011	20.6221	19.8664	20.0319	20.0807	20.1322	20.1472
1819	516.426	7.66933	17.3377	17.2084	17.3787	17.3418	17.1716	17.6431	17.3378	17.2367	17.3073	17.2011
968	778.692	13.5236	18.1199	18.1772	18.4897	18.298	18.6249	19.5761	18.4085	18.5255	18.0074	18.5714
647	885.765	14.6857	19.3005	19.363	19.8966	19.4082	20.1187	20.6227	19.4848	19.5682	19.2368	19.6982
1270	721.624	13.3997	19.4201	19.9824	19.3535	19.5976	19.7632	18.709	19.4601	19.9059	19.939	19.4844
648	794.606	8.75511	19.6267	19.5089	19.4406	19.9582	19.4088	19.288	19.2421	19.4395	19.1248	19.786
2337	728.522	6.67019	17.2817	17.0793	17.3202	17.5981	17.4537	17.5466	17.216	17.3925	16.5431	17.3112
2002	944.826	14.7027	15.7855	15.6608	16.3369	15.5251	16.9001	17.417	15.7985	15.9985	15.3946	15.9529
2256	788.543	7.89876	14.1506	13.7808	14.313	13.7492	15.2115	16.1513	14.7599	14.4872	13.714	13.2849
969	568.337	3.00591	18.1412	17.4422	18.0507	18.4224	18.1026	17.2254	16.9348	18.2391	17.9718	18.1907
1820	396.326	0.950109	13.5982	14.6582	14.25	14.6281	13.8122	15.224	14.9643	14.5302	13.662	15.0866
649	1033.8	14.2046	19.4246	18.6087	17.928	18.7052	17.1277	16.8902	18.3458	17.8245	18.4194	18.2344
1271	1018.63	2.96703	18.1238	18.3161	18.7346	18.4472	18.7368	18.7488	18.4714	18.3214	18.3693	18.0708
970	873.728	12.9658	19.2386	19.1195	20.129	18.9611	20.6192	20.7528	19.6768	19.9434	19.3782	19.9722
650	771.646	14.5055	19.2251	19.0008	19.4113	19.2201	19.3876	19.5845	19.1607	19.2333	19.0722	19.178
2338	806.509	9.394	15.2577	14.7737	15.0493	15.7157	15.8208	15.8348	15.3867	15.4563	14.4612	15.4749
971	1291.13	12.7496	17.948	18.0335	18.3344	17.9714	19.3251	18.6689	18.533	18.0289	18.4077	18.0969
972	722.533	6.54743	17.9452	17.705	17.8813	17.8896	18.625	18.3993	17.8956	17.7684	17.4555	17.8795
2003	989.928	16.3487	15.9643	15.821	16.094	16.1955	16.8912	18.2024	15.9283	16.1716	15.0734	16.2581
1272	649.48	11.617	18.6141	18.6529	19.216	18.8372	19.658	21.051	18.9769	19.2136	18.2847	19.1881
651	890.816	15.7256	19.0111	18.6667	19.2595	19.3346	19.7471	21.0173	19.0188	19.1943	18.1337	19.2628
2257	1387.19	13.0522	11.0163	13.1227	12.5942	11.5781	13.3812	12.1594	13.4333	12.9291	13.8496	10.46
1821	992.884	15.6583	15.8056	16.5751	16.3488	16.0948	16.9847	18.0692	16.6245	16.9336	16.0816	16.9002
2515	770.669	11.4836	12.8613	12.4641	13.368	12.7347	14.3969	15.2786	12.9734	13.4628	12.5405	12.754
2339	1027.94	16.3617	14.3217	13.4239	14.0757	14.0218	14.7964	16.3971	13.2659	14.388	11.5423	14.0875
973	903.74	15.0752	18.9318	18.7328	18.8786	18.8738	18.5998	19.9448	18.8658	18.7557	18.3215	18.6771
652	913.797	15.0317	19.9001	19.7853	19.9806	19.8533	20.1141	20.7283	19.8744	19.9393	19.367	19.8224
974	858.597	9.62691	18.028	18.7409	17.6071	18.0418	17.2199	17.7839	18.5511	18.3306	18.3012	18.5326
1273	1336.14	12.4876	18.6537	19.2565	19.1651	18.8531	20.0142	20.2494	19.4687	19.7101	18.8205	19.6432
653	695.561	8.87292	20.617	21.1027	20.8709	20.6572	21.0355	20.9182	21.033	21.1142	21.173	20.9169
975	764.522	7.81779	18.1778	18.1223	18.2906	19.3919	18.2278	18.6207	18.3672	18.5769	17.7885	18.817
654	822.563	6.13006	20.2375	20.4539	19.8757	20.2609	19.8934	20.0986	20.1805	20.241	20.2394	20.9801
1274	473.374	3.24101	18.4084	18.661	19.0043	18.4994	19.2186	18.9819	18.9391	18.7181	18.986	18.3566
655	693.545	9.4814	20.2534	20.7188	20.5314	20.2776	21.0464	20.8134	20.853	20.7909	20.6259	20.6104
976	866.663	10.6485	19.0331	19.4514	18.9549	19.4913	18.9756	18.9411	19.1427	19.483	18.8959	19.5438
2005	853.727	13.6599	13.0902	13.2461	13.8733	12.7604	13.8558	15.1335	13.1649	13.5819	12.8192	13.504
656	810.754	14.86	19.0097	18.913	19.096	19.0997	19.3043	19.3294	19.0188	19.2223	18.7367	19.1036
1822	584.525	10.1024	10.941	11.3958	11.7538	10.7932	13.1414	15.0351	10.7453	9.71833	12.8749	9.66587
977	1300.09	12.5003	17.7972	17.9849	18.6499	18.1474	19.3201	20.6499	18.3817	18.8659	17.2782	18.8244
657	866.723	14.2757	20.4261	20.03	20.3127	20.4894	20.1486	21.5474	20.2797	20.1996	19.2656	20.2629
2517	398.326	2.31166	17.8766	17.9498	18.1016	18.4668	17.8675	18.4	17.9649	17.6301	17.8523	17.5136
658	736.644	12.8081	19.6204	19.4843	19.9648	19.7774	20.1401	21.7239	19.7282	20.0777	19.138	20.0971
659	832.663	11.1702	19.6471	19.8029	19.6119	19.8664	19.5164	19.7495	19.679	19.5739	19.5409	19.7575
978	502.29	3.28696	18.0372	17.8636	18.2669	18.6238	17.697	18.1304	17.963	18.0664	17.8468	17.9958
979	1190.89	9.29305	18.1743	18.1096	18.3032	18.4413	18.043	18.3007	17.9699	18.2991	17.7833	18.1728
660	777.614	10.6852	20.847	21.3781	21.0218	20.9668	21.4231	21.0884	21.1512	21.2978	21.2492	21.0567
1275	777.614	10.2959	19.2177	19.6868	19.4236	19.2952	19.8437	19.5551	19.5651	19.7183	19.5531	19.3597
1823	689.571	10.2051	13.2519	12.4106	13.5397	11.775	14.298	15.6264	13.5242	13.5834	12.5778	13.8586
980	930.775	13.5575	19.142	19.0793	19.6249	18.7514	20.3239	20.296	19.2674	19.3862	18.9401	19.6323
661	989.699	14.3203	19.0776	18.6546	18.2444	18.7417	17.8038	18.2178	18.1656	18.1815	18.0281	18.3309
2342	974.91	16.5038	14.8752	14.8714	15.2093	15.7448	15.6262	16.4276	14.9205	15.3182	14.1452	15.5644
2519	684.556	9.6263	12.9188	10.7695	9.7041	10.0442	12.6879	13.0686	10.9245	10.6453	11.9767	11.1667
1824	808.583	8.00727	21.9893	21.862	22.264	22.2216	22.0701	21.9731	22.108	22.6565	21.3065	22.4464
2007	960.885	15.8646	15.7851	15.5531	15.979	16.0637	16.3481	17.9949	15.73	15.9553	15.2798	15.718
981	921.73	15.3853	19.129	18.9444	19.2194	19.16	19.2992	20.5164	19.13	19.0727	18.5144	19.1604
1276	550.314	0.949107	19.722	19.9491	20.5324	20.0963	20.8575	20.5052	19.9807	19.9448	19.8064	19.7046
982	778.535	7.8099	18.1933	18.2833	17.9762	18.3744	17.6956	17.9111	18.2244	18.268	17.8831	18.3566
662	954.844	15.4382	19.9935	19.6034	19.7444	19.6602	19.6851	21.8399	19.9174	19.7746	19.0772	19.772
1277	998.816	14.8488	21.2955	20.9091	19.5907	19.8348	18.9795	19.4015	20.8845	19.6006	19.7942	20.8193
663	826.643	8.76304	19.5589	19.7019	19.3158	19.882	19.1475	19.1716	19.5263	19.6475	19.3619	19.9746
1825	717.603	11.101	14.1016	14.3514	14.7847	13.5819	15.8667	16.5504	14.4774	14.8731	13.2553	14.8589
1278	518.324	1.19679	17.4538	17.6806	18.7041	17.9935	18.0271	17.9297	17.5077	17.656	17.6374	17.439
664	731.558	13.4345	19.4703	19.3665	20.0273	19.7176	20.1938	21.5048	19.657	19.7428	19.0111	19.8022
2008	765.609	9.82018	19.6243	19.5023	19.514	19.5205	20.4752	20.1857	19.8295	19.6388	19.2881	19.6074
983	916.795	14.4538	19.6253	19.498	20.1898	19.3654	20.7214	20.803	19.6423	19.8291	19.2514	19.8568
665	856.569	5.05091	20.3254	20.975	20.5637	20.2813	21.1534	20.879	20.9504	21.0074	20.7631	20.4155
2264	854.744	13.062	10.7246	10.2111	12.9484	13.0046	14.8013	14.8626	12.5979	13.236	12.1142	13.1684
666	743.615	14.0257	19.2577	19.0423	19.5297	19.3345	19.5929	20.0579	19.2501	19.2292	18.7764	19.3865
1279	675.676	5.57407	17.3015	13.5605	18.5281	13.4151	15.0937	18.0703	18.7046	16.3516	13.3056	15.1929
500	777.671	13.5227	20.19	20.1306	20.2962	20.1694	20.4173	21.1496	20.332	20.3872	19.9502	20.4875
984	790.606	8.15542	17.0135	17.0753	16.7763	17.9657	18.0539	17.4465	17.5241	16.4872	17.7546	17.3197
501	753.671	13.9453	20.0921	20.1511	20.3205	20.3871	20.5729	21.0539	20.2257	20.4897	19.7968	20.47
502	748.527	8.57376	20.295	19.6581	19.7318	20.6089	20.3931	20.4129	19.9677	19.7822	19.3642	20.1907
503	895.715	15.3096	19.8841	19.8747	19.9968	19.9942	20.1258	20.5206	19.8242	19.8918	19.5341	19.9716
2346	1005.82	16.1293	10.3514	9.9745	11.8587	10.3263	13.2631	15.7279	12.2798	12.2554	9.69969	11.7948
985	850.712	12.6507	19.2289	19.533	19.8407	19.1433	20.9126	20.9414	19.8728	19.9959	19.3162	20.0465
1280	1464.24	14.0262	17.9414	17.8867	18.4906	18.0024	18.8634	19.6106	18.1835	18.2884	17.3934	18.4648
2521	936.8	15.1619	17.2638	16.9164	16.8663	17	16.1755	17.25	16.8997	16.4817	16.327	16.7371
2009	873.728	12.3308	15.2297	15.0801	16.0797	14.8878	16.0178	16.9075	15.4571	15.3333	13.9051	15.3993
2266	1160.06	16.5906	12.7064	13.6368	12.5446	12.9274	13.7123	15.2233	12.8861	14.1846	11.8011	14.3623
504	687.57	12.9315	20.2618	21.268	21.0506	21.1297	20.7172	20.9857	20.5388	21.1716	20.6198	21.5409
505	647.512	5.84938	20.1144	20.2581	19.8874	20.1311	20.6723	20.4767	20.4874	20.3253	20.0148	20.4445
986	701.547	12.7518	17.8341	18.2676	17.9471	17.771	18.4227	17.8836	18.0294	18.3715	18.0938	18.1434
506	552.402	4.58579	19.9666	19.938	19.9978	20.1218	20.5509	20.3111	20.0595	20.1967	19.8692	19.9329
1281	518.324	2.20511	19.8747	19.6749	18.2748	18.2018	17.5061	17.9313	19.6774	19.7867	19.5655	19.4845
1827	670.598	12.9423	15.3365	15.5153	16.2049	15.7032	16.3887	17.5716	15.8491	16.0735	14.8996	15.9366
987	709.588	10.1902	18.7241	18.7684	19.103	18.8173	19.4008	19.2845	19.1479	18.7159	18.8427	18.6031
2522	711.588	9.42753	9.44109	13.2759	11.9852	13.6497	13.5475	14.7598	11.0654	11.5845	13.6498	12.0313
507	757.574	13.5235	20.0936	20.1691	20.4932	20.3007	20.6367	21.687	20.3993	20.5936	19.8126	20.6406
1282	864.764	14.5378	18.6592	18.3594	19.044	18.6501	19.8816	19.7306	18.7088	18.9064	18.5585	18.7517
988	828.61	6.97026	17.9046	18.3489	18.339	18.2051	18.5332	18.1891	17.9115	18.2352	17.9844	18.2491
508	1490.34	14.4806	19.5107	19.3885	20.1644	19.6435	20.8456	21.5715	19.8573	20.1419	18.9921	19.8186
2268	914.853	15.976	13.6499	13.6644	13.2553	13.1004	13.8865	15.2439	13.0647	14.0997	10.9813	14.1271
2011	832.775	15.4089	15.7731	15.4903	15.4278	15.7274	15.6532	16.7156	15.411	15.5597	14.9536	15.6946
509	841.642	6.24583	20.3448	19.8399	19.6454	19.6234	22.1691	21.7047	20.8907	20.1301	19.7487	19.7683
989	694.577	11.0404	18.5877	18.9978	19.0071	18.7148	19.3116	19.1893	18.9169	19.1082	19.1048	18.7675
1828	1311.13	11.6185	15.2553	15.7372	16.2351	15.7365	17.1838	18.003	16.34	16.6156	15.2828	16.2989
510	708.697	13.053	20.0651	19.5737	19.5466	19.751	20.7087	20.4434	20.2552	19.7344	19.4296	19.7044
1283	919.715	15.1006	19.8423	19.5946	19.7893	19.7035	19.6389	20.9664	19.8064	19.6753	19.3141	19.6138
990	784.645	13.0552	18.0231	17.9681	18.3911	18.6081	18.3748	20.2951	18.1327	18.5229	17.3569	18.5359
2012	430.38	8.10171	16.8233	16.3623	15.9121	17.6681	14.8877	15.6863	15.4696	16.0621	15.1961	16.411
991	717.522	12.4493	18.6538	18.9618	18.7873	18.6497	19.249	18.8731	18.9491	19.1243	18.9184	18.8963
2269	1142.01	16.1389	13.6666	14.4912	14.165	13.9555	14.163	15.927	13.9942	14.6059	13.5319	14.6724
2349	1034.91	15.9973	11.4063	9.75233	9.85566	10.0664	12.4587	15.58	10.4277	11.7909	12.6364	12.016
992	1429.12	8.80449	18.0187	18.4169	18.1153	18.0241	19.0691	18.6052	18.7621	18.5935	18.5084	18.3906
511	1380.18	12.2412	20.1229	20.7725	20.6816	20.3057	21.3212	20.8637	20.6956	20.9451	20.8801	20.4649
2524	907.841	15.5865	17.0341	16.8119	17.1245	16.9857	17.0974	17.9338	17.0268	16.8666	16.2482	16.9745
1829	493.425	12.6769	12.3216	11.7826	13.3984	11.7275	14.2183	16.6649	12.8173	13.3582	11.9755	13.4824
2270	764.543	7.11889	15.1476	14.8381	13.8382	17.0467	15.8652	15.4439	15.8448	14.724	16.4444	16.2467
993	1317.06	12.4983	17.5112	17.8434	18.5055	17.9959	18.9731	20.3018	18.2204	18.6454	17.1988	18.6336
512	818.605	8.64831	20.2821	20.1528	19.9817	20.5881	20.185	20.1797	20.1762	20.0745	19.868	20.4583
1284	975.818	14.8224	19.9699	19.4679	19.0951	19.5599	18.481	18.9946	19.6417	19.1832	19.3986	19.4443
1830	400.357	1.05455	12.7195	11.7137	13.8348	13.4059	12.5098	14.6379	13.2721	12.1028	11.7111	11.5996
513	572.371	3.28861	20.1705	20.2965	20.2651	20.5176	20.0565	20.1987	20.2417	20.3651	20.0255	19.9458
994	916.795	14.1118	19.031	19.0777	19.4359	18.9541	20.2809	20.2133	19.3264	19.2976	18.8739	19.4943
1285	715.584	13.4329	18.439	18.3413	18.8335	18.614	19.0279	20.1578	18.5812	18.6749	18.0411	18.6379
514	845.7	15.5174	19.3268	19.0884	19.2534	19.4529	19.526	19.2387	19.1956	19.2984	19.1372	19.2837
1831	670.562	10.7731	12.3031	13.2184	13.4436	12.5075	12.6565	15.1853	12.956	13.7586	11.883	14.6307
2351	776.616	10.338	18.8288	18.8172	18.8716	19.094	19.4359	19.2775	18.9378	18.8811	18.5565	18.9759
2273	943.715	14.9087	16.3666	15.9553	16.0082	15.8969	15.3547	17.1256	15.9316	15.4834	15.9504	15.7955
2527	488.358	2.58315	15.6737	15.1589	17.4575	14.9885	16.0379	16.011	15.9006	15.8885	15.4373	15.5321
515	709.545	7.80485	20.3478	20.1896	20.3864	20.3558	21.3034	21.1871	20.6721	20.5949	20.3603	20.5091
1286	999.818	14.6592	19.3271	18.9906	18.4645	18.6751	17.7348	18.0303	18.7095	18.8157	18.7129	18.9306
516	932.863	16.0933	19.925	19.7976	20.0402	20.0492	20.6986	21.8967	19.9076	20.1711	18.9563	20.2062
2015	1181.04	16.3777	10.2056	12.2473	10.9115	13.1352	12.3536	15.953	12.0301	11.5963	13.4197	12.5354
517	750.639	12.139	19.8802	20.2474	20.1582	20.3334	20.2519	20.049	20.1386	20.2476	20.2754	20.164
2274	749.57	11.4967	12.0418	12.2418	12.6916	12.7228	12.4375	13.5552	12.6605	12.3285	10.3228	12.4177
995	1375.21	13.5096	18.028	18.7961	18.8016	18.4242	19.4776	19.7627	18.7026	18.8331	18.7643	18.9556
518	685.552	13.1576	20.7478	21.0919	21.1156	20.91	21.2498	21.0081	20.9543	21.1925	21.1339	20.93
519	720.554	8.2864	20.3387	20.0064	20.0893	20.0451	21.6132	21.1948	20.6847	20.2335	20.1119	20.1733
520	722.608	11.7354	21.3556	21.7601	21.5957	21.7339	21.5682	21.5307	21.5956	21.602	21.639	21.5628
996	1385.14	12.2412	17.6263	18.4044	18.2413	17.7968	18.9388	18.2995	18.275	18.4924	18.4726	18.117
1832	837.636	14.2325	19.5602	19.5428	19.9111	19.7347	20.0342	21.0568	19.7525	19.8438	19.0632	19.8746
2353	1021.92	15.6662	11.2309	12.8145	12.4763	12.7527	13.3786	15.1947	12.7854	13.8577	12.4813	13.2975
1287	849.728	13.2275	18.848	18.8723	19.2991	18.8354	19.8042	19.8695	19.216	19.0106	18.7109	19.0696
521	987.812	14.8118	20.0308	19.5282	19.1846	19.3577	18.3718	18.7284	19.5882	19.1256	19.4781	19.2802
997	747.639	13.3814	18.3147	18.9388	18.5331	18.6628	18.6911	17.5105	18.4222	18.7875	19.009	18.6561
2275	1200.08	16.8708	12.1612	13.7058	12.9263	13.581	14.2565	15.4113	13.0683	14.0183	11.9171	14.0718
522	859.75	14.6078	19.8823	19.9415	20.1182	20.0172	20.3663	20.7475	20.0124	20.067	19.847	20.0832
523	482.324	3.87339	19.811	19.5565	19.6943	20.2145	19.6291	19.9481	19.6065	19.6585	19.2209	19.7998
524	695.608	13.1834	20.2527	20.2122	20.4026	20.304	20.7297	20.6243	20.442	20.1786	20.2896	20.0896
1833	530.478	8.88651	11.3722	12.2326	10.9484	13.4937	12.5668	14.3508	10.8099	12.1198	12.5458	11.7427
2017	1458.09	8.8509	15.8833	15.1876	14.9123	16.1236	17.2203	16.8513	16.4635	15.8792	14.6577	16.1641
1288	1239.07	11.6092	17.2887	17.3037	18.2855	17.7986	19.1847	21.274	18.0072	18.5109	16.6622	18.3912
2354	883.751	15.9498	13.1542	12.3326	12.0823	12.4207	12.9717	14.9809	11.3079	12.8193	9.96242	12.5209
525	654.582	12.7511	20.3938	20.5206	20.6581	20.4661	21.1987	20.9214	20.7174	20.5608	20.6247	20.4673
998	781.644	10.8676	19.2792	19.6764	19.7889	19.7154	19.6662	19.8288	19.9479	20.0243	20.0201	19.5083
1289	628.566	12.6244	18.1608	18.5328	18.6198	18.2247	19.0409	18.7496	18.6732	18.6248	18.6186	18.43
526	871.737	10.7835	19.433	19.1425	18.5177	19.3772	21.0255	20.2151	19.7845	19.3697	18.6604	19.4101
2530	825.671	13.0535	15.4911	15.2329	15.9608	16.1323	15.3148	17.3936	15.5674	15.7833	14.673	15.7061
999	727.563	11.7752	19.175	19.57	19.3149	19.4948	19.1353	19.1025	19.3454	19.3933	19.3855	19.3722
527	897.731	15.5859	19.8547	19.6262	20.0246	19.8377	19.8989	20.1578	19.7561	19.7624	19.4304	19.7224
528	863.781	15.2528	19.4537	19.4901	19.7891	19.6402	19.8406	19.721	19.6029	19.6722	19.3334	19.5943
750	829.678	7.66307	20.3712	20.1533	20.3984	20.2088	21.8687	21.5694	20.8264	20.3317	20.4513	20.1352
2531	906.605	8.37209	16.532	15.9901	16.6149	16.5035	15.1868	15.5789	15.8247	16.0159	16.1989	16.2972
1290	780.671	12.5059	19.0883	19.2404	19.7937	19.112	20.6027	20.8343	19.5241	19.6956	19.0018	19.7151
751	899.746	15.8257	18.5814	18.4065	18.6641	18.802	19.0341	19.0806	18.5756	18.7378	17.9821	18.6335
529	983.78	14.1697	19.8879	19.1724	18.7902	19.3277	18.152	17.7539	18.9721	18.5967	18.8637	18.8005
530	1087.67	2.67063	19.7945	20.0827	20.0083	20.3342	19.8469	19.712	19.7694	20.1913	19.8575	19.9498
2019	700.528	8.95206	15.5109	15.5272	15.2841	16.2225	15.1606	15.5304	15.2744	15.3337	14.5633	15.8256
752	703.541	13.8746	18.4771	18.8983	18.9156	18.5388	19.2817	18.7915	18.8895	18.7729	18.6836	18.7798
1291	808.702	13.5516	18.4932	18.5513	18.9473	18.5131	20.1388	19.904	18.9121	18.6323	18.5401	18.7491
1667	1403.23	13.5023	19.6653	19.9012	20.3051	19.8361	20.9245	22.1451	20.2628	20.3143	19.7282	20.4817
531	677.55	8.84257	21.2263	21.7411	21.5647	21.3015	21.5864	21.4926	21.6753	21.7269	21.8525	21.5455
532	887.564	7.71725	20.0623	20.0646	20.1164	20.2615	19.0364	19.5949	19.7897	19.987	20.0756	20.2261
2355	1036.92	16.0251	12.8794	12.6241	12.5519	14.0441	14.6042	16.7409	13.3128	13.2848	9.77307	12.7082
753	681.582	11.8972	20.0488	20.3287	20.3777	20.2504	20.5309	22.3712	20.4713	20.5153	20.1741	20.4684
2020	603.535	15.5975	14.1088	13.8528	14.7077	14.2473	14.8029	16.1482	13.9193	14.0268	13.4036	14.2578
1292	740.619	9.18324	17.1741	17.218	17.3202	16.831	18.1514	16.7739	17.6471	17.4476	17.4658	16.9284
533	837.618	9.35658	19.9603	19.9816	19.7654	20.2222	19.8235	19.7403	19.8857	19.988	19.6639	20.0904
754	740.618	8.87856	18.9479	19.3437	19.3811	18.864	18.9082	18.3915	19.0061	19.101	19.5755	19.2186
2279	805.574	13.0535	13.9172	13.7405	14.5175	14.9349	14.4735	16.4688	14.4018	14.7321	13.2584	14.5427
534	861.765	14.94	19.3999	19.3291	19.4853	19.2416	19.6945	19.7873	19.2729	19.5185	19.2289	19.4559
755	956.863	15.872	19.0981	18.9093	19.2411	19.2508	19.7705	21.7006	19.201	19.3688	18.2764	19.2336
535	754.535	8.03326	20.5692	20.346	20.5047	20.7407	21.0847	20.992	20.6496	20.4176	20.4238	20.4677
1668	766.681	14.1016	21.4895	21.7297	21.884	21.6743	22.336	23.3217	21.6733	21.9837	21.3118	22.1042
2534	617.512	11.0787	9.92324	11.3739	11.3384	13.4048	11.9128	14.5825	10.6165	13.0751	14.3241	12.368
756	874.627	6.00808	19.5362	20.2218	19.674	19.3563	21.0139	20.4727	20.2216	20.5161	19.8969	19.876
536	808.739	15.0908	19.7236	19.7102	19.9595	20.2073	20.3783	20.6122	19.7854	19.8663	19.1583	19.9346
1293	832.702	12.9426	19.3536	19.5048	20.219	19.3096	20.8306	21.2493	19.7131	19.999	19.3211	20.0892
537	1412.21	13.9388	19.5508	19.6485	19.9637	19.8716	20.3946	20.7516	19.8673	20.1274	19.1522	20.0474
757	820.548	5.9358	19.0216	19.3591	18.7691	19.1636	19.2026	19.108	19.1835	19.1785	18.9904	19.1814
1669	712.635	13.438	19.6966	19.7013	20.3182	19.9881	20.6708	22.3068	19.8921	20.0874	19.3921	20.1561
2280	468.371	5.77307	12.7441	12.7461	10.5357	13.4853	13.2694	10.7583	14.1585	14.032	13.857	11.7912
538	741.53	7.58234	20.1614	20.2309	19.9814	20.2043	20.5929	20.4768	20.3817	20.1962	20.0613	20.2891
1294	904.759	12.7412	18.8444	18.9441	18.9718	18.7129	20.0382	19.8562	19.1365	19.3184	18.8047	19.0982
758	862.749	13.9441	20.7043	20.7907	21.2855	20.6246	22.1704	22.1098	21.0461	21.1783	20.5115	21.1852
539	810.525	5.32994	21.333	21.5806	21.2861	21.125	22.2826	22.0965	21.7095	21.6949	21.3056	21.3313
2358	718.537	7.54562	17.14	16.8727	16.8893	17.2391	17.6449	17.3954	17.0752	16.9389	16.6579	17.017
2022	1013.93	16.1265	14.9455	14.2675	14.9197	14.5203	15.2282	16.9667	14.2472	14.552	12.6577	14.5438
1670	682.587	11.9566	16.6262	16.9055	17.23	16.8017	17.4201	20.2235	17.2713	17.244	16.3568	17.2746
2281	875.709	14.7296	17.5734	17.1233	17.705	17.5613	17.6744	18.9498	17.4282	17.4586	16.8303	17.2747
2359	1470.05	7.81331	13.6944	13.5864	12.9172	14.6942	14.3745	14.4087	14.3279	13.9437	11.3606	14.3124
540	873.77	14.6604	20.0453	19.9581	20.3693	20.1072	20.4898	21.3722	19.4988	20.543	19.5931	20.3809
759	777.613	11.1427	19.0851	19.2796	18.9175	19.0818	19.3304	19.1198	19.2924	19.2552	19.2127	19.1385
1295	883.749	14.3115	18.6757	18.5101	18.8285	18.8031	18.8716	19.8816	18.4892	18.7586	18.1629	18.5492
541	838.631	10.2569	19.6981	19.7675	19.5051	20.1521	19.9688	19.9309	19.6742	19.7327	19.3764	20.0457
2537	563.467	6.72217	10.7573	12.0281	13.6344	12.4265	14.0131	14.591	13.3955	12.6328	11.335	11.7869
2282	726.504	7.08895	16.8573	16.5053	16.8044	16.9929	17.2898	17.241	16.8261	16.5892	16.4753	16.5583
1671	714.651	13.942	21.4217	21.5662	21.9813	21.7718	22.4199	23.1431	21.802	22.0109	21.0866	21.9254
760	936.765	14.4057	19.2729	19.0099	18.3959	19.0303	17.9842	18.5277	18.9638	18.6451	18.6856	18.9448
2360	792.55	9.73378	13.39	13.1386	12.8952	14.225	12.8923	14.3039	13.1656	13.5273	9.79067	13.8043
761	804.553	7.21323	18.8725	19.0746	18.8113	19.5865	18.9669	18.7871	19.2854	19.1976	18.838	19.2731
2361	970.843	15.3873	13.1795	12.9137	13.4914	13.7024	13.4523	15.1412	13.2176	13.398	12.4947	13.4771
542	814.692	14.0471	19.327	18.9531	19.6008	19.3554	19.6568	20.8851	19.1785	19.1369	18.5019	19.4254
762	892.794	14.363	20.2928	20.4441	20.977	20.2021	21.2923	21.6809	20.4744	20.7616	19.9451	20.4127
543	797.662	14.5651	19.755	19.8204	19.856	19.8367	20.0017	19.9097	19.8396	19.886	19.7805	19.8339
1296	806.686	12.8363	20.034	20.2164	20.7592	19.9399	21.4984	21.8327	20.2002	20.6632	19.9314	20.5624
2023	1153.01	16.1554	11.5848	13.6068	12.5663	13.2575	12.9618	16.1211	12.8018	13.7312	10.109	13.7801
763	719.537	11.8584	20.2656	20.661	20.4853	20.3919	20.8411	20.5495	20.6859	20.7539	20.6562	20.5288
1672	1399.19	12.8144	13.9857	14.0066	15.1032	14.4467	15.8472	18.7602	15.0955	15.3418	13.4515	15.3411
764	812.52	5.99875	19.2015	19.5693	19.281	19.1604	19.5736	19.5031	19.4369	19.6109	19.3795	19.5569
2362	603.535	7.73311	14.9466	15.2117	15.5336	15.5213	14.3005	14.4241	15.0416	15.3475	15.1276	15.7012
544	819.724	14.1827	19.8828	19.755	20.1915	19.8026	20.4898	21.462	19.9788	19.8896	19.2497	20.1996
765	542.322	2.50988	18.8257	18.9008	19.0552	19.0949	18.8282	19.0524	18.582	22.3515	18.5911	18.7915
545	637.555	12.7489	20.2381	20.3117	20.4135	20.2334	21.0171	20.7289	20.5585	20.3497	20.4409	20.2901
766	809.651	10.7687	19.5401	18.8233	18.9464	18.9459	20.7596	20.4119	19.8675	19.29	18.8942	18.9932
546	838.558	5.43107	21.434	21.7513	21.2672	21.5378	21.6769	21.5756	21.5413	21.5808	21.4543	21.3566
767	741.6	13.5247	18.801	18.8723	19.2279	19.0014	19.3562	20.2112	19.0932	19.2427	18.5563	19.298
1297	875.744	13.4134	20.1969	20.3353	19.928	20.0826	20.4341	20.8575	20.3372	20.5313	20.1044	20.6302
768	630.618	12.1288	18.9737	18.8538	18.7603	18.9667	19.9676	19.7044	19.3068	18.9991	18.651	19.0505
2285	716.462	6.88045	16.6294	16.5963	16.5141	16.6172	17.6163	17.4637	16.9373	16.8939	16.4548	16.7689
547	1345.17	13.1635	20.5008	21.4199	21.1123	20.7394	21.6664	21.1602	21.0816	21.5476	21.4436	21.1709
548	831.718	14.1829	19.9558	19.831	20.2427	19.9181	20.4477	21.1177	20.0217	20.083	19.555	20.0246
769	822.563	5.96628	19.0274	19.3571	18.5824	19.0935	19.1724	19.0578	19.1183	19.1553	18.9388	19.4309
549	744.494	7.80146	20.081	19.9904	19.8953	20.0576	21.0317	20.7861	20.3984	20.1339	19.8042	20.0766
550	890.78	14.3782	20.5032	20.4258	20.9669	20.3177	21.4205	21.5654	20.5597	20.6445	20.2125	20.4605
770	774.528	5.22891	20.3808	20.2156	19.5943	20.22	20.3599	20.3137	20.3791	20.2027	20.0725	20.091
1298	838.785	15.687	18.1697	18.1467	18.2805	18.695	18.8895	18.7169	18.2324	18.3276	17.6346	18.5032
2026	700.551	10.3867	14.9703	14.0567	10.8083	10.7962	11.784	14.992	13.0132	10.927	13.2085	9.54447
771	804.553	7.29742	19.2411	20.2002	18.8606	20.5235	18.9299	20.052	20.2587	20.2303	19.7993	20.4189
2286	957.931	15.7581	12.7247	13.3509	11.6011	12.9408	11.8263	14.2586	13.1878	12.8185	12.6515	12.688
2365	974.874	15.2109	12.7981	10.5681	12.4811	12.6661	15.7293	15.4625	10.4303	13.335	13.8117	12.1676
1674	922.785	14.953	23.8809	23.4459	23.3458	23.4832	22.9268	23.8965	23.518	23.2956	23.015	23.4052
1299	698.629	12.5062	18.3431	18.4635	18.7492	18.5882	19.0196	19.9268	18.5934	18.7619	18.0226	18.806
551	1267.2	15.3223	19.0399	17.7227	19.0763	17.3547	17.2946	16.1566	18.7432	17.4004	19.3382	17.1692
2543	506.529	10.9008	16.308	16.1599	16.5243	16.4866	16.2731	16.4743	16.3925	16.3524	16.3516	16.3751
772	749.641	12.8083	19.335	19.4643	19.6465	19.5532	19.7437	20.9627	19.495	19.7032	19.2207	19.9177
2287	1087.96	15.9162	13.7125	14.6147	14.3973	14.274	14.9526	16.2934	14.6385	14.6026	14.0243	15.0428
1300	694.495	11.3001	18.0758	18.1729	18.9033	18.8852	17.3051	16.752	17.3545	17.5097	18.4847	18.3651
552	1429.19	13.9377	19.513	19.5633	19.8497	19.8202	20.2005	20.4544	19.7413	20.0423	19.1431	19.9542
1675	684.603	12.6729	17.9682	17.7465	18.6376	18.2017	19.0261	21.3109	18.3748	18.2863	17.5101	18.3257
553	857.733	14.2336	20.0595	20.149	20.3362	20.1998	20.4455	21.175	20.1985	20.3642	19.7807	20.2714
2028	1356.01	6.89058	10.8119	11.9097	13.3781	14.2172	14.5299	13.5881	12.844	12.3775	9.77448	12.0161
554	844.605	6.26897	20.8338	21.0747	21.1698	21.0617	21.511	21.2757	21.1898	21.3048	21.0892	20.9147
773	966.754	13.9914	19.5075	18.4616	18.5584	19.2679	18.0525	18.2623	18.2325	18.0388	18.0035	18.356
555	518.321	2.78973	19.6941	19.8584	20.0468	19.9394	20.197	20.0373	19.8373	19.9505	19.9518	19.672
774	750.564	7.40088	19.0591	18.808	19.0437	19.0623	19.5908	19.5514	18.9135	18.8328	18.6803	18.9392
1676	794.721	14.5281	22.1795	21.8331	22.379	22.1234	22.3878	22.839	22.1164	22.1312	21.3366	21.9304
775	735.603	11.4185	18.7031	19.4096	19.3844	19.0137	19.826	19.5029	19.2059	19.6418	19.5126	19.0013
556	478.292	2.7164	19.7484	19.7716	19.9074	20.4264	19.2803	19.8371	19.4681	19.972	19.1272	19.8447
557	1295.13	12.4993	19.4946	19.8807	20.5818	20.0017	21.2139	22.862	20.2981	20.736	19.0509	20.7463
2369	677.533	9.62078	11.2201	9.89553	13.1207	9.95689	12.9607	14.1942	10.2003	11.0901	15.2512	11.8026
776	890.723	14.0198	19.2375	18.4616	18.4068	18.7666	17.9445	18.5618	18.8567	18.251	18.189	18.3722
1301	903.775	13.9939	20.3131	20.3089	20.5614	20.0378	21.1992	19.3063	20.3921	20.4956	20.1888	20.5361
2546	859.53	7.49168	14.3612	14.1556	14.6401	14.8971	14.1363	14.7565	14.086	14.3428	13.8818	14.694
558	835.75	14.9067	19.4546	19.3629	19.591	19.4048	19.6501	19.6878	19.3778	19.5295	19.2627	19.4106
777	1347.19	13.8757	18.3178	19.2053	19.1613	18.7791	20.2408	19.1426	19.2412	19.2601	19.2834	19.1144
2030	963.812	14.9115	17.9518	17.6139	17.2946	17.3525	16.6797	18.1361	17.5711	17.2935	17.3178	17.3605
1677	678.567	11.2524	17.0704	16.6165	17.7572	17.2625	17.6755	21.265	17.3842	17.1698	16.0863	17.2797
1302	847.713	12.8446	19.9725	20.0937	20.6054	19.873	21.0927	21.0229	20.2418	20.4791	19.8623	20.5073
559	663.571	11.8105	21.4254	21.7904	21.6342	21.5666	21.8828	21.7198	21.7622	21.8024	21.7392	21.6523
2291	727.548	10.2878	9.57099	10.6615	11.5472	13.1632	13.6041	14.5856	9.75829	14.5784	9.65328	9.75534
2371	681.484	10.3304	16.9224	16.2836	17.1287	16.9616	16.3575	17.2927	16.6318	15.7741	16.3255	16.4276
2031	1015.94	16.3589	14.6603	14.1677	14.5816	14.725	15.4302	17.0315	14.3338	14.8221	13.1023	14.5968
778	843.657	6.05833	20.5365	20.7288	20.5593	21.0703	21.8903	22.1652	21.5738	20.4852	20.8343	19.9332
560	915.813	15.3457	19.7184	19.6998	19.8928	19.8083	20.0296	20.8825	19.6993	19.7206	19.2493	19.9021
2547	566.321	2.65487	20.4272	20.566	20.6074	20.5949	20.2137	20.5101	20.4604	20.6435	20.4926	20.5223
1303	850.579	4.99523	19.0809	19.5483	19.3287	18.9493	20.0592	19.8203	19.6044	19.8245	18.1367	19.3056
779	687.568	13.2025	18.7282	18.9456	18.7567	18.7844	19.1268	18.8505	18.8517	19.0689	18.9223	19.2881
1678	780.67	11.9625	18.5721	18.5523	19.2071	18.6925	19.732	20.4976	18.9885	19.0866	18.3358	19.092
561	1378.23	13.9067	19.2051	19.7845	19.8501	19.5866	20.656	20.3965	19.8107	20.0614	19.3497	20.0269
1304	881.514	6.82621	18.4891	18.3369	18.4984	18.8205	17.4652	17.7817	18.1246	18.3761	18.2986	18.6003
562	837.681	11.8353	20.2395	19.6847	19.6502	19.8263	21.3426	20.9796	20.5219	19.9954	19.6415	19.8106
780	855.741	15.552	18.6552	18.2631	18.6252	18.6252	18.5737	18.1366	18.5452	18.3886	18.5236	18.5697
2549	502.291	3.134	14.894	14.577	15.1788	15.3201	14.5279	15.0332	14.4921	14.7882	14.3102	14.5479
563	538.387	4.20895	19.9121	19.9844	20.1185	20.2791	20.5562	20.3554	20.1714	20.3046	19.9568	19.9845
781	877.724	15.031	19.2985	18.6816	18.99	19.2302	19.017	19.4923	18.82	18.8908	18.7694	18.6169
1305	856.511	6.20972	18.5127	18.4916	18.7664	19.4828	18.2141	18.2981	18.5525	18.7169	18.7033	18.8353
1679	904.828	15.5938	22.2042	22.0118	22.4243	22.2521	22.4772	23.4849	22.2252	22.1665	21.4501	22.2007
564	438.298	3.38174	19.6523	19.4604	19.8259	20.3965	19.356	19.6401	19.3912	19.5276	19.1448	19.5983
782	890.78	14.5889	19.4047	19.3405	20.1269	19.1346	20.7304	20.6242	19.5675	19.8028	19.2912	19.6627
565	750.639	11.781	20.4345	20.7162	20.4644	20.603	20.5033	20.2462	20.4972	20.4464	20.5954	20.5
2374	752.515	2.52798	12.8108	9.69177	14.7664	12.4322	14.4548	11.9447	9.63973	10.2217	12.2405	12.5682
2550	873.728	12.9676	18.1545	18.3361	19.053	18.0932	19.6455	19.8671	18.6317	18.7503	18.1173	18.9428
566	828.515	5.1588	21.1236	21.4083	21.0854	20.9447	21.6877	21.5508	21.4802	21.5245	21.2466	20.9743
1306	752.676	14.2837	18.1159	18.0716	18.4115	18.5208	18.9589	20.1503	18.2792	18.434	17.4894	18.3823
1680	1489.33	14.4784	19.5257	19.4249	20.1824	19.6475	20.8266	21.5286	19.8315	20.1399	19.0078	19.8132
783	961.796	14.6516	19.6451	18.9086	18.9981	19.2508	18.5564	18.8685	18.7742	19.1211	18.7414	19.2946
784	864.801	15.2519	18.5677	18.5032	18.8364	18.7773	18.9123	18.9748	18.6445	18.6705	18.4381	18.669
567	804.538	4.5315	21.8586	22.2431	21.8195	21.5335	22.6637	22.5444	22.4118	22.3703	22.0028	21.6493
1307	1376.22	13.5052	17.9716	18.5304	18.5586	18.0103	19.2159	19.4443	18.5773	18.5144	18.5703	18.6461
568	846.596	5.31235	20.6112	21.2258	20.5773	20.2617	22.2153	21.7755	21.412	21.4035	20.8156	20.7132
2551	768.494	7.30063	18.1018	18.2325	18.0473	18.2622	18.3134	18.2993	18.2001	18.3873	17.8417	18.4303
2376	749.532	7.72692	14.4921	13.5239	12.7755	14.4623	15.7702	15.6472	14.9818	13.9208	14.9039	13.9206
569	904.759	13.4637	20.7846	20.9066	21.2722	20.5045	21.9913	21.9353	21.0407	21.1636	20.7687	21.4055
2295	831.646	13.1862	13.4148	13.4734	14.3745	13.7818	15.781	16.4965	14.443	14.7808	13.3053	14.6573
785	1020.8	14.5013	19.292	17.9278	18.0983	18.6204	17.4493	18.039	18.0181	18.0206	18.3785	18.4574
1681	786.66	13.4011	20.0271	19.8307	20.4558	20.3099	20.4986	22.5898	20.114	20.2448	19.3082	20.24
786	970.784	14.1713	18.3081	17.6737	17.6036	17.4789	16.8251	16.3306	17.3572	17.2144	17.391	17.7596
2036	731.579	10.9068	11.8266	9.80159	13.7291	9.51222	12.7635	14.3948	10.6834	9.9062	12.2428	11.6225
570	976.831	15.1228	21.1068	20.763	20.3729	20.674	19.9329	20.8881	20.8694	20.4173	20.4253	20.6433
2377	974.907	16.1048	13.5221	12.7839	12.7317	10.0831	14.3563	14.7183	13.8822	11.379	9.88269	12.0535
2552	806.759	15.3847	15.8743	16.0033	15.8222	15.9979	16.2489	16.8002	15.9392	16.049	15.5281	16.3192
787	702.506	6.42542	18.8662	19.0897	18.8946	19.1329	19.1693	19.3431	18.9871	19.2371	18.5679	19.1463
788	671.576	12.9411	19.9732	20.6239	20.2729	20.3697	20.2843	20.192	20.2888	20.3979	20.3593	21.0861
1308	743.558	10.4764	19.5937	20.0774	19.8668	19.7343	20.3431	20.0906	20.0358	20.1061	20.0577	19.9687
571	842.589	6.14365	21.1414	21.39	21.2082	21.3121	21.7004	21.4877	21.2956	21.3441	21.1191	21.2228
789	906.774	13.3647	20.7948	20.992	21.394	20.6742	22.1106	22.1115	21.1421	21.2684	20.7745	21.455
2553	664.491	7.99538	14.5221	13.7527	13.7219	14.3567	15.8741	15.6109	15.1129	14.5576	12.8917	14.2237
572	755.629	9.81022	20.9219	21.3496	20.9647	21.0721	21.4156	21.3017	21.3243	21.3953	21.2231	21.2631
1309	928.59	7.48063	18.1876	18.1569	18.3607	18.6845	17.307	17.5744	17.9148	18.223	17.911	18.268
2297	749.569	11.1414	13.865	13.5639	14.4645	14.5016	14.3063	15.3723	13.7145	14.1499	13.8435	13.7107
573	719.537	12.2686	20.4484	20.8639	20.8328	20.6179	21.0991	20.897	20.7523	20.9296	20.8981	20.6701
1682	756.67	11.9439	17.6975	17.5413	18.1123	17.84	18.6637	19.7662	17.8679	18.087	17.2602	18.0197
574	833.65	9.95714	20.5196	20.6524	20.3626	20.7811	20.9231	20.7541	20.6668	20.6736	20.3826	20.7223
790	949.725	14.5101	18.7147	18.327	17.6359	18.1647	16.9442	17.0472	18.1159	17.9029	18.2071	17.9897
2039	882.754	14.7411	16.8722	16.3692	16.5028	16.6294	16.1886	17.425	16.7122	16.4375	15.9679	16.4993
2554	617.465	4.66109	17.7421	17.4267	17.4835	17.5211	17.435	17.8485	17.6403	17.3327	17.3701	17.2815
575	754.598	9.30029	21.2093	21.4747	21.3509	21.1707	21.8498	21.6683	21.6326	21.4865	21.7142	20.2305
1310	832.512	6.38579	18.407	18.5395	18.6991	19.4596	18.07	18.3698	18.6973	18.8702	18.6206	18.928
1683	808.701	12.906	17.6971	17.7007	18.2267	17.8575	18.8573	19.5345	17.9742	18.1907	17.3694	18.0814
576	807.718	14.5087	19.6433	19.4708	19.9908	19.6297	20.1163	20.469	19.6968	19.7472	19.404	19.6898
2298	899.744	13.0679	17.2018	17.3698	18.1541	17.306	18.3779	18.9149	17.7638	17.919	17.2351	18.1314
791	810.754	15.3883	18.6902	18.8916	18.9639	19.4203	19.4841	19.3303	18.8497	19.0591	18.3323	19.1944
2555	814.713	12.431	15.7145	15.9222	15.6665	15.7278	16.127	16.0522	15.6985	15.8433	15.6405	15.8913
577	798.6	8.90233	20.9981	21.2216	20.9365	21.4109	20.8361	20.9636	20.9733	21.2711	20.785	21.3567
792	965.828	15.1565	19.0631	18.9516	18.7691	18.7733	18.6619	20.0472	18.9702	18.7801	18.5832	18.8027
578	480.344	3.30221	19.4384	19.6899	19.8963	19.8978	19.9252	19.7786	19.738	19.7316	19.6303	19.5494
1311	819.682	12.0713	19.3252	19.4594	19.9366	19.2101	20.5135	20.7294	19.7672	19.834	19.2068	19.9092
579	864.801	15.7002	19.1704	18.9236	19.3754	19.6332	19.9478	20.5282	19.1705	19.4143	18.4001	19.4807
580	825.693	14.9428	19.1854	19.0689	19.2528	19.0118	19.2235	19.1499	19.0421	19.1509	19.0809	19.0643
793	945.786	13.4662	19.9043	19.9654	20.1021	19.5494	20.5808	19.9294	20.004	20.0643	19.8663	20.3478
581	518.324	2.27557	19.5112	19.3878	19.9692	19.9392	19.4532	19.8356	19.3448	19.4378	19.266	19.1601
2556	880.795	14.4092	12.2404	12.4563	12.961	12.6093	13.3053	14.582	11.1565	12.941	12.6622	12.6428
582	751.655	13.4385	19.5411	19.3924	19.815	19.687	19.9721	20.7326	19.6287	19.5987	19.2399	19.7113
167	792.622	8.78835	23.8574	23.5675	23.4661	23.6451	24.387	24.1645	24.0339	23.7701	23.4877	23.7142
1312	752.676	13.441	17.9793	17.8697	18.3627	18.1641	18.5847	19.6407	18.1635	18.1667	17.4833	18.1878
2042	794.569	9.77342	15.7976	15.7343	15.0413	16.2066	16.6833	16.6712	16.2579	16.0838	14.9937	16.3168
1684	1429.24	13.493	15.9463	16.2154	16.8537	16.2415	17.2511	19.3156	16.6066	16.6776	15.292	16.5439
794	796.548	5.60095	18.3626	20.3252	20.1624	20.1008	20.6979	20.2959	20.0835	20.3905	18.6609	20.0995
168	896.769	14.8522	23.7733	23.5237	23.5224	23.6556	23.3256	24.5927	23.6755	23.6252	23.2061	23.5795
795	881.756	15.5886	18.6273	18.2895	18.7984	18.5317	18.4488	18.6653	18.515	18.4705	18.1916	18.4685
1313	821.662	14.2342	18.4193	18.5022	18.5178	18.6968	18.6322	19.8633	18.5945	18.4377	18.005	18.3651
169	737.619	11.9905	23.9548	24.1461	24.0049	23.9675	24.1786	24.0675	24.1206	24.1375	24.1436	24.014
796	960.894	16.3552	18.8553	18.5001	19.0032	19.1539	19.7308	20.9113	18.7978	19.1558	17.9704	19.0538
2301	909.765	14.4055	16.033	15.5103	16.227	16.0216	15.8094	17.4722	15.9249	15.8943	15.1814	15.6412
170	546.355	2.98958	23.5369	23.5335	23.6086	23.7322	23.5339	23.4418	23.3364	23.6443	23.3996	23.5484
797	804.553	7.04317	18.8347	18.5644	18.8334	18.9367	18.5698	18.8396	18.7272	18.8658	18.3101	18.3943
1314	1164.81	8.28336	17.874	17.8959	18.4154	18.0181	18.1683	18.4083	18.1084	18.022	17.8186	17.5553
171	840.622	8.18707	23.0374	22.9295	22.8728	23.0002	22.8888	22.9222	23.0401	23.0041	22.9732	23.1382
798	803.687	13.6474	19.389	19.2139	19.7579	19.426	19.7941	20.8894	19.2854	19.5207	18.7966	19.5638
2385	639.53	6.70274	13.5852	9.82123	11.9645	14.0232	13.4885	13.5575	10.6885	10.3679	13.9164	10.6313
799	820.525	7.71276	19.006	19.0337	18.829	19.0869	19.0486	19.1081	18.8912	19.2014	18.5583	19.1891
2044	875.743	12.3986	12.6215	12.1108	13.399	12.0702	12.8069	14.7131	12.6005	13.4654	9.82476	13.1284
172	696.592	11.9899	23.7709	24.1593	23.9392	23.7975	24.2982	24.1331	24.0665	24.2031	24.0978	24.0477
173	844.738	14.6552	23.8805	23.8807	24.1821	24.0844	24.4723	25.2521	24.0467	24.2162	23.5015	24.2256
1685	624.519	10.3068	15.2139	15.3748	16.3119	15.6664	16.2005	19.0907	16.1498	15.711	15.1632	15.4956
800	740.618	10.4262	19.5612	19.8701	19.7154	19.5507	20.3318	19.8906	19.6465	19.9059	19.9557	19.9332
174	622.444	5.35363	23.2238	23.305	23.0408	22.9285	23.4985	23.3692	23.4426	23.275	23.1281	23.1263
175	690.618	14.7322	22.6817	23.1277	22.689	23.1423	22.6349	22.4342	22.7767	22.9608	22.777	23.1568
2045	614.535	9.67386	12.9449	12.4102	13.7886	13.1101	14.1976	16.4125	13.7192	13.6104	11.7829	13.8572
1315	780.568	11.2942	18.9213	18.8606	19.0345	19.0026	18.8287	19.0012	18.8553	18.9291	18.8737	18.8487
2386	976.89	15.475	12.7763	11.093	11.8884	12.2073	14.917	15.5838	12.769	13.3786	13.3655	13.0837
2303	794.59	8.65284	11.5388	10.8536	13.309	12.1777	14.7303	12.9325	13.1249	10.5163	12.2579	12.5899
801	723.54	6.8245	19.309	19.355	19.0512	19.4029	19.8332	19.7096	19.525	19.344	19.0979	19.4653
176	701.559	6.83639	23.4965	23.6414	23.3186	23.6283	24.006	23.8445	23.7265	23.6398	23.3458	23.7124
177	868.653	9.21167	23.1103	23.1077	22.959	23.1717	22.8855	22.9828	23.0837	23.0892	22.9935	23.1826
802	782.723	15.0502	18.5981	18.5671	18.8195	18.894	19.2896	19.1324	18.769	18.8892	17.983	18.8041
178	800.579	6.93465	24.6457	24.9552	25.0282	24.6886	25.5038	25.2639	24.919	25.176	24.8452	24.7472
2561	542.324	2.15111	19.0189	18.4465	19.7207	19.5221	18.908	19.3205	18.414	18.5336	18.3308	18.3678
1686	704.582	11.5873	15.4595	14.5182	16.1612	15.3475	15.9164	19.6301	15.6431	15.306	13.9587	15.2247
1316	775.655	12.9679	18.3031	18.0542	18.6229	18.4519	18.6938	20.4028	18.3688	18.3301	17.5644	18.4906
179	878.816	15.8321	22.6978	22.5277	22.8205	22.9049	23.3933	23.7509	22.696	23.0069	21.9552	22.886
2046	1006.88	15.7297	16.1477	15.5592	15.8906	16.1442	16.2873	17.891	16.2214	16.0655	14.8545	15.7909
180	468.308	2.09989	23.1781	23.2551	23.7347	23.5538	23.5853	23.6754	23.2549	23.2774	23.1422	22.9965
2304	843.681	11.4927	14.7101	15.1572	16.0791	14.6973	16.718	17.1211	15.64	15.4961	14.6363	15.6881
181	842.637	8.52963	24.1278	24.2831	23.9631	24.4192	24.0536	24.0691	24.1113	24.2981	23.7599	24.4471
2387	1168.02	16.1531	10.9896	12.5926	12.5422	12.0288	11.8635	14.7146	10.9555	11.1011	10.9187	12.7852
803	722.505	3.03844	18.7067	14.211	12.9903	16.5394	9.94251	13.5437	13.7841	12.8291	9.5603	12.1578
182	810.6	8.89044	23.1494	23.4807	22.9959	23.5132	23.4296	23.3568	23.4832	23.4312	23.1129	23.6015
183	968.77	14.3242	22.9295	22.4558	22.0951	22.6786	21.6807	22.1597	22.1126	22.0207	21.8374	22.2396
1317	907.806	14.2813	19.0858	19.1066	19.3406	19.055	20.0477	19.8765	19.3097	19.3715	18.9566	19.2342
804	830.601	6.00689	19.8636	20.5515	20.0936	19.7591	21.369	20.7909	20.5234	20.7824	20.2578	20.183
805	830.566	8.40649	19.3748	19.5326	19.2985	19.645	19.2963	19.37	19.5577	19.6004	19.3011	19.6724
1687	414.336	0.863655	18.2581	18.8493	18.1157	19.179	18.0645	19.4538	18.4844	18.5543	17.9947	19.2089
806	800.556	9.82076	19.103	19.077	19.0363	19.0737	20.0447	19.7521	19.4198	19.2558	18.7521	19.2192
2388	667.562	7.65171	12.9348	13.4134	14.356	13.5589	14.6089	14.7501	14.033	13.8543	13.8293	13.9825
807	712.587	10.0002	19.3758	19.8109	19.7194	19.5149	20.0912	19.947	20.0116	19.8057	19.8811	19.5586
184	787.668	10.7701	23.5318	22.9601	22.9026	23.027	25.1055	24.5677	23.9925	23.39	22.9184	23.1195
1318	1368.16	14.7293	18.1858	18.2545	18.315	18.2793	18.2646	17.933	18.2163	18.2589	18.3619	18.2263
808	744.59	9.54367	19.1851	19.538	19.1973	19.6216	19.6024	19.3562	19.5711	19.4907	19.1869	19.6793
185	656.582	12.501	23.3653	23.5834	24.0322	23.6888	24.4701	25.7367	23.8142	24.0414	23.0488	24.0959
809	892.653	8.56025	18.9173	19.1346	18.5406	19.0637	18.6985	18.7548	18.9326	19.0895	18.6828	19.1615
2389	1113.97	15.9231	10.9027	13.3986	12.5412	11.078	13.5575	15.5954	13.1194	14.1241	12.2294	13.9264
186	663.571	13.1608	23.7993	24.2453	24.2142	23.9961	24.4865	24.2118	24.1045	24.3526	24.2655	24.0791
810	900.541	9.2977	19.8899	19.7375	19.8891	19.9367	19.917	19.8089	19.8544	19.8705	19.7319	19.7977
811	682.613	13.1841	19.0355	19.2188	19.3476	19.3171	19.7489	19.7069	19.526	19.2053	19.5745	19.1069
2306	488.394	6.68178	17.8236	17.7744	17.9294	17.9793	17.7806	18.0108	17.8068	17.7699	17.7011	17.6479
187	970.785	14.6634	23.5091	23.1768	22.4647	23.1315	21.8823	22.5595	23.0155	22.4906	22.6678	23.0098
812	931.807	14.3613	19.4725	19.4389	20.0096	19.2308	20.325	20.2766	19.5995	19.5544	19.4065	19.4663
1319	735.603	11.0665	18.0086	18.3585	18.371	18.0874	18.5358	18.3625	18.0844	18.3577	18.433	18.037
2390	665.546	7.70937	16.1135	16.3169	16.847	16.1238	17.357	17.5016	16.3626	16.3774	16.3038	16.3339
2049	929.79	13.69	17.8725	17.937	18.4009	17.941	18.6054	19.195	18.0223	18.2736	17.5335	18.188
1688	840.706	14.1573	21.3811	21.1396	21.4959	21.5816	21.5368	22.684	21.4142	21.4437	20.5972	21.4823
813	852.559	6.85648	18.8549	18.7898	19.1364	19.177	18.0558	18.4628	18.6675	19.0097	18.7385	19.0854
814	701.547	12.4404	19.495	19.76	19.4349	19.3418	19.8747	19.194	19.683	19.7732	19.7858	19.6342
188	731.606	8.6092	23.3755	23.2672	23.02	23.2175	24.4406	23.9848	23.6479	23.389	23.1108	23.3003
815	708.629	13.8779	18.4042	18.9	18.9428	18.5819	19.494	18.6937	18.9938	18.9938	19.2318	18.9668
189	710.629	13.4381	23.1129	23.0677	23.7347	23.3463	24.0225	25.6498	23.3913	23.5067	22.7165	23.5048
816	1148.84	8.25933	18.3456	18.2146	18.6973	18.5687	18.3901	18.7381	18.2449	18.2427	18.1924	17.8586
2307	771.553	11.2057	13.0343	12.2096	13.4132	12.7365	14.2069	15.3048	12.4237	12.9161	12.2329	12.8123
190	820.738	14.568	22.1548	22.3429	22.4292	22.2283	22.7941	23.1339	22.2147	22.6357	22.1374	22.4496
817	822.562	6.79511	19.0741	19.6228	19.388	19.3622	20.0251	19.7448	19.0504	19.1526	19.3853	19.4634
2050	843.705	13.6084	17.0346	17.1527	17.7811	17.2131	18.5081	18.8315	17.386	17.6712	16.8295	17.7336
1320	879.775	13.787	19.2868	19.2746	19.6432	19.3847	20.2028	20.2947	19.5016	19.6397	19.0784	19.5884
1689	1373.18	12.7798	14.6058	11.5014	13.084	11.4436	13.1369	17.4538	11.6417	12.81	13.4844	12.8376
818	862.785	14.9454	18.2801	18.088	18.3999	18.1698	18.5409	18.8023	18.1642	18.3341	17.928	18.2876
191	739.634	11.8271	24.3196	24.5362	24.4092	24.3861	24.6688	24.3558	24.5636	24.5322	24.5364	24.3992
2308	907.53	7.00925	16.3539	16.3235	16.4424	16.8032	15.1719	16.1012	16.2142	16.2129	16.243	16.4799
192	922.785	14.953	23.8955	23.574	23.38	23.588	23.011	23.8314	23.4514	23.4117	23.0534	23.3617
193	723.639	13.5325	23.1751	23.3965	23.3026	23.2854	23.7045	22.9462	23.4564	23.4	23.5901	23.4113
2394	790.559	6.77534	14.9468	15.3088	15.1181	14.8889	15.9185	15.6741	15.6796	15.4592	14.9564	14.9304
2568	454.293	2.86129	17.4874	17.0916	17.7146	18.0244	16.132	17.6042	17.2676	17.3512	17.0987	17.1575
194	1039.67	2.65537	22.4243	22.7865	22.7833	22.8728	22.773	22.5584	22.4161	22.9384	22.3106	22.6131
1690	1321.15	12.6658	15.3399	14.7265	16.482	15.4062	16.885	19.5074	15.7304	15.9042	13.3378	15.7932
195	1047.73	3.81233	22.1773	22.6171	22.4077	22.3998	23.2312	22.7441	22.663	22.8379	22.3746	22.4205
1321	914.78	14.1971	19.0513	19.0578	19.4695	19.0191	20.3417	20.7659	19.2533	19.3976	18.8126	19.3036
2309	863.564	7.73931	16.0536	16.0298	16.3835	16.37	14.5992	15.3898	15.8649	16.2338	16.158	16.4292
819	919.715	15.0997	19.826	19.5571	19.807	19.7266	19.6477	20.9607	19.7921	19.6821	19.2656	19.6138
196	816.707	14.228	23.3631	23.4369	23.7795	23.6109	23.9899	25.1341	23.5821	23.7551	22.8854	23.7455
197	768.589	8.76699	23.1456	23.3155	22.9699	23.47	23.1592	23.055	23.2271	23.2549	22.9873	23.5414
820	836.769	14.9054	18.4849	18.4015	18.7328	18.449	18.7128	18.9453	18.347	18.5199	18.283	18.4627
198	756.553	7.81047	22.8961	22.9967	22.6868	23.1344	22.5577	22.7815	22.994	23.0157	22.5931	23.1618
1322	838.748	14.0504	18.1229	18.0772	18.3185	18.4502	19.1679	19.4996	18.0911	18.3571	17.6176	18.3665
821	900.559	6.6047	18.76	18.7677	18.6526	19.2329	17.8578	18.3225	18.3646	18.7009	18.3062	19.0213
199	698.608	11.8413	24.3015	24.6996	24.5715	24.4675	24.8126	24.6775	24.6467	24.757	24.6963	24.5086
200	780.553	7.5558	23.124	22.8631	22.9205	23.3775	23.0049	23.1485	22.8968	22.917	22.4316	23.0751
822	859.532	6.83014	18.8568	18.7678	18.9209	19.3335	18.0894	18.373	18.653	18.8811	18.7174	19.1948
2310	780.494	8.64515	12.4086	11.1718	11.3889	12.1692	12.3138	12.7816	11.5159	10.2805	13.4624	12.7799
2052	869.721	13.7081	16.818	16.9462	17.4902	16.9065	18.0627	18.4317	17.1628	17.3992	16.7669	17.4132
201	723.639	13.875	22.4196	22.858	22.747	22.6094	23.1319	22.431	22.8098	22.819	22.9093	22.6981
2396	728.522	6.87368	17.0416	17.1377	16.8772	17.1871	16.9719	17.2562	17.2266	17.2085	16.7135	17.3037
202	666.618	14.9834	22.3237	22.5589	22.1151	22.5551	21.9916	21.3762	22.301	22.5368	22.3634	22.6117
823	664.527	7.42067	19.5013	19.2383	19.2058	19.233	19.9701	19.8994	19.5702	19.2467	19.1768	19.3943
1323	891.683	14.7189	18.4101	17.9264	18.5831	18.4052	18.5866	19.7686	18.2723	18.2244	17.7656	18.1727
1692	411.347	11.6018	15.8086	15.7466	16.446	16.0236	16.9261	18.3035	16.0961	16.418	15.3745	16.2725
824	798.681	11.6617	19.047	19.229	19.1731	19.2331	19.108	19.4062	19.0658	19.1917	19.0483	19.2984
203	904.832	15.8502	22.2896	22.0124	22.3922	22.4487	22.8695	24.0999	22.3089	22.4855	21.551	22.3952
204	1468.13	8.78886	22.5032	22.0889	21.7651	22.089	24.4872	23.5537	23.1516	22.4708	21.8974	22.3121
825	864.764	14.3329	19.4737	19.5262	20.191	19.6388	21.0041	20.9414	19.9008	19.9312	19.2942	19.7938
205	678.506	6.88441	22.9579	22.9297	22.8941	22.9726	23.8754	23.6589	23.2001	23.0892	22.7355	23.0829
2397	963.835	16.1145	13.8243	13.572	13.8673	13.414	14.2453	16.0126	13.4751	13.6926	10.9387	13.7305
206	772.584	8.7489	23.0632	23.3419	23.0989	23.454	22.8239	22.8997	23.0266	23.385	22.89	23.4743
1324	1083.33	16.6254	17.6234	17.4435	17.6209	17.5484	17.375	17.6791	17.4215	17.5202	17.4741	17.32
207	924.8	15.1644	23.6146	23.4397	23.4098	23.4113	23.1605	24.7	23.4733	23.3162	22.8845	23.6167
208	554.392	2.96891	22.7095	22.874	22.8401	22.7776	22.8821	22.735	22.8258	22.8602	22.8346	22.764
826	1480.22	14.0263	17.9139	17.8521	18.4397	18.0585	18.7093	19.3484	18.131	18.2105	17.3444	18.401
209	920.769	14.6532	23.5666	23.2735	22.9796	23.2753	22.5745	23.2716	23.2889	23.0463	22.8511	23.2198
2398	1040.95	16.3622	9.93583	11.3856	13.48	12.1422	12.8493	15.2605	11.2396	12.4421	13.7366	11.0183
2571	684.556	9.94968	11.7936	13.1416	12.4322	12.8617	13.4675	14.3897	13.2629	12.7044	13.5345	12.5266
1693	838.748	13.806	19.5867	19.6287	20.0922	19.7668	20.8307	21.1702	19.9007	20.0881	19.3186	20.0114
827	752.558	9.58309	19.0326	18.4952	18.3778	19.3732	19.7949	19.7091	19.2369	18.8434	18.1457	19.2484
828	648.459	5.5202	18.9783	19.0254	18.7893	18.7835	19.4087	19.1216	19.0962	18.8949	18.7341	18.8628
2313	981.824	16.3521	14.7126	14.4944	14.9631	15.0565	15.8268	17.0419	14.9399	14.9943	14.0469	14.7889
210	1464.32	14.4382	21.6052	21.68	22.2026	21.9484	22.874	23.3325	21.971	22.3816	21.2416	22.0974
1325	1456.26	13.5224	16.9088	16.9823	17.4546	17.0852	18.0044	19.8349	17.4513	17.6758	16.4668	17.8714
2572	1498.08	8.3404	16.1608	15.9039	15.7098	16.7228	16.6265	16.5793	16.3121	16.2285	15.058	16.7011
829	804.574	5.4745	20.5759	20.8192	20.7307	20.6026	21.1791	21.0267	20.8398	20.9221	20.6563	20.486
830	874.525	9.0215	19.7696	19.5953	19.7913	19.7418	20.032	19.9087	19.8289	19.7244	19.6344	19.6525
211	774.564	6.51639	23.7795	24.2289	24.2013	23.9692	25.2953	25.0335	24.5601	24.0675	24.1099	23.7695
831	888.622	7.57557	18.4331	18.446	17.9393	18.7403	18.5372	18.4361	18.5938	18.4948	18.0222	18.7254
2314	772.548	6.06446	25.5423	25.8185	25.7103	25.462	26.3849	26.1245	25.8745	25.9999	25.6829	25.594
212	1364.2	14.7315	22.0282	22.5124	22.015	22.4463	22.0447	21.7687	22.1757	22.3323	22.1733	22.5123
2573	776.52	7.25901	17.9468	18.061	17.8132	18.2482	18.2897	18.1718	18.1114	18.1928	17.705	18.2543
213	746.605	9.55494	23.0379	23.0788	22.8398	23.0814	23.9102	23.5276	23.3055	23.0439	22.865	23.2001
1326	626.535	10.8295	18.6518	18.416	19.0745	18.8526	19.2227	21.4328	18.494	18.8103	18.2292	18.7817
1694	948.8	15.0395	23.7918	23.3515	23.025	23.2723	22.5302	23.2415	23.4385	23.0238	22.9626	23.2121
832	929.791	14.127	20.1077	20.2658	20.6128	19.9161	21.1321	20.6256	20.2986	20.4418	20.1873	20.5205
214	1316.21	14.9871	22.0187	22.2486	21.7441	22.2146	21.6889	21.0322	22.0038	22.2078	22.0025	22.3047
215	780.551	8.28184	22.8716	22.7605	22.917	22.7699	22.8244	22.8901	22.8425	22.8228	22.8478	22.7941
2056	674.535	10.0539	10.9276	14.1399	12.8217	12.347	13.5689	15.8068	13.0157	13.1662	13.7797	13.6197
2315	1480.04	8.36319	10.0774	10.2598	9.96056	12.1116	13.0216	13.494	12.3486	10.8089	13.1695	12.6918
2574	812.591	7.27204	16.4391	16.9867	16.1884	17.0087	17.2087	16.9931	16.8748	17.0767	16.0596	17.2765
667	868.653	8.87078	20.4083	19.7801	20.1935	19.8881	19.9362	19.7953	19.8976	20.5662	20.0445	20.0766
216	948.8	15.0395	23.8249	23.3862	23.008	23.3026	22.5002	23.2267	23.4699	23.071	22.9401	23.2487
2400	1038.94	16.2772	11.9236	11.6213	12.3252	12.9639	13.8451	16.3538	12.9722	11.4617	9.92538	9.69644
217	764.591	7.80202	22.4019	22.247	21.9892	22.4196	23.5576	23.1809	22.8321	22.4919	22.0108	22.4404
2057	504.306	3.88582	16.5442	16.1184	16.3979	16.8867	16.2623	16.7091	16.3339	16.2857	15.8532	16.4704
218	518.321	2.96501	22.7384	22.8299	22.866	22.8213	22.9162	22.8683	22.8175	22.8418	22.8282	22.7355
1327	804.707	14.3984	17.664	17.616	17.7959	18.0082	18.2499	19.3543	17.7594	17.9294	17.133	17.9351
668	647.576	13.1996	20.043	20.4731	20.2134	20.1404	20.5199	20.2724	20.2997	20.5015	20.4471	20.5382
219	926.816	15.379	23.487	22.6377	22.8731	22.8274	22.8079	24.7929	22.9184	22.7192	22.1391	22.8469
1696	726.624	10.9173	16.1069	15.6848	16.6969	16.1639	17.2601	18.2145	16.2748	16.3792	15.5479	16.3528
2401	1000.93	16.5265	12.6272	12.3615	11.7621	14.1921	13.5226	14.9435	12.3442	12.3781	10.0126	13.4421
220	737.619	12.4294	22.8758	23.1752	22.797	22.7782	23.2146	22.3267	23.1067	23.1237	23.2079	22.9544
221	582.424	3.8146	22.0162	22.3136	22.1138	22.1568	22.5748	22.2844	22.2478	22.3536	22.1136	22.1697
669	762.527	4.56378	20.8901	21.0145	20.6249	20.3198	21.3055	21.2844	21.2408	21.1479	20.8143	20.4291
2316	811.642	12.1087	11.4043	12.2762	12.2184	12.5985	13.8086	15.3559	11.5269	13.2137	10.6525	13.0595
1328	858.754	14.8339	17.826	17.6035	17.6709	18.0207	17.4972	19.4146	17.772	17.9454	17.1702	17.9056
670	888.801	15.4637	19.0653	18.9293	19.4072	19.3201	19.5919	21.3426	19.1939	19.1143	18.2688	19.2074
222	708.613	12.8063	22.52	22.5835	23.0886	22.6661	23.3653	25.1794	22.8869	23.0908	22.1605	23.1185
1697	411.347	10.6635	14.9833	14.9406	15.7059	15.2562	16.1777	17.761	15.2397	15.5366	14.5521	15.5917
2577	882.717	12.972	10.808	11.9914	12.2753	10.2135	13.0105	14.6442	12.3792	11.2847	11.7674	12.9291
671	1016.77	14.0011	18.759	17.7313	17.3847	18.3514	16.9048	17.3831	17.1855	17.0549	17.1932	17.5316
223	877.803	15.2905	21.4751	21.4885	21.5168	21.5373	21.8876	22.2841	21.5131	21.8251	21.2685	21.4924
1329	1160.84	8.23553	17.1231	17.2363	17.7796	17.1818	17.4233	17.5937	17.2228	17.4446	17.25	17.0877
2059	940.835	15.1308	15.3777	15.0054	15.1092	14.7518	15.0396	17.2176	15.1061	15.3697	14.5472	15.1893
2402	1133.04	16.8588	14.3222	14.902	14.407	15.2456	15.4889	16.1488	14.3529	15.4233	14.0475	15.4296
224	578.392	2.65424	22.1781	22.4143	22.3576	22.3815	22.3189	22.2414	22.1377	22.4684	22.1503	22.3088
672	526.292	2.62314	19.4844	19.2403	19.5841	20.3769	19.0126	19.431	19.3229	19.2766	19.2783	19.5585
2578	762.575	7.08277	13.2371	13.6688	12.6254	13.8792	14.5174	14.5275	13.5129	13.3961	13.2199	12.8635
1330	822.54	8.73254	17.5432	17.7827	17.1885	17.9152	17.3483	17.3642	17.5062	17.7384	17.342	17.968
673	766.634	10.4527	20.4223	20.9149	20.6312	20.5984	20.9838	20.6653	20.8077	20.7538	20.7602	20.724
2404	750.564	6.37793	15.5338	15.1757	15.4013	15.2167	16.0983	15.7543	15.8097	15.492	15.0659	15.2472
225	852.801	15.8313	21.4602	21.376	20.6544	21.6965	22.3714	22.2009	21.5766	21.9263	20.8237	21.8057
2579	500.277	2.20575	14.3173	13.5834	14.8671	15.2205	13.1689	14.5362	12.6372	13.6129	13.2033	13.5169
226	724.623	11.9868	22.5754	22.7928	22.7311	22.6361	23.0656	22.9568	22.9708	22.9707	22.8297	22.8413
1331	1360.14	11.9743	16.4228	16.7131	17.2225	16.624	17.5103	20.105	17.0818	17.345	16.2881	17.157
1699	439.378	12.4945	14.0383	15.0853	16.4364	15.672	17.0693	18.5808	15.6873	16.3484	12.4004	16.5252
674	636.423	3.81519	20.1098	20.6324	20.3531	19.6835	21.2489	20.8989	20.6882	20.7292	20.7203	20.2455
227	904.59	7.71839	22.4787	22.4599	22.5168	22.6971	21.501	21.9901	22.2256	22.4194	22.4917	22.6146
228	800.616	9.79567	22.8854	23.2008	22.9413	23.4927	22.87	22.9576	22.927	23.2579	22.7087	23.3062
229	756.553	7.50494	23.3378	23.3076	23.2902	23.6183	23.3673	23.4589	23.2717	23.38	22.8461	23.3998
230	892.654	8.93759	22.2566	22.2836	21.7795	22.5165	21.5666	21.8444	21.9115	22.063	21.8861	22.3887
2580	591.498	7.64331	13.2468	13.4246	14.6971	13.3687	14.8249	15.2493	13.9386	13.8116	13.7578	13.8699
2405	885.546	7.74329	15.1994	15.1405	15.5841	15.5546	13.489	14.6187	14.8071	14.9859	15.1281	15.3214
675	664.455	4.5407	19.6756	20.2001	19.8819	19.3398	20.6116	20.4087	20.1597	20.3113	20.2084	19.9441
231	548.371	3.432	22.1538	22.0723	22.2705	22.4269	22.34	22.2648	21.9472	22.3737	21.8878	22.0383
232	696.592	12.4493	23.0966	23.5437	23.2887	23.1219	23.8545	23.5839	23.5102	23.6329	23.4484	23.4828
2062	886.786	14.8275	16.1587	15.8619	16.2746	16.0476	16.5131	17.465	16.0492	16.164	15.6857	16.2811
2581	544.337	3.06742	17.0271	16.8454	17.2727	17.4462	15.8963	17.1954	17.1524	17.4765	17.1105	16.31
233	806.554	4.4389	23.0944	23.5235	23.3375	22.7715	23.9532	23.8389	23.6764	23.7678	23.4748	23.0909
676	522.346	2.49749	19.1923	19.2684	19.3636	19.4396	19.226	19.2824	18.944	19.4283	18.8998	19.124
1700	1343.13	12.0114	10.297	13.3589	11.8253	12.5585	12.6057	15.3873	12.4083	12.979	13.1414	13.5045
234	726.639	11.8501	22.9975	23.161	23.0145	22.9494	23.3994	23.0432	23.1163	23.191	23.1605	23.0753
2407	638.571	6.7914	17.1771	17.0019	17.4358	17.4053	17.0325	17.055	17.2072	17.0693	17.1174	16.9879
677	606.449	5.37568	19.3774	19.4481	19.3596	19.5673	19.7078	19.5457	19.3447	19.4829	19.3234	19.4295
235	754.537	7.26015	22.4151	22.4575	22.2445	22.7131	22.7414	22.6987	22.6068	22.6353	22.0555	22.7414
1332	859.652	5.00868	18.7072	18.7893	19.0245	18.9403	19.8822	19.5028	19.0778	18.8681	18.9385	18.5441
2321	782.509	9.44509	14.2863	14.3611	14.7402	15.2123	14.3674	15.2063	13.9167	14.7186	13.851	14.783
678	954.847	15.6798	19.9516	19.5658	19.9528	19.901	20.2227	22.1919	19.9402	19.8858	18.8967	19.9114
236	782.566	9.01414	22.6421	22.5144	22.5855	22.8796	22.9721	22.8757	22.6783	22.5294	22.6011	22.7802
237	720.59	9.38496	22.3041	22.1052	21.9292	22.1093	23.6094	23.087	22.6822	22.2447	22.0445	22.2528
679	814.606	7.80991	19.1509	19.3194	18.6908	19.4768	19.0338	19.1181	19.3966	19.3295	18.6445	19.5192
2063	1183.06	16.6082	11.3869	12.5644	11.63	11.4039	11.316	15.6988	10.2166	12.3782	14.3336	12.8861
238	628.551	11.6149	22.2631	22.3022	22.9648	22.5957	23.4163	24.8834	22.711	22.9589	21.9303	22.9157
1333	1348.12	13.1583	16.9739	17.7203	17.4104	17.2441	17.9511	17.4754	17.4949	17.8549	17.8528	17.4155
2582	1002.85	15.1289	19.201	18.9451	18.4829	18.74	18.0111	18.4994	19.1551	18.5449	18.7161	18.8886
239	870.669	9.57256	21.9863	22.3591	21.755	22.5175	21.7898	21.7716	21.9838	22.2851	21.546	22.6176
2323	748.548	7.4037	13.9386	14.2415	14.337	14.3357	15.2509	15.0832	14.7079	14.3736	13.7743	14.115
240	784.585	8.87244	21.9754	24.7182	21.9536	22.0852	21.8941	21.9459	21.5843	21.8557	21.5031	24.8178
680	795.623	9.16637	19.5807	19.6845	19.6641	19.496	19.8123	19.4858	19.7401	19.664	19.9637	19.2749
241	1407.26	13.941	21.6462	21.743	22.2066	22.1183	22.8905	23.6723	22.0497	22.4896	21.1251	22.3532
1702	544.457	8.68418	16.5522	16.2807	16.9613	16.6342	16.7071	17.9421	16.4013	16.4046	16.2756	16.3572
1083	853.802	15.5328	20.8633	20.405	20.8053	20.9283	21.4872	21.299	21.0163	20.9658	20.3406	21.1578
242	1063.67	2.67125	21.3436	21.682	21.6298	21.7652	21.5756	21.3504	21.3789	21.82	21.4206	21.5498
2064	931.806	13.8386	16.3186	16.4754	16.797	16.3666	16.7885	17.6138	16.5278	16.6049	16.1802	16.523
243	546.353	3.82083	22.1713	22.3429	22.2702	22.3143	22.5102	22.4705	22.3225	22.3854	22.2357	22.2524
2583	947.881	15.992	16.5789	16.332	16.7885	16.8789	17.2045	18.0246	16.506	16.881	15.8706	16.5687
2324	1007.84	16.3634	13.3816	11.9626	13.8651	13.695	14.1716	15.8858	12.5751	12.7502	10.0854	12.5099
681	876.642	5.87775	19.7621	20.419	20.9265	19.7867	22.0404	21.5337	20.4526	21.5797	21.0533	20.0186
244	482.36	3.29655	21.9527	22.0372	22.3405	22.2688	22.5276	22.2962	22.1426	22.0896	22.0218	21.8632
1084	785.653	9.88892	22.3228	22.1138	21.953	22.2452	23.658	23.1542	22.6753	22.3627	21.9459	22.2811
682	872.556	8.93169	19.2415	19.2668	18.8397	19.4949	18.5381	18.811	18.7809	19.0013	18.9031	19.3986
245	792.706	14.1019	21.755	21.7216	21.8918	21.5898	22.2974	22.8689	21.9774	21.9083	21.4344	22.108
246	832.584	8.13167	22.9003	22.9086	22.6971	23.2085	22.7011	22.8048	22.9363	22.9362	22.5902	23.0832
1500	744.554	8.46243	16.3707	16.635	16.3258	16.7036	17.6824	16.7207	17.0197	16.6707	16.1646	16.7404
1703	520.339	2.61867	27.1664	27.2037	27.3488	26.9955	27.2327	27.2614	27.1318	27.2907	27.0931	27.2342
683	790.691	13.6452	19.3332	19.285	19.7497	19.6995	19.8882	21.6927	19.4335	19.701	18.7402	19.5645
247	756.551	8.7913	22.4112	22.1061	22.1189	22.2185	22.9308	22.7602	22.5594	22.2642	22.1371	22.1862
2325	412.321	2.68636	17.798	17.8629	17.9493	17.7405	17.5991	17.9005	17.7378	17.7571	17.9171	17.9588
1085	802.595	7.49873	20.101	20.3625	20.5904	20.2418	21.0866	20.8017	20.4416	20.6617	20.3209	20.1731
248	675.543	6.6646	22.3235	22.4567	22.1848	22.4154	22.9371	22.8533	22.6513	22.5106	22.18	22.5227
249	726.639	12.2405	22.6832	23.1746	22.9447	22.8834	23.2749	23.1875	23.2305	23.2773	23.2654	22.9514
1501	1403.18	11.7619	18.0809	18.9842	18.5192	18.5974	18.8152	18.5894	18.654	18.8031	18.8281	18.5982
684	1491.12	8.23238	17.7545	17.268	17.4822	17.882	18.7846	18.2633	18.0021	17.4627	16.9899	17.5049
1704	806.686	12.0732	16.6993	16.8433	17.3066	16.6931	17.9647	18.5987	17.1143	17.3377	16.6136	17.3744
2067	808.775	15.6662	15.026	15.1638	14.9593	15.2504	15.6961	16.4426	14.7284	15.1385	14.621	15.3297
2326	755.579	11.2102	11.8382	12.1378	13.7526	14.3518	14.5273	15.149	12.5581	13.1463	9.9147	13.3429
250	650.475	6.15882	22.4841	22.6954	22.4273	22.4115	22.9494	22.8498	22.7382	22.6786	22.3642	22.7047
251	794.606	8.9419	22.258	22.4693	22.1731	22.5868	22.371	22.2368	22.4534	22.3988	22.267	22.6978
685	746.533	5.66698	20.6036	20.3187	20.6332	20.4966	21.6763	21.535	20.7823	20.5794	20.5129	20.0807
252	828.551	7.94791	22.3475	22.3843	22.127	22.4773	22.0501	22.2629	22.2782	22.3536	22.1586	22.4092
253	942.754	14.1717	21.9492	21.1868	20.9426	21.5086	20.5181	20.8945	21.0881	20.8335	20.6976	20.9934
254	708.629	13.1562	22.8113	23.2177	23.0763	22.9186	23.3854	23.1554	23.1776	23.3247	23.3486	23.0861
1705	700.609	10.9626	13.4579	13.1529	14.8656	14.4865	16.2302	17.6516	13.7125	14.8951	13.1971	13.8911
255	710.644	13.5325	21.805	22.3838	21.8254	21.9129	22.4946	21.4986	22.1698	22.1031	22.2683	22.2718
686	634.452	3.05133	19.7266	11.9572	11.4594	17.0415	10.0684	14.252	10.0268	12.2409	13.0311	12.7811
256	696.592	12.76	22.008	22.5691	22.2717	22.059	22.9214	22.6864	22.4024	22.6925	22.3414	22.4987
1502	845.697	12.1912	18.2011	18.0804	19.0159	18.0425	19.5146	19.8724	18.4477	18.6101	18.0091	18.7426
1086	868.738	14.5489	22.2038	21.8958	22.1419	22.2762	22.154	23.1237	22.136	22.0979	21.5133	22.1513
687	826.571	10.0549	19.9375	20.0024	19.8096	20.127	20.2502	20.0916	19.9564	20.0492	19.601	20.1038
2069	1077.98	16.1225	14.273	14.946	14.9806	14.6002	15.475	16.117	14.8132	15.6052	14.3513	15.3319
2328	885.548	7.01097	16.0054	16.0269	16.2223	16.5398	15.3391	15.7143	15.7984	16.0488	15.852	16.3871
688	716.522	8.41445	19.5069	19.37	19.4887	20.0746	19.3983	20.0072	19.3429	19.5994	18.6413	19.9093
257	788.543	5.79229	21.2517	21.9417	21.5103	21.5087	22.711	22.2921	22.117	21.7766	21.5572	21.38
689	865.668	14.6599	19.3017	19.2748	19.9626	19.3897	20.1554	20.6886	19.4563	19.5584	19.0516	19.6037
258	870.754	14.7118	23.1453	22.8178	23.2809	23.1819	23.3388	24.6135	23.0877	23.1119	22.4157	23.076
1087	1379.18	12.2383	20.169	20.7921	20.6879	20.3574	21.3816	20.8899	20.7093	20.9817	20.9279	20.5274
259	369.352	11.9897	22.007	22.5035	22.3415	22.1887	22.6262	22.5948	22.3758	22.4614	22.476	22.2795
1706	752.639	11.1098	17.2921	17.4635	18.0316	17.4607	18.4338	19.2114	17.6416	17.8178	17.1479	17.8061
2414	752.522	6.63752	16.6179	16.305	16.4761	16.9367	16.9503	17.2084	16.4165	16.4793	15.7976	16.5599
1503	1424.16	13.4438	17.0787	17.0853	17.7197	17.2396	17.4453	19.5525	17.5214	17.5964	16.7992	17.6732
2070	994.9	15.8663	15.0486	15.6014	15.5872	15.9035	16.2661	16.9682	15.2742	15.9244	14.8387	16.0342
1088	798.564	5.6032	20.2212	20.0778	20.3373	20.2308	20.5968	20.3892	20.1813	20.5992	19.8595	20.5529
260	650.439	4.04225	22.5577	22.9681	22.7527	22.2766	23.4129	23.2675	23.0547	23.1408	23.0544	22.6366
261	766.574	8.67995	21.8872	22.1809	21.7923	22.3247	21.8772	21.8516	22.1726	22.1402	21.799	22.405
690	953.834	15.1597	19.6956	19.3308	19.2832	19.1517	18.7941	20.6988	19.4039	19.3986	19.0842	19.5305
262	762.66	13.6489	22.469	22.2309	22.9918	22.6518	23.1447	24.6966	22.5671	22.7166	21.829	22.727
1089	1377.22	13.906	19.3052	19.8071	19.9132	19.686	20.7523	20.4753	19.8934	20.1507	19.4446	20.0882
2415	802.595	6.56052	20.9502	21.174	21.2303	21.0995	21.8148	21.3708	21.2448	21.3735	20.9589	21.2449
1504	780.615	9.11944	17.6592	17.9962	17.9924	17.4533	18.2574	18.1993	17.9693	18.0569	18.24	17.7963
691	834.754	14.5606	19.0588	19.1103	19.2271	19.2035	19.4988	19.6711	19.2383	19.2579	18.9097	19.2487
263	679.566	11.9921	22.0313	22.4175	22.2643	22.0876	22.6367	22.4463	22.332	22.5034	22.4206	22.2918
2071	1159.06	16.8673	13.5475	14.09	14.3073	14.3927	14.889	16.286	14.0186	15.2407	13.6294	14.9188
692	879.74	15.3159	18.8407	18.6794	18.7877	18.8829	18.749	19.0718	18.6536	18.6653	18.4676	18.7338
1505	717.521	12.7563	17.1009	17.5713	17.3853	17.106	17.7375	17.4277	17.3979	17.7637	17.4326	17.6201
264	1375.15	11.989	21.4375	22.131	21.8188	21.4838	22.3626	22.1206	21.9561	22.2818	22.058	21.8735
265	804.551	8.18821	21.5867	21.5134	21.5198	21.6076	21.4977	21.5897	21.6313	21.555	21.5829	21.6443
693	542.324	2.18379	19.0363	18.4311	19.7736	19.5652	18.9154	19.4653	18.4617	18.5014	18.3279	18.3139
2416	953.791	13.2267	11.8415	11.1453	11.0926	11.1576	12.5331	14.5414	12.7963	12.3265	12.3762	12.3981
694	752.559	9.90157	19.3736	18.941	18.8528	19.7911	19.6664	19.7779	19.3471	19.274	18.5704	19.6336
2072	773.639	12.391	14.2318	11.6818	14.5965	14.1326	14.2609	17.3407	13.6202	11.9715	11.5413	13.4553
1090	815.653	14.9027	19.9801	19.8327	20.1247	19.9599	20.0421	20.0715	19.8543	19.9889	19.7991	19.8807
695	823.678	14.6144	19.1286	18.9819	19.2587	19.2917	19.3159	19.6732	19.0786	19.1717	18.8764	19.2213
1506	1151.87	9.01702	17.3183	17.4073	17.3547	17.5906	18.0639	18.069	17.4454	17.2267	16.8998	17.3004
1709	398.341	0.95792	13.3256	14.1293	13.6624	14.595	12.7296	16.1422	13.7993	13.6723	13.1188	14.3836
266	766.691	14.0332	21.1102	20.7099	21.3686	20.9528	21.7356	22.1224	20.9862	21.1481	20.5025	21.2207
1091	724.624	12.2339	19.9204	20.398	20.2656	20.2462	20.737	20.3749	20.232	20.5107	20.3485	20.2236
1507	684.628	13.6209	16.5992	16.8818	16.8666	16.7031	17.5733	16.8068	17.0543	17.2226	17.2039	17.2381
2333	796.584	10.0555	16.2086	15.9449	15.7143	16.799	17.105	17.0932	16.6475	16.2294	15.1538	16.6578
267	542.322	2.61697	21.9757	22.1237	22.1757	22.1683	22.2751	22.1809	21.9734	22.3623	21.9178	22.041
1710	812.733	13.5386	17.9815	17.8788	18.1975	18.1624	18.9567	19.6002	18.1417	18.2882	17.6213	18.2701
1917	1044.92	15.6844	14.3108	15.039	14.7476	14.8799	15.1653	17.1557	15.0866	15.5202	14.632	15.474
696	590.426	3.0779	19.693	9.96721	10.7924	17.0948	13.0466	13.959	13.1978	12.5709	10.6193	13.9304
2074	762.503	8.36641	17.0866	16.5818	16.7466	17.3303	17.5721	17.6567	17.0919	16.7854	16.3208	17.0435
697	853.725	15.2833	18.8901	18.9171	18.9059	18.889	18.7837	18.5373	18.8211	18.8823	18.9082	18.888
268	851.786	15.2601	21.2531	21.3442	21.8074	21.6319	22.0898	21.9145	21.2007	21.7716	21.2618	21.4268
1092	901.8	15.0347	20.8201	20.6769	20.851	20.8373	21.0834	22.2676	20.7802	20.8295	20.2147	20.7837
1834	519.441	12.8038	12.7363	11.9009	12.7713	11.8381	13.8077	15.8159	12.7919	13.3944	9.64858	13.1482
698	808.666	10.3573	19.6006	19.7511	19.4778	19.8478	19.3989	19.7083	19.5441	19.5368	19.3756	19.7964
269	693.545	9.08076	22.3451	22.8221	22.6091	22.3091	22.9368	22.7967	22.8467	22.8936	22.8917	22.6322
699	872.509	8.2742	19.5841	19.4475	19.7307	19.531	19.6437	19.5513	19.6262	19.5417	19.4938	19.1573
1508	905.595	11.835	17.6277	17.0574	17.1604	17.2953	18.3675	18.044	17.731	17.3523	17.1222	17.281
2075	634.54	10.1349	9.46741	12.517	10.6295	9.58428	11.7489	12.6452	12.3545	9.81285	12.7303	13.2065
270	665.587	13.534	21.819	22.1393	22.2022	22.0328	22.8249	22.2192	22.2996	22.33	22.3783	22.2797
271	700.572	8.01911	21.7921	21.9154	21.6357	21.6969	21.6657	21.8812	21.9053	21.6093	21.7325	21.763
1711	610.54	10.383	12.6532	12.6284	13.8387	13.8301	14.0839	15.9426	13.8164	12.8551	12.4216	13.1403
272	695.608	12.7474	22.0367	21.9745	22.0971	22.0204	22.4989	21.9196	22.1905	22.0101	22.1732	21.9633
273	682.613	13.534	21.7923	22.1107	22.2223	22.0207	22.7612	22.1837	22.2709	22.2964	22.3302	22.254
700	1018.78	14.3453	18.8369	18.426	17.5082	18.1796	16.9053	17.8614	18.4005	17.5292	17.9124	18.1421
1509	1423.16	13.5244	16.6964	16.8251	16.971	16.8722	17.485	17.5712	17.0634	17.0398	16.7451	17.2445
1093	950.815	15.1824	22.5462	22.1379	22.0283	22.1669	21.6116	23.0159	22.2703	21.9312	21.7386	22.0976
274	682.613	13.8772	21.5647	22.0592	22.0221	21.8431	22.5918	22.0484	22.072	22.1305	22.0825	22.02
275	480.308	3.28413	21.6778	21.4487	21.8915	22.1945	21.2683	21.5371	21.4551	21.5686	21.2877	21.502
701	820.621	9.49321	19.6516	19.8693	19.4981	20.0595	19.5962	19.655	19.7287	19.8181	19.5165	19.9979
1712	676.551	10.6134	10.6872	9.75416	12.6935	11.7774	12.2096	18.066	11.8946	11.4566	9.86893	11.3865
276	677.55	10.216	22.1196	22.5181	22.5732	22.2248	22.8964	22.6481	22.5293	22.6665	22.6864	22.3031
1836	793.666	11.2347	17.3856	17.5377	18.2706	17.4759	18.8911	19.675	18.0503	18.1646	17.1742	18.0311
702	757.621	8.87012	19.6929	19.9468	19.7045	19.9473	20.5588	20.2358	19.9935	20.0898	19.6544	20.1102
1510	920.824	14.3657	17.4288	17.6042	18.0537	17.3629	18.2469	18.7972	17.7522	17.7608	17.3964	17.603
1094	767.694	14.0285	20.3584	19.8677	20.7334	20.2053	20.887	21.4209	20.5369	20.1871	19.9094	20.3237
1920	912.837	15.7831	14.5549	13.6209	13.5832	14.0317	14.1813	16.018	13.9712	13.8119	12.8708	14.26
277	705.59	7.89189	21.6839	21.7103	21.4391	21.5517	22.505	22.1792	21.9378	21.6435	21.4864	21.7194
2077	830.569	7.44557	22.3785	22.2196	22.0376	22.5932	22.2235	22.4036	22.2179	22.3444	21.8559	22.3594
703	805.622	8.17633	19.0374	19.2173	18.6194	19.0999	18.3503	18.7332	19.3337	19.3096	19.1113	19.718
278	710.644	13.8728	21.1386	21.5132	21.597	21.1496	21.9127	21.2522	21.5914	21.5625	21.6683	21.4715
1511	849.645	7.66653	15.9584	15.6422	15.6394	15.2914	17.8117	17.1756	16.5876	15.9586	15.923	15.1533
1713	612.556	11.0903	12.5382	11.8665	13.7824	12.9084	13.4123	15.8052	12.611	13.2105	11.6027	12.8834
704	827.663	8.05476	19.3197	19.2512	19.2793	18.9574	20.9914	20.4783	19.9996	19.4307	19.3747	19.0171
279	725.556	7.5829	21.9794	22.0223	21.8723	22.0013	22.2945	22.2388	22.144	21.9675	21.8956	22.0751
1095	875.783	15.0035	20.6758	19.8209	20.9726	20.8472	21.2177	22.1049	20.7154	20.8502	20.0725	20.7089
280	834.6	8.5596	21.8584	21.976	21.6234	21.9857	21.6975	21.7271	21.9167	22.0098	21.6603	22.1065
281	740.676	13.9451	21.282	21.4415	21.7096	21.5837	22.3014	22.5623	21.6308	21.7534	21.2162	21.9435
282	840.622	7.71106	21.6066	21.7993	21.2653	21.9654	21.4963	21.5662	21.5404	21.9809	21.0082	22.0867
283	650.644	13.0534	21.6135	21.2711	21.2005	21.3612	22.6766	22.3984	21.8867	21.4551	21.0931	21.4481
1096	834.754	15.1313	19.8511	19.9624	20.2295	20.3334	20.5964	21.0823	19.8906	20.1095	19.3229	20.1565
1512	812.733	14.0169	16.5531	16.3673	16.9968	16.8761	17.6473	17.861	16.5985	16.9312	15.8988	16.8689
705	808.738	14.513	19.0293	18.8195	19.1892	18.9178	19.1873	19.6894	18.9675	19.0009	18.6118	18.953
1838	763.619	10.2783	17.1192	17.5277	18.2612	17.113	18.8104	19.3243	17.8512	18.0956	17.3402	18.3501
1921	502.447	7.87277	13.0459	13.3396	11.6241	11.6099	11.0821	14.5672	13.1495	10.7062	12.5426	12.9469
284	806.567	8.52736	22.5632	22.5358	22.5826	22.9245	22.5166	22.6147	22.7273	22.6436	22.389	22.7151
285	830.569	7.423	22.4418	22.2401	22.0999	22.6323	22.276	22.4219	21.4514	22.3728	21.8874	22.4234
1513	879.775	14.0364	16.7895	16.7717	16.753	17.0077	17.3815	16.7264	16.6552	16.9373	16.5366	16.7959
286	832.582	9.20768	21.4803	21.4469	21.4474	21.5421	21.2546	21.446	21.4838	21.4334	21.4258	21.5257
706	826.595	7.419	20.4262	20.7901	20.749	20.6921	20.9875	21.01	20.6195	20.8566	20.6747	20.9856
287	832.569	4.81758	23.1418	23.4463	22.9585	22.8616	23.552	23.6799	22.7815	23.5086	22.3601	22.1677
1097	770.595	8.76924	20.4286	20.7011	20.3713	20.7051	20.5322	20.4158	20.5751	20.6928	20.4766	20.7901
2080	825.729	13.1341	14.3516	14.2413	14.669	14.6817	15.0461	16.1097	14.4584	14.2292	13.6453	14.6932
707	851.639	10.7875	19.5678	19.5456	19.3673	19.6161	20.2471	20.0844	19.7642	19.6167	19.2796	19.6442
1922	642.567	12.0974	13.0065	13.3929	14.0946	13.9349	14.6871	16.0482	14.0714	14.3473	12.1528	14.0842
1514	860.637	6.99897	17.8142	18.0571	17.836	17.6884	18.4124	18.0848	18.0199	18.0343	17.7007	17.9379
708	687.568	13.8735	18.5251	18.8991	19.0651	18.7674	19.363	18.5802	18.9685	18.9393	19.1073	18.7883
709	627.535	7.7167	19.2664	19.236	19.3606	19.5103	18.3107	18.7616	19.0108	19.1771	19.2802	19.4274
710	832.582	8.60366	19.1474	19.1956	19.0903	19.2001	18.9879	18.8999	18.9743	19.3043	18.821	19.2211
288	812.541	5.15148	23.2304	23.4777	23.1917	23.0766	23.729	23.6178	23.4736	23.5627	23.2664	23.1091
1515	874.712	12.4809	15.8805	16.3623	16.7071	15.6841	17.7382	17.4993	16.5821	16.8519	16.0674	17.0191
1716	634.54	9.69722	9.49523	11.843	10.5291	12.0164	10.9003	15.2137	11.6134	9.52945	9.59491	11.6034
1923	1131.03	16.5947	15.7325	16.2522	15.8808	15.9941	16.3951	17.5511	15.9824	16.707	15.4208	16.7674
711	892.832	15.5529	18.6512	18.2742	18.7589	18.5835	18.8945	18.6554	18.5027	18.4976	18.2691	18.6776
1098	931.849	15.6166	19.7804	19.6267	19.9789	19.9696	20.0807	21.4368	19.8988	19.8096	19.241	19.9098
289	807.637	8.5771	21.8362	22.3766	21.5762	22.0612	21.4967	21.6136	22.0931	22.2082	21.9755	22.3894
712	888.764	14.1354	20.671	20.6985	21.399	20.6207	22.0957	22.2934	20.9388	21.1494	20.4451	21.2266
1841	668.582	12.2826	13.802	13.145	14.4466	13.4129	14.8012	16.5203	14.2885	13.1722	12.7418	13.6022
2081	903.775	13.8497	19.2377	19.0607	19.5332	19.067	19.9873	20.1503	19.275	19.4345	18.8163	19.3658
290	992.769	14.2023	21.4658	20.5557	20.0038	20.8277	19.5284	20.1391	20.5836	19.9212	20.1477	20.2719
713	909.546	7.72292	19.4689	19.4278	19.5679	19.6005	18.3765	18.9687	19.1682	19.344	19.5449	19.5199
1717	698.593	9.97875	14.2876	14.2698	15.2283	14.516	15.678	16.9734	14.6258	14.8569	13.8436	14.8215
714	1356.15	13.3212	19.0759	19.345	19.7037	19.6	20.3394	21.037	19.6966	19.983	18.7943	19.983
1516	697.624	12.8844	17.0974	17.1809	17.222	17.0513	17.6777	17.1816	17.5462	17.2905	17.3987	17.1975
1099	891.813	15.5536	19.5745	19.2481	19.5857	19.5546	19.7442	19.5211	19.5198	19.4128	19.136	19.5911
715	1233.83	9.75837	19.1201	18.8415	18.8166	19.4081	17.9746	18.0486	18.5185	18.7403	18.9084	18.8617
1100	1428.19	13.9394	19.5636	19.6176	19.8891	19.9089	20.2912	20.5841	19.8068	20.0936	19.1655	20.0413
1924	748.643	13.3699	17.5594	18.0278	17.6896	17.7936	17.9324	17.7927	17.757	17.9913	18.0637	17.8772
716	878.574	7.08669	19.5178	19.3694	19.6503	19.8842	18.6671	19.1435	19.1593	19.5226	19.2684	19.6385
291	825.772	15.2134	20.4127	20.7538	20.9712	20.9158	21.3627	21.354	20.7886	20.9238	20.2304	21.0663
2082	966.869	15.6306	13.4397	13.9414	13.9462	14.4506	14.8478	16.0938	13.486	14.4225	13.432	14.0133
1517	988.926	16.6356	16.9985	16.7922	17.0421	17.3242	17.5135	18.5877	16.7993	17.2682	16.2856	17.1906
1101	1318.38	18.8833	18.5773	18.2526	18.1733	17.7969	18.0356	17.9827	18.231	18.7863	18.0907	18.4342
292	849.772	14.9463	20.8579	20.8505	20.9304	20.8165	21.1989	21.756	20.8799	20.9989	20.521	20.9491
717	760.645	13.2995	20.2057	20.1379	20.6787	20.5648	20.7595	22.9002	20.4346	20.6208	19.6672	20.6329
1718	724.608	10.3158	15.608	15.654	16.6107	15.9713	16.8741	18.4621	16.1352	16.0464	15.3767	16.4187
1102	367.336	10.6882	19.1233	19.3503	19.4052	19.2337	19.964	19.4485	19.6451	19.5157	19.5715	19.6578
718	656.581	11.6114	19.5944	19.6274	20.2398	19.9306	20.5952	21.5136	19.9642	20.3206	19.5136	20.2233
1842	821.697	12.3483	18.2753	18.0367	18.8146	18.2237	19.2755	19.7599	18.5653	18.5184	17.7588	18.5549
1518	920.828	15.5545	16.4683	16.143	16.4065	16.4109	16.6716	16.4368	16.2763	16.3149	16.0858	16.3339
719	1372.12	13.316	19.0273	19.3411	19.7106	19.6148	20.2686	20.8616	19.6532	19.9114	18.7177	19.9496
1925	938.779	14.411	13.1623	14.7117	13.6854	11.3311	13.1422	16.0654	14.1121	11.5226	13.8532	12.5698
293	848.611	5.14409	22.4797	22.9987	22.3654	22.1752	23.4055	23.0635	23.0104	23.0933	22.7116	22.3692
1000	778.535	7.50888	18.7387	18.704	18.7266	19.0255	18.6539	18.846	18.5757	18.8312	18.1391	18.6225
294	494.324	2.36963	22.0435	21.7973	22.3616	22.3961	22.1208	22.3703	21.8766	21.8087	21.7315	21.5231
1519	697.624	13.2548	16.6934	16.9106	16.8448	16.5608	17.0001	16.4203	17.1048	16.7491	17.3161	16.504
720	1192.8	9.75584	19.0376	18.8899	18.9012	19.2687	18.1453	18.2468	18.529	18.7375	18.9243	18.883
1001	732.613	12.5968	17.9934	18.182	19.2043	18.4822	18.6939	21.8577	18.4415	19.0555	17.5762	18.7017
721	828.551	7.66024	19.3636	19.2397	19.0722	19.4676	19.0814	19.3464	19.2281	19.3475	18.9113	19.3886
1103	810.591	8.05728	20.829	20.7241	20.6671	20.9387	20.7498	20.9303	20.7754	20.882	20.5607	21.0112
1843	642.566	10.6589	16.0516	15.8145	16.5262	16.2159	16.8819	18.431	16.2937	16.3111	15.6559	16.5378
722	870.668	9.38213	19.3601	19.6196	19.351	19.8884	19.3671	19.4185	19.3438	19.704	18.8892	19.8725
1719	467.409	12.5156	16.1514	16.391	17.1363	16.6279	17.4723	18.8329	16.6509	16.8488	15.7707	16.9035
1520	812.733	14.3815	15.7082	15.5701	16.0921	15.9698	16.8253	16.9307	15.7029	16.0622	15.211	15.8728
295	763.593	9.01471	22.3273	22.2984	22.2073	22.3659	22.7593	22.5649	22.4358	22.3324	22.1315	22.3637
1926	768.553	8.91926	16.5436	16.4132	16.4355	17.4079	16.6227	16.7912	16.5548	16.5167	15.878	17.1694
1002	870.669	9.77517	18.0715	18.4266	17.9478	18.6559	18.663	18.409	18.2272	18.4986	17.7534	18.8193
1844	523.472	13.956	15.2867	15.2394	15.7277	15.5924	16.3147	17.5868	15.5675	15.8854	14.8105	15.7171
1104	751.598	9.82063	19.1908	19.4895	19.1139	19.0174	19.7937	19.5923	19.6558	19.705	19.3905	19.4912
296	729.59	7.82745	21.6923	21.9623	21.6089	21.942	22.1421	21.9555	21.9412	21.9645	21.6606	22.0193
1003	902.575	6.83468	17.983	17.6272	18.0714	18.2553	17.0267	17.3239	17.4295	17.6177	17.3928	17.963
1927	432.347	0.693735	12.2987	12.6148	11.9434	11.2021	14.6924	13.7215	13.5025	12.6701	12.5583	13.5888
723	1434.27	13.9939	18.5995	18.5639	19.2946	18.8264	19.8213	21.0493	18.8986	19.0876	17.7871	19.1112
297	838.631	9.89594	21.578	21.9897	21.5318	22.0317	21.4421	21.5789	21.8093	21.952	21.6022	22.1008
1521	698.629	13.6646	17.0222	17.0575	17.4081	17.1959	17.6821	18.3469	16.8384	17.2201	16.9981	17.4476
1004	762.659	12.959	18.1716	17.9585	18.7429	18.1924	18.8055	20.3093	18.0756	18.4101	17.3589	18.4071
1845	776.64	12.4017	9.73743	14.2981	13.1734	11.5705	11.5272	14.2713	10.324	9.75809	10.875	12.1372
724	860.647	6.8488	18.6442	19.3327	18.7075	18.7896	19.651	19.2412	19.091	19.5217	18.9564	19.5195
1105	838.631	9.46824	19.624	19.7731	19.7116	19.8998	19.5506	19.5649	19.6248	20.0937	19.3348	20.0675
1005	892.832	15.9689	17.3735	17.4732	17.7084	18.1215	18.2356	18.995	17.5698	17.9883	16.8446	18.0959
1720	650.535	10.263	15.5195	16.3401	16.2021	15.9198	16.3238	18.7437	15.9256	16.4988	16.1269	16.4205
1006	1491.12	8.78668	17.5886	17.1952	17.0302	17.0932	18.8564	18.3278	18.0893	17.4838	17.0121	17.2834
1007	1206.86	9.29574	17.7552	17.6565	18.1282	18.1322	17.8941	18.078	17.7883	17.8045	17.6277	17.8738
1106	383.331	9.08556	18.7197	19.3715	19.0617	18.8166	19.5087	18.9911	19.1981	19.286	19.2811	19.1647
298	678.47	4.7243	22.0961	22.5587	22.2845	21.7862	22.8107	22.6798	22.583	22.6804	22.517	22.268
725	876.642	6.03797	19.4882	20.1698	19.739	19.4694	20.7634	20.2333	20.0182	20.411	19.8731	19.676
1928	769.666	10.9783	14.285	14.0019	15.1554	14.5907	15.9404	17.1111	14.6885	15.2703	10.512	15.2211
1008	810.681	11.3908	17.9049	18.2729	18.0233	18.2338	18.1872	18.346	18.048	18.013	17.8349	18.1239
1522	918.847	15.6395	18.4944	18.2141	18.7322	18.5344	16.8155	18.4182	18.4523	18.4262	17.7171	18.5631
1846	826.712	12.0288	12.9002	12.7341	12.7118	12.102	13.5937	14.4131	13.219	12.3833	10.83	10.265
1929	369.351	6.57806	20.2355	20.4461	20.1069	20.4301	21.2535	20.6981	20.5298	20.5182	19.8414	20.5925
1009	892.794	14.5445	17.8042	17.6518	18.1132	17.6402	18.7554	18.7411	17.7927	18.004	17.4664	17.9183
1107	718.574	8.57652	20.6891	20.57	20.3566	20.6273	21.4467	21.1213	20.8167	20.5257	20.4629	20.6966
1010	902.743	12.9113	19.1109	19.2239	19.799	18.8979	20.4429	20.6816	19.4383	19.6376	19.1214	19.915
727	732.628	12.9418	19.9312	20.332	20.0832	20.0598	20.1384	19.72	20.0633	20.2298	20.1515	20.3072
1847	871.756	14.356	17.3055	17.2388	17.8886	17.5972	17.8863	19.3076	17.7595	17.5124	16.8842	17.5288
1523	982.875	15.6798	17.0607	16.8129	17.1617	17.0388	17.1011	19.3333	17.1832	17.1159	16.0014	17.06
299	369.351	15.354	20.4247	20.1354	20.5465	20.3711	20.0305	18.8698	20.4328	20.1851	20.7238	20.3691
300	792.589	8.47716	21.5577	21.5045	21.1722	21.7803	21.4689	21.4697	21.4049	21.4361	21.1625	21.7593
728	830.638	8.75118	19.1073	19.5026	19.1729	19.6681	18.563	18.7308	19.1012	19.5306	18.93	19.6358
1011	863.707	11.8418	19.1119	19.3504	19.5321	18.7853	20.4231	20.2207	19.557	19.6685	19.0869	19.8255
1930	676.49	6.28644	18.4687	18.4588	18.5285	18.5422	18.9737	18.963	18.5334	18.3756	18.0824	18.5637
1108	839.634	9.68294	19.6938	19.8463	19.6345	20.0564	19.8535	19.8762	19.6443	19.8812	19.2284	19.9996
301	797.741	14.8614	20.76	20.4837	20.839	21.0414	21.2151	21.3707	20.6641	21.1069	20.4635	20.9876
729	538.519	8.96223	19.0888	18.9504	18.922	18.8511	19.566	19.4658	19.3023	18.9693	18.9663	18.9778
1723	806.686	12.264	16.2259	16.0811	16.6387	16.191	17.1087	17.9489	16.3904	16.3982	15.7148	16.5906
1848	776.639	11.4629	15.8916	15.6383	16.692	15.4395	17.1083	17.905	15.9463	16.4254	15.3406	16.1907
302	679.566	10.6845	22.0019	22.4002	22.5824	22.155	22.9423	22.6459	22.5577	22.529	22.5457	22.5522
1012	886.749	13.6957	18.9312	18.9572	19.7205	19.1439	20.4184	20.8915	19.2622	19.5379	19.0106	19.6979
730	846.619	6.3879	20.0957	20.3391	20.3433	20.1711	20.9141	20.7538	20.3719	20.466	20.1971	20.0866
1524	927.777	16.0792	15.8371	15.6959	15.7596	16.0622	16.5092	16.949	15.6503	16.2114	15.0213	16.1467
1013	820.622	8.93283	18.1392	18.1272	17.9769	18.5134	17.9387	17.9846	17.9564	18.0336	17.8244	18.3661
303	751.599	9.09002	21.8273	22.0389	22.1071	21.5768	21.9177	21.9842	22.0223	22.1785	22.3847	21.8509
1109	794.606	9.1629	19.0563	19.5784	18.8355	19.2671	19.2337	19.1821	19.4115	19.3629	19.2801	19.4841
304	810.681	11.1719	21.6091	21.7396	21.596	21.8004	21.4614	21.8201	21.6251	21.5428	21.4666	21.7244
1724	672.577	10.7347	11.7522	11.9209	13.8975	12.0287	13.6379	15.9778	12.0646	13.2703	12.4193	12.0595
1931	990.869	15.4088	13.4915	14.5803	14.6406	14.2154	14.7442	16.8976	14.0396	14.9028	14.0177	15.2075
731	916.738	14.1797	19.8718	18.6396	18.9522	19.3933	18.4868	18.9624	19.2444	18.7852	18.5644	19
1014	782.63	9.1595	17.9288	18.4097	18.3489	17.8109	18.5076	18.3239	18.469	18.0725	18.6639	18.0197
1525	1172.88	13.7145	16.1218	16.6879	16.327	15.8069	16.8892	16.8561	16.6603	16.9631	16.8321	16.738
305	1319.23	15.3643	20.6639	21.3194	20.6675	21.4146	21.0682	20.0214	21.0172	21.307	20.8271	21.6008
732	804.538	5.20304	18.962	19.2122	19.1546	18.5958	20.0422	19.5866	19.402	19.42	19.1792	18.839
306	454.292	3.03353	21.2126	20.9281	21.3026	21.7296	21.013	21.1611	20.9767	21.0997	20.7561	20.9373
1110	1380.18	11.8692	19.7977	20.647	20.2447	20.0324	20.7839	20.4284	20.4703	20.6377	20.5773	20.2936
733	991.714	14.6599	18.9515	18.6299	17.9774	18.3825	17.5086	17.4984	18.3689	18.0185	18.3709	18.3598
1015	752.582	9.8154	18.884	19.1947	18.8306	18.8901	19.2961	19.0585	19.2164	19.2273	19.2088	19.1142
734	923.746	15.6238	18.818	18.708	19.0541	18.8382	19.033	19.7892	18.8412	18.8068	18.3191	18.7944
1849	1072.94	15.9208	15.3281	16.1688	15.7951	15.7328	16.2251	17.7643	15.8913	16.3347	15.2608	16.542
1111	629.488	6.21117	18.8138	19.3693	19.1608	18.6514	19.7524	19.3387	19.5601	19.6116	19.5469	19.0745
307	812.616	9.95083	20.9604	21.118	20.928	21.2567	21.1206	21.181	20.9484	20.8361	20.7412	21.2833
1016	1267.12	12.5729	17.4512	17.8377	18.0035	17.4997	18.5083	19.4042	17.9169	17.9598	17.6849	17.7586
735	692.633	15.0526	18.9814	19.549	18.8745	19.5506	18.713	17.6975	19.1645	19.3665	19.1358	19.4796
308	608.429	5.0303	21.2418	21.2553	20.8552	20.7458	21.4617	21.4139	21.5282	21.2446	21.1129	20.8716
1017	706.613	13.7277	18.6489	19.3374	19.1276	19.2031	19.4324	18.9925	19.0734	19.198	19.0742	19.1952
1725	636.556	10.5048	13.0572	10.7664	11.246	12.0194	12.1056	16.1309	12.5843	14.0029	12.5019	10.8599
1526	680.582	11.9646	19.493	18.7276	20.2188	19.7017	19.6665	23.5041	19.7042	19.6812	18.2616	19.9386
1112	826.775	15.2066	18.7876	18.8673	18.9296	18.9954	19.1836	18.9808	18.8556	19.0979	18.4321	19.0416
309	974.816	15.0978	22.4664	22.1671	21.7045	21.9642	20.6862	21.7234	22.2618	21.8248	21.8844	22.0289
1933	575.503	14.1172	13.0544	13.5544	13.9652	13.3684	14.3301	15.8762	13.7261	13.4551	12.6162	14.1249
736	383.331	7.11161	19.1011	19.6282	19.8255	19.1427	19.8604	19.7201	19.6623	19.7871	19.8177	19.4006
1018	889.723	12.0811	19.2044	19.3244	19.8132	18.9375	20.3985	20.3439	19.5349	19.6514	19.1241	19.8527
1850	478.293	2.6831	19.9657	19.955	20.1385	20.6236	19.3288	20.1028	19.6848	20.1754	19.3577	20.077
1019	681.581	11.5938	17.9696	18.7035	18.8815	18.4749	19.4831	18.9085	18.772	18.7903	18.9265	18.8776
1726	383.316	10.6653	13.2074	13.0988	14.7963	14.41	15.0896	16.7345	14.2108	14.2788	12.9728	14.8029
310	759.637	9.68071	21.5917	21.0905	21.0125	21.1868	23.2396	22.6736	22.0703	21.4922	21.0079	21.2659
1527	498.345	2.96443	23.3741	23.5459	23.5334	23.5282	23.6768	23.4779	23.5019	23.5528	23.5058	23.3765
311	712.644	13.3137	21.2092	21.3161	21.7617	21.6665	21.8865	22.5098	21.4776	21.6428	20.9842	21.749
1113	664.574	11.8479	20.3615	20.7309	20.5548	20.529	20.8165	20.6709	20.6866	20.7591	20.6895	20.5691
737	654.582	13.1797	19.3253	19.4205	19.6456	19.4749	20.0733	19.881	19.6369	19.4557	19.4852	19.3109
1020	827.663	7.39639	17.5245	17.0071	17.2466	17.2766	19.3141	19.0625	17.9728	17.3008	17.1778	17.2496
312	552.329	0.865024	21.9154	22.0134	22.9791	22.627	22.695	22.543	21.99	22.0005	22.0904	21.6919
1934	748.607	10.6214	13.5261	13.0337	14.6109	12.9014	15.1061	15.4588	13.1762	14.1197	12.2886	14.0758
738	939.812	15.072	19.9079	19.6256	19.8228	19.7386	19.7052	21.0429	19.8807	19.7081	19.3584	19.6548
313	796.584	8.71331	21.4481	21.6642	21.3081	21.8263	21.2432	21.3329	21.5233	21.7097	21.2656	21.8465
1114	894.668	9.60541	17.9934	18.9799	17.3095	18.2568	17.3758	17.6295	18.5913	18.475	18.0886	18.8747
739	689.568	13.3245	19.4113	19.4721	19.827	19.8441	20.1347	20.6222	19.8212	19.9239	19.2135	19.9566
1851	670.561	9.75533	12.8252	13.2158	13.5658	13.247	14.6056	15.1676	13.591	13.6649	12.5698	13.3519
1727	724.608	10.4302	15.6285	15.5209	16.144	15.8593	16.473	17.6671	16.0347	15.8161	15.3389	16.0312
1528	903.814	15.3137	21.2545	21.0321	21.404	21.1694	21.4784	22.882	21.183	21.355	20.6916	21.307
1021	885.766	14.8189	17.0584	17.1441	17.5669	17.4274	17.7914	18.0696	17.3205	17.4219	16.8707	16.8163
314	798.564	6.23946	23.0309	23.626	23.1952	23.4411	23.9401	23.7638	23.5743	23.3141	23.402	23.7391
1115	1330.17	13.5473	18.1429	18.5592	18.6086	18.1754	19.4395	18.1729	18.7257	18.6944	19.0164	18.7549
740	768.554	7.73083	19.1897	19.4524	18.9136	19.416	19.1356	19.1912	19.3642	19.48	18.9571	19.6077
1022	931.806	14.5906	18.2273	18.0656	18.5821	17.7355	19.0045	18.2371	18.3218	18.0921	18.1945	18.1702
741	695.573	14.7315	19.189	19.3534	19.2718	19.3754	19.2436	18.8523	19.2025	19.2828	19.3993	19.3
315	928.832	15.6273	21.6257	21.4614	21.8908	21.7128	22.1148	23.8298	21.6947	21.7358	20.8082	21.7227
316	728.52	7.80259	21.58	21.4305	21.4204	21.5355	22.3548	22.1491	21.8464	21.5771	21.3489	21.4874
1023	991.671	2.79028	16.5571	17.0605	17.3482	17.1268	17.7681	17.0098	17.0757	17.521	17.4912	16.6684
742	764.559	7.50944	19.2167	19.4785	18.906	19.5309	19.1426	19.2684	19.295	19.5608	18.9518	19.5705
743	890.816	15.2811	18.5523	18.3541	18.585	18.5156	18.6874	18.8174	18.4499	18.4676	18.2631	18.5903
1024	796.584	8.13282	17.7448	17.9662	17.8496	17.989	17.5435	17.764	17.7557	17.9957	17.5399	17.9617
1935	667.562	10.841	15.2972	14.8721	16.08	15.3895	15.9059	18.2096	15.5192	15.5461	14.7351	15.2152
744	754.691	13.9475	19.1311	19.1687	19.4796	19.3657	19.6386	20.0461	19.336	19.4392	18.911	19.386
1116	933.865	15.852	19.0681	18.5864	19.1822	19.1299	19.506	20.6518	18.8482	19.006	18.358	18.9815
1529	905.832	15.591	21.1049	20.9415	21.2392	21.1602	21.2551	22.3313	21.1288	20.9936	20.4204	21.0705
317	830.554	4.81933	23.2937	23.531	22.9377	22.9004	23.8476	23.7658	23.6794	23.5954	23.257	23.0975
1852	1018.9	15.6713	15.0822	15.6495	15.4656	15.2661	16.0829	17.6019	15.8266	16.0188	15.1513	16.1166
1117	403.357	5.31012	19.2818	19.1197	19.245	19.2964	19.3563	19.106	19.2189	19.0758	19.1601	18.8716
745	694.576	11.4022	19.2345	19.8656	19.8552	19.4881	20.2269	19.9087	19.6912	20.0743	19.9163	19.4636
746	748.585	9.31175	19.8203	19.5752	19.5914	19.6545	20.9676	20.5262	20.1423	19.7654	19.5622	19.6768
318	834.584	5.04582	22.329	22.8775	22.7418	22.2092	23.2697	23.133	22.9602	23.0832	22.8843	22.4911
1025	768.587	9.55436	18.0003	18.1436	17.9333	17.9156	19.0775	18.6506	18.2107	17.8354	17.5891	18.0269
1936	1365.17	12.5267	10.0849	13.1371	10.3782	12.6068	10.4388	13.5909	10.1524	12.3131	10.8633	12.9856
1728	914.816	15.4855	18.5836	18.3766	18.703	18.759	18.7365	20.3964	18.5223	18.4947	17.8152	18.6026
1118	844.533	4.67848	19.806	19.9316	19.4466	19.3665	20.2866	20.0854	20.2085	19.9186	19.7903	19.3885
319	1009.8	14.3209	20.7169	20.3548	19.8573	20.3447	19.4133	19.4685	19.844	19.805	19.8464	19.945
747	706.613	13.14	20.5759	21.1064	20.9081	20.7557	21.1732	20.9248	20.8939	21.1223	21.0578	21.3219
1026	671.573	14.9944	17.6474	17.7113	17.4533	17.6254	17.0544	15.9352	17.4737	17.47	17.8503	17.4007
320	836.616	9.18846	21.234	21.0464	21.1465	21.4049	21.1033	21.1816	20.9533	20.9291	20.7571	21.3298
1853	1100.98	16.1378	15.6658	16.072	15.8299	15.9109	16.2822	17.9279	16.0137	16.569	15.1427	16.7085
321	369.351	13.1905	21.5592	21.9844	21.9679	21.7518	22.1845	22.0308	21.9123	22.0643	22.018	21.8619
748	830.566	8.60931	19.0818	19.763	18.6665	19.0932	18.5412	18.8108	19.7263	19.4759	19.5367	19.6533
1027	850.712	11.769	18.6159	18.9093	19.2775	18.5547	19.9429	20.1545	19.1081	19.2642	18.6377	19.3852
1119	1380.11	11.9934	18.4415	19.2027	18.7337	18.4706	19.3929	18.7858	19.0143	19.2882	19.0107	18.8875
1530	880.827	15.8616	21.0201	20.9375	21.0942	21.2304	21.7685	21.6049	20.4903	20.9603	20.3126	21.2503
322	801.684	11.3082	21.6156	21.6649	21.5187	21.7241	22.4623	22.1418	21.8427	21.8263	21.5015	21.8482
323	648.629	12.1271	21.1597	20.9909	20.8402	21.1352	22.1719	21.9028	21.4073	21.1653	20.8206	21.1923
1729	745.634	11.9741	14.5774	15.4152	15.9617	15.0831	16.3899	17.2975	15.7799	15.953	15.1539	16.0272
749	746.533	5.28759	18.8027	19.3027	18.7239	18.7055	19.3723	19.1186	18.9564	19.3578	18.9374	19.0927
1028	866.663	11.271	17.7217	17.9095	17.6567	18.0746	17.9863	17.9304	18.0252	17.5964	17.5632	18.1333
1120	703.541	13.5335	19.3794	19.5423	19.5166	19.4624	19.7455	19.2166	19.4698	19.385	19.6726	19.4727
324	894.754	14.6379	22.4092	21.769	21.9413	22.2537	21.7236	22.8094	22.1756	21.8734	21.5334	21.9807
1938	686.572	10.2782	12.174	11.3864	12.5703	10.3422	12.0148	13.4761	11.3553	11.6904	11.6502	13.6776
325	703.563	12.2427	21.7979	22.1468	22.1404	21.8834	22.3703	22.1584	22.0412	22.1931	22.1507	21.9319
1417	520.509	8.96506	18.6865	18.4942	18.489	18.3583	19.186	18.9047	18.7937	18.5308	18.4928	18.5894
1029	903.58	10.8096	18.1726	18.0866	18.1916	18.2633	17.9661	18.1341	18.173	18.1544	18.0585	18.1692
1531	759.59	14.029	20.5263	20.3544	20.8417	20.6663	20.9711	21.4583	20.5503	20.5861	20.0703	20.722
1121	582.295	2.68935	18.8171	19.0243	19.0372	19.1039	18.8631	18.9701	18.8998	19.13	18.9435	18.9775
326	763.634	12.1303	21.4333	21.7433	21.6993	21.7647	21.4229	21.4722	21.43	21.6148	21.7413	21.5404
1122	764.618	10.6875	19.1133	19.5985	19.2575	19.162	19.6078	19.591	19.4165	19.4052	19.5227	19.1162
1730	711.632	12.6694	17.3431	17.2531	17.8263	17.4262	18.1584	20.1877	17.5671	17.6589	16.9489	17.4254
327	665.587	13.8779	20.861	21.3137	21.3968	21.1779	21.9963	21.4041	21.3974	21.4314	21.4172	21.2804
1418	697.525	6.66405	18.469	18.595	18.4143	18.5097	18.8421	18.9224	18.6742	18.6274	18.347	18.6767
1123	788.591	7.29068	18.4086	18.8332	18.0885	18.7822	18.9188	18.7021	18.667	19.0202	18.0269	19.1332
328	796.524	8.27749	21.7962	21.7305	21.8641	21.7972	21.8075	21.8603	21.8242	21.8085	21.7949	21.8156
1532	929.833	15.3586	20.2194	19.8465	20.1987	20.1261	20.2163	22.0368	20.1169	20.1761	19.4607	20.1306
1731	916.795	14.7323	15.0961	14.7889	15.6581	14.6777	16.1715	17.3975	15.0107	14.8194	14.8431	14.9299
1030	890.814	15.4505	17.4002	17.7535	18.3328	17.5106	18.4289	19.6239	17.9654	17.9705	17.3463	18.1164
1124	754.596	8.6771	19.4711	19.7103	19.5298	19.341	20.0687	19.7713	19.7272	19.8351	19.9067	19.5118
329	795.726	14.5108	20.6716	20.582	21.1008	20.8719	21.1203	21.7843	20.8279	20.8776	20.1731	20.733
1856	912.873	15.7598	15.8837	15.5926	15.3507	15.7353	15.5085	16.6363	15.6548	15.6775	15.3611	15.8377
1419	853.654	11.8381	18.2601	17.9836	17.9835	17.9001	19.6156	19.2658	18.5925	18.2234	17.7652	18.1837
330	737.577	8.78945	21.6371	21.4297	21.3736	21.4851	22.5049	22.1277	21.8978	21.5957	21.3778	21.5241
1125	868.653	8.74554	19.1169	19.2897	19.0801	19.5502	18.57	18.6064	18.9891	19.3206	18.7937	19.4951
1031	856.545	6.03653	18.4871	18.9212	18.813	18.6838	19.3572	19.1532	18.9349	19.1983	18.8235	18.5346
331	753.613	8.87379	21.2748	21.7959	21.7873	21.429	21.0195	21.2348	21.5137	21.7798	22.1236	21.5382
1533	952.829	15.1642	20.2079	19.9775	19.8416	20.0279	19.6901	21.4647	20.1184	19.9018	19.5643	20.0713
332	1347.19	13.5325	20.5456	21.1774	21.1187	20.7654	22.1309	20.8658	21.3263	21.2755	21.5248	21.3338
1126	780.707	14.7154	18.9546	18.7909	19.329	19.3147	19.7722	20.4216	18.9801	19.1127	18.4579	19.233
333	930.847	15.8611	20.8258	20.6243	21.0182	21.0204	21.4736	23.1304	20.9436	21.0738	20.0972	21.0052
1032	918.812	15.2644	16.5631	16.7934	16.9567	16.6534	17.0303	17.4811	16.5549	16.8528	16.6291	16.7586
1420	1319.15	13.1804	17.624	18.1475	18.1221	17.7525	18.937	18.4934	18.2372	18.2849	18.2754	17.9514
1733	672.577	10.0338	13.7267	13.0839	14.0737	13.9011	14.5692	16.2481	14.2504	13.8784	12.2641	13.9695
1534	816.706	13.7332	17.1406	16.8893	17.6091	17.2062	17.5879	19.8062	17.7675	17.3534	16.554	17.4569
1127	870.694	12.3097	18.9814	18.6565	18.9476	19.2735	18.9546	19.1403	18.8937	19.1625	18.6784	19.0432
1033	794.65	11.0081	19.0808	19.5191	19.7689	18.9244	20.5046	20.6763	19.71	19.9235	19.2699	20.0588
84	1215.75	10.0423	17.7362	17.2354	17.8511	17.8921	17.2718	17.1831	17.3809	17.4471	17.4732	17.2942
85	750.522	11.2942	19.1461	19.0129	19.2209	19.2008	19.0036	19.018	19.04	19.0517	19.014	19.0715
1942	558.509	9.90902	9.74099	10.5997	11.1564	11.6017	12.5612	14.3196	11.6574	10.5778	11.8476	11.4828
1421	810.717	13.3018	19.1256	19.2165	19.5987	19.3679	20.3801	20.9048	19.5494	19.6367	18.9336	19.6201
1034	854.566	8.12606	17.9872	17.8338	17.6739	18.1836	17.4788	17.8484	17.9318	17.9248	17.5656	18.0639
1128	712.66	13.6298	17.7478	18.4664	18.1155	18.0461	18.8157	18.2974	18.4522	18.7119	18.638	18.4741
86	900.801	15.3495	24.0035	23.7796	24.146	24.0538	24.2716	25.9588	24.0779	24.0337	23.3462	24.1408
87	561.487	10.4905	17.9011	17.8699	18.1255	18.0572	17.859	17.9755	17.8858	17.8233	17.9484	17.9228
1734	1482.27	13.6062	9.83274	14.147	11.1404	9.80132	11.1212	16.4992	10.0344	9.85718	14.2571	11.6491
1422	687.57	13.0942	18.7833	19.1541	18.9849	19.1214	18.9006	18.7946	19.0269	19.0189	19.1408	19.1487
1858	1129.01	16.36	15.9009	16.539	16.2338	16.3114	16.6401	17.9176	16.2182	17.0304	15.6585	16.8495
1535	652.551	11.0987	17.0567	16.473	17.7949	17.062	17.4234	21.2186	17.3615	17.1204	16.3025	16.9544
1035	766.574	8.08303	17.9838	18.3886	18.3811	18.7521	18.64	18.6166	18.445	18.2996	18.1054	18.5855
88	699.595	13.0937	18.3479	18.3837	18.5027	18.5091	18.2389	18.4878	18.4477	18.2861	18.4031	18.4127
1129	1156.38	15.7431	18.8483	18.6776	18.7754	18.68	18.7514	18.7253	18.7341	18.635	18.7763	18.7309
1536	1359.14	11.9757	16.7099	17.0641	17.3649	16.7375	17.5458	20.5155	17.0231	17.4546	16.4735	17.2889
1130	844.533	4.29526	19.5254	19.4888	19.27	18.6048	20.0527	19.7668	19.8671	19.8326	19.5319	18.9621
1036	812.522	7.46178	17.4446	17.3841	17.5333	18.6845	17.5028	17.694	17.7105	17.7867	17.0193	17.8311
89	586.438	10.1349	18.5198	18.4835	18.7558	18.8942	18.4638	18.5724	18.5272	18.526	18.7411	18.3966
1131	1334.14	12.7511	17.9858	18.5125	18.3418	17.9804	19.3965	18.5172	18.5573	18.6147	18.5782	18.488
1423	778.643	9.37306	17.4865	17.5224	16.9661	17.5709	18.9315	18.313	17.9884	17.6399	16.9524	17.7427
1037	891.739	12.6878	18.8671	19.0884	19.2111	18.6365	20.1478	19.6375	19.2382	19.4738	18.856	19.4653
1735	862.748	13.8661	17.9125	17.7555	18.2601	17.6426	18.9432	19.0697	17.9636	18.0157	17.5463	18.0503
1860	888.837	15.9617	15.5612	15.5466	15.4282	15.435	15.7559	17.1145	15.1384	15.8655	14.6131	15.7862
1537	572.488	9.68225	18.529	18.2339	19.1451	18.7138	19.0912	20.858	18.649	18.6328	17.9934	18.539
1132	1341.22	15.0372	17.5766	18.1824	17.3864	18.0344	17.379	15.8137	17.8524	18.0171	17.7174	18.1426
1945	880.59	7.73648	18.3708	18.3928	18.7	18.5899	17.2026	17.8921	18.2331	18.5199	18.4002	18.6049
1038	790.537	8.09776	17.5599	17.7345	17.7277	18.8116	17.7551	17.8329	17.6831	18.1035	17.2795	18.256
90	1210.81	9.36599	17.0562	16.6683	17.3897	17.1812	16.7733	16.5558	16.7336	16.9262	16.6701	16.6663
1736	398.341	1.48596	14.4841	14.9139	13.8314	15.1109	13.7046	15.5773	14.2747	14.4592	14.168	15.7674
1424	688.454	4.24173	18.6346	19.1536	18.8558	18.5119	19.7376	19.3166	19.0817	19.2428	18.9353	18.839
1133	711.555	7.43447	19.7137	20.2107	20.2674	19.4784	20.3521	20.2194	20.0463	20.157	20.1529	19.8433
1946	886.858	15.6855	16.3158	16.1433	16.0529	16.1769	16.3281	16.8309	16.0144	16.2374	15.7664	16.1648
1861	964.853	15.3892	14.7909	15.3858	15.3856	15.3307	15.7953	17.3413	15.5807	15.9097	14.7721	15.8757
1134	653.525	9.44559	18.0898	18.6817	18.5586	18.1175	18.9286	18.7568	18.6748	18.7488	18.7622	18.5958
1538	791.694	13.6438	18.4805	18.3753	18.922	18.7485	19.0529	20.6444	18.6496	18.8586	18.0873	18.811
1039	766.538	8.74044	17.7555	17.3501	17.2211	18.3125	18.0094	18.3349	18.0295	17.8153	16.9016	18.2134
91	975.666	6.94416	17.6997	17.2889	17.8871	17.9585	16.9331	17.2329	17.0758	17.2325	17.4008	17.3592
1425	622.407	3.5115	18.2694	18.5872	18.3841	18.1242	19.5545	19.1185	18.7267	18.6107	18.5548	18.386
1737	832.739	14.8137	18.4281	18.3649	18.8386	18.8059	19.0574	19.8861	18.5247	18.7227	17.9343	18.6627
1135	1019.13	2.96941	18.1993	18.4283	18.6462	18.4073	18.7943	18.6941	18.4519	18.5	18.306	18.0771
1040	766.538	8.36603	17.4822	17.0383	17.2769	17.9674	18.3462	18.2588	17.398	17.2482	16.5171	17.4832
92	898.785	15.0917	24.4338	24.1656	24.3327	24.2965	24.245	25.8641	24.3825	24.2432	23.6921	24.2791
1136	794.606	9.7061	18.7	18.732	18.2683	19.0199	18.6791	18.2375	18.8689	18.7981	18.1351	19.022
1041	790.535	9.39094	17.3598	17.1212	17.0037	17.6537	17.7229	18.0016	17.2954	17.4583	16.497	17.713
1539	703.527	12.6777	17.3624	16.9356	18.0981	17.4846	18.3875	20.7284	17.7545	17.6655	16.4761	17.661
1137	613.493	7.10768	19.0735	19.6748	19.6148	19.1016	19.8937	19.726	19.7067	19.8231	19.7671	19.6181
1738	862.821	15.9515	16.6307	16.4023	16.4728	16.5285	17.1032	18.3634	16.2785	16.7034	15.4514	16.8889
1426	782.686	12.5916	18.8367	18.9608	19.5002	18.9334	20.1834	20.9466	19.3232	19.3723	18.5637	19.3621
1862	769.666	11.215	15.2755	14.6056	15.9986	15.1789	16.725	18.4499	15.4488	15.6744	13.7402	15.4573
93	1217.39	18.4439	17.6231	17.5774	17.6732	17.7865	17.5972	17.67	17.5347	17.4926	17.5838	17.6107
1042	790.572	8.7636	17.6304	17.9115	17.5178	18.1225	17.123	17.2467	17.6462	17.7946	17.6589	18.1189
1138	718.649	14.7337	18.1339	18.5788	18.2132	18.7237	18.2422	17.9485	18.3323	18.5377	18.4044	18.7374
94	1379.4	16.526	18.2242	18.2384	18.3063	18.4639	18.4127	18.525	18.3317	18.4261	18.2072	18.3619
1043	832.739	14.1814	17.3393	17.3386	17.7577	17.4231	17.9037	19.1547	17.5898	17.6631	17.0617	17.4249
1540	957.864	15.6391	17.9621	17.9381	18.1844	18.1076	18.5017	20.1211	18.2071	18.1166	17.2561	18.173
1139	1487.01	2.96718	17.7465	18.0535	18.0752	18.0166	18.6126	17.9195	18.1323	18.1916	18.1418	17.711
1427	810.717	13.5094	18.2697	18.2834	18.5207	18.5925	19.136	19.694	18.4501	18.6394	17.9588	18.5951
1949	936.822	15.0875	12.4078	13.9652	13.8269	13.4057	14.1356	16.125	14.2839	14.5599	12.5709	14.7842
95	758.569	8.25446	28.67	28.7189	28.631	28.7364	28.6857	28.6997	28.7703	28.8327	28.5382	28.938
1541	708.613	11.9705	16.6994	16.3592	17.2667	16.9881	17.0862	20.1408	17.1298	17.0274	16.0971	17.0985
1739	697.609	12.5477	18.4595	16.8494	18.6816	18.1636	17.648	19.6195	17.2562	17.5892	16.5706	17.1421
1863	695.593	11.7763	16.0786	15.4653	16.4162	16.109	16.2648	18.6777	16.0354	15.6229	14.8272	15.7881
96	786.6	9.26635	28.2896	28.4046	28.2742	28.511	28.2962	28.2798	28.2738	28.4452	28.1452	28.5168
1140	725.655	14.1934	18.3681	18.8928	18.805	18.4079	18.7577	18.136	18.9601	18.9069	19.1255	18.7286
1044	711.568	12.9772	18.3468	18.9286	18.6503	18.6458	18.5657	18.493	18.5361	18.7191	18.7218	19.4923
97	496.34	2.96468	27.9215	28.0699	28.0852	28.0686	28.225	28.0334	28.0391	28.0923	28.0545	27.913
1045	856.584	7.98298	17.4087	17.7495	17.128	17.1977	17.3522	17.2885	17.805	17.7589	17.6221	17.5651
1141	554.392	2.78803	17.2607	17.7366	17.8367	17.7617	18.2213	17.4607	17.5421	18.0292	17.9285	17.3511
1428	778.655	12.0312	19.1067	19.3334	19.8441	19.0558	20.4242	20.8664	19.5661	19.771	19.116	19.8389
1542	1465.25	14.0245	17.8767	17.9257	18.4718	18.0604	18.833	19.6099	18.1343	18.2709	17.4025	18.3706
98	760.585	9.01155	27.8433	27.8125	27.7257	27.8785	28.2904	28.0994	27.9512	27.8505	27.6631	27.878
99	782.569	8.20748	27.2522	27.2741	27.0491	27.4018	27.2216	27.2286	27.3911	27.4127	27.1342	27.5762
100	734.57	8.7854	27.395	27.1411	27.0825	27.2028	28.2651	27.8923	27.6465	27.3475	27.0929	27.2678
1046	1320.16	15.0062	17.363	17.3072	17.1419	17.2574	16.969	15.8834	17.2611	17.1727	17.5081	17.2298
1740	628.54	10.9165	12.4464	12.4389	12.803	12.4664	13.453	16.6852	13.1798	13.058	12.8123	13.2689
1429	717.59	8.0972	18.3578	18.5095	18.2802	18.6048	19.1163	18.6683	18.6777	18.5786	18.3328	18.694
1142	1453.12	9.06063	18.3468	18.822	18.5237	18.3147	19.1209	18.8959	18.8859	18.844	18.7462	18.6855
101	520.339	2.61923	27.1662	27.3243	27.3468	27.4004	27.3109	27.2591	27.1297	27.4135	27.0935	27.2353
1143	669.577	11.6118	18.8624	18.6384	19.1429	18.9917	19.3998	20.3461	18.9218	19.2126	18.5338	19.0994
1047	824.697	11.6343	18.598	19.0251	19.3875	18.5596	20.2107	20.4454	19.322	19.4434	18.7331	19.5398
102	524.371	3.81346	26.8777	27.0434	26.9659	26.9949	27.3289	27.1353	27.0527	27.1139	26.941	26.9344
1144	661.537	12.5023	18.8586	18.9837	19.3709	19.1	19.6534	20.5543	19.2507	19.294	18.6532	19.3741
103	806.569	7.94861	27.1376	27.2222	26.8207	27.3294	26.8562	27.0165	27.0955	27.1652	26.904	27.2782
104	810.6	9.21883	26.7437	26.8292	26.6085	26.9195	26.6005	26.6587	26.7727	26.8452	26.6336	26.9772
1543	758.629	12.7257	18.1293	17.7706	18.7214	18.4792	18.7188	20.9973	18.2578	18.3286	17.1417	18.3032
105	784.585	8.52906	27.6467	27.7561	27.5995	27.8818	27.615	27.6395	27.6497	27.7881	27.4098	27.887
1430	717.554	4.72037	19.226	19.2858	19.4139	19.2111	19.502	19.4375	19.4577	19.1707	19.3251	19.0082
106	703.575	7.58233	26.2992	26.3991	26.0914	26.3348	26.8207	26.6278	26.5583	26.335	26.2043	26.4721
1741	860.732	12.9955	17.6482	17.7406	18.3682	17.7483	18.8803	19.4875	18.0335	18.2596	17.4487	18.2455
1048	850.571	9.39174	17.4976	17.7534	17.7309	17.8527	17.6241	17.2225	16.9378	17.5985	17.3391	17.6497
1865	1341.01	11.2784	11.6707	12.0152	12.9712	10.0525	12.5387	16.7253	12.2733	9.90575	12.1602	12.1203
107	706.538	7.8009	26.271	26.141	26.0821	26.2468	27.2226	26.9164	26.5902	26.2967	26.0395	26.2415
1145	767.594	7.66477	19.3629	19.7189	19.6389	19.3429	19.9315	19.7862	19.8588	19.888	19.8403	19.5386
1544	1455.26	13.5227	16.9665	17.0116	17.5497	17.0335	18.0577	19.8119	17.4054	17.6483	16.4036	17.8086
108	790.558	5.15485	27.2501	27.4404	27.2009	27.0724	27.7302	27.588	27.5019	27.516	27.2915	27.038
1431	702.47	4.4304	17.9053	18.5569	18.3724	17.7009	18.9943	18.4602	18.316	18.7235	18.3548	18.3557
109	848.77	15.2826	25.3674	25.3066	25.5826	25.4775	25.8556	26.2033	25.4314	25.4991	25.0246	25.5925
1049	839.699	10.9835	18.0492	18.1411	18.0475	18.3492	19.1759	18.6439	18.4627	18.3443	17.8038	18.3364
1146	1080.93	16.7057	17.0139	17.891	17.5106	17.2101	18.2576	17.5908	17.9152	18.266	18.1817	17.922
110	820.739	14.9492	25.3648	25.302	25.5783	25.3939	25.8776	26.2113	25.3757	25.605	25.0145	25.5977
1866	616.514	8.86903	11.6819	11.0477	10.4696	12.2242	11.4337	13.954	10.047	11.8928	11.5856	10.4248
1050	746.608	11.6023	18.254	18.6554	18.5194	18.6875	18.5448	18.7022	18.3477	18.2616	18.3029	18.3989
1742	596.489	9.2688	11.6926	9.61683	12.6658	10.5984	11.4429	16.7666	11.4177	12.9301	9.75011	13.7573
111	794.723	14.9085	25.2461	25.1799	25.519	25.3135	25.726	26.0739	25.2354	25.4781	24.8632	25.3917
112	812.616	9.57084	26.3352	26.5256	26.3372	26.6674	26.2819	26.3224	26.3273	26.5289	26.1215	26.6808
1147	906.606	8.01458	18.848	18.3847	18.9171	18.8087	17.4133	18.2738	18.4225	18.8255	18.7031	19.0123
1051	918.847	15.9836	17.0223	17.1428	17.3955	17.6417	17.8241	19.0404	17.0965	17.7017	16.5924	17.7199
1432	736.559	6.86576	17.8764	18.1005	17.7822	17.8649	18.9193	18.6356	18.2381	18.2137	17.8248	18.202
1545	598.504	9.84689	17.7491	16.9495	18.3716	17.8963	18.1066	20.4281	17.7138	17.6264	17.0569	17.554
113	792.707	14.5644	25.4104	25.5116	25.7192	25.557	26.1343	26.5879	25.6617	25.7902	25.1995	25.7983
1148	733.622	8.92493	18.9076	18.795	18.5632	18.5676	20.0446	19.5094	19.104	18.8668	18.6479	18.7705
1149	1024.87	16.2462	18.2267	18.9066	18.461	18.1799	18.9556	18.5869	18.84	19.2391	18.9757	18.7137
114	544.34	2.64976	25.4882	25.6488	25.646	25.7889	25.5174	25.515	25.4976	25.7318	25.5505	25.5744
1433	633.506	11.6018	17.9055	17.883	18.5458	18.2424	18.8027	20.1073	18.3048	18.5727	17.615	18.4895
1867	199.001	19.2982	23.2887	23.2421	23.7009	23.6502	22.9434	23.6183	23.0643	23.0496	23.1126	23.0738
115	850.785	15.5583	24.9448	24.5907	25.0917	25.0016	25.4604	25.5017	24.839	24.9105	24.3727	25.054
1744	430.331	0.730518	16.3165	16.835	16.5327	16.9294	15.8099	17.0305	16.6831	16.7131	16.5257	16.9365
1052	838.691	13.7341	18.5555	18.1294	18.6535	18.5771	18.3605	20.2769	18.4381	18.3475	17.5736	18.51
116	874.785	15.3161	25.1107	24.9879	25.296	25.1712	25.5542	26.4677	25.099	25.1552	24.6152	25.2776
1546	621.449	10.6534	17.0896	17.1118	17.7256	17.4	18.1326	19.9395	17.4878	17.6267	16.6283	17.6786
1150	1486.3	14.0665	18.0597	17.8885	18.7532	18.2437	19.2212	20.5044	18.5843	18.7033	17.3735	18.8161
117	822.754	15.2543	25.0004	24.919	25.3327	25.2297	25.6288	25.7772	25.1224	25.1922	24.6594	25.2263
118	834.6	8.93116	25.4636	25.5234	25.1312	25.6922	24.8901	25.1796	25.1968	25.3451	25.2107	25.5997
1955	1126.99	16.1514	14.344	15.2195	14.371	15.0868	14.8718	17.0448	14.8112	15.5085	13.5617	15.5043
119	522.355	3.22659	25.4791	25.5223	25.7399	25.746	25.7803	25.6339	25.5357	25.6805	25.3955	25.4263
1053	1417.18	11.9868	17.2393	17.5456	17.244	17.2184	17.5507	16.9377	17.4968	17.5808	17.5065	17.3687
1434	810.505	6.02606	19.0503	19.356	19.2138	18.9808	19.9378	18.5458	19.3792	19.5409	19.2256	19.1609
1868	613.515	9.68118	14.415	14.2585	15.1138	15.2523	15.179	17.3856	14.7004	14.8983	13.3721	14.8746
1054	888.801	14.984	17.1661	16.6661	17.3933	16.9296	17.5389	18.112	16.9585	17.1679	16.7568	16.878
120	788.616	10.0562	25.9874	26.0311	25.9147	26.1815	26.2839	26.1488	25.9892	26.0396	25.7143	26.121
1547	1345.16	12.7776	17.0009	17.0956	17.5587	17.0468	18.3867	19.5255	17.5445	17.5496	16.8414	17.475
1151	808.702	13.2614	19.072	19.2294	19.7851	19.0852	20.7426	20.8128	19.5386	19.7337	19.0208	19.5779
1055	860.77	13.9434	16.873	16.8303	16.863	16.7616	16.7594	16.6348	16.8761	16.7431	16.9764	16.8232
121	876.801	15.5855	24.7345	24.4224	25.0109	24.7185	25.1523	26.0383	24.7018	24.7076	24.0534	24.762
1745	721.609	11.9718	15.5	14.7182	16.0613	15.5361	15.7027	19.1009	15.6958	15.7545	14.5489	15.7648
122	782.569	7.71217	25.3427	25.4328	25.2431	25.5167	25.3333	25.4121	25.3052	25.5544	24.9866	25.5884
123	768.707	14.8634	24.7492	24.7152	24.9406	24.921	25.4125	25.5599	24.8628	25.1634	24.406	25.0118
1435	832.606	6.19065	19.1764	19.5389	19.4002	19.3194	20.0047	19.858	19.6046	19.6974	19.3541	19.2354
1152	711.603	10.7191	18.6895	18.8229	18.6634	18.6467	19.213	18.8143	18.9143	18.7734	18.9196	18.5726
124	740.676	14.447	24.6764	24.753	25.121	24.9386	25.508	25.9588	24.8442	25.1405	24.4032	24.9719
125	796.739	15.2139	24.3293	24.3395	24.5863	24.6075	25.1403	25.1115	24.3797	24.6044	23.977	24.578
1056	825.624	10.7715	17.3928	16.831	16.7718	16.9445	18.9111	18.5083	17.9214	17.3117	16.8588	17.0631
1153	834.718	13.4937	20.3813	20.5549	20.9967	20.318	21.8408	22.0564	20.7349	20.9428	20.2389	20.9844
126	766.692	14.5123	24.8925	24.7361	25.2439	24.9397	25.5321	26.2882	24.9638	25.1058	24.4695	25.0767
1057	829.619	8.57837	17.1378	17.5094	16.9647	17.245	16.7137	16.7326	17.0896	17.2201	17.1582	17.4255
127	813.684	10.7887	25.5202	25.4754	25.3193	25.5852	26.2888	26.0121	25.7357	25.5772	25.2983	25.5898
1154	866.638	8.17918	18.2407	17.8032	18.0613	18.1472	17.8173	17.9356	18.0998	17.8877	18.0127	18.0439
1436	1495.15	8.94753	17.3699	16.8663	16.6236	16.9952	19.4767	18.6884	17.9287	17.3059	16.5288	17.2823
1746	750.623	11.1863	17.2044	17.7062	18.0659	17.327	18.7181	19.3746	17.7099	18.0078	17.3839	18.2008
128	774.562	6.00526	25.266	25.6101	25.3667	25.25	25.77	25.5797	25.5031	25.6966	25.4611	25.5358
1957	666.567	11.5949	13.8197	13.0988	14.6344	13.5479	14.0891	15.8211	13.9197	14.083	13.386	13.4163
1870	914.889	15.9941	15.1433	15.2545	15.0783	15.1089	14.8967	16.1162	15.0926	14.8896	14.6076	15.1779
1548	902.805	15.0268	19.1277	18.9708	19.0465	19.1842	19.3976	20.1265	19.0644	19.0733	18.5772	19.0561
129	764.676	14.0984	24.8031	24.993	25.2866	24.9755	25.6146	26.4485	25.1502	25.3429	24.5495	25.4027
130	762.6	9.82301	25.1513	25.0752	25.0693	25.1024	26.0316	25.7303	25.3778	25.2371	24.8912	25.1969
131	991.672	2.96779	24.3223	24.6165	24.6614	24.5733	24.9583	24.532	24.6097	24.6779	24.6194	24.3709
1155	858.632	6.83357	18.7951	18.2555	19.124	18.9133	20.155	19.6711	18.0598	18.7228	19.09	18.215
132	712.645	13.9434	24.4837	24.6214	25.0034	24.8077	25.4508	26.1746	24.8486	25.0492	24.154	24.9624
1058	829.678	7.38672	17.0889	16.7689	17.0714	16.7978	18.6182	17.986	17.5043	17.0901	17.1512	16.7414
133	818.59	5.84485	25.3477	25.5744	25.5611	25.3616	26.0279	25.8596	26.4034	26.5314	26.2624	25.358
1747	776.676	13.9326	16.2422	15.9739	16.7689	16.4455	16.7293	18.5052	16.3549	16.3632	15.2959	16.4454
134	732.554	8.02646	25.2652	25.0684	25.1539	25.482	25.8655	25.6898	25.3896	25.1119	25.105	25.2245
1437	791.65	11.1737	18.6178	18.9711	19.4957	18.6571	20.0691	20.4001	19.2107	19.5143	18.7325	19.5945
1156	782.629	9.37991	18.5449	18.8047	18.4447	18.2538	18.9824	18.9261	18.7928	18.6832	18.5896	18.4453
1871	946.841	14.7421	14.7057	14.8347	16.1676	14.7444	17.2799	17.6627	14.7998	15.8791	14.5479	15.2564
135	846.754	14.9922	24.5855	24.3105	24.8051	24.5626	25.1023	25.7605	24.5908	24.6928	23.9784	24.6152
1059	1375.15	12.4464	17.2042	18.1666	17.636	17.2725	18.7154	17.7785	18.1109	18.3974	18.1464	18.0388
1549	980.861	15.4618	18.2088	17.7403	17.8884	17.8451	17.6837	19.5882	18.0584	17.9183	17.3026	17.9577
1748	544.34	2.64976	25.4809	25.6418	25.637	25.6634	25.3906	25.5016	25.4914	25.7243	25.5437	25.5666
1438	659.537	12.7489	18.4809	18.454	18.5679	18.45	19.0318	18.3927	18.7222	18.5397	18.65	18.4381
136	788.543	5.34343	25.859	26.0832	25.8886	25.6657	26.9144	26.6561	26.286	26.2209	25.8561	25.8079
1060	877.76	14.1008	17.6626	17.9205	18.2927	16.7198	19.1053	18.1978	17.8632	18.1245	17.8976	18.0567
137	818.723	14.6241	24.4792	24.4359	24.7522	24.6562	25.087	25.8608	24.6004	24.6644	24.0777	24.7455
1872	1383.17	13.3841	14.1924	14.3504	15.1311	14.9524	15.8136	17.6282	14.9513	15.1191	13.9324	14.9286
1157	864.763	13.9546	20.2641	20.251	20.7343	20.32	21.4607	21.6799	20.556	20.6521	20.0028	20.6623
138	944.769	14.5009	24.201	23.8964	23.1487	23.6399	22.5914	22.9553	23.8616	23.47	23.6206	23.7307
1550	980.863	15.7053	18.126	17.7448	18.1081	18.0765	18.3023	20.1879	18.0973	18.0339	17.2358	18.0966
1439	1488.1	7.76985	17.2841	17.4669	16.8229	17.4781	18.4134	17.9769	17.6766	17.7315	16.6677	17.7728
1061	914.818	15.0302	16.7915	16.2593	16.8798	16.6211	17.0315	17.705	16.6281	16.7106	15.9945	16.4126
1158	1384.14	12.2419	17.6829	18.488	18.3439	17.9124	19.1051	18.4974	18.3771	18.6314	18.5595	18.1873
139	772.548	6.06446	25.5937	25.8678	25.7658	25.5127	26.49	26.1952	25.9239	26.0491	25.7335	25.6502
1961	690.506	8.16729	14.7649	12.9099	14.6162	14.7997	15.7524	15.9907	14.9362	13.6248	12.1838	14.4364
140	872.77	15.0214	24.7098	24.5554	24.8517	24.725	25.0545	25.9954	24.7669	24.8557	24.0706	24.7648
1749	934.872	16.105	14.9043	15.5763	16.0935	16.4923	17.3693	19.8043	16.4014	17.0585	14.0504	17.2687
1159	680.597	12.9396	19.3858	19.828	19.6549	19.5984	20.1041	19.8713	19.7618	19.9068	19.7554	19.7828
141	824.77	15.5365	23.7925	23.5413	23.8652	23.9931	24.5405	24.3231	23.6896	23.9475	23.3168	23.9854
1062	932.79	13.96	17.6409	18.0292	18.2345	17.5141	19.0415	18.934	18.1471	18.2708	17.5134	18.4857
1873	747.625	12.1433	16.1242	15.3537	16.5776	16.2559	16.6502	19.0052	16.1249	16.2799	15.0393	16.171
1440	925.761	15.8536	17.9751	17.7799	18.1145	18.1708	18.2946	19.2963	18.0199	18.1831	17.3419	18.0425
1551	713.568	12.8286	17.8098	17.7661	18.3027	17.8443	18.4707	20.0394	18.066	18.3116	17.4728	18.3053
1160	700.623	12.5914	18.5377	19.0592	19.0759	18.8013	19.7184	19.2846	19.0193	19.1425	19.0803	19.016
142	568.339	2.57243	24.434	24.4454	24.4718	24.863	24.2658	24.4273	24.2166	24.4758	24.2768	24.3313
143	738.661	14.0268	24.1853	24.0892	24.6924	24.3639	25.0209	26.0888	24.3761	24.4563	23.6753	24.5641
1161	743.558	10.9183	18.9158	19.326	19.0733	18.9806	19.5622	19.3798	19.3248	19.3881	19.4316	19.0457
1063	1002.85	15.3784	17.8826	17.5551	17.2063	17.3466	16.6697	17.3114	17.9406	17.2272	17.1942	17.503
1874	502.293	2.70228	21.0361	21.0134	21.1315	21.7941	20.0489	20.9587	20.8219	21.2028	20.689	21.326
144	946.785	14.8238	24.2507	23.8739	23.3892	23.9496	22.7322	23.3926	23.9473	23.4574	23.539	23.7438
145	810.599	8.59969	24.8232	25.0076	24.7879	25.0285	24.6295	24.7127	24.8385	25.0539	24.6099	25.1061
1963	1008.89	15.9482	15.9681	15.5605	15.8004	15.9047	16.3111	18.3471	15.9348	15.809	14.2638	15.9663
146	730.538	7.29522	24.1949	24.3257	24.0888	24.4332	24.4466	24.4112	24.3186	24.479	23.8921	24.5216
1441	933.821	14.3506	18.8704	18.8274	19.2177	18.6371	19.5611	19.776	19.0276	18.9938	18.7124	18.8667
1162	770.569	8.02986	19.5558	19.7024	19.5732	19.8983	19.625	19.6407	19.6235	19.8135	19.2645	19.8669
147	814.631	10.1493	24.5595	24.7738	24.5993	24.9879	24.5649	24.634	24.4894	24.8255	24.2659	24.8992
1064	1233.83	10.0434	16.4921	16.0544	15.9051	16.5644	14.9718	15.2054	15.5193	15.7552	15.9543	15.7385
1552	1347.16	12.7574	16.8479	16.8558	17.5165	16.9178	18.26	20.4261	17.4505	17.2865	16.3227	17.3809
148	736.645	13.5235	23.9134	24.0694	24.4362	24.1524	24.7883	25.8814	24.3616	24.5405	23.7652	24.5808
1875	767.652	11.1286	14.9703	13.7912	15.6221	15.1722	16.4545	17.7365	14.7977	15.3419	13.4356	15.5512
1065	1020.8	14.654	16.2396	16.0185	14.7791	15.4202	14.1695	14.7947	16.3829	15.3686	16.1396	15.9864
1163	958.876	15.8658	18.2896	17.8745	18.4061	18.2446	18.7242	20.4866	18.2181	18.4101	17.3649	18.122
149	818.589	6.03911	24.8234	25.1195	25.0532	24.8358	25.5742	25.3162	25.1378	25.3262	25.0385	24.8274
150	806.569	7.66476	24.0755	24.0143	23.7706	24.2196	23.9401	24.047	24.0204	24.132	23.6509	24.2406
1066	886.786	14.6555	16.1751	16.3032	16.3184	16.1613	16.6221	17.0096	16.4061	15.9712	15.2278	16.3897
1442	852.537	4.83346	19.9318	20.2391	19.553	19.6613	18.8518	20.3159	20.2705	18.3637	19.8576	19.9083
1164	826.499	5.33879	19.5334	19.6505	19.4556	19.2228	20.574	20.3195	19.8897	19.8345	19.4539	19.468
1553	1408.18	13.4416	17.3066	17.4832	17.9829	17.4864	18.3646	19.7765	17.7447	17.82	17.0926	17.9884
1876	616.514	8.06554	12.6282	10.8407	14.535	13.3728	14.7101	14.6171	14.0295	14.7418	13.6984	14.6077
1965	660.556	10.3176	14.6367	15.134	15.0318	14.4743	15.5548	15.9405	15.4659	15.3254	15.328	15.1835
151	808.584	8.50291	25.2695	24.6703	25.0118	25.4632	25.0696	25.1598	24.5615	24.3655	24.3237	24.5247
1165	945.73	15.1527	18.6914	18.357	18.3633	18.4437	18.2756	19.7496	18.4585	18.3323	18.0712	18.4984
1067	816.575	6.07236	24.8946	25.2037	25.0018	24.7509	25.7794	25.5098	25.3216	25.4138	25.0405	25.0246
1443	659.54	9.20802	17.8939	18.2754	18.3207	17.7547	18.7393	18.4449	18.4377	18.4183	18.4933	17.8567
1068	808.584	8.42623	25.3022	24.4892	25.0112	25.4659	25.0654	25.172	24.5045	24.601	24.1178	24.8026
1166	711.603	9.74963	19.1995	19.3332	19.2318	19.2476	19.8603	19.667	19.5871	19.3436	19.467	19.4097
1554	911.781	14.7181	18.5521	18.1564	18.6817	18.4779	18.7124	19.8911	18.3928	18.4418	17.9168	18.3468
1877	712.491	7.40483	16.1341	15.7485	16.1304	17.0671	16.7905	17.0062	16.2698	16.0146	15.1283	16.2347
1444	1313.21	13.05	16.6826	17.0694	16.7992	16.6782	18.6448	18.0229	17.5006	17.1901	16.9646	17.1997
1069	762.59	9.00998	24.7968	24.7627	24.675	24.838	25.2399	25.0466	24.9003	24.806	24.6188	24.8262
1334	899.744	13.0679	17.811	18.0164	18.5289	17.8476	18.9332	19.424	18.0992	18.3217	17.8078	18.5803
152	816.575	6.07236	24.8669	25.2613	25.0584	24.6673	25.7922	25.5707	25.3496	25.4012	25.0125	25.0121
1555	687.553	12.6743	16.9249	16.7064	17.4823	17.005	17.8335	19.7086	17.1828	17.1253	16.432	17.188
1070	836.615	9.64358	22.4262	23.1589	22.0451	22.4794	21.7317	22.1556	22.959	22.7411	22.7405	22.9317
1445	908.863	16.3542	17.5185	17.4729	17.6336	17.9504	18.3583	18.2582	17.6249	17.878	17.1845	17.8824
153	721.624	13.1612	24.5701	24.9827	24.8732	24.7491	25.0199	24.7796	24.8389	24.974	24.9929	24.778
154	816.622	8.29779	24.1807	24.1022	24.2089	24.1066	24.1545	24.1465	24.1484	24.1386	24.1662	24.1637
1335	849.728	13.5768	17.0743	17.032	17.257	16.9967	17.9965	17.9718	17.4106	17.3384	16.8638	17.2915
155	802.594	6.84182	24.2698	24.3847	24.5165	24.35	24.6235	24.4784	24.3173	24.7564	24.3186	24.4501
1879	639.53	9.85647	11.8833	9.59433	13.7814	11.971	13.3244	17.0499	13.1789	12.6016	12.3746	12.2336
1071	1315.2	14.9886	22.0339	22.2459	21.7475	22.2152	21.6928	21.0397	22.0229	22.1952	22.0415	22.2913
156	818.638	9.01471	24.3901	24.3334	24.2081	24.4185	24.6867	24.5376	24.4228	24.3495	24.1512	24.4169
1969	765.636	11.0349	15.0388	14.4002	15.7619	14.4095	16.3388	16.9968	15.1241	15.2626	14.6762	15.5145
1446	820.478	7.8037	18.4033	18.2343	18.3621	18.4373	19.1079	18.924	18.657	18.426	18.2635	18.2811
1556	905.756	15.3682	18.2857	17.9887	18.4142	18.3447	18.395	19.2408	18.2913	18.2355	17.6698	18.3033
157	684.614	13.3162	23.9198	24.0857	24.4921	24.434	25.0731	26.0206	24.4421	24.6258	23.6587	24.6562
158	864.622	7.93524	23.902	23.9754	23.5128	24.0607	23.5576	23.7143	23.8097	23.8954	23.6216	24.0232
1880	572.488	8.68071	15.7076	14.8126	16.3618	15.8821	15.4142	16.9146	15.2882	15.0358	15.0037	14.8695
1447	1462.08	7.8105	17.3232	17.4156	16.6331	17.5032	18.2164	17.8968	17.8052	17.592	16.8493	17.6438
159	844.653	9.31151	24.3881	24.3961	24.3314	24.452	24.328	24.3337	24.3149	24.3981	24.2689	24.4146
1970	888.873	15.9878	15.884	15.7702	15.8789	15.7689	15.9311	16.386	15.6077	15.7286	15.5162	15.8782
1072	526.377	3.81347	22.5403	22.7137	22.6234	22.654	22.9903	22.7961	22.7308	22.7895	22.6079	22.596
160	811.668	9.95722	24.4133	24.5626	24.2495	24.6983	25.0051	24.74	24.6166	24.6191	24.256	24.715
1336	796.665	10.6954	18.931	19.3742	19.6485	18.9341	19.7416	20.43	19.5568	19.2885	19.0753	19.3117
1073	1463.32	14.4403	21.5893	21.6766	22.2087	21.941	22.8918	23.3439	21.9724	22.3861	21.2473	22.1043
1448	710.572	10.1802	18.5316	18.8572	18.9405	18.7191	19.4622	19.1145	18.9003	18.9128	18.876	18.7923
1971	1337.14	11.7717	13.9796	14.4558	15.0686	14.3019	15.5533	17.9368	14.6069	15.1827	13.3158	14.8026
1557	701.512	11.9702	15.9978	15.0307	16.6723	15.9618	16.614	19.5566	16.1528	16.2251	14.3146	16.2114
1074	1376.15	11.989	21.4315	22.1238	21.7981	21.4889	22.3549	22.1101	21.947	22.2793	22.0251	21.8695
161	898.785	15.0917	24.3938	24.1193	24.3336	24.2983	24.2458	25.8692	24.3644	24.2424	23.6564	24.24
1337	871.737	14.123	18.2095	18.2222	18.5392	18.1444	19.5149	19.6136	18.399	18.3779	18.0874	18.4504
162	698.608	12.2408	24.1214	24.4797	24.5324	24.2781	24.8296	24.5608	24.413	24.5853	24.5505	24.2585
1449	832.617	6.6339	17.7481	18.0346	17.8466	17.5497	18.629	18.8804	17.8114	18.1129	17.7869	17.7547
1075	400.342	2.90126	22.0452	21.9926	21.9818	22.2761	22.2323	22.3127	22.0539	21.9826	21.7744	21.8954
163	761.576	8.25148	22.9767	23.1042	23.0107	23.0491	23.0419	22.9975	23.1515	23.1235	22.8044	23.2798
1558	670.598	11.6059	17.6601	17.6285	18.2226	17.8972	18.468	19.4781	17.8867	18.166	17.3714	18.0581
1972	815.674	12.9566	17.0316	17.2608	18.009	17.0504	18.5701	19.0281	17.5445	17.8942	17.0403	17.8385
164	815.7	11.8347	24.0123	23.5737	23.4506	23.6423	25.3755	24.8833	24.3604	23.8564	23.5043	23.6757
1882	945.773	14.5224	23.628	23.3332	22.5932	23.0612	22.0243	22.3872	23.2852	22.8993	23.0424	23.1587
1338	1401.12	12.2297	16.7339	17.5574	17.3114	17.0146	17.928	17.4843	17.1906	17.587	17.5809	17.1147
165	790.692	14.1802	23.7203	23.5403	24.1408	23.8359	24.3975	25.6603	23.8386	23.9049	23.1024	23.8721
1076	369.351	14.7351	20.5571	21.0553	20.6328	21.2438	20.4872	20.3048	20.6135	20.8259	20.4953	21.1077
1450	780.67	12.8572	17.9021	18.0735	18.749	17.8986	19.5206	19.8731	18.5139	18.423	17.9278	18.457
166	739.634	12.2368	24.3779	24.6137	24.6064	24.4704	24.8028	24.6358	24.5797	24.6619	24.6577	24.4691
1	663.454	11.2923	25.286	25.2441	25.4737	25.4272	25.305	25.2829	25.2861	25.3295	25.3461	25.2915
2	721.507	11.2923	24.7794	24.7363	24.8682	24.8512	24.728	24.7101	24.7252	24.7675	24.7528	24.7636
3	680.48	11.2928	24.9135	24.8752	25.0897	25.0262	24.9578	24.8881	24.9126	24.9465	24.9766	24.9012
1077	972.801	14.8143	22.9806	22.2943	21.726	22.5123	21.637	22.093	22.3968	21.9446	22.0002	22.1306
4	1369.38	16.2424	19.795	19.7621	19.9268	19.8497	20.0933	19.8433	19.9572	20.2195	19.7548	19.7969
1559	860.806	15.7013	17.1253	16.6228	16.6754	16.7926	17.1489	18.412	16.6795	16.9266	16.0668	16.9961
1973	764.52	8.64772	15.3536	15.0431	15.4715	15.9692	15.3443	15.9869	15.3269	15.364	14.3853	15.5667
5	1262.37	15.483	19.4047	19.3981	19.4374	19.3476	19.5937	19.0432	19.6111	19.8004	19.5186	19.3187
1451	839.63	4.8183	16.2756	16.4241	16.6982	16.4664	17.6224	16.9637	16.6828	16.4273	16.5186	16.111
1078	821.741	14.5615	21.369	21.2426	21.7051	21.439	21.8436	22.0142	21.4444	21.6597	21.1215	21.7195
1883	791.65	11.1805	17.7185	18.2242	18.7021	17.9813	19.1909	19.8503	18.3424	18.7245	17.9216	18.8383
1339	915.739	12.1317	17.5303	17.8727	18.1541	17.3441	18.8816	18.825	18.0849	18.232	17.6815	18.4677
1974	788.543	6.62224	15.0729	15.2626	15.192	14.9859	15.9983	16.172	15.3351	15.2933	15.0939	14.9483
1340	1403.18	11.9875	17.4053	17.9642	17.5497	17.4135	18.0828	17.7946	18.0444	18.106	17.7929	17.7841
1452	710.572	9.17373	17.9525	18.3918	18.1605	17.8263	18.5991	18.4328	18.4922	18.4064	18.4258	18.0817
1560	838.691	13.7144	18.8038	18.397	18.9213	18.8453	18.6609	20.7715	18.7132	18.3058	17.8372	18.792
1079	846.749	14.6286	21.8152	21.6956	22.1214	21.9873	22.4105	23.1912	21.8183	22.1925	21.4891	22.1122
1341	888.799	15.1512	16.7164	16.4607	16.4787	16.789	17.1077	18.6473	16.6842	16.3874	15.8667	16.5828
6	1188.35	15.0185	19.0694	19.0979	19.1701	18.8269	19.3083	18.5741	19.2939	19.3785	19.2442	19.0099
7	708.511	11.2977	23.4739	23.6489	23.6567	23.5611	23.3274	23.4908	23.4707	23.6103	23.6077	23.3753
8	1425.39	18.139	22.4137	22.3405	22.4503	22.4403	22.3997	22.5426	22.4097	22.3957	22.3746	22.3459
1561	1439.23	13.9956	16.6872	16.7235	17.2633	16.9484	17.672	18.37	16.8289	17.1014	16.179	17.1307
9	1336.39	15.8875	19.4614	19.6078	19.6125	19.5333	19.8434	19.503	19.8387	19.8688	19.6416	19.6233
10	1443.4	16.6156	19.3179	19.2937	19.3926	19.3406	19.604	19.434	19.487	19.6614	19.3047	19.3904
11	1392.4	16.5187	22.0822	22.06	22.0101	22.0988	22.014	22.1413	21.991	22.1	22.0193	22.0841
12	1410.41	16.241	19.1887	19.1677	19.3207	19.2755	19.5601	19.1729	19.4471	19.6159	19.1993	19.3452
13	1466.42	18.137	22.0229	21.9802	22.0626	22.0656	22.0689	22.1252	22.0612	22.0124	22.0243	22.0085
14	1499.41	16.7534	22.0884	21.9838	22.033	22.0399	22.0328	22.1326	22.0332	22.0425	22.0309	22.0123
15	1484.43	16.6132	18.536	18.5514	18.5211	18.4981	18.8613	18.5762	18.7124	18.9006	18.5182	18.7153
16	647.459	12.6691	22.6599	22.2819	22.7298	22.8727	22.1889	21.9983	22.2319	22.5009	22.721	22.411
1453	649.591	13.6239	17.9754	18.3756	18.4182	18.1521	19.0354	18.4384	18.4655	18.5956	18.5551	18.5106
1342	1319.15	12.7305	16.1372	16.1027	16.8066	16.2526	17.5953	19.3187	16.3676	16.6284	16.0162	16.2923
17	1323.39	15.8865	18.463	18.4333	18.5211	18.5012	18.8059	18.6639	18.6976	18.9398	18.5786	18.3306
18	706.496	11.2942	22.5355	22.7029	22.7698	22.6154	22.4234	22.5761	22.4879	22.6251	22.678	22.4681
1080	785.605	14.0949	21.1166	21.2454	21.5037	21.2919	21.6522	22.0543	21.3936	21.5163	20.944	21.5817
1562	866.817	15.5206	18.0762	17.8294	17.9963	18.1555	18.537	18.3011	17.8745	18.1424	17.7847	18.1827
1343	1403.18	12.1913	16.9543	17.764	17.368	17.3984	18.0655	17.4547	17.5292	17.6264	17.4716	17.3068
19	1249.38	15.4868	18.231	18.1532	18.2261	18.2147	18.3829	17.8851	18.5194	18.8052	18.2775	18.3048
1563	600.52	9.67634	17.6826	17.011	18.2394	17.9743	17.6942	18.5543	17.4238	17.3288	17.0902	17.2407
1344	1384.13	14.7484	16.2625	16.5375	16.312	16.41	16.4682	15.9466	16.3419	16.5202	16.6802	16.3859
1885	733.596	11.1308	16.5166	16.8948	17.5646	16.4692	18.2162	18.6634	17.2703	17.4691	16.6499	17.6702
1081	1344.16	13.1576	20.6252	21.5277	21.3015	20.8929	21.8785	21.3798	21.2446	21.7268	21.6213	21.1775
1454	793.666	11.6335	18.2225	18.2824	18.8621	18.1517	19.4543	19.1348	18.6883	18.7257	18.1152	18.7317
1977	694.561	9.40371	12.0899	10.2665	13.9429	11.4786	14.1518	15.4652	11.7053	13.0338	11.736	13.7889
1082	836.615	9.35659	20.9656	20.8476	20.8026	21.2012	20.5665	20.6725	20.7501	20.8639	20.5471	20.865
1345	1378.17	12.2082	16.2521	16.9475	16.7091	16.4508	17.3449	16.78	16.9162	16.9594	16.9786	16.9199
20	1397.41	16.2459	17.9885	17.8027	18.0591	18.0019	18.0943	17.7022	18.034	18.155	17.7565	18.1157
21	1411.43	17.5139	19.0841	18.9653	19.0927	19.0974	19.0405	19.1438	19.1186	19.0683	19.0709	19.0049
22	1378.44	16.9808	18.8339	18.9338	18.9383	18.8318	18.9417	18.945	18.8697	18.8409	18.8424	18.8214
23	1304.42	16.5359	18.598	18.5665	18.4707	18.4698	18.5305	18.4989	18.4393	18.6517	18.5284	18.6162
1564	641.546	10.646	17.0133	16.9193	17.4704	17.1396	17.6889	19.3219	17.22	17.3928	16.4349	17.5827
1346	369.351	14.9834	20.6648	20.9353	20.4742	20.9588	20.2312	19.7736	20.4293	20.724	20.6957	20.9712
1978	711.588	10.2224	10.2353	13.3078	9.34404	11.5228	11.9844	13.0985	13.6362	9.54108	14.0051	12.4704
1455	986.91	16.3549	17.6817	17.4148	17.8748	17.8858	18.4852	19.9122	17.6185	18.0074	16.8221	17.8794
1583	863.652	14.3105	18.0732	17.8271	18.3797	18.2083	18.342	19.5658	17.9681	18.0433	17.462	17.972
1347	823.756	14.9094	20.7067	20.6467	21.173	20.9904	21.3833	21.5135	20.7889	21.141	20.5576	20.8814
1565	1183	10.656	10.5375	12.1733	14.3333	13.1387	15.1929	18.4964	13.8117	14.0593	11.1	14.5511
24	1131.3	15.8469	18.5307	18.3722	18.5399	18.5807	18.6469	18.8699	18.5599	18.5944	18.3422	18.2972
25	751.78	15.7844	19.2827	19.1619	19.4458	19.3271	19.2758	19.3715	19.2663	19.3622	19.2895	19.2402
26	1230.4	16.1449	18.4568	18.2382	18.2762	18.4126	18.2422	18.4438	18.3648	18.3516	18.3361	18.3975
27	1452.46	17.513	18.7281	18.6606	18.771	18.7529	18.7674	18.798	18.6943	18.796	18.7023	18.7798
28	1485.45	18.1562	18.6657	18.5804	18.7907	18.7295	18.8456	18.7298	18.8001	18.725	18.6304	18.6549
29	685.435	11.2962	20.89	20.8613	21.0669	21.0019	20.8002	20.8166	20.8382	20.879	20.9331	20.8627
1456	984.894	16.0998	18.4059	18.0742	18.5214	18.537	18.3212	20.1927	17.6377	18.5211	17.4819	18.508
1980	586.54	10.9081	11.1492	9.8704	12.9668	12.7683	13.5427	14.5433	11.5321	12.3515	14.5955	12.5404
1566	842.722	13.8204	16.9914	16.593	17.2507	16.9478	17.1731	18.608	16.9137	17.0538	16.2876	17.2028
1584	894.81	14.6156	18.6004	18.5432	18.9297	18.7489	19.6335	19.9004	18.7138	18.9013	18.2574	18.7943
1348	787.593	8.52907	22.3428	22.4424	22.2928	22.5671	22.2489	22.2717	22.3261	22.4779	22.1159	22.4605
30	777.795	15.8193	18.4315	18.5257	18.5509	18.6324	18.5272	18.5988	18.5347	18.5497	18.5114	18.4479
1981	766.535	9.45629	16.5672	16.4863	16.7169	17.2242	16.4174	17.2807	16.4525	16.8342	15.9274	16.9454
1567	855.718	13.8154	17.8684	17.7454	18.2523	18.049	18.0227	19.5253	17.7906	17.9318	17.2251	18.0538
1457	766.654	12.2604	19.228	19.2752	19.6468	19.1586	19.8439	19.8652	19.3165	19.2794	19.2076	19.3968
1982	731.58	10.6264	10.5483	11.9637	13.0183	12.054	13.9013	14.8359	11.6899	12.9676	9.77404	12.4005
1349	972.798	14.5739	21.0027	20.849	19.9032	20.4565	17.9875	18.3371	20.5799	20.0685	20.4352	20.4256
1568	937.796	14.8285	18.5146	18.2472	18.2804	18.33	18.019	19.3764	18.4395	18.3201	18.0852	18.2052
1585	756.614	12.278	16.1131	16.1493	16.5654	16.6669	16.5249	18.5036	16.1922	16.7194	15.4694	16.6207
31	753.795	16.1183	18.6295	18.5111	18.58	18.6138	18.5224	18.6155	18.5924	18.5443	18.555	18.5395
1458	812.733	13.4631	18.9433	18.8212	19.1827	19.1443	19.9412	20.3995	19.0833	19.3271	18.5333	19.2131
1890	1010.91	16.1361	15.8555	15.1762	15.7461	15.9901	16.4433	18.3085	15.7699	15.8451	14.2661	15.7516
1983	801.696	13.4877	15.6791	16.0121	16.1875	15.5968	17.2035	17.4564	16.0874	16.5349	15.7664	16.4609
1569	767.615	13.648	17.5688	17.271	18.0478	17.7349	18.126	19.5783	17.5608	17.7673	16.904	17.8205
1586	993.859	15.458	17.2905	16.9217	17.0663	16.9013	16.8137	18.3864	17.2887	16.9322	16.5944	16.9212
[truncated: 288 more rows]
