# Supplementary material for: Fat sensory cues in early life program central response to food and obesity
Source: Nat Metab. 2025 Dec 1;7(12):2451–73. doi: 10.1038/s42255-025-01405-8 (PMC12727534; doi:10.1038/s42255-025-01405-8)
Supplement: Supplementary file 3 — Raw data from milk metabolomics (untargeted analysis). [file 42255_2025_1405_MOESM3_ESM.xlsx]

## Sheet: Milk_Lipids_pos_un
row ID	row m/z	row retention time [min]	14_milk_WT_NCD_replicate_2_pos.mzXML Peak area	15_milk_WT_NCD_replicate_2_pos.mzXML Peak area	12_milk_WT_NCD_replicate_2_pos.mzXML Peak area	16_milk_WT_NCD_replicate_2_pos.mzXML Peak area	13_milk_WT_NCD_replicate_2_pos.mzXML Peak area	21_milk_WT_bacon_replicate_2_pos.mzXML Peak area	20_milk_WT_bacon_replicate_2_pos.mzXML Peak area	18_milk_WT_bacon_replicate_2_pos.mzXML Peak area	19_milk_WT_bacon_replicate_2_pos.mzXML Peak area	22_milk_WT_bacon_replicate_2_pos.mzXML Peak area
1	764.677	13.808	27.7833	28.4862	28.7292	28.976	28.9203	28.0711	28.1361	28.6964	27.509	28.9814
2	792.708	14.3082	27.9705	27.4862	28.4551	27.1115	28.258	26.1253	28.0813	29.3109	27.3578	27.7517
3	874.786	15.104	27.8445	27.5682	28.258	27.391	27.4938	27.3745	28.7292	28.7581	28.6998	26.6595
4	848.77	15.0699	27.8741	27.4073	28.203	26.7771	27.2803	27.1015	27.5536	28.6595	28.1842	26.8142
5	766.692	14.2514	28.0296	28.3992	28.604	28.0084	28.0084	27.3745	27.9923	29.55	27.0084	27.8445
6	738.661	13.7197	27.5389	27.5969	28.632	28.7802	29.019	27.4234	27.7064	29.6578	27.8142	28.3282
7	872.77	14.792	26.7771	27.2979	28.217	26.3342	27.3662	26.4999	27.4551	28.9512	27.6998	25.6838
8	876.801	15.3874	26.7771	27.8445	27.9923	27.3066	28.4551	26.0275	28.2123	28.8974	28.5718	26.7645
9	794.723	14.6737	27.7389	26.6595	28.0914	27.4394	28.3023	26.8858	27.4234	28.8858	28.611	27.4314
10	846.754	14.7556	28.0557	27.4551	28.2353	27.6181	27.9977	25.0233	27.7771	28.7988	27.1795	26.9539
11	822.755	15.0323	26.9428	26.4266	27.2891	25.6458	26.4008	25.4362	26.4138	27.6181	26.9428	26.0772
12	710.63	13.0943	28.5352	28.0137	28.6075	28.604	28.5573	28.0137	28.3787	29.877	27.7708	28.2935
13	712.645	13.6202	26.0813	26.1546	27.9372	25.8385	27.8504	27.2979	26.9869	28.1164	26.9869	26.1585
14	708.614	12.4268	27.5389	28.5165	28.3109	28.17	28.4354	26.3795	28.0349	29.2193	28.6561	28.7864
15	820.739	14.7181	28.0864	27.9539	28.3324	27.4314	27.4473	26.9977	28.0762	28.9841	28.8294	27.632
16	736.645	13.1755	27.9088	26.3662	28.7421	28.1459	28.509	26.632	20.9912	29.7942	27.8385	27.3153
17	818.724	14.3682	27.8324	28.0711	28.2847	27.5898	27.1214	26.9977	27.6389	28.7958	28.0864	27.726
18	790.692	13.8967	27.1115	28.611	28.2308	28.6831	27.509	27.6181	27.6798	29.1842	28.2353	27.4473
19	900.801	15.137	27.2535	27.1015	27.7895	26.6998	26.239	26.4234	26.8142	29.2825	26.4567	26.6595
20	740.677	14.1735	25.0148	26.604	27.5754	26.2838	26.0833	25.726	26.2979	27.5389	27.632	26.9539
21	684.614	12.939	27.7833	25.9134	28.0296	28.2935	27.341	26.518	28.4473	30.0217	28.217	27.3578
22	898.786	14.8299	26.2002	27.3578	26.726	27.2891	27.7389	27.341	27.9814	26.8264	26.7129	27.5389
23	788.677	13.3826	25.4105	26.1174	27.5014	25.275	25.8764	26.5754	26.976	28.5014	27.2445	26.6181
24	844.739	14.3999	26.2299	26.329	27.0401	24.7895	25.3877	25.3844	27.1604	26.5711	25.0484	26.5898
25	850.786	15.3505	25.6153	26.1055	26.3679	24.9977	26.7895	26.17	26.6181	26.9316	27.3324	25.8336
26	762.661	13.311	25.8385	25.6944	27.189	25.9998	26.0484	24.4738	26.0935	27.7195	27.3992	26.0629
27	656.583	12.1206	27.8264	27.9977	27.8858	27.726	26.7389	26.3729	26.4908	30.0609	28.3745	27.7389
28	816.708	13.9453	27.1115	26.5075	27.7895	26.0854	27.2979	25.9562	27.2077	28.524	26.3222	27.17
29	682.598	12.3099	27.3066	27.9428	27.8142	28.5573	27.019	26.8858	27.5826	28.141	27.6663	27.2535
30	628.551	11.2213	27.4394	27.9316	27.5014	28.17	28.1115	27.0296	28.0296	29.5222	28.4154	28.0084
31	902.817	15.4095	26.8264	25.1135	26.9539	26.0813	26.4583	26.7129	26.4862	27.9484	27.2262	26.1681
32	238.099	0.78758	27.8974	27.3992	25.8118	26.7389	26.632	27.0084	26.2372	27.0711	27.341	25.6209
33	768.708	14.6161	25.8881	26.2372	26.5522	25.705	25.8811	25.7568	24.7492	26.6865	26.2944	24.9361
34	680.583	11.5863	26.0359	26.8264	26.8741	27.6389	27.6595	26.2535	26.6458	28.5278	27.0505	27.611
35	926.817	15.1992	23.9933	25.9803	26.4409	25.3545	24.2607	23.4041	26.1312	27.9539	24.6811	24.5463
36	870.755	14.4667	25.4738	24.8191	26.9869	25.0935	25.7338	24.9672	25.9606	27.8858	25.6348	25.6403
37	904.833	15.6577	25.2021	24.8433	25.5315	25.6153	25.6125	25.7543	26.1795	26.3959	26.4815	24.8093
39	600.52	10.2646	26.2714	27.0401	26.3645	27.1214	25.965	25.8312	26.1015	28.7129	26.7129	27.019
40	796.739	14.996	24.6153	24.019	25.4551	23.4551	23.848	23.2679	24.7995	23.9584	25.4202	24.2243
41	896.77	14.5154	24.2317	25.0609	26.8741	25.2535	24.9933	25.3066	24.7338	27.9923	24.8576	25.705
42	924.801	14.9193	25.6595	25.0233	26.4378	25.417	27.0813	25.1095	26.4073	27.9146	24.6865	25.0401
43	786.601	8.9326	26.2463	26.3778	26.0813	27.1507	26.0833	27.1604	25.8858	26.7129	28.0813	26.4692
44	930.848	15.6627	24.0935	23.7286	24.5926	23.6649	25.1757	22.7683	24.3578	25.8336	23.5045	23.5045
45	842.723	14.1016	23.3239	24.1095	26.3393	24.7129	24.0443	24.3031	24.6153	24.6096	23.7695	24.1642
46	654.567	11.4733	20.198	27.2262	25.3679	25.9803	26.2643	25.3578	26.2838	26.1585	26.965	25.9694
47	928.833	15.4313	24.0691	23.7995	25.4645	24.8623	24.5812	23.8858	25.3778	26.604	23.5404	24.1871
48	734.63	12.6048	24.3031	26.9428	26.8264	25.1371	25.6998	25.1488	26.9203	27.7581	26.3204	24.275
49	758.57	7.92207	26.0212	26.7389	25.6757	27.0505	26.2961	26.2262	26.8504	27.5536	27.2077	26.6865
50	240.096	0.822393	26.2535	25.7645	24.1795	25.1174	24.989	25.3877	24.6153	25.4394	25.6971	23.976
51	365.106	0.558848	22.9211	23.4676	22.9013	23.2535	23.3511	23.3239	23.5522	23.417	23.5522	23.6757
52	878.817	15.6437	24.4614	22.8914	24.2021	24.4425	24.0772	23.391	24.2463	24.2607	24.9406	23.1716
54	734.57	8.4445	26.1115	26.1293	25.3578	26.632	25.9248	26.0691	26.433	27.2445	24.9628	26.4785
55	647.459	12.1618	24.5045	24.3101	24.5105	24.632	24.4676	24.2096	24.2607	23.3101	24.4425	24.7338
57	814.692	13.5912	24.2243	24.3975	24.8142	24.2607	22.5978	21.7888	23.1271	26.0148	22.9206	23.9225
58	706.598	11.7677	25.5433	24.8997	25.8623	25.9361	25.0359	23.7695	24.848	27.3239	25.391	26.329
59	182.19	0.739224	23.1763	23.1246	23.2253	23.5165	23.2821	23.417	23.2285	22.9868	23.2961	23.48
60	846.755	13.8162	20.3343	21.1532	22.7433	22.0865	22.4646	21.992	21.2162	21.0123	21.408	22.369
61	706.538	7.47642	25.3031	24.3444	24.6264	25.867	25.4041	25.2679	25.6649	26.2874	25.9912	25.8623
62	922.786	14.6781	23.9225	22.9608	25.5522	24.275	22.8282	22.6086	25.3239	24.2535	24.6595	22.97
63	760.645	12.9659	22.8833	23.1038	25.7389	24.48	23.4676	22.9802	22.7901	26.8623	23.5285	24.0854
64	221.111	0.69922	25.2643	25.019	23.391	24.8385	24.0526	24.9628	24.6649	24.7594	25.1449	22.9749
65	766.692	14.1827	28.0296	28.3992	22.6291	28.0084	28.0084	27.3662	27.9923	28.4862	27.0084	27.2077
66	813.685	10.413	25.1871	25.8433	24.1015	25.0484	24.9584	25.0062	25.3745	26.002	25.391	24.604
67	810.601	8.86016	24.3712	25.6096	24.2317	26.3712	25.1095	25.4138	25.6486	26.4629	25.8647	25.9225
68	744.554	9.07023	24.8528	25.4073	24.4425	25.5285	25.2571	25.1757	24.5696	25.8974	25.918	25.452
70	840.708	13.7594	22.4101	23.5754	24.8044	22.8613	22.7322	22.1806	21.4835	22.6724	23.1676	23.0395
71	820.739	13.745	22.3873	21.6238	22.9073	22.3006	22.1365	20.8608	21.8479	23.3511	20.8771	21.8596
72	736.645	12.8805	27.9088	26.3662	23.2466	28.1459	22.4925	26.632	28.4113	21.9274	22.6118	26.8623
73	860.77	14.9411	23.5404	22.5628	23.3511	23.5522	23.867	23.2679	23.4923	24.848	23.6431	22.5228
74	952.833	15.2551	22.9491	22.1233	24.317	24.5045	24.895	22.8457	23.4923	25.8191	23.9933	22.2879
75	874.786	14.6466	21.8794	27.5682	22.3317	26.604	20.3197	27.3745	24.5463	21.1514	20.7844	26.6595
76	760.585	8.66296	25.7695	25.0567	24.8385	26.7517	25.4105	25.1642	26.6181	27.3828	26.673	25.5315
77	713.569	12.425	23.3645	22.4789	23.9495	22.091	22.8443	21.4761	21.3048	21.9056	21.7952	22.8462
79	950.817	14.9831	23.3239	22.9958	24.2607	24.8811	23.4923	22.9888	24.1719	26.0793	23.9847	23.5754
80	740.677	14.0643	25.0148	26.604	26.5507	26.2838	26.0833	25.726	26.2979	27.5389	27.632	26.9539
81	956.864	15.6386	23.1727	22.7048	22.9948	22.3611	23.5285	21.0806	23.391	24.3239	23.4923	22.6355
82	894.755	14.2586	21.4861	25.4862	24.6811	25.4073	22.2811	20.4799	25.433	25.3578	22.4868	22.1747
83	626.536	10.4494	23.0051	25.4041	25.065	24.6209	24.1719	24.2535	24.7389	26.7517	24.895	25.3877
84	794.723	13.6725	21.2653	21.3047	22.8786	21.1892	21.9742	21.9628	21.54	24.002	21.5288	21.4879
85	712.645	13.4516	26.0813	26.1546	20.5227	25.8385	27.8504	27.2979	26.9869	22.7426	26.9869	26.1585
86	822.755	14.2187	20.6198	21.1142	22.7492	20.6665	21.1569	20.6387	21.4617	22.7118	21.8986	21.8476
87	769.632	13.8115	21.7802	22.0272	22.787	21.8499	21.9172	21.9583	21.043	22.6874	21.0451	21.7913
88	738.661	13.5648	27.5389	27.5969	22.9586	28.7802	28.9428	27.4234	27.7064	23.9495	27.8142	28.3282
89	764.676	13.6473	27.7833	28.4862	23.391	28.976	28.9174	28.0711	27.8324	23.7182	27.509	28.9814
90	954.848	15.1038	22.5224	22.3129	22.1268	23.2381	22.0866	20.8516	23.0609	22.0025	22.4621	21.4954
91	901.797	14.8265	20.6743	19.7403	19.4347	21.7418	22.1659	20.0065	21.7907	21.9731	20.8472	21.0998
93	793.632	13.3937	21.0321	21.6209	23.2408	20.5631	21.0405	22.4651	21.6131	23.4298	22.675	21.0439
94	782.569	7.85356	24.3444	25.3444	23.6757	25.5463	24.3101	23.8576	25.2463	25.6458	25.1214	25.2891
95	634.541	9.32809	24.5869	23.6971	24.1719	24.5926	24.5285	24.2243	24.867	24.5696	24.2463	24.8528
96	652.552	10.7006	24.3778	25.8019	24.5105	25.1055	25.0484	23.4041	25.2891	26.1546	25.3342	24.8093
97	636.556	10.1105	24.989	24.5285	24.2961	25.2891	24.7796	24.6703	25.239	24.3778	24.5754	24.9672
98	224.084	0.802464	23.8858	24.1488	22.2745	24.1795	23.4425	24.4041	24.0526	23.9933	24.6486	22.5468
99	930.848	15.5228	24.0935	23.7286	22.1868	23.6649	24.3444	22.7683	24.3578	19.4903	23.5045	23.5045
100	904.833	15.4326	25.2021	24.8433	21.6711	25.6153	22.1288	25.7543	26.1795	21.8446	26.4815	24.8093
101	732.614	12.1763	23.9584	24.4105	24.7945	23.9316	23.9495	23.1795	24.5105	23.3101	23.9584	24.141
102	792.708	13.2542	21.0887	21.0716	21.1296	21.2236	21.3884	21.6892	22.5695	23.1909	20.7605	22.5253
104	768.554	9.02215	24.1565	24.7129	23.654	25.0233	24.5983	24.6375	24.8764	25.3511	25.417	25.002
105	786.661	12.9215	21.7782	21.7847	25.3444	26.1293	22.0008	24.7234	22.1097	25.3645	25.6068	23.6096
106	920.77	14.4144	21.5648	22.9016	24.0275	23.3511	22.7499	21.8181	23.1607	24.8336	22.8123	20.8404
107	932.864	15.9147	23.3778	21.8324	23.0732	22.5638	23.6431	22.9025	23.7695	24.0854	24.0854	21.9705
108	767.616	13.2854	22.0604	20.9612	21.6811	20.936	20.1532	20.7681	21.3635	23.3101	22.7589	20.5512
109	888.802	15.2604	22.872	22.9205	23.1053	24.2317	23.3239	21.6306	22.0505	24.4425	23.5522	21.0576
111	610.541	9.92405	24.1795	23.4425	23.6865	24.1253	23.9225	23.7182	24.1253	22.8168	23.4676	24.2535
112	876.801	15.042	26.7771	27.8445	22.5724	27.3066	21.3593	26.0275	28.2123	22.8008	21.7412	26.7645
113	790.692	12.4304	21.0439	22.0129	21.0872	21.5211	21.4141	20.7171	20.9653	21.7919	21.2775	21.3758
114	741.6	13.1843	21.4851	21.6384	23.7077	21.8139	16.8208	21.8761	22.2537	23.6865	17.5271	22.9049
115	716.523	8.06552	23.6971	24.3578	23.3376	24.0854	24.0935	22.4711	24.2821	24.4862	24.558	24.3444
116	715.585	13.0697	21.3734	21.8385	21.4009	22.5555	21.4616	21.9246	22.8493	21.4337	21.0306	22.5603
119	742.539	8.25549	24.1332	24.7796	23.848	24.4676	23.391	24.317	24.8044	25.0148	25.1527	24.8858
120	572.489	9.28849	23.7895	24.976	23.9225	24.9316	24.945	23.3239	24.8191	26.3745	25.217	24.3101
121	729.543	12.4322	21.1686	21.8279	23.1291	19.836	21.9854	21.5577	19.7652	21.7319	21.1641	21.0249
122	795.647	13.8993	21.7755	22.1195	22.9173	21.6469	21.7548	20.9448	21.7491	22.8703	21.1899	20.8895
123	414.337	0.827079	23.2679	23.5522	22.3658	23.0258	23.0059	22.4863	23.8288	23.8191	23.6096	23.2961
124	743.616	13.7162	20.9714	21.2046	22.5155	20.7226	21.5186	20.7053	20.3764	22.3184	21.4183	22.1255
125	778.692	14.0666	22.4972	22.2584	22.5492	20.9543	22.9149	21.8104	22.7366	23.8858	22.0019	21.8891
126	797.663	14.3088	21.1534	19.5012	21.9938	19.6889	21.0557	19.9037	21.2916	21.5643	20.9079	20.9676
127	717.6	13.6111	20.6388	21.2738	22.536	20.0807	20.8201	21.4259	21.5054	22.7502	21.0429	21.1474
128	954.848	15.4479	22.5224	22.3129	23.5285	23.2381	22.396	20.8516	23.0609	24.9271	22.4392	21.4954
129	678.567	10.8216	22.5324	24.2961	24.3444	24.4984	24.9847	23.4425	22.3931	24.8997	25.0062	24.7129
130	956.864	15.3449	23.1746	22.7048	22.1284	22.3611	23.1298	21.452	23.391	23.2019	22.1458	20.3614
131	656.583	11.275	22.3507	23.0182	22.8378	25.3943	23.2679	24.1174	21.2029	23.9847	22.5768	22.3486
132	689.569	12.9298	20.6425	20.6032	23.101	22.7049	21.0263	20.902	21.2398	23.5285	21.7929	21.9717
133	710.629	12.6875	28.5352	28.0137	22.5988	28.6075	22.8577	28.0137	28.3787	22.4094	21.3694	27.0711
134	948.801	14.7443	22.109	22.3245	23.895	22.9365	22.1687	21.6011	22.1266	24.9316	22.1188	21.9032
135	661.538	12.1226	23.0808	23.2192	23.3511	20.2342	20.4722	21.6241	21.9724	24.1795	23.2141	23.0536
136	684.614	12.4382	22.6165	28.1214	22.9849	28.2935	20.7337	26.518	20.8929	24.4234	22.8305	26.726
137	958.879	15.608	22.8297	21.4324	22.025	23.1483	22.5443	20.4296	23.3101	22.5698	23.2334	21.7202
138	703.575	7.25159	24.2961	25.1174	23.3645	25.1681	24.0275	24.217	25.0359	25.2426	24.5696	24.7234
139	890.817	15.5244	21.4385	22.4256	22.2061	23.8288	22.7495	22.2244	22.0917	23.7594	23.3239	21.781
140	784.585	8.20418	24.5638	21.0409	24.1642	25.5285	24.6153	23.9406	24.7492	26.3926	25.632	22.1154
141	687.553	12.2993	22.5793	21.9212	23.4298	20.731	22.2451	22.1324	22.5997	24.002	20.5378	22.3509
142	524.371	3.61524	23.2202	23.3101	22.5613	24.9628	23.654	23.654	24.5638	25.8927	24.9803	24.3239
143	902.817	15.1079	26.8264	25.1135	22.3143	26.0813	21.3644	26.7129	26.4862	22.3561	22.203	26.1681
144	598.505	9.4689	23.0179	24.2463	23.9406	24.558	24.1174	22.1905	24.1015	25.6784	24.0935	23.6096
145	633.506	11.2146	22.5342	23.5754	23.3511	23.218	23.0446	22.177	21.6514	21.7177	22.8753	22.3539
146	582.51	8.92122	23.3511	20.5605	23.1009	21.3665	23.3239	21.9509	22.9834	21.5019	22.3683	23.5522
147	771.647	14.2449	20.5111	20.4352	21.2099	20.1057	21.5466	20.589	20.7619	20.4899	19.245	20.6535
151	958.88	15.8998	22.8297	22.9169	22.6735	23.1483	23.1234	22.1937	23.3101	23.8576	23.2334	21.7202
152	732.554	7.6841	23.9134	24.848	23.3239	24.7492	23.7594	24.2463	24.5404	25.1795	24.5869	24.6757
153	823.679	14.372	21.4122	21.1688	22.2575	20.1997	20.9551	20.2035	20.9639	21.5628	20.4162	21.2281
154	877.725	14.7897	19.7999	19.651	21.8808	18.5846	20.4309	19.3028	19.915	21.4447	20.8133	18.1167
155	892.739	14.0427	21.8076	21.9003	22.4027	21.8906	21.6802	20.8692	21.9259	23.1441	20.2638	20.7588
156	809.606	13.4046	19.9378	19.8021	22.3795	19.2659	20.1697	21.3652	20.5132	22.392	21.7289	20.0376
157	808.583	8.91931	22.1314	23.5165	22.8982	23.6971	21.2751	24.1565	23.2679	23.0373	24.824	23.391
158	757.574	13.1891	20.3616	20.103	22.7011	21.2874	21.48	20.8271	21.2395	22.6775	20.5374	20.9906
159	946.786	14.539	21.4391	21.2898	20.3765	22.6285	22.4246	21.612	21.8967	22.7835	22.3613	21.3667
160	886.786	14.976	20.9468	22.6779	22.4603	22.0829	22.3284	21.8405	22.674	22.8023	22.3368	22.4877
161	806.724	14.1411	20.2688	21.2418	20.834	21.3795	20.0833	20.8952	22.2361	21.0009	19.3277	22.439
162	783.59	13.3325	19.6188	19.0664	22.3315	19.7436	20.1415	19.5068	20.3503	22.3735	21.7627	19.5661
163	929.83	15.1598	19.6174	18.6575	19.8509	19.0517	19.9735	20.3073	20.1578	22.3905	20.5114	18.6135
164	980.864	14.8508	19.544	20.9693	21.4922	19.2591	21.9076	21.1438	21.3297	22.1006	22.2101	20.5125
165	866.723	13.942	21.0577	22.552	21.2175	22.0463	23.867	21.1655	20.9032	22.9908	23.4923	20.5649
166	745.632	14.1676	19.2898	20.1208	21.7236	20.1504	19.9949	21.1325	20.2264	20.6741	20.3488	20.5194
167	762.601	9.47377	23.9933	24.7441	23.0296	24.7594	23.7594	24.0609	24.5225	25.0443	23.8576	24.3578
168	752.677	13.9993	21.9301	22.6831	22.7138	22.3579	23.237	21.3836	22.5289	24.1174	22.659	22.7921
169	554.478	7.91365	22.9962	21.4396	22.6729	22.5556	23.1098	22.2657	22.6781	21.5739	22.4302	23.417
170	685.538	11.5914	22.1085	22.5974	22.8948	21.5038	21.6556	22.4789	21.9921	23.848	20.798	22.803
171	982.88	15.2121	20.3496	21.0867	21.4593	20.0355	19.5548	20.4949	19.7134	22.7038	20.9191	19.7407
172	705.543	12.9221	20.5764	19.7283	22.3293	21.1552	20.4202	19.9433	20.2908	22.6835	20.5415	20.9896
173	821.663	13.9537	21.7557	21.7536	20.7255	20.097	22.0115	20.8752	21.5577	22.8262	19.9439	21.979
174	496.34	2.77344	23.2464	23.1469	22.0902	24.1642	23.1468	22.9868	23.895	25.0484	24.0854	23.6971
175	703.528	12.3062	21.5269	21.9012	22.6495	19.8653	21.4349	18.928	19.6191	23.1289	21.2404	21.7867
176	791.695	13.8052	26.228	27.7325	26.7129	27.2353	26.632	26.7389	26.7895	26.9316	27.341	26.5898
177	731.559	13.0917	20.4539	20.7994	21.3216	20.0116	20.5397	20.877	20.9441	20.8899	20.2675	21.5116
178	758.629	12.2588	22.2894	22.4484	23.867	23.5404	22.8793	21.3999	22.5889	24.7024	22.7653	22.3359
179	733.575	13.6128	19.78	20.1779	21.7272	19.0558	19.6173	20.179	20.4991	20.8797	20.1994	19.8468
180	849.694	14.4139	21.037	20.0999	22.3136	19.7507	20.1584	20.5171	21.1923	21.9323	21.0171	20.5447
181	759.59	13.7152	19.9857	19.3894	21.5524	19.1036	20.8637	20.6049	20.2153	19.7367	20.9991	20.9242
182	813.637	14.3123	20.4094	18.8619	20.8804	18.6285	20.3471	18.9638	20.1007	19.3719	18.334	19.6606
183	708.614	11.9119	21.4374	28.524	21.8652	28.1795	22.8399	26.3877	26.8504	23.169	21.3394	28.7988
184	960.895	16.1646	21.8962	22.0328	21.9026	22.6886	21.7707	20.2611	21.9733	21.4771	22.4268	20.8834
186	605.475	10.263	21.4877	22.8008	22.345	22.0921	22.2895	21.9233	21.461	23.8858	22.4822	22.5423
187	740.523	8.00001	22.826	23.4551	22.3509	23.1973	23.1468	23.0376	23.3645	23.6431	23.6209	23.4041
188	862.822	15.7637	21.639	22.2347	21.3028	20.6492	21.5592	21.5082	22.3779	22.9475	21.9964	21.013
189	628.551	10.2385	21.8141	22.4446	21.9079	21.5504	21.6709	21.3533	21.0565	23.4298	21.3668	22.3686
190	780.552	7.91731	22.9018	23.848	22.4436	24.002	23.0691	23.2821	22.3496	24.2821	24.1095	23.417
191	799.679	14.6647	20.412	19.3248	21.4186	19.733	20.1148	20.0068	20.15	19.726	21.3225	19.692
192	730.539	6.97009	22.4316	22.9792	22.3254	23.4041	23.192	22.788	23.0847	24.0275	23.9672	23.7492
193	834.791	15.4716	21.418	22.129	21.2108	21.4518	20.7618	21.1489	21.9465	22.3096	21.5096	20.8749
194	677.512	12.1193	20.2102	21.1032	22.431	20.3129	20.0809	20.6325	20.9038	23.2679	21.4264	21.7576
195	788.617	9.71497	23.3511	23.9225	22.7102	24.5345	23.417	23.7695	23.9406	24.7389	24.3975	24.2535
196	858.755	14.6132	21.7911	22.2455	21.9148	22.2636	21.7254	21.0225	22.3643	23.2233	21.4706	21.2581
199	750.661	13.5103	20.8456	22.5992	22.07	22.7281	22.4569	20.9142	21.0878	23.4298	22.4436	22.1828
202	766.538	8.20711	22.8245	23.632	22.6005	23.417	23.1806	23.0695	23.5638	23.9043	23.9225	23.8385
203	834.755	14.7865	22.7935	23.2535	20.4842	22.9647	23.0907	21.4436	23.3239	21.7994	22.5972	22.4779
204	739.585	12.6059	22.4469	22.0007	23.1454	21.2778	21.0743	21.6392	22.243	20.6997	22.2955	20.5835
205	678.507	6.59249	22.9682	23.417	22.7407	23.6431	23.4298	23.2821	23.2961	23.9225	24.0105	23.8093
206	649.481	11.2161	22.3508	20.9824	22.5325	21.7744	22.0918	19.2821	20.6405	20.7282	19.6195	21.8844
207	548.504	10.2859	21.8398	21.9337	22.014	21.7637	21.759	21.7406	21.741	21.3904	20.4872	21.8359
208	853.725	15.0708	19.1709	19.0327	19.3819	18.6962	18.9267	18.8054	19.6881	18.8014	19.9725	19.0152
209	847.678	14.048	19.5553	19.5831	21.697	20.0774	20.1063	20.2531	18.7359	21.6757	19.5174	19.6912
210	808.739	14.6241	19.8985	20.4073	21.0282	21.6032	22.0543	20.5516	19.6751	21.1217	21.7955	21.5326
211	835.667	10.3862	22.7158	23.2357	21.7873	23.1984	22.3763	22.6119	22.8935	22.0349	22.9828	22.9382
212	659.522	11.4534	21.4652	16.7517	22.4996	20.7093	23.0208	21.6485	21.3271	23.4551	22.9191	20.8016
213	782.57	7.65573	24.3444	25.3444	22.1013	25.5463	23.0313	23.8576	25.2463	24.2891	25.1214	25.2891
214	704.583	11.3404	22.3117	23.0947	22.2171	23.4676	23.0254	21.5965	23.1818	23.5638	23.2961	22.748
215	850.786	14.9541	24.317	26.1055	21.5974	24.9977	20.8333	26.17	26.6181	21.4281	20.8046	25.8336
216	756.551	8.44488	22.8706	23.0335	22.0115	23.2168	22.6234	22.9158	23.2679	23.3778	23.3511	23.1716
217	624.52	9.77022	22.5983	24.141	22.7224	22.7431	23.1476	21.5967	23.48	23.6757	23.0227	22.9882
218	812.617	9.2339	19.3911	23.1578	22.2988	24.1253	23.0794	23.0939	23.5638	24.6595	24.1253	23.7796
219	806.76	15.1311	20.1479	20.298	20.2965	19.3228	19.1516	18.6164	19.4426	20.7189	20.2961	20.1863
220	839.653	14.3647	20.756	19.98	21.1473	19.1062	19.7356	19.8935	18.898	18.712	20.1038	20.1605
221	784.645	12.6489	22.254	23.047	21.8674	22.506	22.9493	21.5213	21.2713	23.035	22.6647	22.2947
222	825.694	14.7179	20.4532	18.0831	21.2857	19.6452	20.3227	18.9773	19.6765	21.0556	20.6144	20.1349
223	838.692	13.3841	23.391	23.8385	21.7995	24.5522	20.8133	22.309	21.605	20.3251	21.3917	20.1412
224	787.621	14.2475	19.8324	19.4676	21.0621	19.2557	19.9144	19.9907	19.7387	20.8179	19.134	19.5565
225	701.512	11.5891	22.0588	20.094	22.2256	20.6188	22.1195	21.6728	21.1019	23.0563	20.0438	20.7497
226	724.645	13.4099	21.8833	22.5014	22.1779	20.6933	22.6506	21.2104	20.1691	23.48	21.4591	21.9748
227	851.709	14.7591	19.7496	19.5161	21.4516	19.4802	21.4703	18.1676	20.1062	19.7848	19.2362	19.5187
228	724.528	8.49503	22.6913	23.6431	22.0116	23.1794	22.6108	22.7672	23.0931	23.4041	23.1144	22.8221
229	1356.15	12.9276	17.7043	18.4404	19.2794	19.8273	19.3126	18.9356	19.0511	19.6114	19.4123	18.9515
230	916.833	15.5405	20.2274	21.2781	21.154	22.3147	21.8235	21.1396	22.3815	22.8573	22.0528	21.3366
231	837.637	13.9518	20.3035	18.843	22.0387	18.9435	20.9242	20.7971	19.7282	21.7526	19.7409	20.1614
233	860.807	15.485	21.5629	20.7808	21.1481	20.369	21.3107	21.0789	22.2452	22.5054	20.521	20.7488
234	520.34	2.45699	22.0726	22.5016	21.8843	24.2821	22.9723	22.0422	23.6649	25.141	24.019	23.6209
235	621.449	10.2714	20.6849	21.5175	21.7555	21.1433	22.501	21.0174	20.5796	23.1062	21.6525	21.649
236	411.347	10.2678	21.4567	22.2595	21.3845	22.3418	21.6033	21.2085	21.6516	23.059	22.3069	22.428
237	984.895	15.8868	20.1998	21.685	21.3932	20.8782	21.8854	20.6837	21.1899	22.7681	21.7161	18.9159
238	612.556	10.7111	22.9498	22.6111	22.3227	23.3376	22.5847	22.6614	23.0628	21.6462	22.4249	22.7655
239	931.772	15.2256	17.9916	19.394	20.833	17.9335	18.1938	18.5968	19.6967	21.107	18.5518	17.6175
241	982.88	15.6566	20.945	20.8777	21.2892	20.7952	21.7778	19.8264	21.8715	22.6104	21.3481	20.502
242	411.347	11.2077	21.5538	22.1499	21.5971	22.6058	21.3185	19.5724	20.6548	23.8288	22.7977	22.3529
243	780.708	14.1099	16.9858	21.1906	20.6595	21.9385	20.565	20.245	22.2906	19.2509	19.9642	22.2457
244	766.536	9.07649	22.2349	22.6822	21.7904	22.6048	22.4839	22.471	21.5983	22.6868	22.9111	22.6644
245	875.71	14.4847	20.2549	18.9036	21.856	19.6053	20.5235	19.932	20.1314	21.8386	21.6846	20.0183
246	829.703	13.3706	19.1954	19.2137	21.1624	18.9892	19.154	19.7826	19.9373	21.4389	20.8864	19.1845
247	836.77	15.0708	21.8592	21.9755	20.6437	21.6805	22.1141	21.3882	22.071	20.373	21.9375	21.4733
248	890.781	13.8937	20.0059	19.4233	19.0557	18.8052	18.9142	19.794	19.6653	20.4122	18.0758	19.7554
249	584.525	9.71376	22.4111	21.4235	22.0762	22.2556	22.1435	21.6561	22.0087	20.9862	21.6341	22.2738
250	575.504	13.8465	17.0657	19.1001	19.2916	18.6176	18.2517	17.5668	18.669	19.8844	18.7217	18.0314
251	834.719	13.7739	18.2922	19.1439	20.1508	19.171	19.2388	19.7178	18.0275	19.328	18.1049	18.4642
252	730.598	11.5519	21.9337	22.6412	22.6032	21.5012	21.5122	20.9519	21.9545	21.7726	18.8603	20.6483
253	914.817	15.2878	21.4845	20.8473	21.6373	20.7988	22.3536	20.0731	22.0429	23.1447	22.4492	20.8267
255	754.692	13.7168	19.4339	18.3849	20.6338	18.8486	19.4928	19.5616	19.3427	21.7107	19.0159	19.3046
256	608.525	9.12776	23.2013	22.7559	22.8092	23.4298	23.0803	22.7558	23.1597	22.5915	22.551	23.1709
257	495.441	13.6563	19.4466	19.6903	18.1357	19.1168	19.4317	19.1087	20.1257	21.9801	20.3566	19.315
258	526.447	6.99096	21.8275	20.3418	21.5133	21.6676	22.1218	21.0188	21.6443	20.9246	21.6255	22.2436
260	480.309	3.06563	21.7637	22.289	21.308	22.9052	22.1646	21.7593	22.7444	23.7389	23.2535	22.6593
261	439.378	12.1072	21.1392	21.7037	20.9469	21.0932	19.3103	20.2213	20.6626	22.2818	22.2705	21.7107
262	836.734	14.1421	19.9797	20.5721	20.228	19.1917	18.4679	18.619	19.5449	19.5884	17.9775	20.1364
263	495.441	13.0205	18.8674	19.5674	20.8052	20.7106	20.4962	19.6498	20.5142	21.2154	20.3566	20.0227
264	1351.19	12.9277	17.0006	18.187	19.8155	19.5542	19.1772	18.2024	18.8218	20.9063	19.4476	18.5958
265	522.355	3.00973	22.1788	22.959	21.4696	23.654	22.3493	22.253	23.417	24.5045	23.391	23.2961
266	831.719	13.889	19.7516	19.3138	20.9293	19.8414	19.8694	19.1947	19.1119	19.5958	20.4517	19.5154
267	776.677	13.6122	20.6096	21.1867	19.876	19.5627	21.3557	18.6239	21.2735	20.9555	20.8429	20.9306
268	782.724	14.2076	18.3207	19.2239	20.2632	19.3693	18.6694	19.1253	19.1927	19.9481	18.5295	19.3761
269	467.41	12.2144	21.4627	21.4632	20.7465	21.3461	22.0738	18.3988	20.7388	21.4564	21.5194	21.0618
270	929.756	14.9447	20.1003	18.6465	20.8724	19.4137	19.3834	19.6664	19.0795	21.1733	19.1714	18.9177
271	808.703	13.6679	20.5638	20.1457	20.5886	18.036	20.4872	19.0789	17.7817	19.6262	18.9406	20.0511
272	808.585	8.06353	21.9948	22.9492	22.2851	23.976	22.9459	21.3071	23.4551	24.275	23.0366	23.7077
273	901.725	14.5084	19.0019	18.7379	21.4874	18.8925	21.5273	20.2762	20.2207	21.6743	18.8536	19.883
274	878.817	15.4123	24.4614	22.8914	20.3651	24.4425	23.2028	23.391	24.2463	17.9375	24.9406	23.1716
275	632.525	8.72835	21.7207	21.9149	21.1653	21.3368	21.0393	20.2161	21.3494	20.642	20.2255	21.5893
276	711.553	11.7883	20.8355	21.5551	22.3031	22.0018	22.8562	19.7931	21.5681	23.3778	22.0507	22.1759
277	752.676	13.0983	18.9881	20.7266	19.7698	20.6625	19.0686	20.2307	20.1095	20.7344	19.3196	20.5786
278	482.324	3.6496	21.4829	21.6636	20.8619	23.2507	21.5883	21.9474	22.7567	23.654	22.8097	22.5152
279	865.668	14.409	18.9912	18.3922	21.1542	18.5592	18.5092	19.2844	19.0974	20.7477	18.7381	19.3328
281	439.378	11.2032	21.4454	22.1493	20.3396	22.4223	21.9639	21.2805	22.1701	23.2246	21.7055	22.2087
282	728.52	7.46822	21.8924	21.1663	21.3159	22.564	19.9251	22.0649	22.401	23.095	21.6352	22.4905
283	467.41	13.0077	19.5174	19.1922	20.7916	20.9773	19.4016	19.1144	20.1649	22.9503	20.596	20.0293
284	819.647	13.5041	20.4518	19.7098	21.5546	21.0395	19.5625	18.9774	20.227	21.5611	19.7239	21.044
285	755.559	12.5598	21.4313	21.1784	22.3517	20.1536	20.9526	20.6124	20.5154	19.78	21.3881	20.3109
286	815.653	14.6641	19.3107	18.1811	20.499	18.9301	18.9409	17.8725	18.3626	19.0463	19.4484	18.23
287	638.572	10.8575	22.9273	22.7877	20.0378	23.3645	22.6682	22.9319	23.1867	22.1289	22.5665	22.7428
288	556.494	8.71667	22.1062	20.8274	21.7121	22.0449	21.9853	21.3048	21.6853	20.4537	21.435	22.128
289	650.645	12.6783	21.0898	21.2346	20.5868	21.798	21.1133	20.9944	20.0843	22.2506	21.5978	21.8741
291	726.661	12.974	18.5758	19.0425	20.9133	20.6237	20.659	18.9601	19.4934	22.0334	19.5549	19.1507
292	862.75	14.0511	19.9369	19.9035	19.1125	17.7172	19.0019	17.534	18.9228	19.9708	17.731	19.1151
293	855.741	15.3429	18.928	18.6178	19.3283	18.1785	18.1073	18.2317	18.1396	19.3404	19.1699	18.4829
294	675.496	11.4531	18.9082	20.539	21.824	19.9076	22.2252	20.7716	20.576	22.6868	21.6783	19.8405
295	832.776	15.1748	19.66	18.1611	19.8959	19.4358	19.9946	19.1236	19.7409	20.5797	18.417	19.6767
296	803.688	13.2995	18.0971	18.2599	20.6141	18.7392	18.7454	18.3427	17.6868	18.3217	18.2777	18.3889
297	986.911	15.9289	20.9428	21.3118	19.7749	21.8537	19.7374	19.2478	21.017	21.0709	20.559	19.8799
298	1008.9	15.1922	17.8089	18.7601	19.647	18.631	17.6344	18.3684	19.7544	21.3117	19.3024	18.3289
299	918.848	15.499	18.8325	20.0205	19.8969	20.5624	20.4461	17.9314	20.9197	21.1754	18.6215	17.3085
300	808.776	15.4509	20.4114	19.9938	20.0916	18.8271	20.3992	19.5482	20.1668	20.6003	19.9578	18.4764
302	750.661	12.3996	18.8324	20.7243	20.5024	18.0431	19.0665	19.0097	18.539	20.2215	19.2722	19.4495
303	986.911	16.1466	20.9428	21.3118	20.9558	21.8537	20.7144	20.2811	21.0086	21.0709	21.4414	19.8799
304	648.629	11.6989	21.7303	21.383	21.0845	22.6578	21.5693	21.6005	22.0465	21.3971	22.319	22.5204
305	984.895	15.6475	20.6689	21.685	20.1788	20.8782	20.2695	20.7624	21.1899	21.1986	19.8147	18.9159
306	411.347	12.2847	19.209	18.7889	20.182	20.475	20.9586	19.8554	19.4851	22.458	21.5771	20.3389
307	836.807	15.7284	21.1027	21.3879	20.5444	21.845	20.7046	20.9926	21.2383	21.8012	21.3195	20.3222
308	738.505	8.04769	21.378	21.2094	20.9496	21.6376	21.6548	21.4491	21.8396	21.8051	22.0141	21.8343
309	519.441	7.91718	21.5839	20.236	21.4595	20.6622	21.8786	20.3846	20.5407	20.0276	20.5488	22.0836
310	832.583	8.85623	20.8675	22.5344	21.0277	23.0254	19.9739	22.2112	21.9926	23.1011	22.8087	22.537
311	756.614	11.8449	21.5205	21.9443	21.2426	22.9363	22.1168	20.72	21.7009	22.3062	21.9816	21.446
312	790.536	9.00055	21.7104	22.0031	21.2091	21.3121	21.3309	22.1165	22.2163	22.3454	22.5928	22.3043
313	749.641	12.3822	18.5242	19.0982	20.6707	18.5549	18.9804	19.4646	18.0293	19.6965	18.9187	20.0588
314	864.765	13.8246	18.8293	20.2256	18.071	17.8105	18.6715	18.3371	18.8317	20.0673	18.224	18.8754
315	978.848	15.2682	19.9835	18.9793	21.4207	20.5825	22.1551	19.6559	21.0733	23.0027	22.1127	19.9916
316	810.661	12.6146	20.8877	21.6611	19.4759	21.4087	21.4261	18.0212	20.619	22.7488	20.788	20.4556
317	832.74	14.3018	21.7686	22.4207	20.3226	22.5987	19.8233	21.2411	21.2473	20.8816	22.1364	21.927
318	782.567	8.64983	22.5934	22.1338	21.4664	23.632	22.0922	22.2291	23.5404	24.2679	23.654	23.148
319	383.316	10.266	20.6115	21.3895	20.6828	21.74	20.6428	20.3517	20.7606	23.1352	21.7293	21.2128
320	754.656	12.9092	18.4688	19.2228	20.1225	18.0721	19.2717	17.7883	18.7185	20.1284	17.743	19.0709
322	778.728	14.7794	18.6141	18.0943	19.2706	19.0573	19.9938	18.209	18.7112	19.3789	17.9004	19.1512
323	976.833	15.0379	19.0575	19.145	21.2435	20.8223	19.4073	17.8851	20.3584	20.3537	20.9266	18.3092
324	810.682	10.7897	20.5502	21.3701	20.3331	21.5004	20.6862	20.6646	20.6161	21.8961	21.6589	21.531
325	864.708	13.5474	20.108	20.4342	21.6934	22.455	21.712	20.0134	21.7863	22.6222	20.8212	21.1255
326	773.663	14.6103	18.9401	19.5228	20.4366	18.5337	19.8651	19.4682	18.7332	19.7971	20.2525	18.8747
328	888.765	14.2285	18.5107	18.6936	18.9956	18.5641	18.0513	18.2348	17.4905	19.3609	18.3706	17.9332
329	549.488	13.7727	19.5047	19.0933	19.818	19.6072	19.8838	18.6592	19.3603	19.8133	19.6255	19.4946
330	764.52	8.25275	21.6766	22.3062	21.3308	22.0209	20.6956	21.9046	22.2699	22.2839	22.5426	22.3818
331	662.572	10.3107	22.4446	22.2595	22.3913	22.5928	21.9984	22.2538	21.6995	21.2197	20.9729	21.7636
332	615.496	9.90849	21.5447	20.9422	21.1378	20.5623	21.4171	21.1309	20.8911	20.2764	20.2978	21.5861
334	909.788	15.6528	17.8459	17.1031	19.7125	17.6686	18.8188	17.2153	18.3449	18.5003	18.2613	16.9018
335	1300.09	12.0723	18.1952	18.9825	20.1851	18.765	18.6706	18.6909	19.4858	19.7547	20.1444	19.6078
336	311.126	1.29375	20.8258	20.9089	20.3782	20.7275	20.4329	20.9115	20.7934	20.1024	20.652	20.8827
337	467.41	7.49518	21.5568	21.2781	21.1781	21.3739	21.0143	20.9674	21.3463	20.9223	20.8893	21.1635
338	547.472	8.90622	21.3257	20.2049	21.1173	20.5777	21.4395	20.3866	21.0076	19.2829	19.3043	21.0498
339	863.653	14.0406	18.8356	16.9944	20.5693	18.8696	20.5801	18.644	17.3331	18.6526	18.774	18.4701
340	411.347	13.0683	19.2907	19.7075	20.2263	20.1109	20.6716	18.922	20.6581	21.4971	21.0868	19.4755
341	580.494	8.21796	21.58	20.2523	21.4639	21.2483	21.8394	20.5505	21.2713	20.4905	20.8143	21.7398
342	780.671	13.0578	18.4137	19.2361	20.3637	18.9337	19.9427	19.4292	19.6516	20.2176	19.099	17.8315
343	724.645	12.3058	19.7548	20.1416	20.4643	18.3234	18.7195	17.883	19.8294	21.5605	19.8584	19.4387
344	838.749	13.3763	18.5509	20.2418	19.7849	17.5782	17.6519	16.9836	17.7381	22.7543	21.407	18.6216
345	575.504	9.90696	21.9256	21.5491	21.4445	21.7157	21.6366	21.667	21.8	20.1962	21.1907	21.8682
346	836.677	12.9088	20.2162	20.6733	20.873	22.305	20.0119	18.1978	21.1126	20.1431	20.0967	20.1739
347	521.457	13.1051	18.4934	20.5656	20.4271	19.9213	18.5179	20.0915	19.9861	21.7601	19.4426	19.5878
348	478.293	2.50831	21.3418	20.1312	20.2164	23.5869	22.504	20.9333	21.4805	24.1871	23.6431	22.0499
349	812.698	11.7922	21.1287	21.3905	20.5931	21.614	21.1206	21.2109	21.2736	22.0381	21.5029	21.7084
350	752.713	14.7668	19.4162	18.6115	19.0182	19.1806	18.4365	18.4586	18.1567	19.9505	19.3348	17.9966
351	634.541	9.62465	21.305	22.0224	21.2899	22.5788	21.9694	21.6289	22.1956	24.1015	21.4949	21.9923
352	660.557	9.73434	21.9939	23.3101	22.5935	23.9847	21.7638	22.6763	23.7594	23.0122	22.3457	21.9933
353	398.342	0.914248	20.3559	19.8964	19.8871	19.9419	20.996	18.9736	20.8992	20.7408	21.3614	20.6994
354	867.684	14.7524	19.0742	19.1142	19.8765	18.2708	20.1829	17.236	17.9827	17.9378	17.7208	18.459
355	725.557	7.24248	20.9563	22.8278	20.9823	22.849	21.668	21.9124	22.5268	22.9708	22.3071	22.3948
356	559.433	7.9116	21.0787	19.2051	20.816	19.911	20.9475	20.012	19.2023	17.6957	19.9089	19.8333
357	726.661	13.9233	20.3594	20.6177	20.6556	18.1503	20.819	19.8075	20.0702	20.7107	21.3959	18.932
358	980.864	15.4831	19.2374	19.9513	21.2731	20.8845	20.0326	18.6048	19.8403	20.1992	20.5047	20.2816
359	860.77	14.7988	23.5404	22.5628	20.153	23.5522	23.867	23.2679	23.4923	17.7487	23.6431	22.5228
360	904.591	7.69467	20.5916	17.1792	20.8893	14.933	21.5105	17.5729	14.1673	22.2404	22.0263	15.048
361	942.848	15.2532	18.2381	19.0741	17.3781	20.3397	17.051	18.7229	19.8535	19.336	19.1101	18.0585
362	626.536	10.4227	23.0051	26.204	19.8934	24.6209	25.7619	24.2535	24.7389	26.7129	25.6012	25.3877
363	727.528	11.7587	20.3763	20.1589	21.7084	21.2814	20.5537	20.57	20.716	22.6059	21.0617	20.9804
364	495.441	8.50127	20.2901	20.0159	21.2755	20.8252	21.458	20.8214	20.5852	20.4016	20.914	21.3376
365	804.552	7.86514	21.295	22.4386	20.617	22.4728	21.2405	21.4912	22.2231	22.4661	22.0839	22.0881
366	544.458	8.3064	21.3036	22.8619	21.3694	21.7639	21.9842	20.7467	22.2064	22.8464	22.2679	19.8847
367	947.746	15.2396	17.7523	17.9717	19.6676	16.3893	17.7446	17.284	18.0134	18.0817	17.4599	17.698
369	632.634	12.6774	19.7591	20.5485	19.8239	21.1917	20.5183	20.409	20.8687	20.9293	21.0015	21.2676
370	698.63	13.3071	20.1119	18.0168	20.5537	19.8044	19.828	19.9661	20.767	22.642	19.881	19.6599
371	976.833	15.025	19.0575	19.145	18.5214	20.8223	19.4205	17.8851	20.3584	20.6949	20.9266	18.3628
372	529.399	2.99481	19.8999	20.1552	19.814	19.9303	19.8848	20.0848	19.9213	19.3072	19.7233	20.1065
373	641.512	10.1048	21.889	21.1127	21.3211	22.031	21.6594	21.6669	21.909	20.8692	20.5839	20.8353
374	658.541	9.25064	20.8522	21.9494	21.2726	21.3536	21.9151	21.1816	20.5847	23.2249	22.0949	20.4445
375	810.719	14.1228	20.0732	20.5561	19.0247	17.3615	17.7017	18.4403	18.1024	18.9985	17.5302	18.995
376	714.507	7.30697	20.8362	21.7679	20.8263	20.948	21.2721	20.8846	21.3411	21.4614	21.5768	21.5541
377	587.465	8.89594	20.4476	19.5633	20.7215	19.6238	19.1313	20.252	19.2961	16.6889	17.9318	20.611
378	750.697	14.3864	19.5537	18.1092	19.4325	19.1464	19.2621	17.7167	19.1747	19.9938	19.3023	18.1003
379	704.523	6.79691	21.5592	22.323	21.1974	22.4404	21.9278	21.8069	21.905	22.5751	22.6107	22.5216
380	864.765	13.6807	18.8293	20.2256	18.2308	17.9107	18.4172	18.4184	18.6739	20.0673	18.224	19.4973
381	892.796	14.0528	19.7432	19.6357	19.22	20.6137	20.4163	19.8684	20.1351	23.168	19.6966	19.183
382	570.473	8.50403	19.6437	21.6124	21.3709	22.0444	22.173	19.4586	21.5017	23.1836	20.814	17.8691
383	493.425	12.4182	20.5193	19.7283	20.1876	20.7823	21.2541	19.1151	20.119	20.7394	20.9364	19.7843
384	493.425	13.0969	19.5951	19.4715	19.9917	19.8211	19.5644	19.1151	20.119	21.5729	19.7122	19.9548
385	944.77	14.1874	17.6089	20.261	20.2442	20.5428	19.4141	19.1564	20.2822	20.9075	19.6617	19.5849
386	521.457	8.70349	19.644	20.8754	21.3025	21.4824	21.4861	21.1216	21.2866	19.5628	20.6658	18.891
388	806.57	7.44742	20.9042	21.2273	20.8102	20.6854	21.3844	19.891	22.2097	22.6863	22.1237	20.2054
389	1352.12	12.2484	18.213	19.1184	19.2266	17.7764	17.3855	15.7097	16.5478	21.2131	17.9511	17.5628
390	740.523	7.82518	22.826	23.4551	20.769	23.1973	21.4693	23.0376	23.3645	22.1055	23.6209	23.4041
391	718.538	8.83536	21.9659	22.6523	21.3119	22.2652	21.9065	22.1209	20.2516	21.9034	22.1743	22.1369
392	655.47	9.32764	21.237	20.3672	21.0364	21.0263	21.2005	20.9004	21.3466	20.8945	20.9505	21.2923
393	888.765	14.0182	19.1059	18.6936	18.9634	18.5641	18.3634	18.2348	19.1071	20.4232	18.3706	19.8193
394	575.407	7.90868	20.7226	18.2267	20.5778	20.1156	20.7122	19.8071	20.4606	18.9091	19.8239	20.7824
395	830.724	13.4983	18.1812	18.314	18.4889	18.0765	18.2655	19.0965	18.0156	18.087	20.1472	19.0158
396	639.496	9.32681	21.3703	20.5726	21.0677	21.283	21.2509	21.091	21.5633	20.9946	21.0231	21.517
397	696.614	12.7089	20.0715	20.9928	20.5447	22.0722	22.0548	20.5805	20.3656	22.8205	21.5822	20.8768
398	430.332	0.670227	19.9378	21.0113	19.8963	19.9815	20.3103	19.7779	21.4075	21.1285	20.7006	20.8323
399	657.486	10.1076	21.5128	21.0635	21.1606	21.5679	21.3664	21.2225	21.5497	21.0573	21.2485	21.4315
400	631.47	9.91875	20.9973	20.3211	20.7509	20.7694	20.924	20.6988	20.2127	20.0072	20.6395	20.9672
401	630.619	11.7331	20.9424	20.7274	20.3087	22.0827	20.9559	21.0398	21.4425	20.8035	21.6676	21.9202
402	617.514	9.39473	21.5139	18.2167	21.0733	18.4554	21.7193	21.3308	21.8718	21.0485	21.1574	17.7897
404	601.481	6.46387	20.0982	20.4072	19.8749	20.3127	19.9581	20.2932	20.1039	19.3256	19.9169	20.3414
405	546.353	3.59753	20.6863	20.7932	19.898	22.6119	21.0709	21.1727	22.0864	23.5165	22.4877	21.8828
406	808.703	13.4776	20.5638	20.1457	20.0588	18.7378	19.3342	19.0789	18.5207	21.3764	18.9406	20.0511
407	810.601	8.55217	24.3712	22.4524	21.3809	26.3712	22.3397	25.4138	25.6486	23.654	22.3887	25.9225
408	940.833	14.9509	16.8078	18.6594	19.3028	17.45	18.1061	19.2448	19.2903	17.2796	18.676	17.0931
409	698.629	12.1268	19.3215	19.2018	20.5712	19.7569	18.6157	18.9306	19.4182	22.0687	21.1821	19.5768
410	978.849	14.5076	18.8745	18.1945	20.3797	19.2567	20.6861	18.9412	19.5543	21.4826	20.4686	18.3598
411	914.781	14.3251	19.3382	19.472	19.1093	20.2771	18.9059	19.4111	17.8919	19.0129	19.5641	18.4319
412	756.554	7.20115	21.4155	22.2085	21.1361	20.6321	21.0663	21.618	22.2594	22.8669	22.4515	22.5747
413	788.544	7.60574	22.3842	20.0081	21.7864	20.0011	21.8521	19.9985	21.9242	21.552	22.06	20.0752
414	746.57	9.85392	21.2325	21.7742	20.7095	21.6669	21.3727	21.4564	21.5977	22.1294	21.9819	21.8378
415	523.472	14.1804	17.5831	18.9705	18.9863	16.4622	18.4892	18.5665	17.9377	20.532	19.0446	18.0939
416	631.491	10.4431	19.7593	20.5339	21.2726	19.8472	20.4303	19.0553	20.7988	21.1908	21.0374	20.1037
417	937.797	14.5064	18.0138	18.1823	20.3722	18.7435	20.6852	17.9743	17.6337	20.9877	20.4689	19.252
418	960.895	16.0253	21.8962	22.0328	18.8449	22.6886	21.7716	20.2611	21.9733	21.4784	22.4268	20.8834
419	765.6	12.82	22.1453	17.9375	21.8784	20.9983	18.9416	19.6668	20.5857	22.3715	19.3122	19.8331
420	812.655	13.4269	20.2	19.4937	19.6102	21.421	20.393	20.2495	20.6866	21.2798	21.164	21.2328
421	491.41	6.99362	21.2513	20.2732	20.9347	21.1302	21.5076	20.7018	21.2004	19.8291	20.9536	21.7391
422	579.498	6.46674	20.145	20.2349	19.8829	20.1232	19.8966	20.0644	19.9892	19.235	19.7824	20.1671
423	688.491	7.11427	20.3932	20.8472	20.3332	20.7152	21.1137	20.7569	21.0793	21.2645	21.5036	21.248
424	549.488	9.69895	21.3504	20.7512	20.9176	21.1978	21.1019	20.987	20.9597	19.4097	20.5124	21.299
425	883.75	14.0447	17.6102	16.6043	19.7543	18.3692	17.3376	17.8202	17.2756	18.0531	18.4695	17.8575
426	603.439	8.88673	20.0282	16.652	20.4949	19.5124	19.4732	20.0256	17.836	15.6022	18.5911	20.3611
427	519.441	12.4828	17.3341	18.9454	19.647	18.2764	19.573	17.8517	19.1339	19.6407	18.959	18.5918
428	858.791	15.1931	17.2743	19.5035	19.5976	18.5434	18.8612	18.9829	20.1306	20.5503	18.9659	18.7059
430	784.645	12.6349	22.2829	23.047	21.6687	22.506	22.8512	21.5213	21.2713	22.4572	22.6647	22.2947
431	917.7	14.5104	17.8962	17.9514	19.7901	17.6192	20.3913	18.6602	18.8414	20.6107	17.6392	17.8515
432	753.614	8.13751	20.2877	20.4311	20.0618	20.3662	20.1338	20.358	20.2226	19.6862	20.0731	20.4681
433	835.622	13.4933	18.4017	18.5674	20.7275	18.9644	17.5131	17.8279	19.144	19.8411	18.1932	17.0117
434	531.402	6.99789	20.6861	19.6096	20.3151	20.6505	20.9553	20.211	20.59	19.8327	20.5647	21.1177
437	972.802	14.5554	19.2597	19.4349	19.6169	20.306	20.0407	17.6496	19.8225	21.7699	20.1132	18.7622
438	837.682	11.4395	21.0393	20.1994	20.3532	21.1553	19.7721	20.8773	21.5656	21.0915	20.9825	20.9938
439	722.63	12.8012	20.3927	21.0495	20.6458	20.5302	20.8528	19.6929	20.9484	21.245	20.8786	19.0644
441	1006.88	14.9249	18.4586	18.7352	17.1597	19.5534	18.2738	18.8855	19.4427	21.3845	18.5238	18.7702
442	914.781	14.4151	18.6087	19.472	18.9682	20.1143	19.7059	18.8261	17.8919	19.0129	19.7321	18.7175
443	577.519	10.6696	21.5941	20.8238	20.9229	20.8678	21.0354	21.5527	21.5719	20.2195	21.0683	21.2565
444	812.617	9.18707	22.4626	23.1578	20.5124	24.1253	23.0332	23.0939	23.7182	22.9979	24.2961	23.7796
445	493.425	7.69927	21.3357	20.7859	20.9509	21.4727	21.5524	20.8762	21.1057	19.9316	20.663	21.4841
446	789.637	14.6106	18.2759	17.6468	19.6379	18.0362	18.8261	18.8598	17.9795	17.7496	18.8964	17.8677
447	770.57	9.39615	20.8102	21.4534	20.3947	21.5755	18.5497	21.166	21.5001	22.0858	19.3132	21.6465
448	860.734	13.4759	17.6084	19.1165	20.0711	17.1112	17.539	17.3783	18.6776	20.9192	18.0207	18.0451
449	888.765	13.5858	19.1059	18.849	18.1419	18.8287	18.3634	18.0754	19.1071	21.3564	19.1688	19.8193
450	886.75	14.0036	17.1314	20.082	18.9544	17.1385	17.0165	18.1321	16.9193	19.2461	16.5502	17.0315
451	911.781	14.4681	18.6	18.1781	20.6118	17.8591	19.0033	18.6611	18.4162	21.0617	20.5183	18.946
452	738.647	7.48459	19.9855	20.1632	19.4762	19.9169	19.4912	20.0063	19.9657	18.4721	17.9576	20.0567
453	892.796	14.012	19.7432	19.6357	19.22	20.6137	21.2944	20.0269	20.1351	21.5825	19.6966	19.183
454	801.685	10.9144	21.3854	22.0041	20.6575	22.2419	21.3321	21.2625	20.0864	22.0504	21.5824	21.5629
455	888.801	15.1709	21.747	22.0818	22.1152	21.6208	22.8747	21.4706	22.0505	21.1547	22.5114	20.7934
456	528.462	7.73335	21.1092	19.9262	20.8217	21.1797	21.1909	20.2823	20.7003	19.7513	20.6949	21.1052
457	832.664	10.7814	19.1762	19.2647	19.1442	19.3724	18.4688	17.9489	18.0359	19.9075	20.4023	20.116
458	513.537	8.03544	19.6498	19.8554	19.5354	19.1865	19.6441	19.8188	19.7035	18.953	19.5394	19.8008
459	596.489	8.78378	20.562	22.1703	21.2202	20.2134	21.6082	19.631	21.2686	22.05	20.7227	20.7702
460	670.598	11.2198	20.3314	19.9804	20.2781	17.9633	19.6796	19.2715	19.6062	21.3902	19.5728	20.1666
461	791.616	12.8726	18.1207	20.9884	19.6792	17.0387	19.15	18.5829	21.1104	20.1933	19.8163	19.1201
462	700.628	14.0962	19.2377	18.5608	19.2724	18.9584	19.201	19.3879	19.207	18.3395	18.9984	18.9586
463	888.838	15.7436	18.4556	20.271	19.4015	19.5692	19.8533	19.4438	20.5339	21.1688	20.0833	19.1582
464	530.478	8.51751	20.0948	19.2622	20.5537	20.3685	20.6314	19.5019	20.0667	20.1108	19.7858	20.771
465	945.731	14.9249	18.8099	17.3759	19.6648	17.8434	17.431	17.865	17.8956	19.7877	17.63	16.8142
466	617.512	10.6811	19.9826	17.9822	19.9451	20.7953	19.7422	20.076	19.8718	19.0186	18.9143	20.0871
467	824.557	8.90758	20.3367	21.3672	20.025	20.9915	21.1062	21.1349	20.0341	22.1782	22.1646	21.475
468	558.509	9.5187	20.5347	19.8243	20.4147	20.1426	20.426	19.4799	19.9434	20.1591	19.7347	20.5481
470	918.848	15.7722	19.9633	20.0205	19.9354	20.5592	20.439	19.5549	20.9197	21.1855	20.3323	19.6398
471	935.804	15.6837	18.3184	15.9981	19.0028	15.55	18.3117	16.7815	17.6727	18.9562	18.476	16.122
472	916.796	14.5244	19.294	19.1411	19.4671	19.7802	19.3052	19.3459	19.3608	19.6572	19.7277	18.8241
473	925.762	15.6502	16.7952	16.2338	18.8961	16.0493	17.6962	16.3101	15.8241	16.6567	17.9148	16.1143
474	632.525	8.68537	21.7097	19.6102	20.4294	20.9234	21.7259	20.3487	21.3022	20.6429	20.4897	21.0824
475	860.734	13.852	18.0135	19.1165	18.4432	18.7204	18.2711	17.3783	18.6776	19.5487	16.4372	19.0351
476	647.465	10.3921	20.1458	20.6446	19.978	19.7093	20.0713	18.4734	19.4998	21.9025	20.6194	19.7821
478	664.588	11.0065	21.4882	21.5105	21.0597	22.038	21.4129	21.4219	21.9478	20.9484	21.0945	21.3205
479	1244.02	11.1793	18.8345	19.1195	20.1797	18.5554	19.2159	17.6494	18.7552	20.0737	19.6312	19.1528
480	491.41	12.412	19.6784	18.49	19.3875	18.0865	19.3606	17.5063	20.0409	19.279	18.3902	18.6123
482	964.854	15.1656	17.7848	16.3699	18.5087	17.2384	18.0348	15.5309	18.6402	17.3366	18.219	18.5431
483	832.703	13.33	18.8233	18.9111	19.1629	17.7097	19.1462	18.4658	16.7672	19.3179	19.1277	18.2683
485	912.765	14.1212	19.0511	20.5054	19.2571	19.247	18.1968	17.6854	18.3877	18.3326	17.9048	17.2059
486	916.796	14.5255	20.0683	19.1411	19.3557	19.7802	19.978	18.3756	19.3608	20.3295	20.5041	18.6937
487	552.463	7.2483	21.0031	19.6504	20.6812	20.9406	21.2038	19.862	20.752	19.9081	20.4341	21.1862
488	650.536	9.97856	21.144	22.8482	21.6316	22.0667	22.0911	20.2856	22.4334	22.865	21.9418	21.6308
489	686.572	10.0232	21.3857	19.5231	20.7866	19.5371	21.5424	18.1131	19.3924	21.8229	21.3789	18.6423
490	802.692	13.6872	17.6215	17.7313	18.7111	18.1581	17.774	18.1099	16.6052	18.8921	17.981	18.9842
491	944.864	15.4865	19.3717	20.0097	18.2256	19.7274	17.8496	19.0541	19.0912	19.2668	18.8186	18.7863
492	754.538	6.93633	20.147	20.8484	19.889	21.434	20.735	20.3125	20.8585	21.6593	21.407	21.5159
493	886.786	14.8282	20.9468	22.6779	17.6046	22.0829	22.3284	21.8405	22.674	22.8023	22.3368	22.4877
494	577.444	9.29082	20.0337	21.2849	20.1444	21.1851	20.6766	19.6538	20.8547	22.3597	21.3934	20.5295
495	933.788	15.457	18.4388	17.2694	19.5655	17.4137	18.7683	16.9796	17.7558	19.3974	18.1748	18.0934
496	737.569	12.2053	20.1337	19.7945	19.9245	19.8471	19.8644	18.0362	19.2012	19.6368	19.903	20.1026
497	475.415	10.2878	19.4396	19.6234	19.7071	19.2222	19.4919	19.428	19.4277	16.0733	19.4678	19.5114
498	883.772	15.6124	17.9948	14.9553	18.6382	16.8651	18.5026	17.0705	16.9601	17.4126	17.3149	17.0423
499	762.504	8.00247	20.4099	20.9952	19.8999	20.7896	20.6781	20.6949	20.8786	20.985	21.0761	20.9718
500	606.51	8.54443	22.0257	21.539	21.465	21.5943	22.0531	20.3731	20.882	20.4707	20.4825	21.0725
501	589.481	9.7138	20.3697	19.5901	19.8322	19.8882	19.2303	19.2279	19.9729	18.7109	19.0718	19.8786
502	383.316	12.2882	19.2891	20.1323	19.3954	18.3632	19.9958	18.3578	19.5234	20.5345	19.8432	18.8043
503	834.601	8.57937	20.5743	19.2784	19.6956	21.4653	20.4921	20.7267	21.1246	21.8869	21.2607	20.8195
504	965.828	14.9162	19.1025	17.9238	18.1005	18.5341	17.7022	17.7963	18.5306	20.6061	17.8992	17.8588
505	478.293	2.48158	20.6939	19.2846	19.5026	22.9121	21.6874	20.293	20.9318	23.3778	22.8032	21.3329
506	518.322	2.76087	20.3991	20.2335	19.2699	21.1701	20.2426	20.085	21.0537	22.1527	21.1855	20.8242
507	834.68	11.7396	19.9802	19.3761	19.5014	20.2342	19.8341	20.0981	20.0282	20.483	19.4197	20.429
508	1194.82	9.62427	19.5914	19.6847	19.4656	19.6551	19.5198	19.8471	19.6852	18.76	19.5003	19.7657
509	383.316	11.2936	19.6048	20.3436	19.643	19.219	19.7155	19.2652	20.4042	21.1201	20.1311	19.2906
511	561.449	8.72345	19.331	18.4577	20.0763	19.2702	19.2032	18.003	19.717	18.7288	18.2003	17.7188
512	918.842	15.5357	17.6697	17.0908	19.0968	18.3523	18.8317	16.8139	18.7164	19.6368	19.1348	17.5226
513	547.376	6.99681	20.1572	19.2447	19.907	20.1038	20.4204	19.7352	20.1202	19.5757	20.1916	20.4795
514	544.34	2.45758	20.5412	20.2647	19.0296	22.4392	20.9594	19.2471	22.2164	22.9865	22.009	22.0193
515	670.598	12.567	19.9925	19.8785	20.282	20.2893	20.038	18.3724	20.4412	21.8097	20.3881	20.3755
516	1012.93	15.7476	17.8002	19.2545	18.2632	19.6708	18.8809	16.249	18.2876	18.5782	17.3691	17.7639
517	502.293	2.52083	20.5203	20.3621	19.1221	22.6336	21.628	19.3526	21.0684	22.1458	22.7969	21.4896
518	393.261	1.84923	20.2697	17.2987	20.2297	18.8663	19.9714	20.4624	20.6102	17.7452	19.0292	21.4745
519	909.546	7.63946	20.2683	11.5733	19.8133	14.8407	20.2336	14.0903	12.9466	20.9209	20.8032	13.4502
521	788.52	8.20601	20.5713	21.2278	20.2717	21.0584	20.7915	20.7437	21.1875	21.3182	21.2461	21.3665
522	523.472	9.51105	20.522	20.0428	20.3867	20.2706	20.6372	19.1839	19.7095	19.8408	17.7408	20.6537
523	658.541	9.34436	20.8533	21.089	20.081	21.6666	21.8806	20.1827	21.0117	23.0859	21.9384	20.7256
524	748.528	8.20919	20.4579	21.8115	19.7074	21.1811	20.2818	20.7356	20.5973	20.9424	20.7756	20.1625
526	1295.13	12.081	16.8885	16.6834	16.4293	17.1607	18.266	16.5822	18.3419	20.3886	19.1567	17.7738
527	630.509	8.42738	20.5244	19.9996	19.7107	20.7556	20.3693	18.6649	19.8956	19.0526	19.4277	20.2235
528	586.541	10.5383	20.1793	19.7787	19.9599	20.2835	20.0197	19.4277	19.7219	20.2816	19.6973	20.0065
529	899.71	14.2113	17.4673	15.539	17.5554	17.0417	17.0237	16.9898	16.7962	15.9392	15.0918	17.818
531	1212.03	10.6564	18.5721	17.246	18.7534	17.5612	18.2881	18.8591	18.9104	17.7023	18.0408	18.7914
532	603.535	10.8206	20.977	21.695	20.205	21.2463	20.1065	21.3154	20.2862	19.2926	19.3423	19.8318
533	337.274	7.9114	19.6924	18.3664	19.4107	19.0162	20.1753	19.3788	19.7186	18.1673	19.5817	20.4664
534	491.41	11.7273	18.2143	18.49	18.9614	19.5403	19.3119	17.5063	19.5135	20.5384	17.9236	18.607
535	782.687	12.3195	18.8796	19.0003	19.4162	17.0496	18.8026	17.463	17.1187	22.4132	20.2739	19.5166
536	784.666	10.7889	19.6667	18.6993	19.1293	20.3825	19.4044	20.2287	20.1299	20.7092	19.6005	19.7085
537	784.585	8.2693	23.3376	23.2961	20.2133	23.9672	24.4105	22.9975	23.4923	22.4449	25.3066	23.9847
538	817.632	13.2841	17.6141	18.1678	18.8518	17.9527	17.1721	16.6462	17.5936	16.9378	18.9445	18.1493
539	781.575	12.7911	21.216	17.5436	21.1293	19.9655	19.5572	18.486	19.6539	19.5133	18.8789	18.3074
540	858.755	14.3605	21.7911	22.2455	19.4231	22.2636	19.2209	21.0225	22.3643	17.4427	18.9269	21.2581
541	886.822	15.5121	19.1165	18.8328	19.6547	19.5428	19.8528	18.1842	19.6181	21.2353	19.7322	17.3426
542	792.554	8.71378	20.1849	21.2808	19.7537	21.102	20.3624	20.6605	20.6976	21.3281	21.0322	20.7296
543	353.269	1.86531	20.2762	16.7759	20.1446	18.5826	19.858	19.9057	20.0901	17.5898	19.0571	21.3009
544	807.59	12.8198	16.4357	17.8364	20.3412	18.0041	17.9714	15.3577	20.1414	20.3527	18.9598	18.7729
545	650.476	5.75432	20.1924	20.7677	20.0458	19.9351	21.0649	20.5717	20.2012	20.8517	21.5625	21.1196
546	502.291	3.06527	19.8053	20.3848	19.2801	21.0797	20.1089	19.8445	20.8339	21.5516	21.1386	20.8229
547	702.567	10.6531	20.5696	21.224	20.821	20.0592	21.3014	18.8193	19.7553	21.6716	20.5039	20.6243
548	752.559	9.51756	20.4175	20.7669	19.7287	20.9436	20.5306	20.6729	20.7549	21.2998	21.0827	20.6878
550	832.703	12.9155	18.2553	18.9111	16.3617	17.7097	18.4671	18.4658	17.643	20.739	19.1001	17.5243
551	657.507	10.6765	20.072	18.3903	20.3392	19.855	19.9692	17.9679	20.3553	21.9245	20.2893	19.974
554	683.522	10.7824	17.3738	19.8511	19.5684	20.5396	19.1537	16.6074	17.3292	19.6414	19.998	20.0219
555	764.523	7.57949	19.3566	19.7412	19.7444	18.9826	20.1406	18.9484	20.6828	21.2029	21.0824	18.703
556	629.454	9.08913	20.091	20.1061	20.5683	20.6466	20.6204	20.0046	20.7488	19.3263	20.3342	20.6748
557	946.879	15.7692	16.7366	17.3446	18.201	18.0154	18.0489	17.6916	18.0563	17.6467	18.9747	16.52
558	688.588	10.6263	21.2148	21.9158	20.5435	22.1879	20.9628	20.7887	21.9935	21.5355	20.9177	20.7695
559	750.544	8.67565	20.7732	21.6192	20.6725	21.3426	20.7825	20.912	21.3083	22.113	21.5062	20.5431
560	754.656	11.5444	18.9716	18.7042	18.2234	19.2956	19.0688	19.3869	20.0981	22.2459	20.3696	18.7537
561	675.544	6.35444	19.9271	20.6167	19.3104	20.8613	20.0597	20.1106	20.7705	20.946	20.5517	20.6295
562	754.536	7.68245	20.6181	21.6623	19.8721	21.4923	20.4237	21.0196	21.2761	21.8848	21.3106	21.3715
563	756.554	7.27067	21.4014	22.0962	19.4276	20.6263	21.0663	21.5196	22.2402	21.4234	22.4515	22.4278
564	561.488	6.4625	19.236	19.4925	19.0256	19.3616	19.1822	19.3901	19.2226	18.4748	19.0278	19.4478
566	619.53	10.1072	21.1164	20.862	20.3826	21.4614	20.933	20.9163	21.4417	20.4235	20.7504	21.1607
567	313.274	9.90022	20.5017	19.6316	19.4674	20.0581	20.0541	19.7207	20.1586	18.8372	19.9487	20.4989
568	746.51	8.49509	20.1609	21.0554	19.4854	20.5754	19.9952	20.2982	20.5835	20.7257	20.5473	20.2232
569	603.46	9.4659	19.3666	20.6886	20.1159	20.3372	20.344	18.7381	20.4592	21.7816	20.1446	19.1358
570	711.567	8.28293	19.5183	19.7165	19.257	19.0482	19.2378	19.5751	19.2511	18.2456	19.0058	19.2946
571	690.507	7.86002	20.2089	21.0597	19.7202	20.1976	20.2383	20.1495	20.2192	20.4477	20.469	20.4566
572	642.567	10.2324	19.3832	19.5419	19.3106	19.3125	20.2832	18.8834	18.6157	21.0917	19.5645	19.6512
573	1010.91	15.5144	18.0355	17.703	18.2942	17.6627	18.6206	18.0406	18.1391	19.1316	17.5399	18.0287
574	990.87	15.214	16.3146	16.536	18.1176	15.964	17.8867	16.6395	17.4081	19.1418	17.2316	18.1574
575	860.734	13.8577	18.0135	19.1165	18.4432	17.8218	17.4034	17.3783	18.6776	19.5487	16.4372	18.5264
576	855.719	13.4961	18.6703	18.4038	19.567	18.5877	18.8424	15.8397	18.2766	19.66	17.7392	18.4643
577	880.591	7.57907	19.6015	10.9842	19.7421	11.898	20.2156	14.3682	14.2739	20.9245	20.8623	11.0479
578	578.478	7.73667	20.3277	19.6827	20.5981	20.5907	21.4053	19.2573	20.0991	20.9994	20.0645	20.4242
579	796.525	7.89853	19.9331	19.5673	19.5323	20.9411	20.1828	20.3164	19.6571	21.6395	21.4273	20.1393
580	337.274	7.01758	19.6088	18.4212	19.1435	19.7731	19.8001	19.11	19.8299	18.457	19.3274	20.348
581	670.611	11.7123	19.771	19.1264	19.1174	20.4905	19.3941	19.8506	19.9741	20.3918	19.7482	20.5434
583	502.447	7.4975	20.4595	18.8331	20.2896	19.1109	20.5089	19.4629	20.0534	19.5754	17.1967	20.6477
584	788.518	9.06926	19.9113	19.6898	19.4827	19.8137	19.883	20.033	19.8023	19.523	19.6848	19.8955
585	398.342	1.49229	18.7225	18.9709	18.4736	18.7651	18.8036	18.3469	19.4991	19.7547	18.8902	19.5078
586	672.627	12.6745	18.4165	18.0575	18.4051	16.9537	18.5047	19.1758	17.8635	19.4408	19.3994	19.6385
587	712.492	7.06743	19.4415	19.8607	19.2291	20.0028	20.2001	19.9872	20.0985	20.4398	20.5916	20.2936
588	957.788	15.2424	18.2085	16.0062	19.1346	17.1704	17.5997	16.3422	17.0265	18.8088	17.7114	15.6856
589	806.57	7.44207	20.8928	21.5648	19.375	22.2206	19.7203	21.0137	22.1912	20.6858	22.1237	22.5288
590	722.63	11.5744	19.5598	19.6251	19.3401	18.351	18.5118	18.2437	18.7786	20.4837	17.8165	18.6974
591	927.741	14.5835	17.1432	16.6152	18.1833	17.0424	18.4765	15.233	16.7659	19.6329	18.1335	17.7872
592	593.418	9.28786	18.245	20.3892	19.4628	20.2596	20.3368	18.793	19.8616	21.5331	20.6102	19.65
594	876.765	11.1301	19.1744	18.2881	19.0313	18.3711	18.7351	19.5248	19.2988	18.3014	18.2454	19.4052
595	804.744	14.8181	18.817	18.1417	18.9824	18.9368	19.2964	18.4289	18.3581	19.0995	18.5451	17.4323
596	832.703	13.3791	18.8233	18.5804	18.9546	17.0348	16.707	18.4658	16.7672	19.3179	19.1277	18.3252
597	738.507	7.26678	19.4643	20.7024	19.7031	19.6342	20.1877	19.3566	19.7932	20.3295	20.4163	20.2626
598	700.573	7.63535	19.9985	20.4244	19.2822	20.7299	20.0046	20.1977	20.5076	20.9317	20.552	20.6402
599	906.607	7.97103	19.139	16.1136	19.4724	17.9781	19.9917	17.5486	17.7655	20.4601	20.475	17.7084
600	728.583	11.0007	19.8694	20.6701	20.1509	21.4145	20.7224	18.8279	20.0729	20.7685	20.4146	19.7953
601	702.507	6.13447	19.3544	19.6372	19.2129	20.3581	20.392	19.5565	19.6121	20.7604	21.1383	20.7159
602	775.656	12.5671	17.3882	18.9384	20.1115	18.7394	18.7406	17.8851	18.9458	17.8341	18.2992	17.657
603	613.48	9.13719	20.7465	19.3031	20.2778	19.3614	19.7721	18.9351	20.4537	19.0232	19.8266	19.6329
604	784.702	12.379	18.2957	18.6351	17.8187	17.3213	17.6246	15.2166	16.6489	19.5227	18.4373	15.5444
605	1020.92	15.7036	18.4118	17.8946	18.5004	17.9985	17.9334	17.8804	19.2949	19.5211	18.6103	17.8672
606	886.75	13.6228	17.1036	20.082	19.3509	16.9075	17.0165	18.1321	18.4377	19.4101	19.3437	16.4904
607	892.739	14.0043	22.5058	23.2486	17.6491	23.4298	21.6802	21.6603	23.2378	21.7493	20.2638	22.5168
608	992.885	15.4632	17.9256	18.0889	18.673	16.702	18.2241	17.4163	18.447	19.4929	18.0699	18.9597
609	383.316	9.27554	19.1457	20.218	18.957	20.816	20.8014	19.0071	20.3936	21.8068	20.9997	20.0393
610	337.274	9.01452	19.3411	17.6849	19.0256	19.2071	18.5366	18.4292	19.5014	18.8357	18.3738	19.5117
611	887.563	7.68131	19.6611	18.5723	19.342	19.2864	17.8797	18.546	18.2095	15.3292	19.4851	18.8682
613	531.548	8.03449	18.4206	18.5418	18.205	18.4386	18.1969	18.413	18.1996	17.4551	18.0496	18.536
614	882.755	14.4634	17.1061	17.5195	18.8625	17.7758	17.9199	17.989	17.245	20.2532	16.7335	18.1387
615	591.499	7.31008	18.1411	19.2195	19.8493	19.75	17.6882	19.8112	20.4327	18.584	19.5975	21.4067
617	944.864	15.7656	19.0293	20.0097	19.1057	19.7274	19.7505	18.3712	20.2485	20.4562	19.7487	18.7863
618	533.418	7.76411	20.0942	18.597	19.6067	19.6226	20.132	19.4823	19.8629	18.8012	19.7176	19.6728
619	780.554	7.24423	19.5023	20.4651	19.8018	21.4572	20.329	20.049	20.2174	21.0827	20.3597	20.546
620	772.525	8.5694	18.1553	19.0192	19.1398	18.7771	19.8711	18.3685	20.4703	20.7509	18.844	18.2391
621	812.518	8.9974	19.2819	19.2723	18.9263	18.8774	18.8142	19.5131	18.3406	18.9651	18.3514	19.4494
622	786.502	8.25514	19.7421	20.1489	19.3241	19.3	19.8776	19.9323	20.1108	19.7763	20.1952	20.1858
623	768.554	8.87949	24.1565	24.7129	19.4083	25.0233	24.6096	24.6375	24.8764	20.7461	25.417	25.002
624	502.293	2.49185	19.7708	19.5267	18.6486	21.8862	20.7525	18.9345	20.3275	23.1187	21.9253	20.6612
625	808.585	7.92126	21.9948	22.9492	18.3446	23.976	19.4068	21.3071	23.4551	20.5476	23.0366	23.7077
626	743.541	12.1079	17.8545	16.6058	19.4018	17.7941	16.8594	17.8483	18.003	16.7301	19.3834	17.5366
627	697.499	9.90605	20.1261	19.6605	19.4459	20.0983	19.7703	19.9217	20.0252	18.6619	19.4376	20.1153
628	940.833	15.2759	18.0157	18.4434	17.143	18.5098	18.1061	16.8201	19.28	20.6349	18.676	17.1409
629	812.617	9.37053	18.6122	19.3679	22.1715	24.1253	19.9761	18.8354	23.5638	24.5225	24.1253	19.723
630	604.494	7.90513	19.4983	19.1719	20.1631	20.3073	20.1284	18.5081	19.3444	18.6105	19.2113	19.5372
631	474.415	6.58177	19.5968	18.6705	19.3628	19.1366	19.8113	18.4278	19.2569	18.4281	18.9464	19.8221
632	951.778	15.6825	16.9666	14.0832	16.1851	13.9744	16.8218	15.2751	16.717	17.625	15.3782	15.6213
633	668.583	11.8725	20.0583	20.9238	20.0639	21.0685	20.7809	18.8756	18.0713	21.6158	20.8492	20.562
634	760.487	8.04898	18.8154	19.3281	18.7215	18.9406	19.2705	19.2877	19.3239	18.8608	19.403	19.3296
635	696.614	11.4395	17.4855	18.6637	19.0364	17.966	17.6933	17.9911	18.471	20.4011	19.7612	17.7623
636	897.694	14.0314	17.5596	17.7145	17.5314	17.5628	17.2486	16.9848	17.6502	16.3068	15.9992	16.7757
637	563.467	8.18135	19.8149	17.4955	19.3319	19.5718	19.8391	18.9242	19.5491	18.296	18.9737	19.8078
638	699.496	10.7824	16.3814	16.6271	20.0172	19.5075	18.0626	16.736	16.5485	20.3895	19.287	18.5675
639	906.607	8.58641	17.0912	16.1136	18.5279	17.4424	17.584	17.5486	16.25	17.3584	18.2493	16.9954
640	756.671	12.98	16.5699	16.5817	17.8775	15.1387	16.0326	15.9545	16.7402	18.7053	17.3844	16.7466
641	718.484	11.1972	17.5207	16.4725	19.2115	16.3692	17.1966	17.5723	18.2502	15.8385	16.5212	17.4615
642	601.423	8.19938	19.6444	17.7426	19.5623	19.2846	19.798	18.8175	19.3753	17.978	18.9123	19.7752
643	772.585	8.40255	19.3392	20.5853	19.2162	20.8783	19.5235	19.9523	20.6874	21.5431	20.9296	20.2943
644	544.34	2.43231	19.7917	21.3013	18.4477	21.6724	20.1345	18.8266	21.4011	22.0028	21.2076	21.2518
645	1187.96	10.2293	16.8744	17.7605	17.6914	18.1882	18.9771	15.6663	17.9181	19.9231	19.0222	19.195
646	337.274	9.98782	18.7317	18.9062	18.7847	19.7533	18.2624	19.2013	19.6252	18.8798	18.9782	19.825
647	676.551	10.3894	19.6054	21.244	19.2764	19.8393	20.33	18.6777	19.4796	20.7086	20.0243	19.8279
649	627.535	7.54325	19.4756	10.6716	18.9419	15.5676	19.5988	14.4472	15.2874	20.5045	20.3486	15.1911
650	789.601	12.6738	18.1346	19.1294	19.2622	19.6836	19.2061	18.3908	18.5084	19.4837	18.2251	18.6376
651	753.543	12.1706	18.7192	17.5208	18.8257	18.6674	18.5737	17.8658	18.5212	18.4131	18.8174	18.9769
652	844.654	8.90614	18.4602	20.7766	18.8827	21.1078	19.782	19.9929	19.8669	20.3253	21.7117	21.5261
653	804.552	7.72885	21.295	22.4386	19.028	22.4728	19.9919	21.4912	22.2231	22.1927	22.0839	22.0881
655	715.51	11.2042	17.8531	19.4841	19.2647	19.0558	18.6553	18.3791	17.864	17.9887	17.3888	19.49
656	684.556	9.28361	19.6907	21.1274	18.9433	20.685	20.0527	20.145	19.9168	19.9638	19.6779	19.4614
657	451.34	5.7186	19.2936	18.9059	19.0157	19.3956	19.591	18.9251	19.4731	18.4424	19.1385	19.7961
658	940.797	14.3449	16.7926	17.6045	16.6648	17.6166	16.6747	18.2552	18.5566	18.699	18.2217	17.4774
659	643.528	10.8535	19.2671	18.486	17.0064	19.2094	19.9392	19.11	17.7438	18.4454	19.4952	18.1452
660	524.431	6.35692	19.6852	18.3904	19.3862	19.4684	20.0032	18.5008	19.5323	18.2144	19.0295	19.9079
661	955.772	14.9522	15.3161	16.9499	18.0435	15.628	17.7144	17.3004	17.168	18.3854	17.6382	17.3593
662	507.402	7.49503	18.0896	17.0201	19.4003	17.5465	19.5971	17.4455	19.4077	17.9667	17.9932	18.0874
663	937.819	15.9101	17.2862	17.1225	18.2815	16.2192	18.3282	17.0095	17.5056	18.3904	17.7398	16.3974
664	942.848	15.1306	18.2381	19.0741	17.6331	18.2066	17.051	19.6548	19.8535	19	19.1101	19.6303
665	489.313	6.17976	18.7015	19.0793	18.5044	18.6565	18.5419	19.0576	18.7078	17.9238	18.3436	18.7565
666	602.478	7.51471	19.8246	19.3588	19.0388	20.5383	19.9519	18.8269	19.443	18.7246	19.149	19.6842
667	642.567	11.7087	19.4075	19.8253	18.3704	19.25	20.1706	18.1713	18.866	21.5456	20.3436	19.8718
668	465.394	11.3822	18.1446	19.237	18.6107	17.7737	19.3039	17.26	18.8537	20.4543	19.8348	18.914
669	858.718	13.4169	17.34	16.8647	18.0962	16.858	15.9959	15.7676	18.067	16.9385	17.4426	17.0104
670	619.434	9.46702	18.6648	19.7535	19.596	19.6169	19.7365	18.0312	19.786	21.3313	19.6908	18.4038
671	726.625	10.5146	19.4943	20.237	18.6662	19.4603	20.3215	19.0224	19.846	22.3145	20.2914	19.8157
672	591.499	9.15319	20.3151	18.1289	19.6969	20.2136	20.1192	19.6434	20.0597	19.1747	19.4655	20.2263
673	700.528	8.57562	19.7292	18.265	19.098	20.2124	19.8118	19.7392	20.2499	20.4999	20.407	19.48
674	699.515	10.6796	20.1047	19.3533	19.3995	20.2101	19.1409	20.1235	19.9997	18.8	18.8534	18.4919
675	673.481	10.666	19.2725	19.5623	19.6844	19.0263	20.1603	18.3813	19.5405	21.2401	19.811	18.2559
676	682.541	8.88248	19.4925	19.5467	19.269	20.6434	18.0513	18.7826	19.7115	19.0208	18.4164	19.4202
677	709.538	11.3184	18.9326	19.3877	19.9702	19.926	19.3486	18.2093	18.6337	19.5354	19.0788	19.22
678	1018.9	15.472	18.3608	18.102	18.5047	16.4773	19.0086	17.2836	17.0883	19.5116	18.8643	18.6599
679	769.557	12.269	18.4408	17.6723	18.8671	16.5402	17.9333	17.2648	16.8752	17.3737	18.2745	17.6942
680	633.486	10.6933	17.9903	16.1149	18.6898	17.9723	17.7366	18.4005	17.7294	17.9316	17.4668	18.2008
681	702.543	9.35962	19.9285	20.8758	19.0349	20.2235	19.5756	19.9733	20.03	20.1729	20.0666	19.7407
682	694.598	12.0135	19.2503	20.1153	19.7847	20.5211	20.0872	18.5018	19.959	21.069	20.1011	19.982
683	563.467	6.42818	19.7451	18.9055	19.2661	18.6378	19.6029	18.9529	19.8523	18.2634	19.2634	20.9255
684	752.52	6.96972	19.1207	19.7586	18.89	20.1269	19.8179	19.5721	19.8107	20.7654	20.7288	20.438
685	834.599	9.20893	19.2801	20.131	18.86	21.0664	19.9492	20.048	20.5275	21.4167	21.0927	20.6901
686	1010.91	15.9404	18.7481	17.336	19.1064	17.6627	19.7242	17.2958	18.1391	20.5635	19.4008	18.0287
687	1012.93	16.1688	18.5917	19.2545	18.8701	19.6708	19.1651	17.9963	18.8024	20.0926	18.0689	17.7639
688	798.682	11.2844	18.3456	19.3495	18.3968	19.4773	18.812	18.9591	19.3263	19.2579	19.2115	19.2095
690	833.651	9.54235	19.8901	20.3816	19.0033	20.3688	19.6774	19.8322	20.027	20.7739	20.3301	20.3284
691	639.496	9.67801	19.4659	19.5128	18.8019	19.8012	19.1125	18.3357	19.6139	19.016	18.1648	19.0447
692	700.489	6.58933	19.7092	20.2496	19.3722	20.4175	20.2069	20.0635	20.0215	20.6538	20.6867	20.5604
693	615.499	8.64336	18.3748	17.1087	18.1693	18.1841	18.805	17.5298	17.8947	15.8896	17.8705	18.6964
694	585.449	8.2021	19.4488	17.9625	19.3257	19.0366	19.5726	18.0166	19.0915	16.4386	18.4679	19.5494
696	902.576	6.78432	18.9893	16.8809	19.0602	17.4943	18.8233	16.1528	19.7147	20.1315	18.8491	16.3562
697	752.64	11.2005	20.2705	19.3873	18.758	18.5857	19.7698	19.1096	19.7953	20.351	17.5575	18.0072
698	770.57	9.30639	21.4412	21.4534	19.0531	21.5755	21.1102	21.166	21.9574	20.714	21.8903	21.6465
699	535.434	8.51067	19.1263	17.9005	19.1044	17.825	17.6927	18.2297	18.1716	16.9991	17.2912	18.2435
700	782.51	9.05617	18.4443	19.7192	18.7297	19.6849	19.6042	19.5442	18.8615	20.0308	20.1673	19.7549
701	790.538	7.93994	19.3058	19.4838	18.7823	19.5486	19.3524	19.4449	19.6019	19.6957	19.6687	19.4204
702	660.556	9.96713	21.7021	21.4015	18.6783	22.1595	22.3787	20.829	22.4242	18.9529	21.9905	21.2407
703	520.509	8.59443	19.3341	18.8661	18.7185	20.5346	19.2624	19.5463	19.8768	21.2138	20.2203	20.5247
704	653.455	8.71716	17.8399	17.6775	18.1729	18.0497	18.5635	17.5772	18.1407	16.4581	17.3518	17.6924
705	1048.95	15.9411	17.7777	18.2246	18.185	16.4043	18.607	17.6973	18.1242	19.1407	18.0598	18.2393
706	1046.93	15.7251	18.0566	18.0873	18.7548	17.7583	19.204	17.375	19.2331	19.6861	18.2252	18.1032
707	563.465	9.51482	18.6125	17.8329	18.4562	17.3687	17.8538	18.3066	18.1458	18.0581	17.4687	18.0091
708	573.392	7.23805	19.3744	18.2367	19.2272	17.8107	19.8299	18.4518	19.0471	17.5063	18.9272	18.9407
709	806.649	10.7654	18.25	18.252	17.87	18.8041	18.1973	18.5254	18.3394	19.3464	18.3784	18.2182
710	640.588	11.5946	19.5209	18.6828	18.7704	20.4026	19.1755	19.6687	19.2657	18.8111	19.4714	19.3117
711	465.394	6.78903	19.5496	19.3696	19.1546	19.5336	19.8724	18.154	19.3842	18.5097	19.0992	19.6091
712	535.436	7.24172	19.3907	18.3597	18.9893	19.379	19.6568	18.5994	19.2747	18.3101	18.8592	19.9295
713	544.338	3.00937	19.2704	20.1332	18.5316	20.7688	19.3561	19.3896	20.5303	21.4379	20.4446	20.4918
714	722.555	7.63199	19.1861	19.6299	18.5408	19.802	19.2314	19.4895	19.7335	20.2333	19.7904	19.7515
715	643.452	8.70611	19.5149	16.9316	19.2281	19.5368	19.2254	18.8852	18.8774	17.3815	18.9151	18.6263
716	637.48	8.66974	18.3158	16.4099	18.0386	18.5059	18.5517	17.797	18.4449	17.7113	16.9256	18.4464
717	1008.9	15.7458	16.4693	17.1177	18.9996	16.3701	18.3721	15.2646	18.4064	20.3596	18.2881	17.1335
718	893.56	8.93574	18.7853	18.9875	18.6825	18.2091	19.1033	18.2342	17.4125	18.2139	18.2025	18.5242
719	851.64	10.385	19.3346	19.8197	18.2219	18.9161	18.7348	19.1309	18.987	20.0855	19.6152	19.5163
720	772.531	12.2548	18.0201	16.7961	16.9236	15.9128	15.5087	15.5007	16.5842	15.6885	16.1089	15.9588
721	810.525	7.54471	20.5822	17.5128	19.8431	17.6138	19.8325	18.8062	19.1344	19.7009	20.2037	18.5459
723	551.504	10.5057	19.2862	18.7811	19.3666	18.5564	19.749	19.4486	18.8446	19.6409	18.2771	19.7487
724	866.541	8.93515	18.2788	19.2154	18.2249	17.5981	18.7752	18.182	17.6477	16.4618	17.7071	18.6889
725	1072.95	15.7421	16.6314	17.5033	18.4223	15.6564	18.9152	17.0711	18.0697	19.5382	18.3333	18.5383
726	965.851	16.1466	16.0515	16.0728	17.7023	16.4022	17.124	15.0216	16.4152	17.1949	16.5762	13.9281
727	656.525	8.49313	19.0035	20.0043	19.2208	20.7739	19.8489	17.8964	19.0225	19.7054	18.9135	18.8811
728	1044.92	15.4928	16.7186	16.651	18.3494	17.0237	16.3398	16.5313	18.0144	18.8591	17.6054	18.3979
729	885.547	7.4529	19.1125	9.91019	18.7783	12.5057	19.0746	9.50051	18.8985	19.8589	19.5653	11.262
730	942.812	14.5715	18.0378	18.689	16.8556	17.4787	18.033	17.8803	16.8497	17.18	17.7089	15.6886
731	736.489	7.30624	18.1929	19.4435	18.5594	18.6413	18.8361	18.5824	18.946	19.0772	19.3277	19.2238
732	1099.91	8.67926	16.8605	14.6815	18.1269	16.2315	16.1998	15.7878	17.3508	14.6855	16.3184	16.0458
733	959.804	15.481	16.0864	16.5596	18.5842	16.7545	17.0911	15.7019	16.2833	18.99	17.1081	15.117
735	805.575	12.6498	17.6356	17.7007	18.6277	17.6307	17.8542	17.4764	16.4561	18.4792	18.031	17.7273
736	912.838	15.5723	18.6643	17.811	18.2873	19.3094	18.5707	18.3549	19.5716	20.0312	18.8919	17.788
737	776.677	12.6002	15.1839	17.6135	18.9385	16.3575	19.4201	16.001	18.6634	19.7629	18.4402	16.8665
738	936.823	14.8771	16.2804	15.5276	18.0583	15.6605	17.4269	15.696	17.3022	17.3893	17.4273	18.157
739	862.786	14.864	19.8987	24.4298	19.0556	23.9847	18.6277	19.6601	19.9308	19.5285	19.9806	22.8396
740	806.51	9.00179	18.7464	19.1254	18.2659	18.4995	19.1567	19.1821	19.3601	19.6999	19.9847	19.464
741	535.436	5.65733	18.6344	18.1105	18.5199	17.9433	18.9512	18.2731	19.3325	17.9736	18.473	20.2515
742	843.647	13.4529	16.765	17.8047	17.7073	17.5955	16.6645	16.957	15.7652	17.6105	17.6378	16.9931
743	747.625	11.7434	17.7499	16.4013	18.9846	18.0625	17.5537	15.6304	17.3952	20.1786	17.8712	18.1132
744	722.512	7.84279	18.7077	19.883	18.4267	19.4309	19.069	18.5313	19.0307	19.2236	18.9873	18.752
745	848.557	8.85896	17.7385	19.4387	18.0126	19.5551	19.0558	18.9267	19.0155	20.4143	19.7944	19.008
746	682.546	4.81677	17.6622	17.9647	17.5355	17.7911	17.5512	17.7435	17.5673	17.1274	17.4582	17.894
747	804.672	12.7474	17.7082	19.8453	18.5299	15.971	17.0758	17.6254	18.2476	16.5997	18.289	15.8852
748	1098.96	15.751	16.3491	16.1138	17.4719	16.7637	17.6444	16.5027	17.9042	18.9673	17.0949	17.3358
749	1074.96	15.946	18.2537	17.81	18.3481	15.9328	18.9043	17.6849	17.682	18.8305	18.8508	18.7189
750	841.529	8.40768	17.1762	18.2628	18.3741	18.8349	17.2359	17.189	17.9671	20.0514	19.2538	16.7153
751	963.835	15.9177	16.5371	15.341	17.9113	16.0562	17.2971	16.3897	17.1537	18.5562	17.787	15.0883
752	834.601	8.47437	20.5743	19.2784	18.225	21.4653	20.4921	20.7267	21.1246	20.4985	21.2607	20.8195
753	908.77	14.5342	17.9785	16.7162	15.9407	16.7679	16.7267	16.9958	18.6299	16.5379	17.7914	16.6243
754	658.541	9.11555	21.7481	22.4572	21.2313	22.9268	21.9151	21.139	22.4777	23.1094	22.0949	21.9529
755	750.625	11.5999	18.8584	16.7471	18.3421	15.4918	19.2872	17.8147	18.7986	19.8371	17.451	16.686
756	684.556	9.59639	20.2742	20.822	19.8023	21.5011	20.2501	19.8989	20.8078	18.5572	20.2322	20.1593
757	604.494	7.92677	19.6934	18.8012	19.1921	20.2397	19.5927	18.3914	19.4538	17.1958	18.9982	19.4557
758	888.801	14.8451	19.831	19.9442	19.1707	19.9108	20.0005	21.6306	21.625	17.3576	18.2109	21.0576
759	1102.99	16.1717	17.954	18.1434	18.0641	17.3524	16.5669	17.5633	17.2658	18.7587	17.3476	17.5883
760	753.543	12.152	18.7192	17.5208	18.2627	18.6674	18.9018	17.8658	18.5212	17.6122	18.944	18.9769
761	863.565	7.43445	18.797	9.78191	18.6463	9.81223	19.2258	10.1856	18.748	19.9478	19.8597	10.8112
762	1100.98	15.9558	17.6781	17.1451	18.0306	17.6778	18.6429	17.1814	16.8373	19.339	18.6536	18.4124
763	764.523	7.55866	19.3566	20.5661	18.0835	20.1128	20.1406	19.6858	20.6626	19.1336	21.0824	21.0384
764	871.679	13.9812	16.9979	17.5653	17.9799	17.4889	16.2859	16.9969	17.2675	17.0576	17.0481	16.511
765	800.617	9.44371	19.1219	19.4009	18.5913	20.3551	19.6358	19.4208	20.1557	20.7898	20.2152	20.2238
766	851.71	14.7757	19.7496	19.5161	20.7636	19.4802	21.0216	18.1676	20.1062	19.7848	19.2362	19.5187
767	830.567	8.07194	18.8943	20.4985	19.1205	20.9459	19.7862	18.6604	20.4022	21.1505	20.1893	20.4928
769	1076.98	16.154	17.3517	17.7046	17.6155	16.6698	17.2281	16.203	18.3093	17.9793	16.8663	16.4484
770	1129.01	16.1696	17.838	17.8508	17.9524	17.1999	18.1749	17.538	18.1054	18.9325	16.9262	17.4023
771	830.76	14.8932	17.118	17.8992	18.0504	16.8923	16.1166	15.8918	17.135	17.2784	17.0819	15.7147
772	1131.03	16.3968	17.4596	18.1295	17.7819	17.2049	16.7845	15.7034	17.7275	18.5944	18.161	16.8871
773	603.535	7.49297	18.6737	16.4611	18.1502	16.6295	18.8401	16.8816	18.8669	19.5965	19.7594	17.4283
774	911.562	7.7949	15.7909	16.7776	18.3787	16.9293	19.0126	16.0157	15.8679	19.6465	19.5265	16.8126
775	762.504	7.82117	20.4087	20.9952	18.2178	20.7896	18.8556	20.6949	20.8786	19.3399	21.0761	20.9718
776	655.47	9.64388	18.8855	18.8513	18.3687	19.0872	18.6014	18.0858	18.9963	18.7276	17.3231	18.8351
777	631.491	7.34196	17.8569	17.2788	18.7075	17.6911	17.4414	18.8207	19.6369	17.1954	18.8074	20.2883
778	1103.94	9.50713	17.9811	17.0057	17.7425	16.4292	17.249	17.464	17.1547	17.2257	16.5927	17.4165
779	798.541	8.63198	19.5469	19.186	18.5061	19.7428	19.1667	19.2935	20.4964	21.6834	20.8768	18.6014
781	827.688	12.8136	16.3651	17.9138	16.8606	16.7918	16.8791	17.1885	15.9919	16.5773	18.2785	16.2851
782	792.552	9.3462	18.5864	19.2711	17.981	19.3385	18.7481	18.9955	19.2731	19.6311	19.6688	19.4198
783	746.57	8.1603	19.0277	19.7703	18.2446	19.4258	18.9565	19.2192	20.1584	20.8399	19.6005	19.9078
784	970.879	15.4007	17.4342	17.0176	15.8362	17.2296	15.871	16.1017	17.6803	16.8111	16.8632	16.3403
785	816.623	7.88669	18.7561	18.9178	18.0461	20.359	18.6707	18.1031	19.2262	21.261	20.8883	19.6011
786	953.794	15.9	16.2153	15.2716	17.4009	14.1999	17.0948	15.9731	16.6183	17.7398	17.6496	15.4052
788	650.645	12.3764	21.0898	21.2346	17.7915	21.798	18.5823	20.9944	20.0843	19.7674	21.5978	21.8741
789	820.583	8.88506	17.943	19.3322	17.4748	19.8102	16.7311	18.5906	18.9739	18.1282	19.2216	17.6222
790	1014.94	16.4345	17.602	18.358	18.1257	18.6433	18.5725	16.5807	18.875	19.1868	18.1027	16.2986
791	748.528	8.16899	20.4579	21.8053	19.7174	21.1685	20.2829	20.7201	20.5857	20.9499	20.7756	20.1506
793	676.491	5.99535	19.0833	19.7535	18.8125	20.1212	19.6949	19.3951	19.0745	20.0072	20.4864	19.9524
794	889.58	7.79379	15.4553	15.9622	17.9784	16.4321	18.6974	15.2189	16.0745	19.0957	19.1397	16.2089
795	1047.88	8.48145	17.3025	15.6691	18.1406	16.7026	18.2789	15.1374	15.7406	15.7662	15.5956	17.5114
796	788.544	6.51577	17.8276	14.0995	17.5241	14.7716	18.1706	14.3814	19.3873	20.0085	19.5585	15.3213
797	858.718	13.2345	16.8858	16.8647	16.1253	16.858	15.9959	15.8292	18.067	18.8184	17.4426	17.0104
798	794.57	9.38486	18.1576	18.8791	17.6292	18.9597	18.515	18.9459	18.8651	19.7806	19.3542	19.3387
800	824.563	12.5655	16.1761	17.422	18.3838	15.4167	16.2265	15.4708	16.6586	14.844	15.1024	16.3985
801	1014.94	16.0991	17.2587	18.358	16.884	16.866	17.3771	16.5807	18.0419	18.077	17.8934	16.2986
802	793.053	7.87447	17.1823	18.7357	16.9341	19.0517	17.5274	18.3019	19.0744	19.6911	18.8777	18.8177
803	561.488	8.44782	17.5915	15.4621	17.3994	18.2813	18.4339	17.981	17.5414	19.398	18.8622	18.9153
804	750.625	11.2796	18.8584	16.7471	19.4601	15.4918	18.0352	17.8147	18.7986	19.323	17.2487	16.686
805	1155.03	16.1932	15.7834	17.1592	17.3086	17.2298	17.688	16.7535	17.5447	18.7713	17.8449	16.7836
806	972.895	15.7087	16.8722	16.4053	16.3016	18.1392	17.3429	14.9655	18.5735	18.0801	17.4592	16.3469
807	883.752	15.7363	15.0351	14.3833	16.0183	13.6076	15.9996	14.3219	16.113	16.8329	16.0526	15.0397
808	975.778	15.4701	15.3264	14.7689	17.4754	15.3089	15.6753	15.4073	14.4096	15.8083	15.7191	13.9023
809	861.546	7.96936	17.6729	15.8876	17.7463	10.745	17.776	10.2012	14.3634	17.4794	17.103	10.1949
810	820.664	11.2732	17.5371	17.1151	17.1914	18.2182	17.7813	17.8771	18.1367	16.616	17.7443	17.806
811	1208	9.88061	16.059	17.4059	17.9105	16.9856	16.2482	15.9533	16.8112	16.0558	16.1925	17.6441
812	823.667	10.9187	18.7896	19.3902	17.8705	19.0534	18.6006	18.5381	17.5535	19.3373	18.9734	18.9389
813	1157.04	16.401	17.0713	17.7925	17.392	18.0296	16.9616	16.7664	17.4119	18.9233	18.2209	16.4987
814	792.554	8.61979	20.1849	17.9858	17.216	21.102	20.3624	20.6605	20.6976	18.8573	21.0322	18.0278
815	970.88	15.7806	16.3076	17.5951	17.5871	17.564	18.2165	16.6303	18.7552	18.9372	18.0732	16.7429
816	808.667	9.98921	17.9914	18.1039	17.3416	18.4942	18.0628	18.0664	18.2957	18.9824	18.7323	18.6785
817	766.692	14.2514	28.8294	28.9316	28.2308	29.109	28.0084	28.0557	28.6898	28.4862	27.0084	28.4938
818	848.77	15.0699	27.8916	27.9428	27.509	28.1937	27.2803	27.9869	28.2353	27.0505	28.1842	28.0505
819	874.786	15.1043	28.4354	28.5389	28.258	28.7064	27.4938	28.4354	28.8234	28.7581	28.6998	28.3869
820	876.801	15.3874	28.1652	28.066	25.8834	28.17	26.673	27.9316	28.3196	26.976	26.9203	27.2445
821	846.754	14.7556	28.3066	28.6561	27.4073	28.5278	27.9977	27.6458	28.3239	26.9316	27.1795	28.1604
822	764.677	13.808	28.8593	29.1556	26.6181	29.0965	28.9174	28.391	29.1239	28.6964	27.509	28.995
823	710.63	13.0479	28.5352	29.2216	28.5754	29.3388	28.5573	28.2123	29.003	29.877	27.7708	28.7549
824	794.723	14.6737	27.7389	28.0864	27.6998	28.4707	27.8019	27.3494	28.258	28.1065	28.611	27.7453
825	738.661	13.7197	29.027	29.1507	28.6355	29.217	29.019	28.1312	28.9259	28.1507	27.8142	28.8504
826	818.724	14.3673	28.3992	28.7613	27.4314	28.6146	27.1214	27.8741	28.3828	27.7645	28.0864	28.6424
827	872.77	14.792	28.0296	28.6629	26.9316	28.6798	27.2979	27.965	29.0505	27.3992	27.6998	28.0401
828	820.739	14.7181	28.5463	28.3324	28.0296	28.6561	27.4473	27.7195	28.5389	28.2308	28.8294	28.1556
829	898.786	14.8299	27.8324	28.5754	26.726	28.8415	27.7389	28.0084	29.21	26.8264	26.7129	27.9316
830	792.708	14.3082	28.6998	28.8019	28.3367	29.027	28.258	28.1556	28.7195	27.3153	27.3578	28.6389
831	708.614	12.3657	27.5389	28.6998	27.0914	28.7958	28.4354	27.5898	28.7162	29.2193	28.6561	28.8019
832	712.645	13.6202	26.0813	28.4314	27.9316	27.9705	27.8504	27.3066	28.1015	28.1164	26.9869	27.8974
833	736.645	13.1643	28.8916	28.9539	27.8916	29.1866	28.509	28.2262	29.0762	27.9372	27.8385	28.9896
834	900.801	15.137	27.2535	28.1556	26.604	28.5315	26.239	27.9031	28.3951	28.019	26.4567	27.8682
835	822.755	15.0323	26.965	27.3494	25.6292	26.976	26.4008	27.0813	26.9316	26.6865	26.9428	26.7389
836	790.692	13.8967	28.4707	28.6964	27.1214	28.9896	27.509	28.0557	28.7895	27.8203	28.2353	28.5165
837	844.739	14.3999	27.8504	27.9146	27.0401	27.8264	25.3877	27.0813	27.7517	26.5711	27.5536	27.7833
838	684.614	12.9317	27.7833	28.6831	28.0296	28.3196	27.341	27.5389	28.4629	29.4881	28.217	28.3494
839	656.583	12.0639	27.8264	28.4823	27.8858	28.341	26.7389	27.3494	28.3367	28.1459	28.3745	28.1842
840	740.677	14.1735	27.391	27.8623	26.5507	26.9869	26.0833	26.8019	27.5826	27.5389	27.632	27.2077
841	902.817	15.4095	27.2262	26.8974	25.9869	27.2891	26.4583	27.1214	26.4862	26.2299	27.2262	26.2058
842	682.598	12.2569	27.8324	28.7064	26.417	28.5969	27.019	27.1214	28.1556	28.141	27.6663	28.0296
843	850.786	15.3505	26.3828	26.6181	25.6348	26.4154	26.6998	26.6998	26.6458	26.17	27.2979	26.2243
844	762.661	13.301	25.8385	28.0762	27.189	28.2077	26.0484	26.8858	26.0935	27.7195	27.3992	27.7195
845	816.708	13.9453	27.1115	27.9088	26.0505	28.1263	27.2979	27.2262	28.1604	26.1214	26.3222	28.1164
846	788.677	13.3826	27.7958	27.8445	26.5433	28.2803	25.8764	27.0813	28.0505	27.2891	27.2445	27.8858
847	628.551	11.2101	27.4394	28.0401	26.2188	28.17	28.1115	27.0296	28.0296	29.5222	28.4154	28.003
848	870.755	14.4667	27.2625	27.5014	24.9225	27.6458	25.7338	26.5754	27.5014	26.4154	25.6375	26.8385
849	680.583	11.531	26.9316	27.6798	25.8504	27.7453	27.6595	26.2732	27.6389	28.5278	27.0505	27.6251
850	924.801	14.9193	26.5898	25.0233	23.1137	25.417	24.8288	25.1095	26.4073	25.239	27.1604	25.0401
851	768.708	14.6161	25.8881	26.4008	26.5522	25.8457	25.8811	25.7645	26.3578	25.5463	26.2944	25.9803
852	926.817	15.1992	26.6458	27.2714	25.4105	27.5014	26.9203	23.4041	27.4862	26.7895	27.189	26.5754
853	786.601	8.92659	26.4738	27.1312	25.9672	27.9031	26.0833	27.1507	27.4938	26.7129	28.0813	27.8142
854	904.833	15.6577	25.7695	25.8576	24.2317	26.5898	25.6125	25.7517	26.2803	26.3959	26.4815	25.0813
855	896.77	14.5154	24.2317	25.0609	24.895	25.2535	27.217	25.3066	27.8974	25.2856	27.1984	25.705
856	758.57	7.92207	26.0443	26.7645	25.275	27.0914	26.2961	26.2768	26.8504	26.6595	27.2077	27.189
857	600.52	10.2531	26.2607	27.0401	26.3712	27.4154	25.965	25.8361	27.1312	28.3578	26.7129	27.019
858	734.57	8.44326	26.1527	26.8741	25.3307	26.6458	25.9203	26.0995	26.4614	26.5492	26.5898	26.509
859	760.585	8.65942	25.7821	26.604	24.824	26.7771	25.391	26.1391	26.632	26.6998	26.6865	26.4314
860	796.739	14.996	25.2961	24.4614	25.0935	23.8288	23.848	24.8576	24.848	22.6338	25.4202	24.4614
861	654.567	11.4287	26.3376	27.4473	25.3679	27.1214	26.2643	25.4488	26.9539	26.1585	26.965	26.604
862	706.538	7.47642	25.3066	25.8788	24.6264	25.8764	25.4008	25.3066	25.6811	26.2874	25.1332	25.8927
863	928.832	15.4177	25.6971	25.4105	25.4202	25.8904	24.5812	25.433	26.0691	24.6649	23.5404	24.7995
864	734.63	12.5676	24.3031	27.2535	24.945	27.2353	25.6998	25.8788	27.1604	27.7581	26.3204	27.0914
865	930.848	15.649	24.7796	24.7645	23.7895	25.4008	24.3444	24.4984	25.2856	24.7796	25.433	24.0935
866	810.601	8.86016	24.7389	25.5898	24.239	26.4024	25.1253	25.3811	26.0148	24.8576	26.0609	25.9562
867	813.685	10.3717	25.0975	25.797	23.5983	25.8118	24.9584	24.9847	25.6348	24.7389	25.391	25.417
868	878.817	15.6437	24.4425	24.0443	22.1546	24.9134	24.0772	24.2821	24.6811	23.4923	24.9406	23.7695
869	732.614	12.1563	23.9584	25.5463	23.7389	25.6153	23.9495	24.0526	25.4202	23.3101	23.9584	25.1174
870	922.786	14.6781	25.7995	22.9608	22.6526	24.275	22.8282	25.1135	26.8504	24.2535	24.6595	25.4769
871	703.575	7.25159	24.3239	25.1293	23.3645	25.1833	24.019	24.239	25.0443	25.228	24.5869	24.7745
872	782.569	7.85356	24.3101	25.3135	23.7182	25.5075	24.2821	24.4676	25.2207	25.3877	25.0975	25.2891
873	744.554	9.07023	24.8997	25.433	24.4425	25.5195	25.2426	25.1984	25.4738	25.8858	25.9043	25.4831
874	862.786	15.2329	23.7182	24.7389	23.0464	24.5869	23.7594	23.4551	24.4551	23.9584	23.0349	23.5638
875	848.77	14.2489	23.4425	23.0274	20.9006	20.5112	22.2279	22.4524	23.0295	22.5689	21.0301	22.089
876	706.598	11.7138	25.9248	26.5696	25.2096	26.521	25.0359	25.0317	26.5522	26.4008	25.391	26.3545
877	950.817	14.9831	23.3239	25.0148	21.1912	25.8118	23.4923	24.317	25.6431	24.8142	23.9847	24.2096
878	768.554	9.00522	24.141	24.6971	23.6649	25.0105	24.6096	24.632	24.867	25.3545	25.4008	24.989
879	860.77	14.9411	23.632	24.2096	22.2211	24.7745	23.867	23.3778	24.3578	22.4964	23.6431	23.4551
880	626.536	10.4042	25.002	25.4041	25.0813	25.6181	20.7331	24.1871	25.7312	26.7129	21.0541	25.3712
881	652.551	10.6889	24.3578	25.797	24.5285	25.1449	25.0484	23.5869	25.3679	26.1757	25.3342	24.7995
882	760.645	12.9528	25.9628	23.1038	24.4234	24.5345	23.4676	22.9802	26.3444	23.6757	23.5285	24.0854
883	868.739	14.1943	25.4266	25.6649	22.4168	25.8504	22.4858	24.5696	25.7155	23.5983	23.8093	25.2571
884	824.77	15.3231	24.604	21.9751	24.2243	22.061	23.1124	23.9847	23.3778	20.8738	23.6431	23.7895
885	956.864	15.5908	23.1339	23.0964	21.1995	23.6096	23.1298	22.4616	23.7077	23.3376	22.1458	22.6075
886	840.708	13.7594	25.1332	25.2535	22.0518	25.6703	22.7322	24.1642	21.4835	22.6724	23.1676	23.0395
887	784.585	8.10765	24.5522	25.4073	23.8093	26.1757	24.6153	25.0732	25.5255	26.3926	25.632	26.0041
889	742.539	8.25405	24.1488	24.8142	23.8191	24.4862	24.558	24.3101	24.7945	25.002	25.1908	24.9225
890	716.523	8.06552	23.7077	24.3712	23.3239	24.1095	24.1015	23.8858	24.2821	24.4738	24.5696	24.3578
891	920.77	14.4046	21.5648	25.0772	20.9005	24.945	22.7499	23.6209	25.0526	20.7516	22.8123	24.002
892	792.708	13.0534	23.2085	23.1748	21.1296	23.25	21.3884	22.7314	23.391	23.1909	20.7605	22.9169
893	647.459	12.117	24.5045	24.3031	24.5105	24.6375	24.4676	24.239	24.2607	23.3101	24.4425	24.7594
894	207.057	0.819448	23.6431	23.5638	21.7861	23.4298	22.8619	23.632	23.1515	23.2961	23.8858	21.8917
895	678.567	10.7668	22.5359	25.3477	24.3239	25.019	24.9847	23.4425	25.1174	24.8997	25.0062	24.7286
896	732.554	7.6841	23.9672	24.8858	23.2961	24.7995	23.7995	24.317	24.5754	25.141	24.6375	24.7024
897	762.559	10.7929	23.0779	23.2961	22.0811	22.9975	21.3918	23.3376	22.9467	20.0429	22.8728	23.1101
898	952.832	15.2551	24.4676	25.0401	23.5165	25.5696	24.4298	24.2317	25.48	24.1946	25.0359	24.3578
899	930.848	15.0694	21.5504	21.525	21.0576	21.7801	21.6123	22.0459	22.0132	19.4903	22.1248	22.0463
900	834.755	14.8999	22.9275	23.417	21.4887	23.8093	23.0907	22.6498	23.5754	23.5983	22.5972	22.7258
901	794.723	13.6215	21.5906	23.1483	22.1304	23.11	21.9742	22.1792	22.9034	23.1723	21.5288	22.9253
902	713.569	12.353	23.3645	24.0359	22.2346	24.1095	22.8443	23.4041	24.0275	21.9056	21.7952	24.1095
903	948.801	14.7443	22.109	24.4738	21.3228	22.9365	24.4738	23.4298	25.2856	22.6926	24.4551	21.9032
904	820.739	13.7204	23.7796	23.4041	22.1118	23.7182	22.1365	22.669	23.3778	22.0684	22.3033	23.2961
905	958.879	15.3841	22.3424	22.0714	21.2203	21.9551	21.2112	22.0601	22.202	20.7899	20.7998	21.0504
906	888.802	15.2604	23.2316	24.0443	22.2272	24.2463	23.3239	23.0662	24.0935	23.215	23.5522	23.2289
907	738.661	13.0116	23.1193	23.0217	22.8855	23.1585	22.5366	22.6425	23.1345	23.9495	21.191	22.6333
908	886.786	14.9712	22.7429	23.6209	21.9729	23.8093	22.3284	22.4881	23.6757	22.8023	22.3368	22.6532
909	794.723	14.2639	22.3857	26.6595	21.0415	27.4394	21.9742	26.8858	27.4234	23.1723	21.154	27.4314
910	572.489	9.24412	23.7895	24.9672	23.9316	24.9271	24.945	23.3239	24.8093	26.3324	25.217	24.3101
911	762.601	9.4287	23.9933	24.7492	22.9981	24.8093	23.7594	24.0854	24.5225	24.8528	23.8576	24.3975
912	808.583	8.91931	23.4041	24.0772	22.8794	24.604	21.2751	24.1174	24.275	23.0373	24.824	24.5404
913	956.864	15.1053	22.0556	21.9925	20.4855	22.0996	21.1868	22.4421	22.3198	22.9097	22.1458	21.9131
914	715.585	13.0628	23.6865	23.6209	21.4009	23.5522	21.4616	23.4041	23.5869	21.4337	21.0306	23.2821
915	932.864	15.9147	23.3778	23.216	23.0856	24.1253	23.6431	22.8935	24.3578	24.0935	24.0854	22.7967
916	876.801	14.6677	20.5882	19.3941	21.9616	22.5602	21.3593	21.301	22.5599	22.1288	21.7412	21.8749
917	958.88	15.8343	22.8255	22.9086	22.6883	23.5285	21.2112	22.1737	24.0443	23.867	23.2334	22.3782
918	792.708	13.8412	23.7695	27.4862	21.1296	27.1115	22.5205	26.1194	23.0379	23.1909	21.5874	22.5195
919	598.505	9.45234	23.7389	25.0148	23.9043	24.5869	24.1174	23.0125	24.7129	25.239	24.0935	24.275
920	900.802	14.3437	20.9774	22.1261	20.7456	19.8748	21.8886	20.3448	20.9642	21.1633	21.0876	22.5421
922	812.677	13.1785	23.848	24.002	20.4871	25.4862	22.621	22.7491	24.2891	23.0276	22.6122	23.4298
923	736.645	12.368	21.4945	22.9886	21.1898	22.8426	22.5259	22.1299	23.0297	21.9274	22.6118	22.9362
924	815.7	11.4497	23.3511	24.0105	22.1237	23.9316	22.3901	23.5522	23.9847	24.0691	23.6431	20.9752
925	890.817	15.5244	22.5981	23.1949	22.2042	23.8385	22.7495	22.2294	23.3101	23.6865	23.3239	22.378
926	636.556	10.0946	24.9977	24.5404	24.2607	25.3342	24.7796	24.6971	25.2571	24.3778	24.5754	24.9977
927	769.632	13.8115	22.8889	22.7841	22.1933	22.5475	21.9172	22.773	22.8957	21.3922	21.0451	22.7884
928	954.848	15.4147	23.895	23.8764	21.5858	24.3578	22.396	23.2535	24.5345	24.5345	22.4392	23.1536
929	780.552	7.91731	22.906	23.8576	21.638	24.019	23.0691	23.2961	23.7389	23.4425	24.1095	23.9847
930	661.538	12.0727	23.4425	23.7182	22.3342	23.632	20.4722	23.112	23.6096	20.7099	23.2141	23.5165
931	812.677	13.2654	23.2192	23.4551	20.4871	23.4923	24.824	22.212	23.867	23.0276	24.0105	22.6079
932	741.6	13.1631	21.4851	23.6209	20.6235	23.8576	22.9067	23.5983	23.7796	21.4355	21.108	23.7594
933	724.528	8.49503	22.7019	23.6431	22.0038	23.1821	22.615	22.7781	23.1187	23.391	23.101	22.842
934	766.692	13.7298	22.8126	26.5898	22.7302	27.6663	22.8416	22.1288	21.9061	22.2762	22.0615	27.8445
935	782.567	8.64705	22.5934	23.5165	21.5542	23.632	22.2077	22.2291	23.48	22.8413	23.5754	23.148
936	226.081	0.818276	22.2722	22.5153	20.6508	22.5381	21.7894	22.7981	22.4328	22.3321	23.0293	20.9032
937	766.692	12.9293	20.3645	23.3101	20.4506	22.8708	22.622	22.3051	23.247	21.4702	21.1299	23.1487
938	946.786	14.539	23.1134	23.4676	20.3765	24.0526	22.4246	22.4255	23.9933	22.7835	22.3613	21.3667
939	818.724	13.1583	23.1841	22.8914	22.1543	23.4298	22.6452	22.6373	23.3511	21.8361	22.2785	23.1181
940	740.523	8.00001	22.8092	23.4298	22.3714	23.1998	23.1558	23.0317	23.3376	23.654	23.6209	23.3778
941	902.817	14.7097	22.6978	21.6723	21.5763	22.0951	21.3644	21.4389	22.5813	20.9721	22.203	21.9426
943	624.52	9.7272	22.5436	24.1488	22.7627	22.7754	23.1476	21.5902	23.48	18.696	23.0227	22.9412
944	780.708	14.4686	22.7186	22.9642	21.3214	23.1918	22.4045	21.9244	22.4044	22.8641	22.9773	22.3437
945	766.538	8.20711	22.998	23.7594	22.4568	23.6096	23.1806	23.2103	23.6971	23.7695	23.9225	23.8576
946	756.551	8.42551	22.8706	23.632	22.03	23.2168	22.6234	22.9138	23.2425	23.3778	23.3511	23.1725
947	758.629	12.2078	22.2894	22.4484	22.1883	23.5404	24.4738	21.3999	22.5889	22.0304	24.1332	23.9584
948	689.569	12.9242	20.6425	23.4298	22.8122	23.1906	21.0263	22.9873	21.2398	21.7039	21.7929	23.4298
949	712.645	12.9531	21.315	23.2961	20.5227	22.8379	22.4286	22.401	23.2358	22.7426	22.3964	23.0684
950	788.617	9.70885	23.3645	23.9495	22.711	24.5638	23.417	23.7796	24.1253	24.7286	24.3975	24.2535
951	954.848	14.7949	18.8776	21.989	20.7929	20.3379	22.0866	21.6163	22.7888	20.4871	22.4621	18.8648
952	764.676	13.1458	21.2681	22.7399	22.9489	23.2417	22.8844	22.7598	23.2821	22.3568	21.4606	23.0562
953	634.541	9.31371	24.9539	23.9316	24.1795	25.0567	24.5285	24.3511	25.2133	24.239	24.2463	25.1757
954	771.647	14.2449	22.0472	21.4288	21.2099	20.1057	21.5466	21.4454	21.6918	20.4899	19.245	20.6535
956	740.676	13.6196	19.7732	22.459	21.4183	22.036	21.4892	21.7312	22.2842	22.9599	20.9523	22.0264
957	778.692	14.0666	22.6611	23.2289	22.1016	23.5983	22.9149	22.1387	22.9412	22.3509	22.0019	22.9741
958	687.553	12.2479	23.48	24.0359	21.685	23.6865	22.2451	23.0027	23.5285	22.7215	20.5378	23.4676
959	220.089	0.821529	22.8061	22.2752	20.7024	21.6369	21.4359	21.8794	21.0815	21.9935	22.1873	20.5467
960	684.614	12.1025	22.8436	23.179	21.6511	23.0977	20.7337	22.4099	23.1147	21.446	22.8305	23.0126
961	808.585	8.04569	22.752	23.8288	21.955	24.239	21.7875	22.8594	23.7077	23.7286	23.6096	23.9406
962	752.677	13.9993	22.8946	23.3778	22.6372	23.6649	23.237	22.0836	23.0262	24.0691	22.659	22.916
963	928.832	14.7582	22.1356	22.5369	21.6434	22.0984	22.2571	21.3767	21.1752	20.4986	21.0486	21.6864
964	738.661	12.0742	21.9099	22.3783	20.9985	20.4148	20.3541	21.586	21.3318	21.2058	22.4267	22.4424
965	822.755	14.1744	22.553	22.6436	20.9259	21.9724	21.1569	21.9102	22.6601	22.7118	21.8986	22.4218
966	729.543	12.3529	21.1686	23.0235	21.4612	23.0087	21.9854	22.3616	22.9589	21.7319	21.1641	22.9804
967	806.724	14.5161	22.8606	23.0029	22.6876	23.3239	22.7165	22.1447	22.7723	22.8851	22.5341	22.5058
968	717.6	13.6111	20.6388	22.4349	22.1953	22.3205	20.8201	22.1718	22.2917	20.6644	21.0429	22.3621
969	633.506	11.2039	23.3239	23.7389	20.3902	23.7077	23.0446	23.0312	23.6431	21.7177	22.8753	23.6431
970	708.512	10.7894	21.9953	22.023	20.8484	21.7292	20.6838	22.1337	21.7357	20.208	21.9906	21.869
971	904.833	15.0302	20.0248	21.3314	20.1047	20.7227	21.548	21.7495	20.9353	20.7099	21.0172	20.8824
972	980.864	14.8375	21.184	22.0013	19.3492	22.4999	21.2851	21.5461	22.7881	20.0766	20.9198	21.515
973	835.667	10.3862	22.7359	23.2679	21.7536	23.2415	22.3763	22.6163	23.163	22.0349	22.9828	22.9616
974	862.822	15.7637	21.6347	22.2324	21.3098	22.5479	21.5592	21.4998	22.3762	22.9488	21.9964	21.0088
975	960.895	16.1646	21.8937	22.0233	21.9067	22.6856	21.7707	21.0752	22.2922	21.4771	22.4268	21.1959
976	743.616	13.7162	22.9014	22.5285	21.7918	22.6175	21.5186	22.3831	22.5276	20.6311	21.4183	22.6136
977	610.541	9.90647	24.1871	23.4425	23.6757	24.1253	23.9225	23.7286	24.1332	22.8081	23.4676	24.2535
978	808.739	14.2445	21.0226	20.8582	18.9073	20.4536	20.2658	20.7264	20.7592	20.1075	18.5696	19.7084
979	731.559	13.0506	22.6542	22.5117	21.3216	22.3365	20.5397	22.2718	22.5284	20.8899	20.2675	22.1644
980	678.507	6.59249	22.97	23.4425	22.7339	23.6649	23.5404	23.2961	23.3101	23.9134	24.0105	23.8191
981	728.52	7.46822	22.0295	22.6499	21.3215	22.5596	21.9163	22.0604	22.4099	23.095	22.5426	22.4952
982	710.629	12.2638	20.9834	23.1906	20.0264	22.5924	22.8577	21.881	22.7118	22.4094	21.3694	22.0158
983	685.538	11.5458	23.0407	23.5285	21.8472	23.5754	21.6556	22.5028	23.48	23.7995	20.798	23.5869
984	793.632	13.3724	23.5285	23.2272	22.0491	23.6431	21.0405	22.9821	23.5165	21.2403	22.675	23.3645
986	767.616	13.2854	23.2679	23.391	21.6811	23.4425	20.1532	22.8045	23.2535	22.1677	22.7589	23.243
987	832.583	8.85623	21.5132	22.5175	21.0309	23.1165	21.8363	22.2012	22.7899	21.8157	22.8036	22.5679
988	785.606	13.8091	20.4108	21.7674	21.3458	21.4536	20.673	21.798	21.9387	20.7937	19.9772	20.3822
989	823.679	14.37	22.1293	22.0286	20.2514	21.7306	20.9551	21.8424	21.7351	20.459	20.4162	22.1512
990	982.88	15.4467	21.3574	21.622	19.1256	21.9207	19.5548	20.1694	21.8739	21.5762	20.9191	21.0253
991	704.583	11.3404	23.5045	24.4425	22.2171	24.417	23.0254	21.3688	23.0942	23.5638	23.2961	22.6749
992	795.647	13.8924	21.7755	22.8494	21.3569	22.9587	21.7548	22.8547	23.0241	21.3413	21.1899	22.8913
993	721.507	10.7916	21.6512	21.6977	20.316	21.5408	20.2588	21.8269	21.4083	19.7584	21.6036	21.7211
994	982.88	15.1395	21.4978	21.5634	19.1256	20.0355	19.5548	21.5796	21.6777	21.5762	20.9191	21.4882
995	730.539	6.97009	22.4453	22.9882	22.3123	23.417	23.1867	22.7914	23.0996	24.019	23.976	23.7594
996	784.645	12.6432	22.2829	23.5754	21.6687	24.1095	22.9493	21.5655	22.3611	22.4572	22.6647	22.8768
997	209.054	0.823598	21.9401	21.8535	20.1096	21.7025	21.1566	21.9464	21.4303	21.6658	22.2206	20.22
998	834.791	15.4716	21.8365	22.1367	21.2168	21.6742	20.7618	21.1881	21.9488	22.3171	21.5096	20.9109
999	677.512	12.0654	22.4805	22.6358	19.9924	22.6537	20.0809	22.1032	22.591	19.825	21.4264	22.4926
1000	782.57	7.3709	22.1595	22.6744	22.2004	23.4425	22.7789	22.5127	23.391	24.1488	23.9495	24.0526
1001	916.833	15.5405	21.4516	22.1422	21.1563	22.6806	21.7893	21.1245	22.4231	22.8625	22.1135	21.3501
1002	725.557	7.24248	22.0014	22.8351	20.988	22.8683	21.6719	21.9221	22.5317	22.9431	22.3098	22.3992
1003	1409.18	13.0547	18.3434	18.505	18.2592	19.2945	18.5666	19.8967	20.233	19.6516	18.5046	18.9798
1004	605.475	10.2448	21.4877	23.0049	21.7206	23.2425	22.2895	21.9329	23.0283	23.2303	22.4822	22.9773
1006	858.755	14.6132	21.9322	22.2565	21.5406	22.7199	21.7254	21.3948	22.8775	21.4719	21.4706	22.0847
1007	806.724	13.8149	20.0577	21.2898	18.7863	21.0501	20.0833	20.8566	21.4092	20.069	19.3277	21.358
1008	750.661	13.5103	22.3353	22.7658	21.7046	22.9525	22.4569	21.286	22.5659	23.3239	22.4436	22.4168
1009	914.817	15.2878	21.7704	22.4117	19.2643	22.765	21.8799	21.5859	22.8262	21.88	21.3775	21.9158
1010	1407.26	13.6123	20.6019	18.5611	19.3543	19.0356	20.1064	18.4278	18.9051	22.0709	20.5049	20.1938
1011	860.807	15.485	21.6054	22.019	21.1217	21.8503	21.3107	21.08	22.2597	22.5054	20.521	20.912
1012	790.536	9.00055	21.7066	22.0992	21.2269	22.2995	21.3309	22.1056	22.2114	22.3772	22.5928	22.2896
1013	984.895	15.7999	21.4099	21.6592	20.1814	22.1449	20.2695	20.642	22.7671	22.0334	19.8147	21.1729
1014	849.694	14.4139	22.3438	21.7558	20.3177	21.6547	20.1584	21.7852	21.681	19.7304	21.0171	21.9504
1015	870.755	13.3654	20.2785	19.1091	20.625	21.8512	20.2973	20.4746	20.7896	21.031	22.0261	20.6227
1016	766.536	9.07649	22.2373	22.657	21.794	22.6122	22.4783	22.4776	22.6161	22.7282	22.8762	22.6203
1017	804.552	7.86514	21.2827	22.4222	20.621	22.4616	21.2405	21.4837	22.2112	22.1927	22.0839	22.1632
1018	834.719	13.7446	20.5993	19.1439	19.8078	19.8068	19.2388	19.7435	19.705	19.1942	18.1049	20.053
1019	821.663	13.9537	23.0621	22.7498	20.7255	22.916	22.0115	22.5936	23.0128	21.7265	19.9439	23.0713
1020	703.528	12.2398	22.5435	22.9711	21.3057	22.6197	21.4349	22.0517	22.49	21.066	21.2404	22.4239
1021	724.645	13.4099	22.357	22.7088	20.3807	23.0174	22.6506	21.3748	22.439	23.4425	21.4591	22.3612
1022	851.709	14.7591	20.8387	19.5161	20.7636	20.2357	21.0216	20.3911	20.1062	19.6801	19.2362	20.5699
1023	659.522	11.3902	22.4452	23.2821	20.964	23.0413	21.6196	21.6449	22.9322	20.2993	22.9191	22.6788
1024	705.543	12.9197	20.5764	22.4062	19.49	22.1764	20.4202	21.9881	20.2908	20.1248	20.5415	22.4621
1025	853.725	15.0708	19.779	18.8811	19.3819	18.6962	18.9267	20.1454	20.0564	18.8014	19.9725	20.324
1026	757.574	13.1571	20.3616	22.4695	21.6283	22.7687	21.48	22.4676	22.6985	20.3087	20.5374	22.6258
1027	904.591	7.21372	21.359	21.9005	17.0327	22.2083	21.5091	21.3341	22.0008	18.5579	17.2795	21.8493
1029	612.556	10.6775	22.9484	22.6318	22.2941	23.3376	22.5847	22.6581	23.0621	21.645	22.4249	22.7656
1030	903.741	14.8416	21.4954	21.2812	19.5488	18.082	21.0347	21.7845	22.176	19.0131	20.3348	21.3857
1031	799.679	14.6702	21.1464	19.3248	19.827	20.934	20.1148	20.4821	20.8757	19.726	21.3225	20.677
1032	852.801	15.6258	22.2912	18.2972	21.6051	19.375	22.0868	21.4279	20.7366	17.3231	21.0883	21.1856
1034	739.585	12.5613	22.4469	23.3101	20.8794	23.3645	21.0743	22.315	22.243	20.6997	22.2955	23.3101
1035	738.505	8.04769	21.3712	21.8814	20.9552	21.6301	21.6484	21.4989	21.8326	21.7769	22.0063	21.8387
1036	764.52	8.25275	21.6849	22.3113	21.3503	22.0116	22.0272	21.893	22.2862	22.2965	22.5489	22.4103
1037	776.677	13.604	21.5961	21.8944	19.876	19.5627	21.3557	20.8049	21.2735	20.9841	20.8429	21.7193
1038	544.457	8.29632	21.2644	22.8847	21.3721	21.7842	21.9842	20.7954	22.199	22.8435	22.2679	21.6417
1039	439.378	12.0585	21.1392	21.5103	21.2048	21.7136	19.3103	20.6298	21.4917	22.2818	22.2705	21.4183
1040	864.802	15.4808	21.253	21.3001	20.889	21.9446	21.4448	20.6792	21.5265	21.3841	22.0827	20.674
1041	976.832	15.0121	20.8679	21.3952	18.5214	22.0713	19.4205	20.8826	22.2909	20.3537	20.9266	20.8653
1042	752.676	13.0715	21.2758	20.7266	19.7698	21.4748	19.0686	20.8543	21.3525	20.7344	19.3196	21.0634
1043	628.551	10.2266	21.685	22.4446	22.0149	21.5504	21.6709	21.3533	21.0565	23.4298	22.9919	22.3808
1044	850.786	14.6142	21.5193	21.1952	20.1327	20.8165	20.8333	20.6722	21.4886	20.7108	20.8046	20.9162
1045	836.807	15.7284	21.099	21.3828	20.5507	21.8407	20.7046	20.9866	21.2342	20.7728	21.3195	20.3133
1046	809.606	13.372	22.4761	19.8021	20.7286	19.2659	20.1697	21.8812	22.4729	20.2196	21.7289	22.2537
1047	411.347	10.2191	21.1589	22.0506	21.5944	22.716	21.6033	20.9459	22.2819	23.059	22.3069	22.2246
1048	582.51	8.8645	23.3778	21.9602	23.1062	22.7353	23.3239	22.5283	22.9809	20.6521	22.3683	23.5754
1049	918.755	14.0563	21.8474	22.7805	20.2674	22.771	21.8821	20.916	20.7322	21.4568	21.7095	20.634
1050	797.663	14.3088	21.8973	21.6085	20.8877	19.6889	21.0557	19.9037	21.8052	20.0468	20.9079	21.5751
1051	648.629	11.6989	21.7648	22.0666	21.0947	22.6902	21.5693	21.5994	22.0816	21.3956	22.319	22.551
1052	649.481	11.2012	22.345	22.666	19.966	22.6522	22.0918	22.0078	22.6337	20.7282	19.6195	22.6002
1053	638.572	10.8472	22.9231	22.7948	20.0378	23.391	22.6682	22.9425	23.1932	22.1279	22.5665	22.7451
1054	685.436	10.7996	20.8505	20.9293	19.626	20.7654	20.1331	21.153	20.6113	19.3406	20.8198	20.9892
1055	783.59	13.3086	19.6188	22.2852	21.0981	22.3668	20.1415	21.786	20.3503	20.6828	21.7627	22.1875
1056	608.525	9.11375	23.3101	22.8514	22.7014	23.5285	22.9606	22.7687	23.2961	21.8193	22.551	23.2961
1057	733.575	13.6128	19.78	21.388	21.7311	21.2236	19.6173	21.1056	21.3181	20.8797	20.1994	21.3278
1058	890.781	14.4792	19.5756	18.084	18.7607	20.7733	19.0846	19.5407	19.0529	21.119	19.8631	18.2787
1059	718.538	8.83536	21.9884	22.6683	21.3156	22.2867	21.9063	22.1406	22.253	21.9034	22.1743	22.1632
1060	836.77	14.6741	20.4043	19.1078	20.4535	20.5635	18.65	19.4929	20.5299	19.827	20.0187	20.1433
1061	467.41	14.1758	20.8588	19.4441	19.9344	19.8859	19.0327	18.9437	20.0133	20.0794	19.2407	19.5656
1062	986.911	16.0609	20.9604	21.3117	20.7846	21.8602	19.7374	20.277	21.6029	21.0709	20.559	20.4104
1063	759.59	13.7152	21.8916	19.3894	21.5608	21.4818	20.8637	21.4322	20.2153	19.7367	20.9991	21.5744
1064	549.488	15.0122	18.5188	19.4924	18.7735	18.6298	18.8078	19.5045	19.3931	17.1971	18.3681	19.5977
1065	811.622	13.887	20.0648	21.582	20.7432	20.378	20.6523	21.7182	20.7507	19.7707	20.3492	20.4576
1066	411.347	11.1643	21.5538	21.9473	20.9675	22.4125	21.3185	21.2757	22.1539	23.8288	22.7977	22.1467
1067	730.598	11.5452	21.9337	23.4923	21.8748	23.5638	21.5122	21.5833	23.1643	21.7726	18.8603	22.8613
1068	548.504	10.2727	21.8398	21.9753	22.0105	21.8305	21.759	21.8128	21.7898	20.9727	20.4872	21.9156
1069	701.512	11.5593	22.2623	22.7041	21.1418	22.7451	22.1195	21.6817	22.6571	23.0233	20.0438	22.7443
1070	836.734	14.1043	20.9805	20.7789	18.9562	19.1917	18.4679	18.619	19.5449	19.5884	17.9775	19.6997
1071	864.708	13.5207	22.0006	22.2955	18.9784	23.1251	21.712	20.8264	22.422	22.1198	20.8212	21.5793
1072	810.682	10.7778	20.997	21.3662	20.3412	21.5012	20.6862	21.1069	21.2073	21.8961	21.6589	21.5276
1073	884.77	14.6569	19.7914	20.7431	19.9726	21.7976	19.5918	19.2939	21.8463	21.1448	20.3817	21.0554
1074	808.776	15.4347	20.7973	20.8407	20.1067	20.2391	20.3992	19.9255	20.496	20.636	19.9578	19.7538
1075	240.079	0.65452	20.0792	21.0135	19.016	21.7424	20.2783	21.181	22.0373	20.9202	21.5386	19.7431
1076	916.833	15.1741	20.2274	21.2781	18.2983	22.3147	18.5446	20.1422	20.2349	18.0325	20.0902	20.0738
1077	621.449	10.2538	20.6849	22.2159	21.6055	22.3626	22.501	21.1135	22.2132	21.0077	21.6525	22.1238
1078	839.653	14.3637	20.9402	20.5206	19.2242	19.1062	19.7356	19.8935	20.062	18.712	20.1038	20.9293
1079	737.569	12.142	20.16	20.4076	19.5473	21.7944	20.8725	19.5238	20.4429	19.0972	20.6662	21.3697
1080	806.567	8.10612	21.36	22.3893	20.8793	23.1323	21.457	22.0087	22.5372	23.4298	22.6752	23.008
1081	832.776	15.1748	20.1284	20.6899	19.8382	20.2515	19.9946	19.6404	20.2127	19.1414	18.417	19.8244
1082	780.671	13.0446	20.9819	20.5614	19.142	20.0091	19.9427	19.8377	20.338	20.2176	19.099	17.8315
1083	974.817	14.8566	20.2363	18.8907	19.4709	22.5714	21.8678	20.0434	22.362	20.5935	19.9179	20.215
1084	780.708	13.7323	21.5445	21.4299	20.6595	21.4896	20.565	20.7357	20.6812	19.2509	19.9642	21.2893
1085	745.632	14.1676	21.4609	21.3542	20.6575	20.655	19.9949	21.225	21.2615	20.6741	20.3488	21.2767
1086	596.489	8.77722	20.9176	22.7184	21.1351	21.0903	21.0602	19.9414	22.0192	20.8918	20.7227	21.2718
1087	750.661	12.385	18.8324	20.9839	18.9245	18.0431	19.0665	19.9394	20.815	20.2215	19.2722	20.8981
1088	817.711	13.524	20.9706	23.3376	19.6044	22.538	19.9827	25.0359	20.0235	20.5368	21.4708	24.0275
1089	495.441	12.9065	18.8674	21.5385	21.0104	21.1585	20.4962	20.2928	21.2273	21.2154	21.1435	21.131
1090	467.41	12.0846	21.4627	21.7531	20.7465	21.9059	22.0738	20.6498	21.7675	21.4564	21.5194	21.6048
1091	711.553	11.7554	22.3621	22.8172	21.2576	22.811	21.8861	21.5254	22.8679	21.6632	22.0507	22.702
1092	756.614	11.8355	21.9194	22.5788	19.8391	22.9559	22.1168	21.0577	22.1389	22.3062	21.9816	21.9159
1093	439.378	11.1452	21.1221	21.8468	20.3396	22.234	21.9639	20.9899	21.8755	23.2246	21.7055	21.9495
1094	756.554	7.17673	21.4155	22.1266	21.1761	22.4839	21.0663	21.525	22.1274	22.9213	22.4515	22.5341
1095	1351.19	12.9277	17.0006	20.4064	19.0383	20.0654	19.1772	18.2024	18.8218	20.9063	19.4476	20.1081
1096	1300.09	12.0723	20.3052	20.6465	18.4088	21.0497	18.6706	19.7169	20.8976	19.7547	20.1444	20.5125
1097	714.507	7.30697	20.8436	21.7805	20.8277	20.9418	21.2322	20.9568	21.3547	21.3324	21.5735	21.5775
1098	704.523	6.79691	21.5557	22.3282	21.2045	22.4469	21.9273	21.8084	21.9081	22.5685	22.6508	22.5254
1099	754.692	13.6165	19.4339	21.0838	19.6201	20.8097	19.4928	20.1952	20.5981	20.5435	19.0159	20.7284
1100	834.601	8.57937	20.5743	21.6234	19.7672	21.6733	20.4921	20.6314	21.0462	21.8115	21.2607	20.9044
1101	944.77	14.1647	20.6946	20.89	18.2992	21.3869	19.4141	19.5482	22.0068	19.8301	15.8034	20.2632
1102	570.473	8.47752	21.1456	23.0235	21.3859	22.1932	22.173	20.3548	22.4307	22.2105	20.814	21.5458
1103	495.441	13.4431	19.7583	20.556	21.0104	20.1939	20.4962	19.3869	20.2628	21.2154	20.3566	20.0379
1105	892.796	14.0033	19.7432	19.6357	19.22	20.6137	20.4163	20.1152	22.0779	21.5825	19.6966	19.183
1106	912.801	15.0044	20.5875	21.2062	18.8105	21.5628	19.0823	17.7732	21.884	20.2879	20.7924	21.1297
1107	864.765	13.7229	18.8293	20.4927	18.2308	17.9107	18.4172	18.4184	18.6739	21.6498	18.224	18.8121
1108	746.57	9.80443	21.2371	21.7707	20.7053	21.7883	21.3727	21.4499	21.5992	22.1386	21.9819	21.8393
1109	875.71	14.4847	20.2549	21.5512	20.7449	21.611	20.5235	21.4311	21.554	19.2573	20.1875	20.0183
1110	577.519	15.3676	20.0513	19.6766	18.818	20.0861	18.9662	19.6702	20.0795	20.1347	20.5759	18.2212
1111	634.541	9.39654	24.5869	23.6865	24.1795	24.5869	24.5285	21.3264	24.867	24.239	24.2463	24.848
1112	806.57	7.34196	20.9584	21.707	20.864	22.2986	21.3844	21.111	22.1312	22.6863	22.1237	22.6609
1113	675.496	11.426	21.6388	22.3512	20.3464	22.1558	20.9129	20.8258	22.0727	21.0165	21.6783	21.7854
1114	836.676	12.8822	20.2162	21.5879	20.5203	22.437	20.0119	20.0978	21.5686	20.1431	20.0967	21.0404
1115	521.457	13.0222	20.5701	20.5656	19.9609	19.9213	18.5179	19.9831	20.8708	20.7702	19.4426	20.513
1117	662.572	10.2762	22.4446	22.2595	20.8973	23.6649	23.0627	22.2538	21.6995	22.792	20.9729	21.7636
1118	810.601	8.23143	21.6583	20.0183	20.5499	23.1189	20.6876	21.8535	22.5983	23.1771	23.1025	23.1123
1119	769.711	14.2987	23.8191	25.2996	18.889	19.8057	20.5613	20.0486	20.6272	20.9415	20.5265	24.0105
1120	788.544	7.44263	22.4907	22.4629	13.4376	22.243	21.8521	22.1121	22.4761	21.552	22.06	21.9594
1121	750.544	8.67565	21.4329	22.277	20.0367	21.8996	21.342	21.5715	21.7756	21.1027	21.8747	21.2115
1122	749.641	12.3679	18.5242	20.6443	18.1854	20.6425	18.9804	19.8337	20.5441	19.6965	18.9187	20.7398
1123	411.347	13.0292	20.2504	20.6963	20.5685	21.1848	20.6716	19.8893	20.5263	20.413	20.1278	19.4755
1124	726.661	12.9026	18.5758	21.5849	19.659	21.196	20.66	20.7156	21.3053	19.9128	19.5549	21.3523
1125	810.661	12.5993	21.9253	22.836	19.4759	23.1633	21.4261	20.9047	22.4647	19.6226	20.788	21.926
1126	603.535	10.8063	20.977	21.6311	19.1105	21.2463	20.1065	21.2409	21.3838	19.6355	19.3423	19.8318
1127	726.661	13.9233	20.6423	21.0982	19.9903	20.9972	20.819	19.9669	20.9353	20.7107	21.3959	20.5759
1128	929.757	14.9447	20.6332	20.1255	19.1538	20.4643	19.3834	20.3319	20.6645	19.0366	19.1714	20.2023
1129	792.554	8.70892	20.1473	21.2717	19.6621	21.0732	20.3624	20.6479	20.8015	21.3281	21.0322	20.6231
1130	630.619	11.717	20.9424	21.3646	20.3272	22.1099	20.9559	21.0281	21.4377	20.8021	21.6676	21.9424
1131	1356.15	12.9276	17.7043	18.4404	19.2794	20.3699	19.3126	18.9356	20.7862	19.6114	19.432	20.856
1132	1351.37	18.7933	20.8762	21.3771	13.2248	21.351	14.4639	21.3097	21.3553	14.0567	21.5929	21.376
1133	698.629	12.0333	20.7943	21.2952	19.9674	21.2738	18.6157	20.4697	21.1397	19.0392	21.1821	21.1596
1134	837.682	11.4395	21.0393	20.1994	19.5835	21.1553	19.7721	20.9265	21.6405	21.0915	20.9825	20.9938
1135	829.703	13.3706	21.3516	21.049	19.7032	21.7076	19.154	20.6924	21.4605	19.8135	20.8864	21.2276
1136	978.848	15.2465	21.5225	21.9846	18.8022	22.6758	20.6289	21.1524	22.682	22.1604	20.7488	21.5386
1137	688.588	10.5913	21.2148	22.1097	20.3416	22.3131	20.9628	21.0528	22.2422	21.2259	20.9177	21.1758
1138	740.523	7.52711	20.9296	21.538	20.7923	21.1811	21.4948	21.2688	21.7316	22.1007	22.3158	21.924
1139	650.536	9.96513	21.144	23.1246	21.6397	22.0871	22.0911	20.4419	22.5022	22.8722	21.9445	21.6548
1140	812.698	11.766	21.1329	21.4001	20.0912	21.6113	21.1206	21.2019	21.5614	21.3755	21.5029	21.7121
1141	754.536	7.68245	20.6256	21.6774	19.8616	21.5234	20.3706	21.065	21.3059	21.9004	21.3111	21.3999
1142	577.519	10.6366	21.4979	21.3239	20.129	21.6091	21.1603	21.4452	21.4609	20.2195	21.0683	21.1393
1144	801.685	10.9144	21.4346	22.0665	20.6702	22.2669	21.3321	21.3314	22.0896	22.0068	21.5824	21.5826
1145	815.653	14.6641	19.3107	18.1811	19.7946	19.6704	18.9409	17.8725	19.8894	19.0463	19.4484	19.4251
1146	824.557	8.90758	20.5731	21.3637	19.7072	21.9346	20.0136	21.315	21.664	20.417	22.2148	21.855
1147	782.724	14.1589	20.314	19.2239	18.7201	19.9152	18.6694	19.8485	20.3547	19.9481	18.5295	20.351
1148	554.478	7.91365	22.9987	21.4383	22.6679	22.5689	23.1098	22.2875	22.6762	21.5381	22.4302	23.4298
1149	918.848	15.6557	19.9538	20.7389	18.2551	21.2685	18.8746	19.4933	20.9112	21.1754	18.6215	19.6345
1150	383.316	10.2472	20.6115	21.2407	20.8216	21.8508	20.6428	20.232	21.4995	23.2226	21.7293	21.4343
1151	916.796	14.5044	19.9403	20.3836	19.4671	20.5857	19.0743	19.8684	19.646	19.6572	19.9302	18.0825
1152	806.76	15.1311	20.4359	20.352	19.8294	20.2283	19.1516	19.9592	19.4426	20.7437	20.2961	20.3389
1153	439.378	13.6392	20.2761	18.9195	20.3564	21.1785	19.1177	17.4905	20.8447	20.8606	20.3077	20.601
1154	473.399	8.62173	20.9831	21.9404	21.3574	21.7731	21.3182	21.9307	21.8385	20.56	19.7727	21.9827
1155	940.833	14.8471	16.8078	19.778	16.9627	19.2802	18.5084	19.7219	19.6363	17.2796	17.8398	19.7463
1156	865.669	14.4006	21.0892	18.5167	19.2108	18.5592	18.5092	20.5043	20.4849	19.556	18.7381	20.7338
1157	311.164	2.98351	22.5007	21.8279	21.8523	20.2808	21.5846	21.5249	22.2147	21.8196	21.6949	21.655
1158	885.766	14.3836	21.4139	20.251	18.0489	19.4855	19.059	18.2449	19.3155	19.7633	19.2231	20.5561
1159	819.647	13.4921	21.8097	21.55	20.3906	21.9089	19.5625	20.9924	21.8815	21.2446	19.7239	21.7048
1160	909.547	7.24918	20.4427	20.9515	16.1537	21.2041	20.2336	20.483	20.8856	17.6268	20.8032	20.8983
1161	844.654	8.90614	19.7812	20.8359	18.6644	21.8512	19.7762	20.7859	21.4347	20.3253	21.7117	21.7987
1162	864.801	15.145	19.7246	18.905	18.4559	21.9523	18.7059	18.207	20.7367	17.9457	18.6886	20.4373
1163	755.559	12.5598	21.4313	22.1683	20.1438	22.2526	20.9526	21.2754	20.5154	19.78	21.3881	22.221
1164	765.6	12.8077	18.8508	17.9375	20.7755	22.6775	18.9416	19.6668	22.4041	19.417	22.0518	22.3003
1165	980.864	15.2779	21.6091	21.8143	19.3492	22.2606	20.0326	20.6353	22.4217	20.0766	19.2799	21.0716
1166	467.41	12.8176	19.5174	21.3211	19.621	20.9773	19.4016	20.4023	21.1534	20.9243	20.596	20.0293
1167	986.911	15.6553	19.8996	19.742	18.0037	20.4875	19.7374	19.9233	20.3268	19.3598	20.559	19.0304
1168	762.504	8.00247	20.4036	21.0023	19.9084	20.7839	20.6787	20.6981	20.8736	20.9916	21.0776	20.9752
1169	746.51	8.49509	20.151	21.0485	19.4959	20.5808	20.0062	20.3001	20.5835	20.719	20.5413	20.2288
1170	827.71	15.0286	19.6806	19.6167	19.0753	18.688	19.8424	20.0566	17.2023	19.4729	20.0392	19.2843
1171	919.715	14.845	17.1741	19.9679	18.4182	18.4913	19.3165	20.5696	19.7965	17.8438	18.6406	20.2112
1172	696.614	12.6678	21.4203	22.0663	20.5447	22.3646	22.0548	20.6588	21.7874	22.8205	21.5822	21.8593
1174	901.725	14.5084	21.5318	21.0304	20.8077	21.2478	20.9534	20.9957	21.448	19.2227	18.8536	21.0571
1175	778.692	13.1335	19.2343	21.1727	18.9526	21.4988	19.5808	20.7948	21.2809	19.8379	18.9314	20.6261
1176	866.781	13.8763	18.3621	21.9722	18.3458	20.8592	18.2318	20.4404	21.1267	20.3386	18.2189	19.4591
1177	549.488	13.7093	20.2144	20.3512	19.8849	19.6072	19.8838	19.2678	19.3603	19.8133	19.6255	20.1949
1178	311.127	1.29375	20.5282	20.7768	20.5496	20.5568	20.5968	20.7002	20.5448	20.3855	20.494	20.6632
1179	631.491	10.3863	21.1844	20.5339	19.8045	21.6033	20.4303	20.4022	21.7695	21.1908	21.0374	21.4423
1180	796.526	7.87884	19.9331	21.0397	18.7984	21.238	20.1983	20.3173	20.9297	21.3404	21.4277	21.1356
1181	864.765	14.4219	19.7768	20.1035	19.6411	19.2352	17.8842	16.8987	18.961	19.4259	17.2018	17.5243
1182	650.645	12.63	21.0898	21.2452	20.5258	21.837	21.1133	21.049	21.487	22.2506	21.5978	21.8836
1183	831.719	13.889	21.1033	20.9488	19.637	19.8414	19.8694	20.5	19.1119	19.5958	20.4517	20.9554
1184	493.425	13.0012	20.3242	19.4715	18.1793	20.5928	19.5644	19.6482	20.4306	20.7394	19.7122	20.1569
1185	788.52	8.20601	20.5713	21.3731	20.1275	21.2617	20.7915	20.9259	21.31	20.7006	21.2461	21.4887
1186	493.425	12.2486	20.1547	21.2184	18.5364	21.3905	21.2541	18.8752	20.6257	20.7394	20.9364	20.6582
1187	884.77	14.7061	19.7914	19.9099	20.9933	19.9711	21.7709	19.2939	20.9954	21.9817	21.0937	19.7181
1188	847.678	14.048	21.6473	21.3983	20.3731	21.6116	20.1063	21.0081	21.5716	19.6255	19.5174	21.6879
1189	686.572	9.86235	21.5437	21.937	20.6417	22.6083	21.5424	20.9207	22.2479	21.8229	21.3789	21.4558
1190	1006.88	14.9249	19.8352	20.2997	16.3748	21.2095	20.2795	19.9812	20.9077	19.3444	20.8194	19.7278
1191	688.492	7.11427	20.3835	20.8581	20.3478	20.722	21.1211	20.7575	21.0787	21.2684	21.5103	21.2494
1192	641.512	10.0889	21.889	21.5085	21.3268	22.0506	21.6594	21.6617	21.909	20.8696	20.5839	21.8469
1193	1008.9	15.199	20.0914	20.9621	18.6344	20.8571	20.0232	18.3684	21.047	20.2855	20.649	20.2344
1194	754.538	6.93633	20.1072	20.7799	19.9192	21.376	20.7314	20.2528	20.8147	21.6965	21.3735	21.4724
1195	750.697	14.3864	19.5148	18.1092	18.3344	19.1464	19.2621	18.9037	19.6333	19.3063	19.3023	18.1003
1196	834.755	14.2657	20.7533	20.4682	17.0622	19.0499	20.1822	18.8497	20.7206	18.7919	19.6928	20.2328
1197	832.74	13.8749	20.8034	21.0239	19.3742	21.0273	19.8233	20.4438	21.1024	19.6588	19.6148	20.739
1198	810.719	13.9498	20.0732	20.261	17.7783	17.1545	17.7017	17.4992	16.7632	18.9985	17.3391	18.995
1199	837.637	13.9518	21.979	21.5544	19.7786	21.6256	20.9242	21.4494	21.8075	20.7174	19.7409	21.8857
1200	867.684	14.7524	19.5888	19.1142	19.8765	18.2708	20.1829	17.236	17.9827	17.821	17.7208	18.459
1201	556.494	8.67251	22.1061	20.8964	21.7056	22.0621	21.9853	21.3	21.6958	20.4579	21.435	22.1292
1202	690.507	7.86002	20.1977	21.0699	19.6737	20.1859	20.2127	20.1393	20.4691	20.1994	20.4565	20.5068
1203	584.525	9.69918	22.4159	21.4185	22.0826	22.2544	22.1435	21.6484	22.006	20.9951	21.6341	22.2674
1204	601.481	6.46387	20.0905	20.3971	19.8923	20.3066	19.9457	20.2827	20.0907	19.3462	19.9062	20.3278
1205	412.321	0.792635	19.4436	20.4858	18.7134	19.5405	19.2277	19.1785	20.7037	20.6389	19.853	19.8695
1206	914.781	14.1452	18.6087	20.6709	17.8644	20.2968	18.9059	19.6012	19.204	18.9694	19.5641	18.8599
1207	972.802	14.5554	19.2597	20.7557	19.6169	21.9202	20.0407	19.6408	19.8225	19.9643	20.1132	20.0062
1208	887.565	7.23075	19.8181	20.4048	15.4726	20.7555	19.9991	19.872	20.5064	17.0619	20.4924	20.3727
1209	838.749	13.2809	19.8925	21.1221	17.8318	17.5782	17.538	18.6359	19.947	20.4732	18.6636	20.3918
1210	753.614	8.13751	20.2789	20.4791	20.034	20.359	20.1626	20.3619	20.2523	19.6718	20.1138	20.4555
1211	722.528	10.7907	19.6418	19.747	18.446	19.4705	18.0593	19.8723	19.384	18.079	19.4206	19.6785
1212	724.645	12.245	20.6399	21.4246	18.8514	21.0517	18.7195	20.0429	20.8299	19.8877	19.8584	20.6838
1213	798.541	8.63198	19.5005	20.6057	17.3883	20.6367	19.2547	20.0144	20.6179	19.9314	20.8423	20.1734
1214	761.606	14.1665	20.4305	19.4945	18.6451	19.3909	18.7821	20.0482	19.4529	19.6337	18.5222	20.2571
1215	727.528	11.7129	21.5653	21.874	20.6401	21.8536	20.5537	20.6222	22.0133	19.7057	21.0617	21.7759
1216	575.504	9.89245	21.9256	21.4372	21.5052	21.618	21.6366	21.6248	21.7297	20.5136	21.1907	21.7833
1217	894.811	14.3771	19.8762	19.3101	16.6844	19.0975	19.0633	19.3431	16.5452	18.7899	19.5822	17.1905
1218	862.749	13.2891	18.5284	18.8712	18.2935	18.6012	18.4199	19.3179	19.9926	19.7772	19.9554	18.4441
1219	912.765	14.0746	19.5322	20.8287	17.2919	19.9926	18.1968	19.0069	18.3877	18.3326	17.9048	19.2583
1220	836.734	13.1603	19.8843	19.9574	17.4099	18.5077	18.544	19.4614	19.3047	19.092	20.1437	20.213
1221	752.559	9.48763	20.4175	20.7719	19.7404	20.9401	20.5327	20.6739	20.7721	21.3097	21.0827	20.676
1222	911.782	14.4681	18.6	20.5443	18.731	20.8132	18.9757	20.2798	20.619	18.7464	19.2018	18.946
1223	579.498	6.46674	20.1321	20.2165	19.9075	20.1169	19.8772	20.049	19.9675	19.2465	19.7691	20.1561
1224	676.551	10.2407	20.2793	22.4025	20.4316	21.5671	20.33	18.6777	21.9448	19.6824	20.9598	20.6108
1225	886.786	14.4102	19.3694	17.9877	17.6046	17.1005	18.0933	19.0263	17.5231	17.6089	17.3881	19.2803
1226	1342.93	10.7943	18.2439	18.7366	17.599	18.066	17.2688	18.6933	17.96	15.5333	17.4924	18.1369
1227	773.663	14.6103	20.1661	19.4789	20.4503	19.1456	19.8651	19.6446	19.721	18.8436	20.2525	19.6091
1228	753.543	12.1281	19.1446	19.1437	19.6416	19.2374	20.0086	18.3595	19.2472	17.6122	19.7851	18.994
1229	1425.39	19.6288	20.7415	21.0089	14.8139	21.1075	15.5494	21.1336	20.0747	14.7922	14.5757	21.1189
1230	888.838	15.7436	19.5758	20.263	18.6092	20.6358	19.8533	19.4127	20.544	21.1632	20.0833	19.1324
1232	910.785	14.7988	18.9975	20.1347	16.9045	19.4488	18.1993	19.1889	18.3255	19.8299	17.7354	19.1389
1233	700.528	8.57562	19.7017	20.717	19.1139	20.2473	19.8206	19.7553	20.2499	20.515	20.3996	20.1307
1234	780.671	12.3613	17.6582	18.2856	18.0877	17.2313	18.3301	17.6367	17.747	20.3102	20.4441	19.4872
1235	724.682	14.3137	17.6897	19.9342	17.259	19.0111	18.9726	17.7709	17.7127	18.7566	18.4901	17.6856
1236	676.551	10.357	19.4451	20.9929	21.1185	20.5997	20.33	18.4374	20.3462	19.6824	21.3793	19.6246
1237	886.822	15.5121	19.1165	20.6078	19.1815	20.7682	19.8528	19.7282	21.0583	20.0796	19.7322	19.6615
1238	810.718	12.62	17.5043	18.6141	18.4403	18.1464	19.0717	18.5305	20.2577	20.5106	19.8134	19.7597
1239	627.535	7.23245	19.6413	20.047	12.2689	20.4594	19.7276	19.6989	20.3384	16.5991	20.3528	20.1436
1240	615.496	9.89768	21.5281	20.9053	21.1552	21.4519	21.4171	21.3464	21.4475	20.2796	20.2978	21.5636
1241	780.671	11.5767	19.4182	20.7901	17.3341	17.428	19.8051	19.8433	18.8273	21.803	20.6021	20.2436
1242	918.812	14.8578	18.2934	19.2355	17.2007	19.0163	17.9051	19.4197	18.2875	19.5979	19.3611	16.2559
1243	657.507	10.6765	20.0606	21.5284	19.6135	20.7394	19.9692	19.3082	20.9985	21.9245	20.2893	20.5449
1244	772.525	8.41455	20.1023	20.9015	19.2124	20.5629	19.8711	20.1096	20.4071	20.7509	20.3588	20.2467
1245	858.791	15.1931	19.7774	20.5217	18.841	20.076	18.8612	19.4913	20.5907	20.018	18.9659	19.4905
1246	683.522	10.7824	20.5293	21.4998	19.5684	20.5396	19.1537	16.6074	21.2574	19.6414	19.998	20.9817
1247	521.457	14.6715	19.9221	18.6629	19.208	20.401	18.6681	17.5208	18.6234	19.163	20.0959	17.8116
1248	931.772	15.2256	20.5179	20.5881	20.1041	20.3978	20.9266	20.369	20.7663	19.0719	20.9123	20.2859
1249	806.687	13.1393	19.87	20.9854	19.0365	20.4362	19.5147	19.9249	20.3816	19.2491	19.4488	19.1946
1250	523.472	13.625	19.8899	20.523	19.8211	19.9095	19.0488	18.8983	19.8456	21.0305	20.1611	19.7295
1251	702.543	9.35962	19.9418	20.8791	19.0667	20.2161	19.5641	19.9672	20.0237	20.171	20.0597	19.7728
1252	738.507	7.26678	19.8234	20.6734	19.2643	20.111	19.5896	19.7988	20.2054	19.9536	20.3992	20.5768
1253	860.734	13.6488	19.3806	20.0846	18.4432	18.7204	17.539	17.3783	18.6776	19.221	18.0207	19.1014
1254	490.426	8.62188	20.5395	21.0951	20.3797	20.8718	20.28	20.9557	20.8845	19.3001	19.0809	21.0446
1255	802.596	6.54005	18.2165	20.6048	17.9085	19.2188	18.2252	19.0978	19.8658	18.974	19.3582	18.9147
1256	886.75	13.9468	17.1036	20.2574	18.4554	18.9781	17.0165	18.1366	18.8799	17.5205	16.5502	18.7591
1257	772.585	8.40255	19.7482	20.5695	19.1491	20.9131	19.5235	19.9293	20.6698	21.5654	20.9296	20.9345
1258	880.591	7.32138	19.9025	20.2508	14.828	20.9654	20.2156	20.1339	20.6214	15.7707	20.8623	20.6718
1259	521.457	8.63923	21.5333	20.6662	21.4221	21.322	21.6268	21.0187	21.2866	19.5628	20.6658	21.5928
1260	577.444	9.28302	20.0337	21.2694	20.0141	21.1666	20.6766	19.6175	21.0493	22.3349	21.3934	20.4819
1261	698.63	13.3071	20.1119	21.1434	19.318	21.2562	19.828	19.9821	20.8626	22.4326	19.881	20.6732
1262	790.538	7.93994	19.2384	20.6897	18.6832	19.4542	19.3359	19.3756	19.7268	19.5416	19.619	19.7044
1263	657.486	10.0903	21.5123	21.0653	21.1643	21.5599	21.3664	21.2186	21.5454	21.0573	21.2485	21.4281
1264	814.632	9.77779	20.8941	21.2243	20.0052	22.2761	21.0363	21.2745	21.5919	22.3704	22.017	21.959
1265	632.634	12.6404	19.7591	20.5441	19.5717	21.2327	20.5183	20.4265	20.894	20.9293	21.0015	21.2744
1266	521.457	13.45	18.4934	19.7566	19.9609	20.0787	18.5179	18.1968	19.8576	20.7702	19.4426	19.9489
1267	664.588	10.9657	21.4882	21.7673	20.7808	22.339	21.4129	21.666	22.2073	20.9484	21.0945	21.6424
1268	519.441	12.378	18.1916	19.772	18.1351	20.0821	19.573	18.8803	19.1339	19.6407	18.959	20.0621
1270	575.504	13.7823	19.4247	19.7151	18.2414	18.6176	18.0173	17.5668	18.669	19.8844	18.7217	18.0314
1272	700.573	7.63535	19.9705	20.409	19.297	20.7159	20.0148	20.1831	20.4941	20.9407	20.5433	20.6269
1273	487.352	3.04697	19.4829	19.6762	19.2884	18.9539	19.2701	19.5619	19.1833	18.3855	19.0207	19.2379
1274	962.911	16.4475	19.5138	19.1303	19.7154	19.9015	19.9004	18.7731	19.7917	17.8066	19.7417	19.0813
1275	675.544	6.35444	19.9336	20.6167	19.3399	20.8755	20.0355	20.0804	20.7624	20.9574	20.5348	20.618
1276	816.694	10.3849	19.903	20.614	18.6743	20.6288	19.6979	19.7596	20.4614	19.5279	20.1417	20.1962
1277	780.744	15.1351	19.4028	16.7506	19.4965	17.4411	18.4875	18.8997	18.352	17.6232	17.8235	19.3596
1278	1244.02	11.1793	19.7721	20.4068	18.6436	20.6713	19.2159	19.5813	20.4328	20.0737	19.6312	19.1528
1279	1194.82	9.61753	19.5814	19.6706	19.4898	19.633	19.5198	19.832	19.6662	18.7615	19.5003	19.7518
1280	834.718	12.4916	18.4439	18.0248	17.6361	17.9106	18.9438	18.644	19.07	19.5966	19.4625	17.7412
1281	603.46	9.42899	19.9248	21.2723	19.4599	20.8403	20.344	19.4119	20.9647	20.8614	20.1446	20.518
1282	639.496	9.29218	21.5925	21.3307	20.8156	21.9358	21.2509	21.2927	21.7926	20.72	21.0231	21.7161
1283	838.749	14.3733	18.4245	19.1848	18.1081	15.4637	16.2766	16.5311	15.7636	18.7957	16.9575	17.9572
1284	965.828	14.9162	19.6553	17.9238	18.1005	18.5341	17.7022	19.6451	18.5306	18.4856	20.3537	17.8588
1285	617.514	9.28021	21.6189	21.0814	20.9725	21.7606	21.7193	21.3719	21.986	21.0485	21.1574	21.9763
1286	891.684	14.4814	20.6694	19.2405	19.5324	20.394	19.2125	20.2658	20.312	19.2455	18.8319	18.7438
1287	647.465	10.3978	19.669	20.6446	19.4269	19.7082	21.2566	18.4734	21.05	21.2714	21.0519	19.7821
1288	632.525	8.60086	21.6492	20.2992	21.2457	21.213	21.7259	20.8245	21.2375	20.6429	20.4897	21.5665
1289	504.306	3.64959	19.84	19.9727	19.1357	21.4664	19.8958	20.294	21.0459	21.7807	21.0707	20.7931
1290	780.554	7.23234	19.9969	21.0317	19.4598	21.342	20.4399	19.969	20.6223	20.7295	20.6261	21.024
1291	812.656	13.4064	20.1794	19.5628	18.7376	21.4975	20.393	20.2395	21.1569	21.2846	21.164	21.2249
1292	978.849	14.5076	20.7501	20.3247	19.8736	20.8578	18.4365	19.7907	19.2827	19.489	19.05	19.8485
1293	495.441	8.50095	20.2901	20.0159	21.4473	21.0472	21.6639	20.6301	20.5852	20.4016	20.914	21.5378
1294	702.567	10.6531	20.7961	22.092	20.5725	21.7311	21.3014	19.5856	21.5839	21.6716	20.5039	21.0131
1295	791.616	12.7947	21.188	21.3743	19.6792	21.5495	19.15	20.0782	21.4633	20.1933	19.8163	21.4088
1296	383.316	12.2206	18.891	20.4593	19.2595	20.4076	19.9958	18.3578	19.8185	20.5345	19.3785	19.6937
1298	738.647	7.48459	19.7259	19.9099	19.7034	19.5169	19.8063	19.874	19.7195	18.4721	19.5313	19.846
1299	857.734	13.9367	20.39	20.8118	19.3477	21.1313	19.7901	20.0747	21.2192	20.1194	18.7124	21.3483
1300	832.703	13.3184	18.8233	19.7162	19.3195	17.7097	16.707	18.4658	16.7672	19.3179	18.8021	18.544
1301	816.623	7.88669	18.7204	20.2345	16.2652	20.6372	19.0075	19.0893	20.2969	20.452	20.8875	20.4808
1302	768.554	8.4126	20.5627	20.3625	19.5457	19.2976	20.1009	18.9826	19.8494	20.4246	19.6131	21.4528
1303	764.523	7.47067	19.971	20.5319	19.7444	20.4277	20.1406	20.0392	20.6526	21.2029	21.0824	21.0543
1304	832.664	10.7636	19.592	19.7296	18.559	19.8685	18.4688	19.6364	19.5812	19.9075	20.4023	20.1018
1305	650.476	5.75432	20.1773	20.7609	19.5109	20.9128	20.4165	20.5626	20.1855	20.2453	21.5693	21.1144
1306	670.611	11.7123	19.7591	19.8033	19.1442	20.4803	19.3941	19.8387	19.9656	19.7938	19.7482	20.5392
1308	722.63	12.7959	20.821	21.3172	20.3386	21.5369	20.8528	19.766	21.0801	21.245	20.8786	21.2527
1309	918.812	14.1098	17.1652	21.2751	16.1961	18.6458	16.8902	18.1231	20.811	20.0804	19.2077	18.3382
1310	821.085	8.87955	18.1795	18.8545	17.2702	17.7945	17.2861	18.2923	19.4246	19.7177	19.7585	19.1957
1311	383.316	11.1753	19.2681	20.0368	19.8814	20.0111	19.7155	19.057	20.0516	21.1201	20.1311	19.4634
1312	670.598	11.198	20.2976	20.8728	17.9372	20.8651	19.6796	20.0593	20.7556	19.9826	19.5728	20.8016
1313	902.576	6.65091	18.9937	20.2481	12.3544	19.9442	18.8233	19.3137	19.7884	20.1315	18.8491	19.9487
1314	834.68	11.7502	19.987	20.0904	18.9886	20.2546	19.8341	20.0883	20.3054	19.732	19.4197	20.4613
1315	830.567	8.07194	19.7183	20.7731	18.726	21.2263	18.7243	19.8216	20.6488	19.3537	20.5441	20.9137
1316	860.734	13.7031	18.9276	19.1165	18.4432	18.7204	17.539	17.3783	18.6776	19.221	18.0207	19.0351
1317	781.575	12.772	17.8373	17.5436	19.1487	21.4153	19.5572	20.0575	21.1097	19.5133	21.1735	20.9387
1318	526.447	6.97217	21.823	20.373	21.4905	21.6962	22.11	21.0321	21.6718	20.9084	21.647	22.2603
1319	988.926	16.4408	19.5156	19.7966	19.6491	20.4454	19.0191	18.8818	20.0622	18.9987	19.6294	19.0564
1320	513.537	8.03544	19.6306	19.8502	19.5507	19.7257	19.6656	19.8076	19.6843	18.9159	19.524	19.8037
1321	655.47	9.30924	21.6477	20.6181	20.8772	21.5671	21.2005	21.0735	21.7789	20.6338	20.9505	21.6768
1322	830.724	13.3504	19.5039	17.9705	18.4889	19.8784	18.2655	19.0965	18.0156	18.087	20.1472	18.4569
1323	774.564	5.75931	17.8826	20.324	16.4536	18.454	17.7674	18.4496	19.4042	18.5302	18.5326	18.6398
1324	712.492	7.06743	19.4178	19.8487	19.2636	19.9812	20.2171	19.9768	20.0874	20.4504	20.5852	20.2814
1325	937.797	14.5064	20.5287	20.1213	19.728	20.5781	18.9392	19.9576	20.6865	18.6611	18.803	19.9456
1326	662.572	10.4767	22.233	19.8374	20.8973	20.0623	21.9836	19.9182	20.6074	21.2197	20.9612	20.2374
1327	920.827	14.4343	16.6884	19.1002	16.1235	18.4938	17.4937	18.8571	17.3581	19.8436	17.7192	19.2588
1328	912.838	15.5723	18.7517	19.2208	18.0784	19.4935	18.0689	18.3734	19.8927	19.3944	18.708	17.788
1329	700.628	14.0962	19.2265	19.3241	19.2878	19.3252	19.201	19.3765	19.1914	18.3697	18.9984	19.4529
1330	858.755	14.6232	19.9124	22.2455	21.5406	22.2636	22.3343	21.0225	22.3643	21.4246	22.2982	21.2581
1331	944.864	15.6301	19.0709	19.9886	17.9835	20.2458	17.8496	18.3383	20.2248	19.2736	18.0808	18.7394
1333	784.667	10.7732	19.6472	19.7593	18.7152	20.3895	19.4044	20.2318	20.1214	20.6669	19.6005	20.4717
1334	643.528	10.8276	20.4292	20.1782	17.0064	20.6276	19.9392	20.4396	20.4452	18.4454	19.4952	20.1004
1336	728.583	10.9673	19.8694	21.2458	19.3848	21.6955	20.7224	19.2069	20.8079	17.5096	20.4146	20.1376
1337	876.765	11.1089	19.311	19.6726	18.9386	19.4465	18.7351	19.55	19.2872	18.3014	18.2454	19.521
1338	493.425	7.67656	21.107	20.2453	21.1249	21.2262	21.5524	20.6577	20.8269	19.9316	20.3642	21.3201
1339	786.502	8.26524	19.7349	20.142	19.1377	19.8687	19.1528	19.9255	20.1114	19.6277	20.203	20.18
1340	670.599	12.5152	19.9925	20.7769	18.2887	21.0252	20.038	19.6095	20.6011	21.8097	20.3835	20.7791
1341	810.755	14.6205	19.577	19.2972	18.692	18.2813	18.9191	18.0945	19.515	18.2439	19.48	19.1056
1343	906.607	7.53563	19.7136	20.1554	12.8209	20.7444	19.9917	19.6587	20.2278	15.1378	20.4735	20.4831
1344	804.744	14.8181	18.8599	19.4002	18.8892	19.7023	19.2964	18.8606	18.3581	19.0995	18.5451	19.0881
1345	744.494	7.45784	18.8562	19.4806	18.0224	19.4025	18.6785	18.846	19.3158	20.2591	18.7171	19.3229
1347	561.488	6.4625	19.2032	19.4667	19.0619	19.3371	19.159	19.3593	19.1953	18.5199	19.0026	19.4295
1348	810.526	7.50252	20.7115	20.7896	19.73	19.612	19.8355	19.5999	20.7103	19.0514	20.2037	19.369
1349	882.755	14.4539	17.1061	19.6021	16.0645	19.6541	17.9199	17.989	20.3082	17.5641	16.7335	18.7792
1350	631.47	9.8957	20.9935	20.3089	20.7592	20.7711	20.924	20.6883	20.8427	19.9727	20.6395	20.9599
1351	788.518	9.06926	19.8891	20.0351	19.4969	19.8339	19.9204	19.9983	19.9499	19.5679	19.8979	19.8569
1352	720.591	9.01831	20.2419	20.2039	18.4304	20.2907	18.6791	19.9457	19.9452	19.7043	20.1466	19.9598
1353	711.567	8.28293	19.5094	19.7206	19.2767	19.0355	19.242	19.5596	19.2386	18.2876	18.9912	19.284
1354	752.64	12.2189	18.8611	20.8296	18.608	19.8264	19.2478	18.8871	18.8632	19.4778	18.1428	19.3939
1355	622.504	9.03478	18.4188	21.192	19.0589	15.9497	19.1305	17.1252	19.9611	16.4352	18.5604	18.365
1356	722.512	7.83919	18.6921	19.861	18.4455	19.4232	19.0038	18.4981	19.0339	19.2427	19.1536	18.7143
1357	940.796	14.2031	18.462	17.6045	16.6648	18.8582	16.6747	17.0026	18.5236	18.5331	17.9491	17.3017
1358	833.651	9.54235	19.9313	20.3716	18.3814	20.4429	19.6774	19.8491	20.4636	20.7263	20.3301	20.373
1359	743.541	12.0568	19.6019	19.8406	18.4199	17.7941	16.8594	19.1281	18.003	16.7301	19.3834	19.699
1360	619.53	10.0843	21.1164	20.864	20.3685	21.4837	20.933	20.9033	21.4253	20.3968	20.7504	21.1892
1361	549.488	9.68412	21.3504	20.4902	21.0644	21.0588	21.1019	20.8831	20.9597	19.9072	20.5124	21.1918
1362	587.465	8.85328	20.8762	19.5633	20.5336	20.0051	19.1313	20.2891	20.6032	16.6889	17.9318	20.611
1363	890.853	15.9487	18.1493	18.6031	17.8586	19.5115	18.4319	18.388	19.0523	19.7591	19.0876	17.7076
1364	917.7	14.5104	20.2415	19.3097	19.7233	19.9219	19.7665	19.7575	18.8414	18.024	17.6392	19.7341
1365	547.472	8.86113	21.2655	20.2912	21.1695	20.7782	21.4395	20.8662	20.9295	17.8278	19.3043	21.6063
1366	914.781	14.0325	19.5329	18.7813	18.1653	18.733	17.3969	18.3943	17.5325	18.9694	18.7029	19.636
1367	722.555	7.63428	19.168	19.6181	18.5712	19.793	19.263	19.4768	19.7114	20.2426	19.7698	19.7354
1368	812.518	8.9974	19.2819	19.3952	18.9548	19.3444	18.8142	19.52	19.4499	18.2452	18.3514	19.4883
1369	848.557	8.85896	17.7385	19.7032	17.6765	20.3405	18.7781	19.2927	19.9156	19.6382	19.7944	19.6421
1370	699.496	10.7824	19.8144	20.7095	18.4914	19.5075	18.0626	16.736	20.5251	20.3895	19.287	20.1902
1371	942.812	14.5411	19.1891	19.8046	16.7266	20.0017	18.2779	19.2996	19.2837	17.18	17.7089	15.6886
1372	619.434	9.42178	19.3537	20.5999	18.8778	20.1442	19.7365	18.0312	20.4009	20.6949	19.6908	19.8165
1373	1020.92	15.7036	18.5545	18.3652	17.9443	18.1924	17.9334	17.8561	19.2933	18.7493	18.6103	18.9693
1375	912.802	14.6077	17.1067	18.492	15.453	19.833	18.0242	18.4233	19.5558	17.2627	17.3255	16.8588
1376	383.316	9.21398	19.1457	19.6941	19.3736	20.5367	20.8014	18.6281	20.095	22.0676	20.9997	19.6189
1377	379.238	3.68319	20.9393	20.3782	20.1461	19.3768	19.2242	19.7703	20.3733	19.5566	19.9046	20.4146
1378	701.41	10.7913	18.6852	18.6734	17.9734	18.5146	17.4344	19.0336	18.4196	15.4908	18.4394	18.7611
1379	668.583	11.8202	20.1245	21.0413	20.0242	21.1424	20.7809	19.4523	20.6367	21.6158	20.8492	20.605
1380	519.441	7.90164	21.4888	20.2154	21.5232	21.1171	21.8786	21.1018	21.3856	19.2647	20.5488	22.0098
1381	603.439	8.86401	20.597	16.652	18.8973	19.7715	19.4732	20.0412	20.2163	15.6022	18.5911	20.5022
1382	820.526	7.87017	18.2432	19.5961	17.6521	19.6668	18.363	18.4679	19.3113	19.9074	19.3916	19.284
1383	784.702	12.3798	18.2957	18.6735	16.0988	19.6525	19.1523	15.2166	19.6575	19.5227	18.4373	15.5444
1384	701.559	6.53009	19.2313	19.9861	17.9987	19.7023	18.457	19.1234	19.566	19.6183	19.3032	19.1577
1385	818.639	8.62563	17.8518	19.3384	14.2811	19.5667	17.4638	18.4684	19.5465	18.6175	19.7808	18.9617
1386	700.489	6.58933	19.7008	20.2584	19.2944	20.4749	20.1248	20.1475	20.0133	20.6557	20.7801	20.5413
1387	834.599	9.1704	19.3484	20.0136	18.9911	20.9419	17.6099	19.9796	20.4418	21.4167	18.421	20.5609
1388	580.494	8.19363	21.7825	20.4431	21.4082	21.5636	21.8394	20.7846	21.41	20.014	20.8143	21.9695
1389	851.64	10.385	19.3123	19.8466	18.2602	19.8766	18.7348	19.1111	19.7917	18.8723	19.6152	19.5004
1390	876.56	6.4708	18.7438	19.4398	18.4035	18.9928	18.6887	18.5715	19.207	19.2793	18.7181	19.0707
1391	673.481	10.666	19.3378	20.7445	19.6586	19.9557	20.1603	18.3813	20.1899	21.2401	19.811	19.7448
1392	760.487	8.04898	19.1192	19.3606	18.741	19.0167	19.2705	19.2713	19.3022	18.8811	19.403	19.2895
1393	858.755	13.9403	19.1468	19.8018	18.416	16.5783	19.2209	18.8886	20.204	17.4427	17.47	20.2425
1394	617.512	10.6551	20.4863	20.1517	19.6973	20.6747	19.7422	20.4922	20.4179	18.0761	18.9143	20.3361
1395	806.51	9.00179	18.7303	19.2112	18.2894	19.4597	19.1654	19.2166	19.3597	19.6963	19.9784	19.4452
1396	475.415	10.2766	19.4487	19.6451	19.6223	19.4277	19.4919	19.4589	19.4386	16.0733	19.4678	19.5252
1397	774.543	8.38974	17.8543	19.3724	17.0348	18.7572	17.7466	18.1679	17.7593	18.6619	18.329	17.769
1398	630.509	8.42738	20.4989	20.3962	19.7355	21.1229	20.3693	19.374	20.3886	19.0526	19.4277	20.1814
1400	629.454	9.08913	20.9639	20.4645	20.4897	20.8888	20.6204	20.397	20.8389	19.3263	20.3342	20.7727
1401	491.41	11.5376	19.2641	19.8128	19.2562	20.2027	19.3119	18.7803	19.8842	20.5889	17.9236	20.211
1402	782.51	9.05617	19.222	19.7408	18.7765	19.7138	19.578	19.5327	19.7637	20.028	20.1717	19.7494
1403	702.507	6.13447	19.3225	19.6372	19.1518	20.3645	20.4129	19.6259	19.6008	20.7441	21.1485	20.7012
1404	752.52	6.96972	19.1023	19.7491	18.9418	20.1313	19.8278	19.5363	19.8265	20.7684	20.7254	20.4785
1405	907.772	15.4189	19.4843	18.7794	19.348	16.2542	20.2466	19.4048	19.3588	17.7927	18.6633	16.6174
1406	793.053	7.87447	17.1823	18.7357	16.9889	19.0517	17.5274	18.2632	19.0744	19.585	18.8777	18.8791
1407	642.567	10.2162	19.3832	20.1941	19.0364	20.4181	20.2832	18.9559	20.1637	19.7473	19.5645	20.0615
1408	885.547	7.16697	19.148	19.5536	15.5833	20.2496	19.0746	19.5094	19.6673	14.821	19.5653	19.9557
1409	795.572	12.3802	17.4975	18.7819	17.7889	16.8713	17.8787	16.0575	16.9627	15.6242	17.2421	17.7817
1410	464.314	3.38183	18.7444	19.3244	17.6683	19.5375	18.2857	19.0574	19.8389	20.6136	19.685	18.9415
1411	589.481	9.6782	20.3697	19.499	19.9217	20.2453	19.2303	19.8733	19.9013	17.6883	19.0718	20.1564
1412	593.418	9.26551	19.1829	20.3835	19.0818	20.2659	20.3425	18.7596	20.1797	21.4975	20.6102	19.6407
1413	817.632	13.2928	18.9735	18.1678	17.6472	19.7258	17.1721	16.6462	17.5936	16.9378	19.0885	18.1493
1414	770.51	8.11836	18.0924	19.3294	17.3226	18.7419	17.1928	18.3986	18.0053	18.6978	18.1502	17.6027
1415	808.645	12.1678	16.2957	16.4975	16.5011	19.6815	17.9085	15.1258	18.4657	14.8591	17.4392	17.2654
1416	722.63	11.5269	19.4686	20.3751	18.7078	20.2402	18.5118	19.1301	20.0783	19.9123	17.8165	20.3438
1417	863.653	14.0406	20.2517	20.1242	19.2542	20.4262	17.7739	19.6899	20.3877	18.6526	18.774	20.4067
1418	586.541	10.5028	20.2064	19.8577	19.9715	20.3143	20.0227	19.4137	19.7303	20.2749	19.6973	19.9962
1420	804.552	7.42205	19.12	19.6536	19.0013	20.4197	19.7797	19.5023	20.378	21.2069	20.8778	22.0881
1421	684.556	9.39062	20.567	21.1086	18.9807	20.6518	20.0527	20.0918	21.2114	19.9976	19.6779	20.5033
1422	832.703	13.2347	19.2258	19.6283	19.3195	17.7097	16.707	18.4658	16.7672	18.7659	19.1277	18.2683
1423	960.895	15.6627	18.8653	18.3835	17.1726	19.1008	18.4549	20.2611	17.642	17.4776	19.4636	18.1442
1424	813.676	9.5395	19.7729	20.1682	18.9412	20.3277	19.5589	19.5743	20.1885	20.6103	19.9612	20.1787
1425	629.475	9.73272	18.2862	20.2105	18.4506	18.0949	18.8607	17.367	19.4231	19.4296	18.6651	18.558
1426	1010.91	15.7549	19.1589	19.6266	18.2942	20.0147	18.6206	18.3173	20.453	19.1316	17.5399	18.9983
1427	720.554	7.92982	19.1198	19.7675	18.1482	19.8597	18.7799	19.1782	19.8318	20.1685	18.1091	19.8617
1428	491.41	6.99362	21.1702	20.0599	21.0253	20.988	21.5969	20.6243	21.0788	20.2212	21.1	21.6745
1429	800.617	9.44371	19.1263	20.0693	18.4752	20.4978	19.6358	19.4066	20.2397	20.5585	20.2152	20.3025
1430	868.654	8.873	17.456	18.9997	15.5985	20.1768	17.5101	18.6361	19.598	18.7527	19.8432	18.3703
1431	746.57	8.15965	18.994	19.8584	18.2686	20.1154	18.9944	19.192	20.1381	20.7234	19.9886	19.8797
1433	781.575	12.8277	17.8373	17.5436	19.1487	19.1069	21.2358	18.4408	19.6539	19.5133	18.8789	19.083
1434	893.56	8.93574	19.0937	18.9875	17.4779	18.9278	18.9088	19.5218	19.251	18.2095	18.2025	19.4361
1435	607.392	10.7902	17.5987	18.5513	16.9875	18.3256	17.157	18.6745	18.2808	16.7889	17.6228	18.3917
1436	792.623	8.41518	18.2224	19.6944	16.2321	19.3909	18.1097	18.3686	19.042	19.5886	19.3651	18.8046
1437	789.601	12.6204	18.1346	20.0261	18.5165	20.6188	17.8313	18.4728	19.1665	18.8032	17.6686	19.1052
1438	855.719	13.4961	19.7894	19.5515	18.4986	20.0321	18.8424	18.9759	19.9103	18.9431	17.7392	19.6842
1439	863.565	7.31113	18.8396	19.2319	12.466	19.992	19.2258	19.0967	19.6105	12.5801	19.8597	19.6542
1440	775.656	12.5671	17.3882	20.273	17.1143	20.4896	18.7406	19.4062	20.3412	17.8341	18.2992	20.4403
1441	736.489	7.30624	18.4679	19.4771	18.432	18.6251	19.0041	18.5914	18.9534	18.824	19.3191	19.2321
1442	559.433	7.9116	21.0914	19.582	19.5339	20.3859	20.9475	20.4928	20.6347	17.6957	19.9089	21.1638
1443	942.848	15.0541	17.8316	18.4531	16.5354	19.182	17.1142	17.7184	18.1794	19.336	18.6806	17.4495
1444	890.724	13.6209	19.6694	19.2401	18.5226	17.4242	17.7115	15.7817	19.9374	16.3265	18.3005	19.2625
1446	575.407	7.90868	20.7344	19.4292	20.5885	20.121	20.6913	20.2301	20.4629	18.6742	20.1522	20.7994
1447	619.481	4.92148	18.9438	18.7793	18.7452	20.2528	20.0247	19.6535	19.5837	20.0937	20.6896	20.1016
1448	684.556	9.18582	19.6606	19.6032	18.9807	22.3335	20.0527	18.6486	19.8821	19.9976	19.6779	19.429
1449	558.509	9.48249	20.5231	19.7989	20.4241	20.1646	20.426	19.4631	19.9361	20.1665	19.7347	20.5337
1450	709.538	11.2728	18.9326	20.9372	18.6526	20.0685	19.5335	18.2107	19.7633	19.4749	19.1549	19.3646
1451	798.682	11.2599	18.3456	19.397	18.3077	19.5532	18.812	18.9527	19.3263	18.3974	19.2115	19.3945
1452	696.614	11.4275	19.2148	20.3282	17.6726	20.084	17.6933	18.4474	19.8283	18.5997	19.7612	19.5805
1453	613.48	9.09393	20.8473	20.3024	20.1797	20.7906	19.7721	20.2997	20.6726	19.0232	19.8266	20.6159
1454	682.541	8.86391	19.9206	20.2421	18.891	21.2452	19.7468	18.7418	19.7542	19.0208	18.5197	19.3994
1455	530.478	8.49603	20.6806	19.897	20.5229	20.3884	20.6314	19.7064	20.2062	20.1162	19.7858	20.823
1456	550.387	3.76346	18.3596	19.0208	17.9068	20.0576	18.8768	18.5998	19.6817	20.7747	19.8392	19.6654
1457	756.671	11.4826	15.4443	18.1568	18.0339	18.2821	18.4015	16.6233	19.0214	20.1768	17.8164	16.3787
1458	800.58	5.90362	17.2634	19.9017	17.1163	18.3886	17.5157	18.1137	18.9285	18.5133	18.5	18.4287
1459	578.478	7.73667	21.0657	20.3786	19.7352	20.5907	20.4495	20.0663	20.9984	20.4337	20.9053	21.2452
1461	465.394	11.3822	18.1446	19.5578	18.6107	19.7063	18.2002	17.26	19.1961	19.538	19.8348	18.914
1462	660.556	9.87471	19.4784	19.4135	21.2489	19.8758	21.7638	18.673	19.5355	23.0122	22.345	19.364
1463	603.535	7.24623	18.6888	18.8486	12.7312	19.6774	18.8401	18.7825	19.5454	13.4935	19.7594	19.1499
1464	908.77	14.5263	17.9126	17.1036	15.9407	17.6235	16.7267	16.9958	19.8796	16.5379	17.7914	17.5089
1465	836.616	9.02968	18.9089	19.4746	18.059	20.2545	19.0859	18.5733	19.5337	20.8712	18.2601	19.8073
1466	520.509	8.59083	19.3224	19.4391	18.7478	20.5521	19.2624	19.5494	19.8685	21.2168	20.2203	20.5262
1467	807.59	12.7907	19.6824	20.0309	19.0696	20.0898	17.9714	19.1958	20.2239	18.1609	18.9598	20.1952
1468	1006.88	15.3912	18.8282	17.7937	16.3748	18.0926	19.2222	17.3036	19.8217	19.3444	18.3746	18.1327
1469	776.713	14.4262	18.4902	18.5954	17.0515	19.2111	18.3344	17.8888	18.6099	19.1476	18.5704	18.2113
1470	741.531	7.25119	18.3504	19.6396	17.5211	19.4209	18.2136	18.4873	19.2709	18.8852	18.7463	18.9788
1471	940.833	15.1162	16.8078	17.8847	16.9627	19.691	18.1061	18.0993	20.0743	17.2796	18.676	17.1409
1472	531.402	6.99789	20.6806	19.5793	20.3153	20.6705	20.9225	20.1995	20.5903	19.8492	20.5613	21.1324
1473	1131.03	16.3528	17.5262	18.1437	17.8479	18.1106	16.7845	17.5672	18.619	17.5633	18.161	17.5869
1474	834.601	8.27285	20.5743	19.3914	18.5284	20.1945	19.4355	18.3562	19.7402	20.6504	21.2607	20.0433
1475	883.75	14.0447	19.8861	19.7324	18.5589	20.2877	17.3066	19.3371	19.9254	18.0531	18.4695	20.222
1476	866.541	8.93227	18.7321	19.2154	17.6969	18.8805	17.6827	19.1649	19.0049	16.4618	17.7071	19.2662
1478	725.531	10.7876	19.4982	19.5452	15.7534	19.71	16.6358	19.5477	19.6256	16.842	17.3428	19.2349
1479	561.449	8.70198	19.331	19.4989	19.4388	20.3405	19.2032	19.8179	20.1221	18.4436	18.2003	20.4281
1480	737.569	12.0887	20.4298	19.7945	19.5473	19.8471	19.8644	19.4575	19.2012	19.0972	19.903	20.1026
1481	699.515	10.6584	20.1047	19.9128	19.4153	20.2013	19.1496	20.1262	19.987	18.8164	18.8534	19.993
1482	748.528	8.01387	18.5634	19.299	19.7174	19.358	20.2816	18.6298	19.3687	20.9535	20.7756	19.1604
1483	798.698	14.0173	18.1955	18.9356	16.752	18.7405	17.208	17.7015	18.1574	17.1167	18.2751	17.7521
1484	907.531	6.65667	18.1098	19.3286	9.78129	19.029	17.8944	18.4169	18.8618	19.2187	17.9136	18.9992
1485	1201.88	8.90641	16.2377	18.4336	16.2294	19.8205	17.1179	18.6893	19.3078	18.44	19.9355	19.8937
1486	935.803	15.6827	18.3009	15.9981	17.149	15.6556	18.3117	17.4775	17.6727	18.0027	18.6424	17.5282
1487	721.609	11.5428	19.5069	19.861	17.8539	19.905	19.036	18.9597	19.9422	18.6322	17.6381	19.999
1488	776.575	10.7913	17.8076	17.9828	16.222	17.7775	16.6191	18.0179	17.6624	16.1764	17.8001	17.8456
1489	1187.96	10.2293	17.4916	18.7974	17.2574	19.7752	18.9771	15.6663	19.1235	19.9231	19.0222	19.1769
1490	841.529	8.40768	19.3803	19.86	17.5616	19.606	17.2359	19.4549	19.6892	18.8278	19.2538	19.4036
1491	507.402	7.49503	19.7517	19.2913	18.9806	19.4427	17.7167	19.1984	19.3526	17.9667	17.9932	19.8087
1492	674.512	8.37284	17.7676	19.0532	17.2227	17.8	17.314	17.5054	17.9587	17.5072	17.5218	17.5454
1493	832.703	12.5851	19.8102	18.7794	16.3617	19.3792	18.4671	19.3732	20.0039	18.7659	19.1001	20.6062
1495	1008.9	15.6034	16.4693	17.1177	18.6344	16.3701	19.5393	15.2646	18.4064	20.2855	19.1513	17.1335
1496	465.394	12.1966	18.2881	19.9498	18.8819	18.8509	17.3253	17.772	19.1926	19.2925	16.5406	18.157
1497	769.557	8.6484	18.5159	23.5285	18.5877	23.9672	18.1122	23.5983	23.8191	19.4187	19.3456	19.5256
1498	836.616	9.20807	18.9089	19.4746	18.059	19.8768	19.0859	19.2307	19.7555	20.3185	20.1926	19.9143
1499	639.496	9.48747	19.4298	20.5023	20.8156	21.2371	21.2509	18.8873	19.5915	20.7209	21.0231	19.415
1500	838.51	7.90351	17.2476	19.3312	17.3437	19.1449	16.8736	18.9387	19.0287	17.0664	19.2555	18.3675
1502	523.472	9.46654	20.2984	19.6052	20.2573	20.0488	20.6372	19.6347	19.6143	19.8408	17.7408	20.4666
1503	763.585	12.2112	18.2776	18.6165	18.0526	19.4222	18.1531	17.8479	19.2021	17.4515	17.1396	17.4595
1504	814.51	8.41492	18.6903	19.1915	15.9389	18.9614	17.1894	18.7723	18.8613	16.5085	18.9598	18.7397
1505	568.457	7.82589	17.9633	20.3468	18.234	17.6409	18.3134	16.98	19.4419	18.8244	17.6922	18.0811
1506	642.567	11.6561	19.4075	20.0981	18.3704	20.1828	20.1706	18.8087	19.8889	21.5456	20.3436	20.0909
1507	782.63	11.9968	19.5705	20.6126	18.6781	20.8533	15.9126	17.9055	16.9975	19.3763	16.0228	19.2762
1508	602.478	7.47488	19.8246	19.3396	19.0884	20.5235	19.9519	18.7965	19.4136	18.7411	19.149	19.6683
1509	867.545	8.63525	18.6645	19.4456	17.0151	17.6957	18.2221	18.0725	19.2982	16.5338	19.5186	18.8915
1510	814.536	8.72053	17.8312	19.0019	17.2181	18.6744	17.8587	18.2714	18.2636	18.9124	18.6182	18.266
1511	792.552	9.32445	18.4812	19.0689	18.1131	19.1647	18.8577	18.8766	19.1069	19.6541	19.5337	19.2163
1512	968.864	15.1916	16.0964	18.2798	15.2802	19.1712	17.0604	16.4571	19.174	17.5626	16.5176	15.266
1513	528.462	7.72581	21.1025	19.9478	20.8285	21.1814	21.1966	20.2854	20.6974	19.7137	20.695	21.1003
1514	1074.96	15.946	18.1951	18.2951	18.3575	18.3401	18.9043	18.0857	19.614	18.8305	18.8508	18.7838
1515	754.479	8.03601	18.1924	18.8091	17.8159	18.5672	18.5546	18.3797	18.7531	18.7176	19.0155	18.7424
1516	766.56	7.25652	18.1435	18.8585	14.6424	18.3975	18.0502	18.6329	18.5607	11.0861	19.2653	18.7358
1517	791.616	12.8118	19.803	21.0428	19.6792	20.102	21.0905	19.3633	21.1104	20.1933	20.8296	19.1201
1518	936.801	14.8173	14.8979	16.5611	15.5066	16.2524	17.3392	15.4494	18.1873	16.5937	16.6471	15.7754
1519	748.585	8.92673	18.518	19.4421	17.1874	19.5116	18.4093	18.6467	19.4947	16.8817	18.4326	17.8863
1520	890.586	8.90943	18.5159	18.8863	16.4959	18.4372	17.9548	18.9507	19.2522	18.124	18.8299	19.5159
1521	804.672	12.6871	18.8552	19.8453	17.8153	15.971	17.0758	16.3292	18.8476	16.5997	18.289	15.8852
1522	672.627	12.6499	18.3636	18.7218	18.3883	19.5687	18.5047	19.1607	19.2594	17.0876	19.3994	19.7046
1523	881.515	6.44829	18.0141	18.7624	17.6201	18.3166	17.7901	18.0018	18.5072	18.4595	17.7902	18.4234
1524	881.721	11.1601	18.0044	18.4215	17.5749	17.8915	17.9053	18.2373	17.8343	17.2906	17.5421	18.244
1525	854.575	7.0695	19.4309	19.8619	12.9458	19.8857	19.0141	19.225	19.7606	16.7443	19.0035	19.5031
1526	636.629	12.2039	18.4177	18.7089	17.857	19.2514	18.0266	18.5909	17.7817	17.0907	18.7639	19.1028
1527	697.499	9.88137	20.1261	19.677	19.4837	20.1047	19.7703	19.9201	20.0123	18.7228	19.4376	20.1175
1528	547.376	6.99681	20.1578	19.2274	19.9175	20.1207	20.3755	19.7225	20.1116	19.5928	20.2285	20.4991
1529	822.541	8.10514	18.5767	19.6243	16.8579	20.3569	17.8993	19.0234	19.7979	20.1267	20.0169	20.2352
1530	1048.95	15.9215	18.0601	18.1681	18.1941	17.9854	18.4433	17.7708	19.6343	18.2388	18.0598	18.5683
1531	780.494	8.25235	18.6202	19.3309	18.1712	18.9679	17.8327	18.79	19.303	19.3504	19.6076	19.3743
1532	911.562	7.55631	18.8117	19.1897	10.6029	19.8361	19.0126	18.7856	19.2881	14.4569	19.5265	19.4785
1533	1517.42	16.6569	18.6514	18.3291	19.0728	18.2612	18.9559	18.3624	18.8598	18.8227	18.5633	18.6232
1534	813.498	7.44969	18.1261	18.9699	17.5636	18.8501	16.6542	18.4585	18.2631	18.8317	17.4005	17.5691
1535	552.463	7.2483	21.0399	19.6548	20.6308	20.9926	21.2941	19.9733	20.8056	19.7856	20.4395	21.3278
1537	752.559	9.26691	18.2661	19.1479	17.2452	18.0305	20.5306	18.899	18.5755	18.4831	21.0827	17.8633
1539	871.679	13.9812	18.2293	17.5653	17.1408	18.799	16.2859	17.5025	18.2955	17.0576	17.0481	16.511
1540	645.546	10.2814	18.0949	20.2743	17.7641	18.6826	19.8633	17.8193	20.5547	16.7189	19.4991	18.0261
1541	723.515	10.0398	20.0197	19.7562	19.1357	20.1803	19.6736	19.7915	20.1184	19.1232	19.4533	19.9557
1542	645.449	9.73486	17.5734	19.4212	17.8779	16.6947	18.1899	16.4884	18.5446	18.9463	18.1734	17.9237
1543	858.718	13.2957	18.3601	16.8647	16.7231	16.858	15.9959	15.8292	18.067	17.5616	17.4426	17.3376
1544	806.649	10.7367	18.203	18.2119	17.231	18.7645	18.1973	18.7108	18.5072	19.0541	18.3784	19.0091
1545	882.607	7.90786	18.3681	18.9184	12.8903	19.6758	18.5381	18.8385	18.8749	12.4011	19.1635	19.2234
1546	724.609	9.90357	17.8536	19.1077	18.4579	17.7215	19.2171	17.8578	18.5605	20.2454	19.0318	18.6427
1547	1014.94	16.2742	18.0664	18.7649	17.7193	19.3131	17.3692	17.4295	18.8595	17.3706	17.8316	17.6971
1548	784.487	7.99869	18.289	18.655	17.7865	18.1994	18.4318	18.6159	18.5758	18.1106	18.6858	18.5322
1549	666.604	11.7161	18.3508	19.7954	17.6431	20.156	18.4617	19.5174	19.8854	18.1006	18.4512	19.1263
1550	604.494	7.82584	19.7874	18.8485	19.1921	21.1305	20.1284	18.4178	19.3133	17.1958	19.2113	20.7514
1551	766.574	8.32321	18.3362	18.953	17.2066	19.2378	17.8546	18.4715	18.8873	19.6321	18.6085	19.1246
1552	801.672	12.785	16.1693	19.6509	17.3645	17.596	17.5112	16.6418	19.7488	17.1905	17.475	17.5833
1553	776.677	12.5767	17.0254	17.6135	16.2142	16.3575	18.221	18.4069	18.6634	17.395	18.4402	19.5157
1554	531.548	8.03449	18.3912	18.503	18.2344	18.4144	18.1969	18.3683	18.1348	17.5118	18.0496	18.52
1555	862.786	14.6305	19.4902	18.6621	19.0556	18.6617	18.6277	18.1258	18.7375	19.4731	19.9806	18.193
1556	710.473	7.09781	18.2793	18.6111	18.2236	18.378	18.9643	18.5609	18.9509	19.1068	19.3325	18.9912
1557	690.603	11.1796	20.1043	18.6102	17.0501	20.715	17.9636	19.8569	20.7512	14.6589	16.365	20.0633
1558	788.544	6.28719	17.8276	18.4516	17.6989	18.9687	18.1752	18.7066	19.3873	20.0085	19.5585	19.5066
1559	805.484	6.20339	18.8696	18.9748	18.1007	19.5641	18.882	19.1886	19.2676	18.9514	19.3091	19.3088
1560	676.491	5.99535	19.0646	19.732	18.8125	20.1378	19.7138	19.3851	19.0451	20.0244	20.4943	19.928
1561	832.586	7.77161	18.1239	19.4563	16.6428	19.116	17.9847	17.9606	18.5725	19.5791	18.8698	18.6196
1562	728.559	9.57412	19.2487	19.8173	18.6661	19.6998	19.3051	19.3397	19.5775	19.1799	19.9385	19.3559
1563	726.544	8.75595	18.4856	19.9172	17.9122	19.3538	18.6576	19.0194	19.5935	19.4621	19.4484	19.0976
1564	1102.99	16.1645	18.0113	18.1166	17.8725	17.9981	16.5669	17.5987	18.7736	18.7644	17.3476	18.0802
1565	662.476	6.91421	18.4546	19.1635	18.1254	18.5864	18.9825	18.5842	18.5905	18.8044	19.3405	18.8272
1566	570.547	6.88732	18.1293	18.4011	16.01	17.7519	18.0365	18.192	18.0774	14.2879	17.8341	18.1264
1567	1488.1	9.05831	17.3424	18.3181	15.7701	18.6189	17.2451	17.9146	18.4664	18.3526	18.0118	18.1967
1568	1129.01	16.1696	17.9528	17.8972	16.9293	18.137	18.1749	17.6147	18.9221	18.9325	16.9262	18.0617
1569	810.502	8.20472	18.7216	19.1598	18.0723	19.0041	18.0222	18.9054	19.0769	18.0861	19.1058	19.1978
1570	862.555	7.89885	18.922	18.9355	15.8975	19.0111	18.6381	18.4738	18.4525	17.1701	19.326	17.4469
1571	794.57	9.31188	18.1576	18.8406	17.4955	18.8658	18.515	18.8626	18.8037	19.0537	19.3542	19.2794
1572	750.564	7.05597	18.0203	18.77	17.4469	19.1762	18.305	18.3462	18.5902	19.1314	18.7441	18.2777
1573	840.623	7.87259	16.3133	18.8793	16.1787	19.1577	15.7371	16.3736	18.7965	18.5002	18.8189	17.9325
1574	899.71	14.1899	17.4673	15.539	17.5554	17.6483	17.0237	16.9898	16.7962	15.9392	15.0918	17.9234
1575	579.535	7.65638	18.7887	18.6032	15.0302	19.3011	18.566	19.0391	19.1924	15.9758	18.5589	19.134
1576	768.59	8.41484	19.1434	18.8883	17.1512	19.2943	17.9202	18.4212	18.6122	19.1886	18.3001	18.8817
1577	762.505	7.51014	18.4994	19.1613	18.2728	18.7452	18.7893	18.9716	19.272	19.3017	19.7898	19.4839
1578	838.555	8.41431	18.3943	18.8107	16.8233	18.7145	18.0737	18.2619	18.6989	18.5844	17.3988	18.5671
1579	665.512	9.90482	18.7081	20.2468	18.11	20.8497	18.6874	19.709	20.6394	19.4922	18.7531	20.052
1580	745.634	11.568	18.392	19.3246	17.5746	15.0359	18.2774	17.7833	19.1352	19.6512	17.4579	19.7203
1581	546.356	2.76254	19.0291	18.2926	18.1305	21.4725	18.5639	19.035	20.6437	22.0543	20.9368	20.5923
1582	931.529	7.24528	18.3671	18.8264	13.0853	18.903	16.3964	18.3838	18.5058	15.6919	16.8649	18.7289
1583	746.606	9.18749	19.3925	19.4967	17.4401	19.4746	17.9883	19.1866	19.3615	20.0303	18.9549	18.892
1584	631.566	11.6445	17.6337	17.8388	16.1997	17.98	16.6388	18.2284	18.3977	14.7804	16.1746	17.1048
1585	709.538	11.2107	18.9326	19.3877	18.7446	19.5218	19.3486	18.2093	19.7038	19.4995	19.0788	19.22
1586	897.694	14.0251	17.5596	18.162	17.1191	18.2473	17.2486	16.9848	18.3042	16.3068	15.9992	16.7757
1587	1157.04	16.3835	17.1789	17.8301	17.4893	18.3831	16.9616	17.5671	18.5911	18.2862	18.2209	17.458
1588	794.57	9.14458	18.0835	18.6401	17.5975	18.726	17.4023	18.0714	18.496	17.9261	19.3542	18.6277
1589	776.559	9.20522	17.769	18.7342	16.9833	18.65	17.8784	18.029	17.9278	18.7101	18.4012	17.7024
1590	970.88	15.591	17.5584	18.3808	16.2007	18.4996	15.871	16.1017	18.7346	16.8111	16.912	17.1405
1591	771.573	9.31389	19.7404	20.3957	19.2993	20.5103	20.0256	18.5068	19.0404	20.9174	20.8391	20.5842
1592	712.489	7.83038	17.8561	18.7228	17.3744	17.5091	17.956	17.776	18.0903	18.0243	18.189	17.9387
1593	889.58	7.54586	18.2632	18.6673	10.0926	19.4481	18.6974	18.3388	18.9257	12.2184	19.1397	19.2038
1594	859.531	6.97193	18.9153	19.6728	10.0483	19.5852	17.9516	19.0734	19.4075	15.143	18.9804	19.1237
1595	927.741	14.5786	18.6473	16.6152	18.1833	18.9059	18.4765	15.233	19.1969	18.6662	18.1335	17.7872
1596	1591.44	16.9832	17.7408	18.1275	17.9306	18.0424	18.3849	18.0269	18.111	18.6369	18.3218	18.2986
1597	659.502	10.8383	19.149	19.2675	17.958	19.8842	17.9424	19.644	19.6738	17.8894	19.325	19.4983
1598	671.484	9.65447	19.8221	19.1631	18.2722	19.726	19.4542	19.413	19.438	17.9881	18.4355	19.7181
1600	646.614	10.9087	18.9931	18.9267	18.2726	19.7394	18.7942	18.7645	19.1985	20.2157	19.4903	19.8348
1601	908.508	8.91642	16.6807	18.43	16.5057	15.8355	16.0637	17.2236	17.9593	16.1708	15.2222	18.5068
1603	786.479	7.45062	17.7297	18.4321	16.9764	17.3893	15.7233	17.9076	16.5312	18.4376	16.0784	17.0997
1604	1046.93	15.716	18.6929	18.5251	18.4165	18.7502	17.1463	18.02	19.3706	19.0411	19.2226	19.1854
1605	815.674	12.5456	17.3815	18.5087	16.5966	15.7661	16.1822	15.3972	19.5743	17.9367	16.3333	19.6868
1606	878.576	6.63395	17.7493	19.1473	13.0609	19.2989	17.8328	18.6776	19.309	19.0702	18.3081	19.2279
1607	812.544	7.40026	19.1638	19.3872	14.3434	19.7771	19.0782	19.0219	19.6745	17.7163	19.2242	18.4675
1608	1212.03	10.6564	19.4845	19.0994	18.1757	19.7153	18.2881	19.4742	19.4874	16.2426	18.0408	19.3145
1609	655.47	9.41721	21.237	18.831	20.8772	21.0087	21.2005	18.3281	21.3463	20.6338	20.9505	21.2669
1610	551.504	6.88092	19.0219	18.8908	16.8495	19.4641	19.0138	19.1108	19.4738	19.0373	19.0887	19.3802
1611	747.625	11.7434	19.2405	19.471	17.7344	19.6143	17.5537	15.6304	17.3952	18.5384	17.8712	19.4905
1612	796.585	8.36316	17.7572	18.8152	17.0635	19.1953	17.9559	17.9269	18.9721	19.5201	18.7056	18.9966
1613	864.57	8.63	17.9492	18.6548	17.0352	18.7892	17.7182	18.1912	18.8201	16.4162	18.3805	18.4638
1614	603.535	9.07182	17.769	17.7314	17.3706	18.4556	18.2335	18.2305	17.5591	18.7669	18.5006	18.4719
1615	833.515	6.79042	18.9585	18.867	9.27222	19.3323	18.7964	19.0169	19.3126	18.5656	18.8065	19.2446
1616	1573.2	8.90352	16.8141	17.7316	15.2649	19.9534	17.2606	18.0089	19.2297	20.0753	20.7172	18.8217
1617	852.56	6.44986	17.867	18.5207	17.6608	18.1651	17.8925	17.843	18.4319	18.5144	18.1132	18.2275
1618	730.539	8.56174	18.0614	18.5911	17.5986	18.4788	18.4514	18.0675	18.5607	18.9569	18.4009	18.608
1619	761.569	11.8668	18.3285	18.7389	18.0293	19.7753	19.0142	17.6769	18.2234	19.0576	18.8724	18.3373
1620	843.647	13.4598	16.765	18.9132	17.7073	19.5629	16.6645	17.7368	18.5407	17.6105	17.6378	18.0392
1621	792.554	8.42595	20.1849	18.1453	17.4016	18.1964	20.3624	17.626	18.3385	19.0884	21.0322	18.8175
1622	820.664	11.2264	17.5371	18.0527	16.1806	18.2982	17.7813	17.8562	18.1069	16.616	17.7443	18.0613
1623	823.667	10.9187	18.7495	19.3885	17.8114	19.6312	18.6006	18.649	19.2957	19.2251	18.9734	18.9717
1624	726.505	6.77996	18.3581	19.0919	17.9492	19.1731	18.6605	18.5472	18.5838	19.3312	19.42	19.2359
1625	591.499	9.12123	20.3151	19.6097	19.9245	20.1411	20.1192	19.5302	19.9214	19.1646	19.4655	20.03
1626	663.496	9.13987	18.8238	18.9975	18.1415	19.9288	18.8356	18.3154	19.4127	20.0495	19.1603	18.8634
1627	687.478	10.2226	17.431	19.1545	18.1277	19.3969	18.9054	17.1626	19.1387	18.462	18.2523	19.1318
1628	772.585	9.93277	18.7063	18.8926	17.8128	19.0578	18.6602	18.6171	18.7556	19.4938	19.3736	18.8415
1629	754.598	11.1447	17.7335	19.5873	17.3621	19.2616	18.0758	16.1248	17.44	17.7242	17.1897	17.2581
1630	1100.98	15.9558	17.8793	17.967	18.032	18.0422	18.5972	17.7281	19.2204	17.3582	18.629	18.5682
1631	605.551	11.5743	18.4159	18.8159	15.6195	19.0104	15.3023	18.941	18.6125	14.2551	17.3006	17.8839
1632	717.603	10.6826	17.6902	18.8815	17.6499	15.6659	18.6751	17.3635	18.8089	20.3892	18.7388	19.1093
1633	859.533	6.46079	17.4635	18.15	16.9966	17.6865	17.4522	17.2553	17.9531	18.0148	17.4878	17.7531
1634	869.663	13.5361	17.7233	17.8934	16.7501	18.6034	17.6296	16.7929	18.0757	17.4915	16.851	17.166
1635	586.439	9.62533	18.1595	18.328	18.1434	18.1792	18.142	18.3049	18.1462	17.2398	18.0031	18.2202
1636	812.52	7.95177	16.8387	18.1698	15.6757	16.6067	16.5298	16.862	16.6386	16.1468	17.0069	16.9592
1637	778.536	7.18685	17.5702	19.3987	17.7112	19.7336	17.9346	18.3384	19.4602	19.8114	19.6292	19.8856
1638	856.583	8.57999	16.6468	18.4243	16.3559	18.4346	17.1801	16.8209	17.8375	18.6408	18.3206	16.7013
1639	917.561	8.83933	16.9396	17.4986	15.5455	16.8142	16.2153	16.6598	17.6678	16.4112	17.5421	17.0328
1640	760.489	7.26538	17.3208	18.4045	16.8943	17.3286	17.3177	17.5651	17.2212	18.0022	18.0544	18.2875
1641	828.552	7.42269	17.6941	18.1984	17.6108	17.7496	18.2685	17.9915	17.2966	19.6634	19.1162	19.5588
1642	774.541	9.50835	17.9924	18.393	17.3346	18.5615	18.0851	18.3018	18.3956	18.7426	18.7121	18.3056
1644	625.52	6.63968	16.9527	18.0729	14.4667	17.6757	16.7015	17.5264	17.8969	18.2875	17.0511	18.3353
1645	681.486	9.81292	18.2492	18.5653	17.9105	18.9988	17.831	17.6235	18.8256	19.2623	17.3467	17.793
1646	861.547	7.60724	18.6202	18.3905	11.7947	18.9622	17.776	18.8059	18.8214	12.1105	17.103	18.7889
1647	650.645	11.9517	18.8573	18.5654	17.8338	19.3385	18.5823	18.4932	18.6873	19.7674	19.2576	19.5241
1648	885.549	6.63246	17.2101	18.5772	9.02797	17.9377	17.1224	17.4377	18.0596	18.4977	17.1766	18.2412
1649	828.552	7.36045	17.6941	18.6596	17.6108	19.3268	18.2685	17.9915	19.0596	19.6634	19.1162	19.6093
1650	968.771	14.0518	16.2319	17.8523	13.535	18.0101	16.2864	15.7815	17.9197	15.3465	14.8847	14.9708
1651	812.734	13.1525	17.0906	16.9807	17.9441	16.5688	17.4659	17.3821	16.7421	21.8538	17.1071	17.3987
1652	643.452	8.67199	19.5149	18.8278	19.2577	19.617	19.2254	19.2012	19.3393	17.3815	18.9151	19.784
1653	1392.4	18.7638	16.8642	17.7598	9.60743	17.6954	12.2732	17.5844	15.6024	9.71783	15.6761	17.8817
1654	658.541	9.10772	21.8024	21.9494	21.2313	22.7884	18.6051	21.1816	22.5019	23.1094	22.0949	21.9262
1655	724.526	9.35933	17.6846	18.4902	16.8923	17.6681	17.2568	17.6166	16.652	17.5478	17.812	17.2948
1656	722.51	8.57181	17.4354	18.2529	16.9131	17.7637	17.498	17.3572	17.7998	16.8135	17.949	17.5291
1657	794.687	11.7692	18.0636	18.4433	17.0446	18.7499	18.173	18.2682	18.5961	18.429	18.468	18.7244
1658	805.575	12.6498	18.3309	18.3182	17.9448	19.5981	17.8542	17.4764	16.4561	17.7772	18.031	18.1404
1659	836.616	9.00247	18.9089	19.4746	18.059	18.8748	17.3957	19.3528	17.8774	20.4042	18.5159	20.0444
1660	693.543	10.589	17.6601	18.479	15.8203	18.5372	17.3706	17.4428	18.6492	17.7106	16.9748	17.4197
1661	643.53	9.60284	18.9203	18.8792	17.8627	19.8554	18.7214	18.2806	19.4691	18.613	18.5254	18.7383
1662	683.501	10.4027	19.6685	19.487	15.0751	20.0252	18.6778	19.4031	20.0441	17.019	18.014	19.5423
1663	827.688	12.8047	18.7086	18.9365	16.8606	18.967	16.8791	17.1885	19.1411	16.5773	18.2785	19.0756
1664	937.819	15.9101	17.7788	16.9939	18.1744	16.2192	18.3282	16.8935	17.5056	18.3904	17.7398	17.0313
1665	1511.09	9.06832	16.1737	17.6672	15.8449	16.579	16.4736	17.3526	17.7199	16.8978	16.3706	15.3118
1666	692.523	8.59919	18.6461	18.7858	17.857	18.5177	18.4915	18.6458	16.8425	18.2568	18.4039	19.2069
1667	1105.01	16.3844	16.6889	17.1409	16.0452	15.5787	15.5502	14.9891	17.4702	15.9466	16.6889	16.1884
1668	837.548	6.99904	18.8286	19.9413	14.6933	19.6187	17.6427	19.1752	19.3161	14.5091	19.069	19.1731
1669	1296.06	11.3947	15.7824	18.7872	15.9124	18.6017	15.6589	13.5209	16.1968	17.9745	15.5946	17.5643
1670	830.57	7.20312	16.8158	17.6589	16.6591	18.0491	17.342	16.7941	18.159	17.9409	17.5187	18.2953
1671	599.504	6.38511	17.0887	18.0248	16.6332	17.8036	16.9018	16.7238	18.0917	18.6604	18.2405	17.2774
1672	643.53	9.56062	18.9203	18.8388	18.1045	18.7209	18.7214	18.0809	19.1622	18.7235	18.5254	18.5605
1673	591.499	7.28179	20.1299	18.9057	20.0065	19.3375	20.1278	19.5457	20.1605	18.584	19.5975	21.2155
1674	605.551	7.92699	17.526	18.2914	15.083	19.0874	17.9321	18.3394	18.3191	12.5647	16.9853	18.6858
1675	1213.88	8.88751	15.6535	16.525	13.6059	18.8104	16.0193	16.4547	16.5436	18.7606	18.2965	16.3543
1677	474.415	6.58177	19.5724	18.6903	19.3959	19.088	19.8334	18.3609	19.2282	18.4701	18.9225	19.8017
1678	856.477	8.41304	15.7662	18.4179	14.8146	17.6759	15.0347	17.7264	15.861	16.2739	14.7465	16.2991
1679	786.505	7.47937	16.9149	18.16	16.8559	18.0007	16.752	17.52	18.2049	18.5209	18.5267	18.4563
1680	748.645	11.731	18.148	18.8596	14.8621	17.8044	17.4409	16.1676	17.3939	18.1713	16.7378	18.7366
1681	776.64	11.8879	18.1668	18.4129	16.7966	17.5388	18.2642	17.2465	17.5637	18.6031	17.4792	18.1951
1682	764.591	7.45157	16.7828	17.4205	14.6216	17.6226	17.009	16.577	17.1916	18.9648	18.1323	17.4062
1683	839.564	7.70403	18.6184	18.3619	12.7248	18.9594	18.2501	18.7037	18.8673	11.6422	18.4976	18.6816
1684	904.591	6.86245	16.9053	18.2319	12.2325	18.2609	16.9896	17.2045	18.1561	18.5579	17.3261	18.4348
1686	811.533	6.9004	18.7278	18.6109	10.0905	19.0482	18.6254	18.6613	19.0792	17.2295	18.6587	19.0054
1687	780.59	10.5439	18.2083	18.0688	17.4681	18.5894	18.3638	18.1225	18.2225	19.2179	18.8248	18.6358
1688	633.486	10.6684	19.0735	18.6292	18.2762	19.0887	17.7366	18.9707	18.9808	17.9316	17.4668	18.8391
1689	1014.94	15.9293	17.2663	17.0418	16.936	18.2668	17.3771	16.704	18.5472	17.6657	17.8934	16.5902
1690	1072.95	15.7421	18.26	18.205	17.5438	18.307	17.5833	17.6648	19.1563	18.3349	18.8918	18.891
1691	1512.1	9.03136	17.2788	16.7809	15.7123	18.1429	17.4309	17.7213	18.2283	18.5157	18.4522	18.1864
1692	890.541	8.83547	16.8058	17.3076	14.8052	16.6304	16.1864	17.2232	17.4627	16.7803	17.2742	17.0833
1693	763.585	12.2914	18.2776	17.6975	18.0526	18.3616	19.2864	17.76	17.9956	17.4515	18.7873	17.6444
1695	682.541	8.89808	19.4925	19.5467	18.891	20.6434	19.7322	18.7826	18.9434	19.0208	19.3852	18.0371
1696	689.572	9.77744	16.9254	18.0881	16.7391	16.3873	17.6805	16.7343	18.0181	19.4167	18.0865	18.1809
1697	972.895	15.5558	16.9722	17.2633	15.2418	17.6288	14.849	16.1353	17.6477	18.0039	17.4053	16.3044
1698	895.737	13.5459	14.1941	18.6602	14.9562	15.1044	14.4729	14.2153	14.3005	16.815	15.2763	15.1358
1699	857.515	6.48598	17.3475	18.0195	17.0592	17.8279	17.2396	17.3741	17.8203	17.7925	17.3065	17.8441
1700	935.592	10.3903	15.3107	18.3285	14.9046	18.1176	15.8159	17.7962	18.0496	15.3028	16.3902	17.0163
1701	790.536	8.53123	21.7104	18.2229	17.0881	17.3944	17.2936	22.1165	17.9072	17.8083	17.8693	18.0126
1702	611.465	8.66435	18.3725	18.0849	17.9201	18.4316	18.786	17.4246	18.2105	18.0111	17.7827	18.4413
1703	925.52	7.25218	17.3426	17.8032	11.2615	18.0551	17.0864	17.3374	17.7755	14.3415	17.7137	17.747
1704	832.583	8.24516	17.4077	17.4593	17.1201	18.654	18.3691	17.7415	18.1803	19.4795	17.5622	18.8591
1705	785.627	11.574	16.7971	19.4339	14.8951	14.1957	17.5153	14.7422	18.7456	18.3712	15.4323	17.2919
1706	1337.41	16.5659	17.4341	17.0691	17.8713	17.3228	17.8771	17.2983	17.5855	17.6853	17.8054	17.0201
1707	906.607	7.66298	19.7136	20.1377	19.3365	20.2129	19.9858	19.6106	17.7655	20.4601	20.4735	20.4051
1708	800.58	6.46124	15.5267	18.0892	15.3932	16.5157	16.1632	16.7172	17.6278	17.2884	17.8611	16.9294
1709	800.557	9.42112	17.6691	18.4475	16.5672	18.4842	16.1276	17.8349	18.2308	18.4784	18.361	17.9878
1710	668.583	10.4057	18.0242	19.1288	16.496	18.5396	17.2863	15.9825	18.7182	17.6733	17.1053	18.4176
1711	836.541	7.68291	17.5423	18.6078	15.3989	16.221	13.095	17.9519	18.0388	13.9151	16.3312	13.7652
1712	692.619	11.8707	17.7513	16.4396	17.2049	19.0923	18.3829	17.7462	16.9401	17.2308	17.9837	18.5045
1713	831.5	6.29618	17.6404	18.0907	17.1088	17.8157	17.4206	17.4683	18.2705	17.7215	17.51	17.5714
1714	790.536	8.43371	16.8168	17.2366	17.0881	17.5754	17.0047	17.5579	17.4668	17.6138	17.3211	17.6614
1715	804.494	8.20948	17.4097	18.2484	16.9222	18.0375	17.2802	17.6343	17.986	18.0779	18.3881	18.2482
1716	815.616	12.6167	18.031	19.2674	15.2074	17.1777	16.9097	16.2216	18.8666	15.6322	16.8445	18.1664
1717	770.51	7.66998	17.2758	18.2838	16.4429	18.0975	17.1255	17.6958	17.8221	18.6978	18.1566	17.9631
1718	808.666	9.94175	17.9574	18.0516	17.3416	18.4728	18.0628	18.0211	18.2574	19.0058	18.7323	18.6436
1719	591.496	10.5055	18.2081	17.5002	17.3343	18.0501	17.5512	17.5095	16.6678	17.2107	17.1239	17.4602
1720	663.496	9.23781	18.8186	18.2667	18.1415	18.857	18.8356	18.3154	18.0603	20.0376	19.1603	17.7912
1721	696.497	7.52619	17.2965	17.8719	16.9672	18.3168	17.7554	17.713	18.0101	18.468	18.4443	17.9641
1722	906.607	8.50084	17.641	17.7548	17.835	17.3277	17.6236	18.6146	16.25	17.3584	17.8771	17.3413
1723	722.533	6.22685	16.9623	17.5692	16.4543	18.1405	17.3668	17.4284	17.4685	18.0669	17.9132	17.3544
1724	605.551	8.0726	17.526	18.3361	17.2009	19.005	17.9321	18.2799	18.3191	18.2646	18.4627	18.6875
1725	1126.99	15.963	17.2012	15.9184	15.753	16.8315	17.8955	15.7611	18.6306	17.1645	18.0616	17.7097
1726	1044.92	15.4868	18.4615	17.9648	18.0528	17.0237	16.3398	17.612	19.0234	18.8591	17.6054	18.8713
1727	824.617	9.37413	16.9772	18.1301	16.4384	18.4568	17.4779	17.1922	18.3083	17.0368	18.2562	18.1553
1728	750.624	11.0915	17.8145	16.7471	17.8897	17.3214	17.0882	17.8147	17.6027	20.723	19.1469	16.686
1729	938.781	14.089	17.3693	18.1714	15.9292	17.9866	16.2543	16.814	17.1259	17.6319	16.3564	16.5973
1730	681.486	9.57077	17.9921	17.7376	17.8863	18.3994	18.3331	17.4969	18.649	18.6305	18.6851	18.1056
1731	914.854	15.752	15.2449	18.0652	16.749	18.4687	16.7328	16.6441	18.5825	17.7586	17.003	16.9545
1732	786.505	7.50157	16.9149	17.6153	16.8559	17.7638	16.752	17.52	17.3127	18.6338	17.8329	18.5276
1733	641.514	9.09824	17.9068	18.326	17.4324	18.8955	18.0857	17.4291	18.704	19.1447	18.1591	18.0767
1734	796.585	9.67273	17.3922	17.6678	16.9341	18.2006	17.6812	17.8369	17.7581	18.8488	18.5251	18.1462
1735	700.551	10.0945	16.3498	18.6739	15.1887	19.4212	17.6491	15.4109	17.093	17.72	17.5534	16.5124
1736	744.5	11.4124	15.5999	15.7671	15.6351	18.1761	16.2226	14.5318	16.1488	15.5072	17.2239	15.8017
1737	1534.08	9.03645	16.283	15.7222	14.6369	16.1052	17.587	17.2418	17.6317	16.8274	17.3172	17.4682
1738	798.601	8.53449	17.0442	18.3856	15.9098	18.3897	17.3828	16.7686	18.6352	18.8451	18.1766	18.9804
1739	694.598	10.6705	15.6139	18.2662	15.8966	17.6347	16.8223	15.6973	17.8639	17.6873	17.6887	17.1377
1740	1208	9.88061	18.3731	17.4729	17.9386	18.4727	16.2482	18.2966	18.303	16.0558	16.1925	18.2535
1742	1411.43	16.9553	17.5504	17.3005	17.5532	17.0947	17.7218	17.3503	17.308	17.4816	17.7242	17.428
1743	1318.38	17.9038	16.9144	17.7434	10.6796	17.7843	17.5351	17.5389	16.7729	9.37007	16.472	17.2029
1744	815.616	12.6538	15.9095	17.0829	18.3112	19.5684	16.9097	16.2216	16.7182	15.6322	18.1485	14.9073
1745	1159.06	16.6284	16.1727	15.8647	15.9679	16.9385	15.8847	16.4313	17.9393	16.0475	16.7975	16.1572
1746	797.544	12.5656	14.9739	15.529	14.7037	18.3339	16.2814	15.6764	16.5128	16.4248	15.5606	18.3383
1747	830.57	7.17894	16.8158	17.2104	16.6591	17.4263	17.2959	17.0222	17.0222	18.5294	17.6989	17.1403
1748	922.786	14.6781	23.9225	22.9608	22.6526	24.275	25.9694	22.6086	25.3239	26.726	26.0296	22.97
1749	814.692	13.5912	24.2243	24.3975	24.8142	24.2607	26.5135	21.7888	23.1271	26.0148	22.9206	24.3031
1750	868.739	14.1943	21.7949	22.724	25.2317	24.0935	22.4858	22.6211	23.867	23.5983	23.8093	23.5638
1751	818.724	13.1992	21.491	21.0159	22.8169	22.308	22.6462	21.1978	22.2969	23.3101	22.2785	21.7488
1752	812.677	13.2427	22.0075	22.1018	24.48	23.4923	22.621	21.52	23.867	25.0854	23.0373	21.5827
1753	823.758	14.9871	26.1055	25.5609	24.8044	25.1871	26.632	24.5983	25.604	21.5592	26.1194	25.2535
1754	1407.26	13.6123	19.5917	18.5611	19.828	19.0356	20.1398	17.2645	18.9051	22.0709	20.5049	18.5546
1755	756.552	8.44488	22.8706	23.0343	22.03	23.2168	22.6234	22.9158	23.2821	23.9406	23.3511	23.1725
1756	866.723	13.951	21.0577	22.552	23.391	22.0463	21.9446	21.1655	20.9032	24.0691	21.5474	20.5649
1757	928.832	15.059	21.4002	23.6209	22.0712	24.8623	22.6662	23.8858	24.1174	22.165	22.3584	24.1871
1759	810.718	13.1335	18.2775	18.6141	18.4403	17.1545	19.4229	17.4992	17.8943	21.4009	18.5198	18.4632
1760	914.781	14.4068	18.6087	19.472	19.2308	20.1143	18.9059	18.8261	17.8919	20.5893	19.5641	18.7175
1761	806.567	8.10612	21.36	22.1062	20.8793	22.9299	21.9622	21.0362	22.1413	23.48	22.9306	22.0433
1762	769.711	14.5617	24.918	25.2996	21.0018	24.7492	24.9406	24.8336	23.8191	24.5869	25.3578	24.0105
1763	542.322	2.46065	18.8728	19.0196	18.6297	21.7727	19.6488	18.7628	21.0426	22.5905	21.4194	21.0839
1764	974.817	14.861	19.2379	18.8907	21.2373	21.2825	19.0098	18.6016	21.6093	21.5697	19.9179	19.7966
1765	704.583	11.3155	22.3117	23.0947	22.2171	23.4676	24.1719	21.5956	23.1818	23.8288	24.0609	22.748
1766	893.699	14.7941	17.8925	17.1692	20.7137	17.4357	19.5571	17.2223	18.9792	18.5674	18.5164	16.595
1767	810.718	12.7721	18.2775	18.6141	19.5778	17.2573	19.0717	18.5025	17.8943	21.7462	19.8134	20.1779
1768	808.703	12.6007	18.6814	19.6323	20.1297	18.7378	20.5006	18.5224	18.5207	21.2022	19.7444	20.0332
1769	912.801	15.024	19.2016	18.6468	17.9798	20.6179	19.0823	17.7732	19.3219	19.3537	20.7924	18.4708
1770	577.519	15.3847	18.8738	19.6766	19.9459	19.5072	18.9662	18.6401	19.3288	20.6503	19.4114	18.2212
1771	890.781	14.2651	20.0059	19.878	19.0557	20.3302	19.7049	18.8504	19.0529	21.119	19.8631	18.2787
1772	814.632	9.77779	20.8941	20.7943	20.0052	21.6543	21.3562	21.0027	21.2545	22.6261	22.3056	21.6618
1773	426.358	2.99537	17.0093	18.2672	17.0446	20.9843	17.6843	18.4958	19.1416	21.6726	19.673	18.8147
1774	866.781	13.945	17.4504	18.5119	20.1672	17.4205	18.2318	17.4882	18.3189	22.5007	17.2719	18.4303
1775	660.556	9.89526	21.8451	22.5845	21.2482	22.9855	19.1082	21.824	23.0645	23.5045	18.8652	22.2592
1776	454.293	2.81521	19.5314	19.7591	18.9864	20.5996	19.6206	19.6044	20.5589	21.4188	20.5608	20.3191
1777	862.749	13.45	18.5284	18.8712	18.2935	18.4805	18.4199	17.8943	18.9228	20.5831	19.9554	18.4441
1778	500.275	2.50757	18.944	18.2735	18.3877	21.8649	20.8288	18.542	19.1284	22.3396	21.9084	19.6095
1779	784.583	9.46869	20.7117	21.5683	19.6039	21.531	20.386	20.9344	21.2522	21.4975	20.8496	21.0915
1780	728.64	12.1599	16.4988	18.8095	19.0986	14.8643	17.7748	16.854	17.7645	21.2964	17.6524	16.7431
1781	804.552	7.72907	21.295	22.4386	19.0013	22.4728	21.2405	21.4912	22.2231	21.3367	22.0839	22.0881
1782	548.371	3.21738	18.5395	18.9343	18.1407	20.2108	19.2989	18.3712	19.856	21.0921	20.2282	20.1177
1783	383.316	12.2728	19.2891	20.1323	18.6854	18.3632	20.1366	18.3578	19.8185	20.5345	20.332	18.8043
1784	857.734	13.9367	20.39	18.1411	21.1769	17.8959	19.7901	20.0747	19.6838	21.1241	18.7124	19.7721
1785	894.812	14.398	18.6709	19.3101	18.7947	19.2177	19.3588	18.9056	16.5452	19.1333	19.849	17.2698
1786	1004.86	14.7073	16.4174	15.8973	17.2106	16.7356	17.0025	16.1862	17.2922	18.6979	16.6389	17.1011
1787	892.833	15.5047	16.8072	18.9275	18.4952	18.5718	19.6543	18.3565	17.802	18.8023	20.2991	18.3982
1788	337.274	2.35916	17.6159	17.285	17.356	19.8928	18.8787	17.4994	17.7665	20.9001	20.3636	18.6438
1789	920.827	14.5097	16.6884	18.0663	16.1235	18.4938	17.4937	18.2617	17.3581	20.9877	17.7748	16.7897
1790	806.687	13.0126	19.87	18.7801	19.9623	19.0428	19.5147	17.86	18.3685	19.5201	19.4355	19.1946
1791	1006.88	15.5181	16.1632	17.7937	18.5781	18.0926	18.81	17.3036	17.0987	20.0776	18.3746	18.1327
1792	916.796	14.6188	19.294	19.4905	19.7623	19.7802	19.5645	19.9844	19.3608	20.3085	19.9302	17.3928
1793	468.308	1.92102	19.0475	18.9946	18.6919	19.9734	19.752	18.7944	19.5658	20.836	20.4697	19.9359
1794	818.638	8.62563	16.4402	18.6791	14.2811	18.4016	17.4638	17.7592	18.8018	21.1264	19.4374	16.9988
1795	752.64	10.994	19.6189	20.381	19.0806	18.5857	18.4705	19.1096	19.7953	20.6806	18.2541	19.9358
1796	1201.88	8.90641	16.2377	16.8283	16.2294	18.312	18.4849	17.4604	17.522	20.2578	20.4211	19.6659
1797	836.616	9.20893	18.9089	19.4746	18.059	19.6952	19.0859	19.3528	19.8296	20.7875	20.1019	20.0444
1798	438.298	3.16277	19.1114	19.6811	17.9672	19.9842	18.2976	19.1623	20.1127	20.647	19.549	19.2896
1799	562.327	3.59806	17.4397	17.5465	16.8388	19.4744	17.9533	17.873	18.9633	20.6566	19.4622	18.7367
1800	910.785	14.8004	16.1414	17.7317	18.8498	19.4488	18.1993	17.0926	18.3255	20.2057	17.7354	16.3654
1801	305.248	3.56637	18.7225	18.6266	18.1843	19.99	18.9208	18.0959	19.1951	19.9774	19.3337	18.6777
1802	792.623	8.41518	18.2182	19.3813	16.7402	19.1724	18.0529	17.6511	17.9661	20.7255	17.9497	18.8046
1803	720.591	9.03884	20.2118	19.8642	18.4471	19.6116	19.1776	19.124	19.9551	20.8167	19.1395	19.9212
1804	745.634	11.568	15.2842	18.2339	18.1989	15.0359	18.2774	16.3357	17.6081	20.2579	17.4579	18.7319
1805	768.554	8.61884	24.1565	20.6396	18.8127	20.0107	20.0551	19.8274	20.4291	20.2923	20.6521	25.002
1806	862.786	15.1303	23.5754	24.4298	19.8775	23.9847	23.7594	23.3778	23.9043	20.012	23.0349	22.8396
1807	524.275	2.48009	17.7487	17.539	17.0887	19.8522	18.7353	17.4248	17.9324	21.0582	20.7731	18.6581
1808	912.874	15.5016	17.2854	16.6114	16.5807	18.0644	16.699	16.7968	17.3687	18.2027	17.7468	16.6898
1809	890.854	15.9953	18.2015	18.6213	17.7587	19.5249	18.4319	18.4236	18.1858	19.7591	19.0876	17.7076
1811	355.284	9.28058	17.8482	19.243	17.9261	19.0896	19.1063	17.5877	19.0427	20.4048	19.3663	18.4923
1812	1070.93	15.5218	15.5606	15.191	16.8364	16.3165	17.5955	15.2166	15.665	18.6954	17.9262	16.7831
1813	601.52	10.0526	21.9317	22.0921	21.2256	22.0583	21.6391	21.9086	22.3395	20.6789	21.3695	21.9548
1814	646.614	10.907	18.9931	18.9472	18.2294	19.7172	18.7942	18.7894	19.2217	20.1988	19.4903	19.8429
1815	1004.86	15.2867	14.7792	17.7	16.8229	18.8782	18.3078	15.7088	18.5558	19.411	17.8126	16.6496
1816	504.309	2.80832	17.1285	16.5343	16.7095	20.4168	17.8915	16.6985	17.4283	21.0917	19.0259	17.7044
1817	720.554	7.93135	18.0698	19.7015	18.2291	19.8238	19.0274	19.0955	19.7409	20.2386	18.1091	19.1655
1818	744.494	7.45784	18.9281	19.563	18.1133	19.4306	18.8284	18.6631	19.2351	20.2789	19.539	19.058
1819	908.792	14.4572	15.047	13.76	15.9089	15.6617	17.7489	13.9847	14.2341	18.7448	17.3371	16.3811
1820	868.654	8.873	15.8922	18.2142	16.6495	18.8456	18.2437	17.047	17.5584	20.2361	19.3362	18.3703
1821	566.322	2.47697	17.4841	17.7261	16.6234	19.3012	17.8557	16.7516	19.0607	20.6032	18.9202	18.9126
1822	632.525	8.80955	20.9969	20.5578	20.5449	21.0768	20.8321	19.9126	21.2298	21.0271	19.7417	20.9263
1823	717.603	10.7066	17.6902	18.8655	17.5811	15.6659	18.5659	17.3635	18.1463	20.3045	18.7388	19.1338
1824	494.324	2.17721	18.1061	19.0925	17.3929	20.0327	17.9838	17.8048	19.6221	20.7104	19.4475	19.5684
1825	820.526	7.87017	18.2986	18.4954	17.6092	19.5764	18.3435	17.8811	18.5185	19.9152	18.2759	18.3993
1826	813.62	9.2639	21.503	22.2003	21.1941	23.1369	22.0674	22.1048	22.5926	20.3552	23.1577	22.6833
1827	724.609	10.752	18.8284	17.9469	19.0254	16.8376	19.3715	18.2838	18.3969	21.1008	19.3401	19.7896
1828	940.797	14.3708	16.438	18.0237	16.6648	17.1207	16.6747	17.5168	17.7153	18.5331	18.6872	16.1016
1829	432.347	0.683817	16.8577	18.0002	18.2814	18.1497	16.7616	18.4116	19.0813	19.8114	17.8207	18.3197
1830	518.322	2.68797	20.418	20.2411	19.298	19.1355	20.2557	20.1003	18.1896	19.7079	18.2905	20.8332
1831	538.52	8.57601	18.3419	17.7168	17.5477	19.4171	18.0121	18.3907	18.6391	19.7968	18.8945	19.3911
1832	940.796	14.1828	16.9442	17.6045	16.3721	17.6166	16.6747	17.0026	18.5236	18.7646	18.4637	17.4774
1833	1512.1	9.03136	16.8513	16.4361	15.7123	17.2433	17.4309	16.642	16.6908	19.0776	18.5542	17.4225
1834	526.288	3.65106	18.0187	18.1697	17.2903	19.3346	18.0499	18.4279	19.0724	19.4998	19.026	18.8836
1836	768.59	8.41484	18.2737	17.174	17.1512	18.3646	17.8565	18.4126	18.5921	19.6548	18.7125	18.8116
1837	724.609	10.1153	18.5679	19.5828	17.8291	18.1747	19.2171	17.8578	19.0572	19.6738	19.3401	19.7896
1838	1511.09	9.06832	16.1737	17.6672	15.8449	16.579	16.4736	16.8395	17.5243	18.1935	18.4923	15.3118
1839	464.314	3.54062	18.7648	19.3399	17.6683	18.9045	18.2857	19.0763	18.4989	19.5055	18.6052	18.1965
1840	437.363	11.3235	17.8588	17.978	16.5717	17.2395	18.305	16.9138	18.413	19.4239	17.6539	18.0243
1841	815.674	12.5738	17.3815	18.6134	19.1511	15.7661	16.1822	15.3972	17.5847	20.8584	16.3333	16.924
1842	801.672	12.7913	17.2285	16.7497	19.0175	17.596	17.5112	16.6418	18.4433	17.1905	17.475	17.5833
1843	468.308	1.86813	19.0475	19.0356	18.6919	18.7462	19.7642	18.7944	19.5898	19.4335	18.4252	19.9359
1844	840.765	13.861	15.2301	16.6366	17.2859	14.7819	16.2786	15.1199	14.5959	17.7775	17.2692	15.4198
1845	746.606	9.21288	19.401	18.9233	17.4401	19.29	17.9883	19.212	18.9974	20.1154	18.9549	18.7598
1846	867.545	8.6353	18.4781	16.9157	17.0151	17.6957	18.2221	18.0725	18.6594	19.8285	18.976	17.6426
1847	829.68	7.90651	18.6264	16.448	15.5709	17.9383	18.0764	18.0787	16.7403	19.7588	18.1128	17.1678
1848	628.603	10.9052	18.1888	18.2732	17.5373	19.1523	18.1147	18.2122	18.5947	19.5505	18.8524	19.2071
1849	614.536	10.7755	16.958	18.1914	17.7698	18.2351	19.226	14.4071	17.5641	20.1646	18.2159	17.9936
1850	566.322	2.44518	17.4841	17.7261	16.6234	18.4729	17.8557	16.7516	18.3309	19.8539	18.9202	18.9126
1852	742.538	8.34859	21.0603	21.1942	23.8191	21.4539	23.1107	21.2009	21.5038	25.002	24.8858	21.5208
1853	938.781	14.1361	17.3693	18.1714	17.3599	17.9866	16.2543	16.814	17.1259	17.6319	18.8478	16.5973
1854	1536.1	9.00907	15.0243	16.13	14.611	16.5864	17.3094	16.7998	15.6906	18.7054	18.6519	16.5865
1855	1159.83	7.9009	14.5801	15.5254	13.1927	17.6522	14.4366	16.0401	16.8372	19.0626	18.5637	17.4891
1856	522.257	2.49553	16.9985	16.4565	16.468	18.8858	17.8849	16.6349	17.1991	19.067	18.8004	17.5458
1857	748.585	8.94156	16.3406	17.8222	17.1874	18.4777	18.4093	15.9448	17.6447	19.8803	18.4326	17.8863
1858	502.291	3.03205	19.8249	20.4014	19.3018	20.8136	20.1254	19.8606	20.845	19.2394	18.8096	20.6549
1859	724.609	10.0408	18.5679	19.5828	18.4579	18.1747	18.4412	17.8578	19.0572	20.2454	18.3625	19.7896
1860	912.765	13.828	19.0511	20.5054	16.5326	19.247	18.996	17.6854	18.3877	20.0133	15.7196	17.2059
1861	691.529	3.81381	18.0042	16.5196	17.5685	19.0805	18.4238	17.6661	17.9445	18.9742	18.495	18.2619
1862	550.447	6.84461	19.2479	18.9794	19.2491	20.0184	20.1493	18.3614	19.1889	19.9614	19.7523	19.6156
1863	796.585	8.36316	17.7945	18.6443	17.0635	19.1937	17.9325	17.9663	18.9487	19.5201	18.7582	18.5955
1864	862.555	7.89885	17.7175	17.455	17.7874	18.3009	18.109	18.5081	18.4525	19.4908	19.3439	17.4469
1866	744.59	8.46786	17.0512	14.558	16.1468	17.7122	16.8027	15.9266	17.4159	18.3983	17.3664	17.3722
1867	1034.91	15.236	16.8405	15.8665	17.1497	18.4463	15.1773	16.0691	17.3616	18.4699	17.6456	15.3708
1868	766.574	8.32321	18.3028	18.9154	17.2066	19.1609	17.9179	18.4644	18.8131	19.6174	18.6207	19.0579
1869	744.554	7.43235	17.356	17.808	16.7755	18.3922	17.6598	17.5918	18.424	19.0596	18.2775	18.7781
1870	832.583	8.60431	20.8675	22.5344	17.1818	23.0254	19.9739	22.2112	21.9926	19.4795	18.2102	22.537
1871	733.597	10.8123	16.9802	17.4384	16.907	15.1202	16.7522	16.0655	17.2945	21.1999	18.2967	14.5643
1872	522.257	2.47604	16.9985	16.4565	16.468	18.8858	17.8849	16.6349	17.1991	19.0618	18.8004	17.5458
1873	726.544	8.75595	18.4856	19.2092	17.9122	18.9174	18.6576	18.5787	19.0975	19.9197	19.4484	19.0976
1874	949.762	15.4478	17.24	16.2357	18.4251	15.1622	17.1792	14.6423	17.0825	18.2943	17.1284	15.7171
1875	838.51	7.90351	17.2476	18.1622	18.1131	18.8428	16.8736	17.1606	18.2322	17.0664	19.2555	18.3675
1876	740.521	8.82578	19.5425	20.1431	18.9564	19.6475	19.107	19.5393	19.4538	19.5632	19.9594	19.4056
1877	770.57	9.40747	20.8102	21.4534	17.5047	18.2769	21.1102	21.1602	21.5001	19.2316	21.9125	21.6465
1878	701.559	6.53009	19.2445	20.0101	17.9987	19.4457	18.6158	19.146	19.3687	19.5915	19.2687	19.169
1879	842.638	8.10235	13.3944	16.2806	13.9668	18.2039	14.9448	16.1415	16.6164	20.1076	19.0681	17.943
1880	560.502	8.5938	17.5256	17.13	16.938	18.6491	17.3289	17.7672	18.042	19.0302	18.3171	18.6512
1882	876.56	6.69865	18.7438	13.7782	18.3575	10.573	18.6887	13.9487	19.207	19.2568	18.7181	12.6976
1883	710.473	7.09781	18.3261	18.6546	18.174	18.433	18.9458	18.6114	18.9774	19.07	19.3573	19.0159
1884	864.57	8.63	17.7319	16.4824	17.0352	18.0786	17.7182	16.9376	17.9179	19.3641	18.3805	16.6344
1885	614.536	9.25465	17.0373	17.9555	16.5352	18.2791	18.0413	16.045	17.9647	19.2736	18.3422	17.1265
1886	772.525	8.47482	20.1023	20.1755	19.2124	20.3474	18.1658	19.0646	20.4703	19.2389	20.3588	20.3267
1887	814.51	8.41492	18.1008	18.5721	15.9389	17.1769	18.3039	18.8032	17.9145	16.5085	17.5381	18.6813
1888	761.569	11.8723	18.415	18.7699	17.9765	19.791	19.0142	17.6769	18.2234	19.0576	18.8673	18.3146
1889	759.611	11.3937	14.0973	16.2253	14.9038	15.6319	16.727	14.6714	14.2788	19.58	15.1115	16.3383
1890	689.572	9.80763	16.9254	18.2533	16.7391	16.3873	17.6805	16.7343	18.0942	19.3677	18.0865	18.0905
1891	524.272	3.07004	17.7604	18.4912	17.1921	18.5914	17.9078	17.8215	18.7467	19.219	18.901	18.4882
1892	722.593	10.0721	17.3623	18.1171	17.9131	17.5412	18.4323	16.5113	17.3503	19.7678	18.5989	18.6279
1893	998.911	15.6928	14.9648	15.7641	13.3588	16.2905	15.6498	14.5806	15.4568	16.7851	14.2627	14.2151
1894	727.573	7.55383	18.6808	19.0556	17.3348	19.17	17.9925	18.512	18.9099	18.8833	18.9672	18.7375
1895	774.543	8.38974	17.8822	18.7763	17.0348	18.6371	17.5745	18.093	17.7593	18.625	18.3002	17.8277
1896	629.475	9.7627	18.2862	20.0114	18.2936	18.0949	18.8607	17.367	19.2277	19.4296	18.6651	18.687
1897	780.59	10.5439	18.2083	18.1042	17.4681	18.6116	18.3638	18.1626	18.2648	19.2106	18.8248	18.6521
1898	702.588	7.9677	17.9967	17.4953	16.2421	18.6193	17.6465	18.0171	18.2532	18.73	18.5682	18.4405
1899	832.583	8.75106	20.8675	22.5344	17.0125	23.0254	19.9739	22.2112	21.9926	19.2606	22.8087	22.537
1900	665.512	9.90482	18.7081	19.2265	18.1041	19.782	18.6874	18.6217	19.5295	20.4175	18.7531	18.7228
1901	907.531	6.75481	18.1098	16.3546	17.8091	16.8764	17.8944	13.633	18.8472	19.3747	17.9136	16.1971
1902	526.293	2.44754	17.0427	17.1433	16.3191	19.3875	17.7233	16.7368	16.8335	19.667	18.6667	17.1213
1903	856.591	7.88427	18.9357	9.49317	18.226	11.7779	18.5725	9.96906	11.6407	18.6572	18.6922	11.4652
1904	805.484	6.24314	18.8696	10.6501	18.4659	12.1834	18.882	11.8988	19.2676	18.9514	19.3091	10.7496
1905	1534.08	9.03516	16.283	14.4408	14.6369	15.7103	16.8223	15.9369	16.711	18.0655	17.7152	16.6791
1906	873.694	14.1657	16.8897	15.655	18.6892	17.8949	19.3343	17.3991	17.7537	18.5955	17.4301	17.4988
1907	802.596	6.54005	18.2704	20.4427	17.8646	19.0991	18.1792	18.9867	19.7325	19.0984	19.2171	18.8355
1908	778.536	7.18685	17.5702	18.9831	17.7112	18.6919	17.9346	18.3384	19.0574	20.2596	18.0447	18.8624
1909	750.564	7.05597	18.0747	18.8164	17.4469	19.205	18.254	18.404	18.6219	19.0949	18.69	18.3127
1910	882.607	8.17768	18.1911	14.8126	18.0609	9.91589	18.5381	15.1073	10.8679	19.2351	19.1635	14.1516
1911	543.478	8.40031	16.0233	11.115	17.0019	16.2497	17.827	17.5295	15.9585	18.9463	18.5526	18.6184
1912	891.545	8.10895	17.5895	18.3772	17.0947	18.8919	18.1852	16.8437	17.988	19.2823	18.9262	18.1272
1913	798.698	14.0173	16.869	18.0783	17.5168	18.7494	17.208	17.7497	17.604	17.1167	18.2751	16.7478
1914	854.575	7.20223	19.2597	14.2918	18.8522	14.4361	19.0141	12.6441	17.8702	19.5279	19.0035	14.2645
1915	1162.86	8.63003	14.9969	15.3604	11.5553	17.3602	12.1778	15.5073	17.0661	19.0768	17.5641	16.4567
1916	780.494	8.25235	18.6099	19.2981	18.1712	18.9692	18.9719	18.8075	19.2767	19.3827	19.6114	19.3914
1917	813.498	7.44969	17.0898	16.9519	17.5636	18.3648	16.6542	17.5034	18.2631	18.8064	17.4005	17.5473
1918	838.555	8.41431	17.238	18.8545	17.5075	17.305	18.0737	17.814	18.0929	19.1597	17.3988	17.1324
1919	544.338	2.98037	19.2992	20.1465	18.557	18.2453	19.3146	19.3879	20.4954	18.8607	20.4611	20.5177
1920	681.486	9.91081	18.2	18.7879	17.2182	19.2581	18.5112	18.0766	19.0298	19.0823	18.6851	18.1108
1921	914.854	15.752	15.2449	17.1381	16.749	17.108	17.7218	16.6441	17.5951	19.0412	17.996	16.9545
1922	772.585	9.94712	18.38	18.9474	17.6999	19.1124	18.6602	18.672	18.8139	19.4067	17.3486	18.9205
1923	682.562	7.64463	17.7125	18.1943	17.1318	18.5283	17.8199	18.0208	18.3099	18.7528	18.3335	18.4661
1924	548.371	3.18831	18.5395	18.9343	18.1407	17.7582	19.3255	18.3712	19.852	18.4672	20.2517	20.1318
1925	728.559	9.57412	19.2594	19.8261	18.6661	19.6542	19.2967	19.3174	19.5895	19.9432	19.9224	19.3563
1926	814.536	8.72053	17.8312	19.0114	17.2181	18.6841	17.8587	18.3095	18.2986	18.8987	18.585	18.2533
1927	754.479	8.03601	18.2394	18.8377	17.8159	18.5243	18.5359	18.339	18.7535	18.8938	17.8824	18.6151
1928	897.752	14.0424	15.1737	16.8357	15.5167	17.0614	15.4118	15.5131	16.0654	18.1232	18.3118	15.4353
1929	674.476	5.41915	17.2611	17.5663	16.9658	18.3033	18.1927	17.3592	17.185	18.5608	19.13	18.2769
1930	792.554	8.70357	20.1849	21.2808	19.6621	21.102	20.4661	20.6605	20.6976	21.287	20.9692	20.7296
1931	659.502	10.864	19.149	17.4193	19.3793	19.0609	17.9424	19.4037	16.4582	18.8261	19.325	18.7109
1932	890.724	13.6265	18.2403	17.0054	19.3049	17.4242	18.8845	15.7817	18.4847	18.9628	16.4932	17.3011
1933	1123.83	8.41722	15.6607	17.5539	12.7384	17.5088	14.0352	16.3137	17.2732	18.7203	17.1495	16.0279
1934	764.591	7.45157	16.0048	16.3596	14.6216	16.6228	16.8963	16.577	17.2933	18.8772	18.1814	16.7486
1935	759.611	11.2791	14.0973	18.3672	14.9038	15.5069	16.727	14.6714	14.2788	18.1512	15.1115	16.3383
1936	668.583	10.4375	16.1938	15.9455	17.9273	16.4623	17.2863	15.9825	16.9897	19.2233	18.5294	17.3936
1937	774.601	9.16375	17.2948	16.7907	16.825	18.0027	17.6661	16.5099	18.8034	19.0686	18.4766	18.3028
1938	742.575	8.39863	16.7706	17.6156	15.8746	15.5779	16.4708	16.8568	17.4037	18.4378	17.5739	17.1157
1939	660.46	6.24853	17.7861	18.2233	17.5334	17.9558	18.5653	17.9483	18.0154	18.5229	19.083	18.3636
1940	825.697	12.6042	15.8732	16.5753	14.9893	15.121	14.6621	13.9697	15.3937	17.9716	15.9309	16.9179
1941	337.274	9.99564	19.4709	18.9062	19.1656	19.7533	19.4885	19.1567	19.4126	18.2984	18.9782	19.4525
1942	726.505	6.77996	18.3581	19.0859	17.9492	19.1905	18.6605	18.5472	18.5838	19.3307	19.4309	19.2604
1943	730.539	8.56174	18.0924	18.5836	17.5986	18.5067	18.4076	18.0999	18.6049	18.9221	18.9638	18.5981
1945	917.561	8.83933	16.9396	17.4986	15.5455	16.8142	17.3573	16.6598	17.7037	16.4112	17.4844	16.7079
1946	1126.99	15.963	15.9197	15.9184	15.753	16.8315	18.0211	15.7611	18.0793	18.8196	18.0843	17.6538
1947	836.614	9.70568	15.9079	17.4722	16.6421	16.9655	17.6483	17.7178	17.8785	18.7671	18.4095	18.3055
1948	770.51	7.94872	18.1361	19.3917	16.4429	18.7829	15.3086	18.4445	18.0665	18.7684	18.0156	18.1623
1949	784.487	7.99869	18.3189	18.6858	17.7865	18.0605	18.4078	18.3266	18.5982	18.0646	18.6654	18.5696
1950	783.516	7.22862	16.6991	18.2627	16.5708	18.2954	17.2557	17.5418	17.6504	17.9943	17.8105	17.9184
1951	800.557	9.46002	17.6691	18.411	16.5672	18.4559	16.1276	17.9008	18.2113	18.7545	17.7755	17.7392
1952	662.572	10.6704	20.4034	19.9862	19.2697	20.2054	21.6373	19.0877	20.7332	18.1166	21.1203	20.3204
1953	973.762	15.2414	15.8546	14.3573	17.9311	15.1516	15.6885	14.7278	15.3985	16.6435	16.2498	16.4859
1954	832.585	7.77161	18.2839	19.5826	16.6428	19.3503	18.3085	18.218	18.8284	19.194	18.8698	18.8684
1955	794.567	8.4005	15.9396	15.8425	15.4903	18.0219	16.4468	16.5531	17.2202	17.5768	17.9251	16.6644
1956	723.515	10.1217	20.0293	19.775	19.1248	20.1842	19.6736	19.8085	20.1341	19.1066	19.4533	19.9428
1957	563.504	9.20441	17.7747	14.8436	17.2243	18.6729	17.8916	17.8359	16.4197	19.3857	18.9764	18.2741
1958	725.512	11.3011	17.3423	18.7726	16.8059	18.9103	18.2223	17.2182	18.6645	18.2264	18.1121	17.6437
1959	812.544	7.53154	19.1158	15.5154	18.7812	16.6016	19.0782	14.6518	19.0735	17.7163	19.2242	16.2432
1960	774.541	9.50835	18.0415	18.4384	17.3346	18.6004	18.0535	18.4003	18.4499	18.7313	18.6784	18.3594
1961	796.585	9.67273	17.5161	17.7341	16.9341	18.337	17.5879	17.8789	17.9459	18.6831	18.4251	18.2478
1962	583.47	8.38723	17.3001	15.0084	16.9042	17.7035	17.6384	16.7906	16.1955	17.3918	17.9361	17.862
1963	810.502	8.20472	18.3619	18.9439	18.2518	18.7262	18.7994	18.6934	18.6904	18.7574	18.7892	19.0841
1964	885.548	7.01524	17.2101	16.2687	16.9888	20.0401	17.4431	18.457	18.4739	18.4977	16.1434	17.6815
1965	717.603	12.5571	16.1909	15.8794	17.634	15.941	16.7243	14.6482	15.2897	18.0006	16.3831	16.2816
1966	662.476	6.93455	18.499	19.1872	18.1254	18.5864	18.9362	18.6546	18.6172	18.7816	19.354	18.8448
1967	881.515	6.69465	18.0141	10.0703	17.6201	12.9373	17.7901	12.1541	18.5072	18.4346	17.7902	11.3511
1968	696.497	7.52619	17.2965	17.9105	16.9672	18.3386	17.6878	17.7523	18.0542	18.4525	18.4948	17.9914
1969	820.526	7.70933	18.2986	18.4954	15.6337	19.5764	18.363	17.8811	18.5185	18.4524	17.8293	18.3993
1970	904.591	7.27118	21.3532	21.8985	20.898	22.209	21.5105	21.3433	21.996	18.5068	22.0263	21.8346
1971	692.523	8.61853	18.5927	17.6875	17.857	18.5046	18.4915	17.2233	16.8425	18.6541	18.8828	18.969
1973	1183.06	16.4145	14.8773	16.5225	15.6844	16.9313	16.1304	16.0078	17.5054	17.9091	15.5945	15.734
1974	776.52	6.94199	16.8575	17.6554	16.5429	18.2179	17.5497	17.1859	17.6631	18.4226	18.1852	18.3414
1975	830.57	7.22942	16.8158	17.8099	16.6591	18.2011	17.342	17.0222	18.258	18.3572	17.3532	18.4273
1976	664.492	7.70035	17.3157	17.4977	16.9859	18.0405	17.8282	17.775	18.0404	18.744	18.685	18.6143
1977	622.504	9.04687	18.4188	20.4801	19.0589	15.9497	19.1305	17.1252	18.0586	16.4352	18.5604	18.365
1978	974.911	16.1548	16.1707	17.9158	17.4466	16.9305	16.7559	16.5882	16.7992	16.7428	16.934	16.368
1979	798.601	8.56717	17.0442	17.5917	15.9098	17.3794	17.3828	16.7625	17.5039	18.8451	18.1681	18.1988
1980	890.541	8.83547	16.8058	17.4182	14.8052	16.6304	16.9039	17.2232	17.4627	17.4296	17.1697	16.7871
1981	770.51	8.22209	18.1361	19.3917	17.3226	18.7829	17.7594	18.4445	18.0665	18.1756	18.2781	17.5336
1982	720.554	9.60762	17.7064	17.8398	17.4226	18.2266	17.918	17.7848	18.1319	18.4923	18.3595	18.703
1983	824.617	9.37413	16.9772	17.6709	16.4384	18.5509	17.3598	17.2445	18.3038	18.603	18.2208	18.1828
1984	800.58	5.90362	17.2634	19.984	17.1163	18.4607	17.5157	18.1433	18.9482	18.4777	18.5565	18.446
1985	647.512	5.58176	16.7087	17.0645	16.453	18.0528	17.4222	17.2556	17.6579	18.0915	17.9945	17.6661
1986	722.533	6.22685	16.9623	17.6528	16.4543	18.1926	17.2789	17.5065	17.5119	18.0073	17.9582	17.3544
1988	734.474	7.07715	17.1996	17.6141	17.0098	17.7312	17.85	17.7728	17.8834	18.1504	18.29	18.0266
1989	774.564	5.78156	17.8826	20.3121	16.4536	18.5063	17.7674	18.3798	19.4239	18.5	18.5698	18.6425
1990	830.567	7.99605	18.8943	20.4985	18.726	20.9459	18.7243	18.6604	20.4022	17.5876	17.1146	20.4928
1991	1034.91	15.7239	14.797	15.8275	13.5307	16.5835	16.1631	14.2507	17.2652	17.7548	14.2928	15.3097
1992	778.479	8.00211	17.403	17.9708	16.7318	17.7501	17.6461	17.6386	17.8563	18.0643	18.0474	17.9023
1993	804.494	8.20948	17.4097	18.0215	16.9222	18.0375	17.2802	17.6343	17.986	18.2849	18.515	18.2177
1994	604.494	8.02613	18.6292	18.2174	19.1921	19.1678	20.0268	17.5413	18.805	19.0664	19.0149	18.9266
1995	810.525	7.48871	20.6013	18.0032	19.733	19.5285	19.8355	19.3345	19.7466	18.4163	20.4124	19.138
1996	845.674	8.31449	16.7318	16.7406	16.1515	18.1646	17.3184	16.3924	17.6293	18.2589	18.0651	17.6018
1997	691.527	9.85739	17.2127	17.8829	16.5778	17.9758	17.7879	17.0162	18.7145	18.7494	17.6256	17.4007
1998	814.56	7.85793	19.5868	14.562	18.9902	16.6998	17.7985	16.8263	18.9891	18.2163	18.1515	13.1085
1999	561.452	7.69317	17.9624	17.552	17.5744	18.8414	18.0499	17.3387	17.9237	18.2503	18.0639	18.322
2000	653.455	8.72563	18.5157	17.7018	18.2166	18.0987	18.5821	15.9115	18.078	17.825	17.3518	17.3894
2001	667.528	10.5022	19.4766	17.7011	17.6941	17.6306	17.0409	16.754	17.8983	16.7867	18.1538	17.5701
2002	712.489	7.83038	17.8991	18.7582	17.3744	17.5091	17.9078	17.8143	18.1277	17.9711	18.1407	17.9985
2003	799.669	9.89808	18.0444	18.6447	16.1627	18.3095	17.9419	17.7228	18.5165	18.6627	18.3188	18.2924
2004	790.536	8.83084	21.7104	21.9965	21.2269	21.3121	17.3994	22.1165	22.2163	17.7813	18.0576	22.3043
2005	1036.93	15.9599	15.6101	15.0147	14.1711	16.7064	15.9674	14.1367	17.0618	18.1446	16.4264	15.2666
2006	700.551	10.0945	16.3498	18.4635	15.1887	18.7511	17.6491	15.4109	17.093	18.9848	17.5534	16.5124
2007	789.601	12.6668	18.1346	19.1364	18.5165	19.6836	19.6017	18.3908	18.5084	18.8032	18.2251	18.6376
2008	725.531	10.8281	18.9423	18.1011	15.7534	19.6449	16.6358	16.9232	18.2876	18.1733	17.3428	17.0238
2009	653.455	8.79368	17.7974	17.6775	18.2166	18.0687	18.3568	16.9099	18.0149	17.825	15.5032	17.717
2010	1160	10.5169	17.043	16.9746	17.1326	17.6957	17.4397	16.7093	16.2726	16.5806	15.7529	15.2942
2011	909.546	7.28914	20.4291	20.957	19.832	21.2102	20.2336	20.4942	20.8879	17.8413	20.8032	20.9074
2012	932.622	7.68725	16.6887	16.4509	16.2948	17.7243	16.3271	16.6133	16.6417	17.4348	17.4375	17.0047
2013	768.494	6.96727	15.7563	16.28	15.5326	16.7909	16.5839	16.2358	16.5843	17.5562	17.3854	17.0682
2015	874.786	15.104	27.8445	27.5682	28.3992	27.391	28.6764	27.3745	28.7292	29.7292	29.3724	26.6595
2016	764.677	13.808	27.7833	28.4862	26.6181	28.976	29.0137	28.0711	28.1361	28.6964	29.019	28.9814
2017	738.661	13.7197	27.5315	27.5969	28.6355	28.7802	29.0479	27.4234	27.7064	28.1507	29.1214	28.3282
2018	766.692	14.2514	28.0296	28.3992	28.2308	28.0084	28.877	27.3745	27.9923	28.4862	29.0479	27.8445
2019	792.708	14.3082	27.9705	27.4862	28.3367	27.1115	28.7708	26.1253	28.0813	27.3153	28.9002	27.7517
2020	902.817	15.4095	26.8264	25.1135	25.9869	26.0813	27.6931	26.7129	27.3745	26.2299	27.5389	26.1681
2021	848.77	15.0699	27.8741	27.4073	27.509	26.7771	28.249	27.1015	27.5536	27.0505	28.6005	26.8142
2022	736.645	13.1646	27.9088	26.3662	27.8916	28.1459	29.0762	26.632	28.4113	27.9372	28.9787	27.3153
2023	846.754	14.7556	28.0557	27.4551	27.4073	27.6181	28.5754	25.0233	27.7771	26.9316	28.524	26.9539
2024	710.63	13.0534	28.5352	28.0137	28.5754	28.6075	29.1337	28.0137	28.3787	29.9117	29.2399	28.2935
2025	822.755	15.0323	26.9428	26.4266	25.6292	25.6458	27.4629	25.4362	26.4138	26.6865	27.509	26.0772
2026	708.614	12.4223	27.5389	28.524	27.0914	28.1795	28.9117	26.3877	28.0349	29.6814	28.9117	28.7988
2027	790.692	13.8967	27.1115	28.611	27.1214	28.6831	28.7064	27.6181	27.6798	27.8203	28.8534	27.4473
2028	820.739	14.7181	28.0864	27.9539	28.0296	27.4314	28.5389	26.9977	28.0762	28.2308	28.9002	27.632
2029	898.786	14.8299	26.2077	27.3578	27.7895	27.2891	28.2891	27.341	27.9814	29.0479	28.5718	27.5389
2030	872.77	14.792	26.7771	27.2979	26.9316	26.3342	28.4073	26.4999	27.4551	27.3992	28.8887	25.6838
2031	818.724	14.3682	27.8324	28.0711	27.4314	27.5898	28.5165	26.9977	27.6389	27.7645	28.4314	27.726
2032	628.551	11.2194	27.4394	27.9316	26.2188	28.17	28.3066	27.0296	28.0349	29.5222	28.4154	28.0084
2033	680.583	11.5787	26.0359	26.8385	25.8504	27.6458	27.6527	26.2607	26.6458	28.5278	27.8858	27.611
2034	682.598	12.2657	27.3066	27.9428	26.417	28.579	28.4032	26.8974	27.5826	28.141	28.4746	27.2891
2035	786.601	8.9326	26.2463	26.3778	25.9672	27.1507	27.0401	27.1604	25.8858	28.2399	28.1164	26.4692
2036	816.708	13.9453	27.9259	26.5075	26.0505	26.0854	28.0401	25.9562	27.2077	26.1214	27.8858	27.17
2037	656.583	12.0783	27.8741	27.9977	27.8858	27.726	28.5898	26.3729	26.4923	28.1459	28.726	27.7389
2038	684.614	12.9366	27.7833	25.9134	28.0296	28.2935	28.6216	26.518	28.4473	29.4881	28.7129	27.3578
2039	844.739	14.3999	26.2262	26.329	27.632	24.7895	27.9203	25.3844	27.1604	28.2216	25.0484	26.5898
2040	758.57	7.92207	26.0212	26.7389	25.275	27.0505	26.317	26.2262	26.8504	26.6595	27.2535	26.6865
2041	712.645	13.6202	26.0813	26.1546	27.9316	25.8385	28.4394	27.2979	26.9869	29.7309	26.9869	26.1585
2042	600.52	10.2608	26.2714	27.0401	26.3712	27.1214	27.4314	25.8336	26.1015	28.3578	27.6389	27.019
2043	788.677	13.3826	25.4105	26.1174	26.5433	25.275	28.0296	26.5754	26.976	27.2891	28.1312	26.6181
2044	740.677	14.1735	25.0148	26.604	26.5507	26.2838	27.9203	25.726	26.2979	28.7771	28.066	26.9539
2045	762.661	13.311	25.8385	25.6944	27.5682	25.9998	27.976	24.4738	26.0935	28.5052	27.3992	26.0629
2046	904.833	15.6577	25.2021	24.8433	24.2317	25.6153	26.1623	25.7543	26.1795	26.673	26.7129	24.8093
2047	768.708	14.6161	26.4378	26.2372	26.5522	25.705	26.7895	25.7568	24.7492	25.5463	26.9088	24.9361
2048	928.833	15.4313	24.0691	23.7995	25.4202	24.8623	26.3014	23.8858	25.3844	24.6649	25.9517	24.1871
2049	870.755	14.4667	25.4831	24.8191	24.9225	25.0935	27.2353	24.9672	25.9606	26.4154	27.0296	25.6403
2050	878.817	15.6437	24.4614	22.8914	22.1546	24.4425	24.8044	23.391	24.2463	23.4923	25.6403	23.1716
2051	734.63	12.6048	24.3031	27.0711	24.945	25.1371	25.6998	25.3101	26.9203	27.9484	26.3204	24.275
2052	813.685	10.3717	25.1871	25.8433	23.5983	25.0484	24.895	25.0062	25.3745	24.7389	25.3477	24.604
2053	654.567	11.4881	25.2499	27.2445	26.4394	25.9803	27.0401	25.3943	20.606	27.9977	26.9977	20.6858
2054	796.739	14.996	24.6153	24.019	25.0935	23.4551	25.7182	23.2679	24.7995	22.6338	25.6486	24.2243
2055	824.77	15.3283	24.5105	18.2624	24.2243	20.7711	24.6595	23.3376	22.7899	20.8534	24.2243	22.6371
2056	842.723	14.1026	26.4614	24.1095	23.5285	24.7129	26.632	24.3031	24.6153	27.1115	26.4488	24.1642
2057	784.585	8.11258	24.5638	25.0484	23.8093	25.5285	25.1055	23.9406	24.7492	26.4953	25.9428	22.7901
2058	647.459	12.1618	24.5045	24.3101	24.5754	24.632	24.4738	24.217	24.2607	23.3101	24.4362	24.7338
2059	932.864	15.9147	23.3778	21.8324	23.0856	22.5638	23.6431	22.9025	23.7695	24.0935	24.0854	21.9705
2060	846.755	13.8162	20.3343	21.1532	21.1809	22.0865	22.945	21.992	21.2162	21.0123	22.586	22.369
2061	762.601	9.47377	23.9933	24.7441	22.9981	24.7594	23.7594	24.0609	24.5225	24.8528	24.5463	24.3578
2062	780.552	7.91731	22.9018	23.848	21.638	24.002	23.0701	23.2821	22.3496	23.4425	24.1174	23.417
2063	862.786	15.2329	23.5754	24.4298	23.0464	23.9847	23.7796	23.3778	23.9043	23.9584	24.1946	22.8396
2064	820.739	13.7204	22.3873	21.6238	22.1118	22.3006	23.3511	20.8608	21.8479	22.0684	23.4425	21.8596
2065	868.739	14.202	21.7949	22.724	22.4168	24.0935	25.5812	22.6211	23.867	25.8069	25.2133	23.5638
2066	652.551	10.6987	24.3844	25.8093	24.5285	25.1135	25.1757	23.417	25.2891	26.1757	25.3239	24.8142
2067	956.864	15.2752	23.1746	22.7048	20.4855	22.3611	22.423	21.452	23.391	22.9381	23.0063	20.3614
2068	808.583	8.91931	22.1314	23.5165	22.8794	23.6971	23.8288	24.1565	23.2679	24.6865	24.7745	23.391
2069	860.77	14.9411	23.5404	22.5628	22.2211	23.5522	23.895	23.2679	23.4923	22.4964	24.1174	22.5228
2070	760.645	12.9528	22.8833	23.1038	24.4234	24.5345	26.2926	22.9802	22.7901	23.6757	26.2114	24.0854
2071	572.489	9.28849	23.7796	24.976	23.9316	24.9316	24.9406	23.3239	24.8191	26.3324	25.2133	24.3101
2073	636.556	10.1105	24.989	24.5345	24.2607	25.2926	24.8142	24.6757	25.239	24.391	24.6209	24.9672
2074	840.708	13.7594	22.4101	23.5754	22.0518	22.8613	25.2535	22.1806	25.3307	25.3811	24.9803	23.0395
2075	634.541	9.32809	24.5869	23.6971	24.1795	24.5926	24.8858	24.2243	24.867	24.239	24.4041	24.8528
2076	713.569	12.4178	23.3645	22.4789	22.2346	22.091	24.1795	21.4761	21.3048	24.3645	21.7952	22.8541
2077	685.538	11.5484	22.1085	22.5974	21.8472	21.5038	23.5522	22.4794	21.9921	23.7995	23.7389	22.803
2078	848.77	14.2677	22.1806	22.1359	23.1954	20.5112	23.2821	21.4373	22.1281	23.5165	23.3645	22.089
2079	764.676	13.4787	27.7833	28.4862	22.9489	28.976	23.2234	28.0711	28.1361	22.3568	23.1148	28.9814
2080	890.817	15.5244	21.4385	22.4236	22.2042	23.8288	22.771	22.2244	22.0832	23.6865	23.3376	21.781
2081	708.614	11.5687	21.4374	20.3915	22.1842	21.8157	22.6033	20.6722	21.3439	23.0695	22.8808	21.0501
2082	741.601	13.207	17.2111	21.6384	20.6235	17.0692	23.6865	21.8761	22.2537	21.4355	23.654	22.9049
2083	732.614	12.1763	24.9584	24.4105	23.7389	23.9316	25.4073	23.1795	24.5105	23.3101	25.2643	24.141
2084	766.692	14.0458	28.0296	28.3992	22.7302	28.0084	22.858	27.3662	27.9923	22.5635	27.0084	27.8445
2085	736.645	12.735	21.4945	25.7129	21.1898	27.5969	23.4551	24.7077	21.7895	23.9672	22.6118	27.3324
2086	888.802	15.2507	22.872	22.9205	22.2272	24.2317	23.4551	21.6306	22.0505	23.215	23.8093	21.0576
2087	788.617	9.71165	23.3511	23.9225	22.711	24.5345	23.4298	23.7695	23.9406	24.7286	24.4234	24.2535
2088	769.632	13.8115	21.7802	22.0272	22.1933	21.8499	22.7209	21.9583	21.043	21.3922	22.7584	21.7913
2089	958.88	15.8768	22.8297	22.9169	22.6883	23.1483	23.1005	22.1937	23.3101	23.867	23.2147	21.7202
2090	633.506	11.2135	22.5342	23.5754	20.3902	23.218	23.7594	22.177	21.6514	24.2021	23.8288	22.3539
2091	790.692	12.387	21.0439	22.0129	21.0872	21.5211	22.1591	20.7171	20.9653	21.7919	21.9714	21.3975
2092	786.661	12.9051	25.5492	25.9406	23.0884	22.5131	22.0008	21.1612	25.4202	22.9923	22.6838	21.4868
2094	738.661	13.4309	27.5389	27.5969	23.2477	28.7802	23.4923	27.4234	27.7064	23.8093	23.4676	28.3282
2095	886.786	14.976	20.9468	22.6779	21.9729	22.0829	23.1906	21.8405	22.674	24.3511	23.3511	22.4877
2096	792.708	13.2223	21.0887	21.0716	22.9445	21.2236	21.3884	21.6892	22.5695	23.8385	20.7605	22.5253
2097	904.832	15.1574	21.1603	24.8433	20.1047	22.8882	22.0743	20.388	18.8939	20.7099	21.7564	23.0729
2098	678.567	10.8113	24.2891	24.2961	24.3239	24.4984	24.9847	23.4425	22.3931	24.8997	25.0233	24.7182
2099	795.727	14.5135	26.8741	25.7821	26.8142	26.5696	21.5217	25.9955	26.533	27.2262	26.8623	26.558
2100	930.848	15.3327	20.8741	23.7286	21.0576	23.6649	22.2873	22.7683	23.2961	19.4903	22.4876	23.5045
2101	960.895	16.1646	21.8962	22.0328	21.9067	22.6886	22.1127	20.2611	21.9733	22.1104	22.4218	20.8834
2102	598.505	9.45433	23.0179	24.2463	23.9043	24.558	24.6811	22.1905	24.1015	25.239	24.6811	23.6096
2103	874.786	14.3201	21.8794	20.94	21.8461	21.1185	22.5184	20.8555	21.215	21.1514	22.1189	21.3647
2104	752.677	13.9993	21.9301	22.6831	22.6372	22.3579	23.2535	21.3836	22.5289	24.0691	23.4676	22.7921
2105	605.475	10.2448	22.2964	22.8008	21.7206	22.0921	23.2113	21.9233	21.461	23.2303	23.3778	22.5423
2107	715.585	13.0651	21.3734	21.8385	21.4009	22.5555	23.4923	21.9246	22.8493	21.4337	23.5045	22.5603
2108	729.543	12.3883	21.1686	21.8279	21.4612	19.836	23.2821	21.5577	19.7652	23.4425	21.1641	21.0249
2109	835.667	10.3862	22.7158	23.2357	21.7536	23.1984	22.5298	22.612	22.8935	22.0349	22.9935	22.9382
2110	920.77	14.4144	24.4234	22.9016	20.9005	23.3511	24.4362	21.8181	23.1607	21.7532	24.1015	20.8404
2111	743.616	13.7162	20.9714	21.2046	21.7918	20.7226	22.6605	20.7053	20.3764	20.6311	22.6012	22.1255
2112	766.538	8.20711	22.8245	23.632	22.4568	23.417	23.3645	23.0695	23.5638	23.7695	23.9134	23.8385
2113	778.692	14.0666	22.4972	22.2584	22.1016	20.9543	23.1337	21.8104	22.7366	22.3509	23.2679	21.8891
[truncated: 1,230 more rows]

## Sheet: Milk_Lipids_neg_un
row ID	row m/z	row retention time [min]	01_milk_WT_NCD_replicate_1_neg.mzXML Peak area	04_milk_WT_NCD_replicate_1_neg.mzXML Peak area	08_milk_WT_bacon_replicate_1_neg.mzXML Peak area	09_milk_WT_bacon_replicate_1_neg.mzXML Peak area	03_milk_WT_NCD_replicate_1_neg.mzXML Peak area	07_milk_WT_bacon_replicate_1_neg.mzXML Peak area	02_milk_WT_NCD_replicate_1_neg.mzXML Peak area	10_milk_WT_bacon_replicate_1_neg.mzXML Peak area	05_milk_WT_NCD_replicate_1_neg.mzXML Peak area	11_milk_WT_bacon_replicate_1_neg.mzXML Peak area
1	281.249	4.41103	27.8009	27.9124	28.9849	28.6926	29.1327	29.0093	28.5527	28.7633	30.2702	29.2516
2	279.233	3.87686	27.3212	27.1022	28.337	28.3205	28.539	28.2929	28.1366	27.9731	29.1539	28.8765
3	303.233	3.82072	25.5403	25.3874	26.3209	26.9776	26.5375	26.9777	25.9509	26.1156	27.515	26.8888
4	265.148	1.26123	25.1456	25.9195	25.1505	25.6854	26.0491	24.3304	24.8908	25.7309	25.6614	26.0436
5	305.249	4.15364	25.0785	24.5435	25.9889	26.0403	26.2257	26.1579	25.8693	25.5777	27.0731	26.4587
6	529.463	10.2351	25.806	26.1201	25.5445	25.8403	26.3706	24.92	25.5836	26.0299	26.6604	26.5161
7	255.233	4.2137	24.7344	25.0255	25.302	25.5994	26.1085	25.6043	25.3481	25.6573	26.6928	26.364
8	331.264	4.42359	24.1243	23.5405	25.1794	25.0073	25.2884	25.4343	25.0333	24.3711	26.6408	25.2842
9	307.264	4.58994	24.2997	24.0727	25.6184	25.2967	25.5073	25.7979	25.4232	25.0372	26.7803	25.8193
10	253.217	3.61954	24.3018	24.552	24.9367	25.0609	25.5378	25.028	24.7048	25.3207	26.568	25.6435
11	389.291	3.79954	23.6148	23.2504	24.9	24.1351	24.8079	24.7062	24.5112	24.1029	26.0993	24.9818
12	309.28	5.1004	23.6365	23.6358	25.2207	24.4967	24.8783	25.4517	24.7817	24.8533	26.6484	25.0489
13	473.4	8.31324	24.0315	24.0458	23.6594	23.8572	24.3403	23.2563	23.7431	23.9425	24.5325	24.4208
14	277.217	3.40481	23.1769	22.4178	23.4644	24.1383	24.3619	23.7514	23.9433	23.2869	24.4983	24.2449
15	283.264	4.96398	23.8386	23.8558	24.9758	24.6454	24.8251	25.1824	24.2962	24.685	26.1954	25.3762
16	329.249	3.98013	23.1385	22.2088	23.6385	23.3898	24.0902	23.5908	23.9857	22.7898	25.1226	23.775
17	305.249	4.32172	22.9266	21.7879	23.2428	23.4097	23.6856	23.5457	23.4251	22.8567	24.5185	23.8314
18	301.217	3.33684	22.7495	21.6913	22.5362	23.0222	23.5631	22.9198	22.9412	22.4238	23.9211	23.2906
19	413.291	3.47203	22.5992	22.0258	23.8732	23.2933	23.79	23.1457	23.6939	23.0314	24.4499	23.9666
20	844.608	8.90029	23.445	23.7934	24.7622	24.2379	24.0152	24.748	23.9361	24.0253	25.1417	25.0192
21	742.54	9.05005	23.3256	23.8457	24.3313	23.9296	23.9115	24.3338	23.8262	23.8147	24.5267	24.611
22	227.202	3.37863	22.6953	22.4092	23.1767	23.2627	23.9731	23.5551	23.5189	23.4305	24.3553	24.5188
23	363.252	4.40703	22.4454	23.0915	23.1761	23.2784	23.7189	22.8834	22.9018	23.5137	24.5027	23.9985
24	232.976	0.0639788	24.9266	24.1632	24.3847	24.6446	25.0215	24.6796	24.5616	24.6091	24.9153	24.9135
25	816.577	7.89604	23.0545	23.43	24.1174	23.777	23.6792	24.1827	23.4361	23.3831	24.4249	24.514
26	337.311	5.88809	22.4768	22.8661	22.8418	22.8291	23.1946	23.0929	22.7225	22.9399	24.132	23.3883
27	415.307	4.07053	22.2362	22.4102	23.5531	23.3703	23.7279	22.9362	23.1633	23.4688	24.5027	23.6762
28	361.26	3.01629	22.2127	18.25	20.1423	19.5209	23.3075	22.7657	23.1354	20.3056	21.5492	21.3262
29	199.171	2.49059	22.5634	21.4895	23.2407	22.7428	23.8442	23.2761	23.4959	23.185	24.5399	24.5723
30	361.236	3.87675	22.1098	22.5095	22.9247	23.0325	23.4525	22.531	22.7192	23.013	24.0103	23.7967
31	766.54	8.99675	22.6404	23.2141	23.8319	23.317	23.2928	23.7176	23.2252	23.3097	24.0506	24.0796
32	792.577	8.41558	22.7531	23.4275	23.5627	23.5273	23.7141	23.6859	23.0636	23.3032	24.1239	23.9653
33	327.233	3.68245	21.8726	21.6025	22.907	22.3879	22.8047	23.0716	22.6993	21.9415	24.2943	22.7856
34	385.236	3.81734	21.8315	21.7978	22.5134	22.9429	22.8476	22.8067	22.2218	22.3518	23.4911	23.069
35	303.233	3.68622	22.0387	20.9006	22.2312	21.7392	23.0412	21.6317	22.7731	21.8406	22.9304	22.7924
36	714.509	8.04116	22.282	22.7125	22.892	22.6249	22.8272	22.7424	22.6311	22.5086	22.9828	23.3023
37	333.28	4.8874	21.7074	20.5716	22.7507	21.82	22.4848	22.8498	22.7546	21.748	24.0677	22.6954
38	297.244	2.35452	21.9231	22.0919	22.378	21.8959	22.3966	22.0733	22.0369	21.8465	23.3763	22.7597
39	740.525	8.24787	22.6653	23.2407	23.5364	23.1889	23.2008	23.3593	23.1306	22.95	23.3865	23.9236
40	389.291	3.89254	21.7062	20.5756	22.1847	21.4066	24.8088	22.1412	22.1176	24.1057	23.8506	22.8009
41	764.546	7.45219	22.2473	22.6524	23.0797	22.8276	22.9699	23.0578	22.7032	22.6008	23.4348	23.4454
42	871.692	10.3786	21.9954	22.8383	22.8743	23.0081	23.0604	23.2107	22.3614	22.5344	23.6148	23.3563
43	818.593	8.62506	22.4175	23.423	23.636	23.6721	23.5389	24.0675	22.7126	23.3924	24.3061	23.9443
44	868.608	8.85124	21.5732	22.3211	22.7799	22.6755	22.2868	22.942	22.0499	22.2154	23.5467	23.2126
45	171.139	1.64824	21.955	20.5197	22.7325	22.1375	23.3435	22.3672	23.0424	22.5904	23.8469	23.7539
46	329.249	4.14114	20.9507	20.3587	22.3895	21.5917	21.9757	22.7373	21.8122	21.1635	23.4032	22.4862
47	295.228	2.0897	21.9676	20.9627	22.5955	22.1086	22.7472	22.6858	22.4646	22.1284	22.6712	23.1643
48	761.582	7.22596	21.3978	22.3274	22.3243	22.5952	22.491	22.5277	21.8152	21.9905	23.0871	22.7088
49	738.509	7.99695	21.3456	21.8475	22.1125	21.8155	22.0187	22.0702	21.8452	21.7688	22.2929	22.5391
50	764.525	8.20118	21.4258	22.1464	22.2515	22.0618	22.0993	22.2103	21.9331	21.8246	22.4554	22.8773
51	403.358	7.01037	21.1084	22.2721	21.5465	22.1008	21.6745	21.7267	21.3181	21.5338	22.3716	22.3036
52	840.577	7.85847	21.1844	21.9475	22.0123	22.0575	21.9341	22.2966	21.4626	21.5666	22.8561	22.6287
53	307.264	4.72866	20.8697	20.2729	22.1701	21.7501	21.9811	22.3067	21.7475	21.5205	23.6711	22.2255
54	885.551	7.35956	21.0733	13.4732	21.7327	22.0145	21.8194	22.1813	21.4827	14.1925	15.0015	14.502
55	387.252	4.15335	20.8276	20.6888	21.7846	21.9685	22.2096	21.7288	21.6755	21.6138	22.9931	22.4785
56	677.537	10.0445	22.1211	23.3197	22.1818	23.4764	23.6275	21.6772	22.5151	23.5495	24.1455	23.9273
57	357.28	4.69417	20.5441	19.4536	21.2093	21.0619	21.5743	21.4318	21.3323	20.4824	22.6301	21.5521
58	577.484	6.44781	20.9414	20.9104	20.5573	20.729	21.2462	20.1312	20.6935	20.8057	21.4154	21.3048
59	387.275	3.23038	20.6311	19.6713	21.9695	21.7352	22.1698	21.6762	22.1148	20.6208	23.7911	22.0702
60	365.343	6.80634	21.0658	21.9457	21.4621	21.343	21.9941	22.3869	21.4934	20.8924	23.1741	22.0459
61	267.144	1.26123	20.6486	20.593	20.2825	20.496	20.7725	19.9272	20.5077	20.4978	20.6596	20.6371
62	335.296	5.28505	20.8735	20.7907	21.9206	21.6034	21.9813	22.358	21.8528	21.287	23.2799	22.2757
63	653.537	10.6479	21.9991	22.9353	21.8869	22.8266	23.3637	20.8198	22.1218	23.3501	24.0267	23.5254
64	651.521	9.87125	21.9004	22.5881	21.559	22.6219	23.1845	20.7203	22.0112	22.9855	23.5526	23.4748
65	355.264	4.27281	20.1977	18.9642	20.6749	20.2366	21.2195	20.6576	21.0465	19.9851	22.352	20.7375
66	842.593	8.10197	21.8065	22.3863	23.024	22.6647	22.4492	23.3116	22.283	22.3038	23.5817	23.4996
67	406.937	0.0607167	22.2692	21.6071	21.8636	21.7565	22.1934	21.9264	21.9259	21.4785	21.9925	21.8253
68	722.514	8.48964	20.8024	22.0015	21.4588	21.5167	21.7857	21.7201	21.2415	21.4552	22.1299	21.9574
69	679.553	10.7845	21.7329	23.5588	21.8007	23.2926	23.3836	21.0853	22.0874	23.6322	24.0545	23.4255
70	706.636	11.6964	20.8393	21.1514	21.7355	21.5211	21.7416	22.4432	21.2191	21.1117	22.4575	22.301
71	527.448	10.2607	20.9054	19.9734	20.334	20.5028	20.9962	20.0449	20.4279	20.5779	21.0358	20.9455
72	413.267	4.4211	20.0117	19.4492	20.8952	20.7422	21.1723	21.0124	20.8125	20.0678	22.2164	21.14
73	582.378	3.59226	20.1363	20.3726	22.2049	21.846	21.0114	22.6109	21.0218	21.1489	22.6013	21.9999
74	275.202	2.95847	19.9407	18.72	19.6118	20.2357	20.8626	20.0677	20.2787	19.6903	20.8345	20.7127
75	333.228	2.07834	19.9909	19	21.007	20.4394	21.2953	20.2135	21.1974	20.3656	21.8314	21.8617
76	820.609	9.43564	20.7327	21.7493	21.9377	21.9625	21.9469	22.1064	21.2216	21.5159	22.6117	22.1272
77	365.246	3.79957	19.7566	19.1526	20.6194	20.0474	20.6657	20.6884	20.4233	19.8938	21.6373	20.7092
78	347.151	1.26053	20.2576	20.013	19.8658	19.9988	20.2732	19.652	19.9062	19.8926	20.3302	20.1952
79	361.26	2.9867	19.9814	21.2641	23.0656	22.3765	20.9742	19.671	20.5712	22.309	23.9321	23.7413
80	480.31	3.64888	19.7576	20.1379	21.6434	21.6124	20.5147	22.3196	20.3024	20.747	22.1668	21.4562
81	708.652	12.6377	20.5199	20.6402	21.2671	21.2771	21.2802	22.072	20.9826	20.7268	21.9547	21.8642
82	478.294	3.06361	20.1242	20.7697	21.7481	21.3304	20.8953	22.2345	20.8317	20.5249	21.8425	21.811
83	367.358	7.78992	21.1388	21.8379	20.8409	20.9455	21.7823	21.2684	20.8908	20.9297	22.1469	21.7724
84	873.708	11.4368	20.8671	21.4846	21.5295	21.8534	21.6864	22.0021	21.1442	21.1184	22.4788	22.0793
85	790.561	7.66103	20.813	21.8791	21.8495	21.7963	21.774	22.0611	21.1006	21.6057	22.458	22.3951
86	625.506	9.66786	21.1743	21.257	20.5443	21.2559	22.2495	19.5608	21.1736	21.7582	22.4272	22.491
87	926.612	8.90682	20.6056	20.6172	21.3735	20.9388	21.0752	21.3246	20.8546	20.7406	21.7143	21.612
88	675.521	9.2784	20.839	21.3369	21.0908	21.9675	22.2368	20.5606	21.3478	21.9179	22.5309	22.795
89	271.228	1.86212	19.7786	19.2266	19.8707	19.4423	20.6069	20.1201	20.2031	19.7693	19.717	20.593
90	363.327	6.10858	19.9553	20.2775	20.4719	20.2779	20.835	21.1827	20.612	19.6888	22.0256	21.2026
91	267.233	4.02826	19.983	20.1685	20.882	21.0193	21.3518	21.0016	20.7299	20.7253	22.3102	21.5909
92	824.544	9.05167	20.4171	20.687	21.1098	20.8079	20.9283	21.0612	20.7662	20.6344	21.3554	21.4237
93	389.267	4.58828	19.7636	20.1069	21.2193	21.1133	21.3674	21.1351	21.0235	21.0262	22.6566	21.805
94	554.347	2.75889	19.6832	20.0107	21.2435	21.1159	21.0027	21.8302	20.3839	20.2443	21.6165	21.2473
95	898.58	7.90275	20.3158	20.3399	21.0947	20.7175	20.8716	21.0194	20.493	20.3216	21.3201	21.3727
96	387.275	3.23412	20.07	21.0228	21.9695	21.7352	21.3429	21.6788	22.1148	21.3877	22.3775	22.0702
97	861.551	7.37343	20.1256	11.7641	20.9925	20.9382	20.6932	21.2461	20.5765	12.1535	11.7444	12.2808
98	299.259	2.85786	20.6999	19.8127	21.9529	20.6644	21.5884	21.5649	21.4456	20.8842	22.5763	21.6133
99	623.49	8.87263	20.5645	19.9545	19.4094	20.3956	21.461	18.4646	20.5765	20.8296	21.1995	21.9918
100	874.58	8.4185	20.1131	20.4316	20.7074	20.6296	20.9322	20.7795	20.2821	20.3567	21.1773	21.0261
101	299.259	2.73358	19.4006	19.8416	19.7419	19.2177	20.2671	19.4086	19.886	19.5094	19.7655	20.3296
102	387.252	4.32173	19.2722	18.3312	19.6463	19.9023	20.196	19.8362	19.8335	19.4242	20.9506	20.3831
103	846.624	9.67342	20.358	21.0255	21.6611	21.4492	21.3043	21.8941	20.8882	21.1132	22.1766	21.9318
104	736.514	6.5824	20.1826	20.4714	21.2741	20.6508	20.8258	21.0152	20.9178	20.6579	21.3554	21.5865
105	653.493	10.0543	20.3049	20.6073	20.3012	21.1756	21.4689	19.8725	20.6439	20.9404	21.6947	21.4344
106	788.546	6.96508	19.7349	19.8847	21.043	20.2561	20.2103	20.8717	20.4119	20.0561	21.0399	21.4237
107	445.255	4.40642	19.3899	19.6769	19.8364	19.7476	20.3792	18.7216	19.4796	19.0338	20.7717	20.3763
108	848.543	8.9957	19.6964	20.0032	20.5556	20.1279	20.2966	20.3713	20.1175	20.0416	20.8268	20.804
109	870.624	9.18979	19.7356	20.1696	21.2928	20.7564	20.3643	21.4251	20.418	20.4855	21.7262	21.5789
110	887.567	7.77993	19.564	17.5694	20.4855	17.7143	17.3307	20.4235	19.9242	16.7342	18.5584	18.3318
111	476.279	2.50406	19.1421	18.6352	21.5155	19.4715	19.8495	22.1055	20.4977	19.1458	22.2206	20.6669
112	796.512	8.04059	19.4376	19.5512	19.8371	19.6104	19.94	19.597	19.6722	19.4494	19.8892	20.1914
113	840.577	7.37756	19.7102	19.7582	21.169	20.6524	20.0065	21.2407	20.3791	19.9348	21.0634	21.7185
114	846.549	7.4504	19.6663	19.7694	20.3104	20.0413	20.3041	20.2825	19.9942	19.7477	20.6006	20.6018
115	716.525	8.79576	20.1529	21.0116	20.8971	20.6781	21.0087	20.8477	20.5266	20.6964	21.1735	21.1222
116	443.239	3.87943	19.1161	19.1457	19.5741	19.4541	20.0845	19.2485	19.3669	19.5565	20.3411	20.1299
117	597.474	8.68826	20.4885	20.1086	19.8931	20.4206	21.442	18.7324	20.6451	20.8094	21.5678	21.7129
118	627.477	9.86577	20.0873	20.1281	19.7351	20.5762	21.2729	18.7507	20.2404	20.5976	21.2276	21.2037
119	295.264	4.7666	19.5684	19.693	20.8127	20.5297	20.945	20.9693	20.629	20.3412	22.253	21.1441
120	786.53	7.45138	20.3735	21.2021	20.5547	21.0347	21.1884	20.2218	20.5049	20.0146	20.9919	20.6323
121	335.22	3.61769	19.4186	20.3773	20.2431	20.6633	21.1337	19.9198	20.0899	21.0419	22.1904	21.4939
122	744.556	9.82325	19.6265	20.4451	20.6409	20.39	20.4293	20.7696	20.0756	20.196	20.9131	21.0167
123	580.899	0.0588553	20.4785	19.8016	20.0193	19.9399	20.4675	20.034	20.0087	19.7158	20.2086	20.1367
124	589.555	8.03221	19.2881	18.7665	18.6919	18.8239	19.5271	18.1691	18.8166	18.8304	19.5437	19.3956
125	325.184	2.16667	19.5167	19.5813	19.6737	19.4811	19.7733	18.1201	18.5053	20.0031	19.9251	19.6255
126	712.493	7.30012	19.54	20.1699	19.9325	19.7001	19.949	19.6449	19.8056	19.4566	19.8304	20.6817
127	738.509	7.50824	19.6328	20.0032	20.6787	20.1232	20.0734	20.4505	20.1398	19.9492	20.1639	21.0721
128	629.493	10.6483	20.1256	20.6056	20.0287	20.8144	21.3948	18.8693	20.2352	20.9625	21.7657	21.3158
129	870.705	11.7407	19.2867	19.3454	19.9298	19.946	19.8922	20.0877	19.4289	19.5144	20.333	20.3504
130	277.217	3.53404	19.2327	22.4701	19.529	20.0169	24.3653	19.7801	19.7348	23.3313	20.5599	24.2898
131	822.528	8.25198	19.787	20.1745	20.5238	20.1868	20.3123	20.2931	20.1704	19.9139	20.3713	20.8711
132	781.488	6.18218	19.1616	19.2716	20.2193	20.1301	20.1453	19.5924	19.4602	19.8673	20.5835	19.9296
133	768.556	9.33893	19.3525	19.9879	20.5057	20.0972	19.9984	20.6815	19.8892	19.9141	20.7522	20.8302
134	431.39	8.03376	19.2632	20.3846	19.3896	20.0986	19.7703	19.5506	19.2808	19.4841	20.4042	20.1852
135	953.695	10.3786	19.3198	19.7923	20.0676	20.0513	20.2999	20.3477	19.5597	19.5194	19.9217	20.3868
136	709.611	11.6964	19.3509	18.2177	19.8223	18.9607	19.494	20.0836	19.1443	17.7738	19.5945	19.5294
137	837.551	7.80807	19.3267	14.7781	20.0021	20.2835	19.836	19.5094	19.3191	14.1541	16.1934	13.7726
138	561.489	9.15692	19.8172	17.5343	20.8717	19.5362	20.7121	21.2866	20.3685	20.1178	21.3538	21.154
139	395.39	8.91318	19.8798	20.376	19.2891	19.3845	20.426	19.4739	19.4057	19.5145	20.512	20.3072
140	869.676	9.5327	19.5438	20.2771	20.4983	20.6342	20.7394	20.8856	20.037	20.0659	21.1692	21.0487
141	311.296	5.78008	19.7742	19.6149	20.0548	19.5211	20.279	20.2395	19.9132	19.9883	21.5973	20.8082
142	578.347	2.45548	18.7254	18.7505	20.6097	20.3458	19.2852	21.3831	19.5745	18.7591	21.4294	20.7301
143	595.459	7.90637	19.8389	18.8702	19.069	19.7819	20.7169	17.9711	20.0783	20.0035	20.5256	21.2765
144	950.611	8.84368	18.8104	19.1341	19.516	19.495	19.3963	19.6179	19.0847	18.9867	20.1916	19.8801
145	686.477	7.09917	19.1095	19.2683	19.9957	19.47	19.4781	19.6393	19.743	19.4382	19.7052	20.347
146	900.596	8.6246	19.7307	20.4664	20.8179	20.7479	20.778	21.115	19.9405	20.4076	21.3578	20.9926
147	820.564	8.90926	19.5135	19.6601	20.1795	19.9227	20.0375	20.0762	19.7207	19.802	20.7257	20.6638
148	652.829	0.0548742	19.8908	19.6622	19.5692	19.6131	20.1098	19.4675	19.605	19.5352	20.1087	20.0747
149	476.279	2.39327	18.5664	18.6352	21.4432	18.5919	19.2606	21.8904	20.4195	19.1458	21.4956	20.1891
150	559.474	8.38809	19.5826	17.7111	20.1109	19.0696	20.0892	20.4231	19.8127	19.5999	20.2755	20.6991
151	868.689	10.7576	19.0162	19.2482	19.8986	19.5474	19.9397	20.0413	19.4088	19.4351	20.3219	20.2725
152	271.228	2.00956	18.9287	19.2266	19.4928	18.8666	19.805	19.6233	19.1708	18.9694	21.1767	19.9062
153	847.583	8.90653	19.2779	18.7281	19.7297	19.1456	19.4662	19.7623	19.2715	18.8689	19.7824	19.5917
154	809.52	6.94673	19.5412	11.2902	20.058	20.3513	20.0732	19.6885	19.5029	18.9259	13.349	19.0929
155	843.586	7.22519	18.8308	19.4492	19.6225	19.8145	19.8608	19.8465	19.175	19.1715	20.3225	19.9074
156	740.547	6.97722	18.8025	11.3653	17.1505	18.2134	19.2257	17.6614	17.7902	11.2584	12.8563	11.9509
157	295.228	2.47201	18.4937	20.9719	19.1391	18.7662	19.4258	19.4009	19.149	18.6096	19.4422	20.1542
158	580.363	3.00877	18.9767	19.9859	20.5873	20.6235	19.9477	21.4218	19.5269	19.5205	21.2425	20.9981
159	792.533	7.90226	19.126	19.4175	19.8704	19.6511	19.7688	19.7834	19.367	19.389	20.3373	20.3829
160	883.535	6.65044	18.6887	19.6385	18.4453	19.683	19.1698	19.7344	16.7491	18.7612	19.4589	19.8778
161	297.244	2.63379	18.3749	22.3137	18.5212	17.8659	19.1495	18.6509	19.013	18.3566	18.8067	19.2468
162	655.508	10.7982	19.8008	20.7079	19.8274	20.8808	21.1541	19.0313	19.1615	20.8835	21.492	20.8872
163	599.49	9.48051	19.7584	19.4986	18.9174	19.3172	20.4412	19.0063	19.7596	19.5655	20.4916	20.8292
164	857.519	6.4715	18.5206	19.4602	18.755	19.2696	19.3215	19.1647	18.6107	18.6312	19.4495	19.5402
165	768.533	8.41664	18.9296	19.5054	19.5057	19.54	19.8604	19.5821	19.1382	19.3286	20.1791	20.044
166	866.593	8.06031	19.4642	20.4354	20.2388	20.4536	20.2339	20.7222	19.6689	19.7759	21.4574	21.135
167	711.627	12.6362	18.8526	17.4788	19.1483	18.5503	18.8555	19.4401	18.6967	17.9478	18.8962	18.9558
168	835.535	7.07737	19.6267	19.9453	20.0189	20.3305	20.3163	20.1216	19.6287	17.4915	19.7415	19.2881
169	627.521	10.4909	19.7242	20.0406	19.2313	19.5464	20.6379	19.4586	19.6885	20.1136	21.1861	20.8711
170	746.514	8.20194	18.5475	20.243	19.0949	18.9578	19.6248	19.2579	18.857	19.384	20.1689	19.257
171	845.676	10.3617	19.0708	19.3825	19.8517	20.207	19.8392	20.1516	19.3944	19.6555	20.7388	20.378
172	820.512	7.99516	18.4974	18.7365	19.0784	18.7938	19.1255	18.9893	18.7998	18.6862	19.2576	19.5049
173	649.506	9.08166	19.9779	20.5547	19.5982	20.5928	21.3204	19.3468	20.2447	20.9084	21.7222	21.4666
174	651.477	9.28244	19.0475	18.6952	18.9678	19.7983	20.1861	18.7344	19.4294	19.3674	20.1706	20.3423
175	571.459	8.4992	19.7532	19.2876	18.9223	19.2457	20.3637	18.7537	19.7868	19.5064	20.3738	20.7684
176	830.593	8.8961	18.9507	19.4304	19.8398	19.5348	19.3296	20.0704	19.012	19.6329	20.6316	20.4835
177	393.374	7.83099	18.7917	19.8775	18.4716	18.5849	19.9553	19.5936	18.8652	17.8459	20.3528	19.5004
178	922.58	7.85479	18.4173	18.7684	18.8708	18.9592	19.0365	18.9998	18.4588	18.4046	19.7132	19.4095
179	748.53	8.67651	18.8	19.9047	19.7891	19.6368	19.8793	19.9597	19.379	19.5519	20.3168	20.1289
180	705.568	10.9309	19.7375	21.1785	19.3611	21.3291	21.1211	18.9985	20.0922	21.182	22.0561	21.4349
181	857.725	11.1164	18.6551	18.6102	18.2996	18.496	18.9838	17.7602	18.3486	18.5279	19.1459	19.0429
182	863.566	8.02333	18.7626	12.7836	19.766	19.6767	19.4008	19.7123	19.0187	12.7507	12.776	12.8858
183	790.54	8.70668	18.4941	19.7118	19.4584	19.0049	19.1918	19.6264	18.9824	19.2935	20.0419	19.8327
185	819.552	7.90188	18.8761	18.3311	19.3258	18.9209	19.138	19.3922	18.9574	18.403	19.2123	19.3069
186	577.593	14.4491	19.719	17.2779	17.827	16.7494	17.6531	19.2093	18.5087	15.9094	18.3803	16.6193
187	750.545	9.50954	18.6089	19.3829	19.6237	19.3927	19.6248	19.8847	19.2051	19.4346	20.0754	19.9485
188	843.709	14.227	18.2658	18.6567	17.2907	17.5599	18.0163	18.1914	18.0359	17.6862	18.816	18.5255
189	817.694	14.1679	18.2313	18.738	17.109	17.5186	19.2075	18.4206	18.2332	17.414	18.5482	18.6274
190	747.519	7.53579	18.4141	15.86	19.589	19.0158	19.27	19.7084	18.6792	15.1316	12.2265	12.3725
191	758.58	7.6425	18.2949	18.6134	19.3208	19.2068	19.2742	19.3085	18.7513	18.8695	19.7735	19.6409
192	688.493	7.8195	18.6183	19.3339	18.9591	18.8269	19.2758	18.7987	18.8471	18.8042	19.2026	19.4662
193	553.448	7.8345	18.7342	18.3922	16.9234	17.4694	19.4334	18.0038	18.8792	16.8682	18.0198	19.0736
195	1175.78	9.58687	18.1097	17.6844	17.5383	17.6505	18.5052	17.289	17.5173	17.5075	18.462	18.2977
196	795.551	8.3996	18.7652	18.5188	19.1072	18.8639	19.2489	19.2483	18.7608	18.4532	19.1709	19.0778
197	681.568	11.5562	19.2413	20.8951	19.6878	20.5465	20.8814	18.8012	19.7546	21.3742	21.9931	20.9985
198	682.592	11.6934	18.5375	18.5786	19.4221	19.0107	19.3489	19.5756	18.7493	18.7552	19.9772	19.8809
199	802.562	7.89614	18.6242	19.1104	19.3161	19.1483	19.0312	19.6408	18.643	19.0804	20.0468	20.0916
200	707.584	11.6838	18.9109	21.0487	18.9108	20.7264	20.6979	18.2795	19.4214	20.7092	21.4171	20.4904
201	846.528	8.19945	18.5535	18.975	19.1801	19.0086	19.2024	19.1023	18.9558	18.7086	19.3846	19.7549
202	709.553	8.28717	18.3589	18.3121	17.4829	17.826	18.626	17.0094	17.9595	18.0577	18.1905	18.3224
203	605.624	14.9372	19.1788	17.1592	18.7722	17.1074	17.799	18.8481	18.5234	17.8945	16.6441	17.0652
204	763.598	7.52966	18.2442	18.9671	19.3988	19.2861	19.5434	19.4514	18.5517	18.8228	20.0542	19.5343
205	924.596	8.10352	19.1496	19.3463	20.1659	19.7926	19.6958	20.418	19.4582	19.3447	20.6483	20.5385
206	764.525	8.24412	18.5031	18.8663	19.3238	22.2123	22.1246	19.2572	21.9478	18.8275	22.4574	22.8784
207	740.501	7.45172	18.3959	18.6948	18.7225	18.863	19.1158	18.9339	18.7326	18.6603	19.5343	19.5093
208	859.692	10.9055	18.5122	19.038	19.1253	18.3575	18.9352	19.3106	18.9241	18.859	20.1583	19.5146
209	578.347	2.31422	17.8403	18.3023	20.0801	19.6889	18.4426	21.0163	19.0372	17.938	20.7193	19.9211
210	815.678	13.744	18.2602	18.3795	17.3287	17.7344	18.9564	18.5258	18.2817	17.1777	18.6614	17.6214
211	789.662	13.6698	18.4959	18.8262	17.538	17.7994	19.2947	18.9259	18.6066	17.6415	18.899	18.7192
212	778.562	8.41543	18.3914	19.1386	18.7627	18.9586	19.1484	19.174	18.2829	19.0408	19.8004	19.6437
213	559.473	3.87498	17.1626	17.8954	18.9953	19.278	19.6701	18.5266	18.4819	19.3503	21.0829	20.5664
214	701.537	9.90745	19.6128	21.1308	19.7355	21.2036	21.095	20.0801	19.6489	20.5648	21.8351	20.7914
215	874.666	10.3797	18.4998	18.458	19.0393	18.8006	19.1036	19.378	18.677	17.806	19.1864	18.8828
216	667.516	7.25833	19.0528	16.875	18.6377	18.9858	19.6512	17.1789	19.1149	18.6521	18.7124	20.5153
217	762.509	7.46753	18.6575	18.8732	19.4429	19.0032	19.0344	19.3914	19.1372	18.7484	19.4173	20.2155
218	703.553	10.3693	19.3654	21.2613	18.6858	21.3988	21.2148	19.1845	19.1	17.4806	22.0642	20.3725
219	596.527	8.55446	18.2257	18.245	19.3627	19.106	19.2043	20.1675	18.5728	18.7342	20.268	20.1386
220	871.74	14.6309	17.9653	18.7965	18.3868	18.22	18.2176	18.8876	18.4058	18.0456	19.4023	18.2375
221	847.648	10.3775	18.4168	19.2425	19.1552	19.286	19.4955	19.4342	18.7999	18.9269	20.0096	19.4978
222	906.546	9.0569	18.2678	18.23	18.6785	18.4489	18.825	18.5306	18.5056	18.2571	19.0585	19.1212
223	967.554	7.35644	17.9399	9.41301	18.3241	18.7934	18.7187	18.881	18.2193	8.57226	12.2489	11.6822
224	736.493	7.26238	17.9236	18.6706	18.384	18.1884	18.3585	18.0614	18.2238	17.9775	18.3758	19.3059
225	804.517	8.49267	17.9336	18.954	18.4646	18.5256	18.9361	18.6773	18.258	18.3918	19.1346	18.9475
226	1008.61	8.90543	18.3454	18.0336	18.5909	18.3755	18.6601	18.3158	18.2491	18.0304	19.0238	19.0465
227	980.583	7.89344	18.2334	18.0268	18.71	18.3842	18.7268	18.5151	18.2959	18.075	18.9959	18.9933
228	675.521	9.69538	18.9765	20.1894	18.9428	20.1307	20.5021	18.8434	19.3302	19.9312	21.1354	20.7483
229	845.724	14.58	17.6583	18.3812	17.3232	17.2718	18.6752	18.442	18.0329	16.8618	17.9711	17.8105
230	766.54	8.5376	18.395	19.0183	19.0965	18.886	18.9416	19.1016	18.815	18.5401	19.0137	19.7728
231	703.553	10.5956	18.5728	18.2547	19.8018	18.9424	18.8561	19.3564	18.8601	18.7595	19.2304	19.5697
232	796.655	7.49252	17.8537	17.5992	17.1808	17.3162	18.1102	16.7801	17.5293	17.6399	17.9903	18.0647
233	864.577	7.33871	18.2105	18.7631	19.3442	19.1991	18.6366	19.697	18.6956	18.3771	19.8795	20.3669
234	897.756	14.6798	17.6853	18.6577	18.4214	18.2899	18.4782	18.9071	18.3102	18.1776	19.2605	17.9334
235	842.674	10.7354	18.0261	17.804	18.9245	18.6521	18.7094	18.9986	18.3206	18.4934	19.2295	19.1302
236	902.612	9.43377	17.9553	18.8169	19.1523	19.0969	19.1615	19.289	18.407	18.5712	19.725	19.2475
237	956.583	8.41111	18.1094	18.1069	18.457	18.3643	18.8648	18.4515	18.1761	18.0471	18.8879	18.7498
238	895.741	14.4418	17.3552	18.6092	17.298	17.1591	17.1689	18.6786	17.308	17.3315	18.8362	16.5171
239	694.636	12.1577	18.097	18.2056	18.7719	18.7534	18.8291	19.4863	18.5504	18.326	19.7702	19.3856
240	794.548	8.62799	18.6582	19.5901	19.711	19.7665	19.7927	20.0049	18.8768	19.5491	20.4621	20.1518
241	807.504	6.27557	17.9436	18.5862	18.0679	18.8625	18.4902	18.2502	18.0521	18.1058	18.6716	18.5955
242	762.53	6.77095	18.5151	19.2054	19.8404	18.8963	19.2144	19.4329	19.1223	18.9997	19.9558	20.1422
243	821.567	8.65757	18.5416	18.8363	19.3911	19.1765	19.2837	19.7917	18.6657	18.7813	19.6605	19.236
244	846.66	11.74	17.7493	17.6778	18.2679	18.3252	18.3428	18.3145	17.893	17.8179	18.6674	18.7689
245	869.725	14.2875	17.7714	18.2929	17.1233	17.366	17.2607	17.935	17.6273	17.629	18.8658	18.0829
246	955.711	11.4376	18.2242	17.2607	18.5603	18.9904	17.8637	19.1751	18.342	18.0534	18.7476	19.1678
247	698.514	8.56425	18.016	18.9107	18.5873	18.5756	18.719	18.726	18.3653	18.1829	19.2429	19.0507
248	701.537	9.54824	18.3835	19.7232	18.3885	20.1221	19.8284	18.5553	18.8555	19.1676	20.67	20.1659
249	868.608	8.23597	17.7622	18.0426	19.2878	18.6231	18.3819	19.4284	18.7207	17.7928	19.5427	19.6929
250	667.516	7.44162	18.0715	16.875	18.6377	17.9113	18.9779	17.1789	18.1057	18.6521	18.7406	18.5585
251	873.68	11.7418	17.7341	16.7305	18.0076	17.5172	17.8506	18.2176	17.5329	16.828	17.735	17.9946
252	768.556	9.16566	17.9903	18.6305	18.9699	18.702	18.7526	19.0846	18.6436	18.4123	19.0755	19.3898
253	699.521	9.12444	18.414	19.5661	19.2279	19.9945	19.8232	19.9029	19.1841	19.1703	21.127	20.269
254	841.694	13.8277	17.5016	17.7659	16.6224	17.1364	17.355	17.5852	17.0671	16.8649	17.2736	17.7017
255	873.708	11.0608	17.7581	21.4846	19.1844	18.5364	19.2234	19.0014	18.2754	21.1184	22.4788	22.0793
256	766.54	8.37352	17.5983	17.8293	18.4064	18.1402	18.1243	18.5399	18.22	17.6045	18.1332	19.0821
257	824.499	8.98931	17.5272	17.8426	17.9349	17.7212	18.1254	17.6101	17.6892	17.8198	18.5291	18.4583
258	866.593	8.1662	17.7485	20.4605	18.6756	18.2773	18.4891	18.683	18.2484	17.9811	19.6692	19.2563
259	870.624	9.0207	17.8616	18.3634	19.1209	18.6628	18.4909	19.4451	18.5546	18.1822	19.8342	19.587
260	798.483	8.23395	17.6204	18.1505	18.2567	18.1582	18.2271	17.9034	17.9559	17.7243	18.4206	18.8209
261	895.741	14.4257	17.1885	18.6092	17.298	17.1591	17.1689	17.5676	17.308	17.5294	18.8362	16.5171
262	703.553	10.6662	17.3681	19.0524	18.4182	19.2178	19.0368	18.5627	19.0729	18.9411	19.5742	19.7536
263	844.645	10.7565	17.3625	17.5275	18.2921	17.7842	18.2667	18.393	17.8161	17.6147	18.5291	18.5222
265	265.148	1.26123	25.925	24.9855	24.6609	24.8728	26.0623	25.3045	25.3362	24.8531	25.1681	26.0574
266	679.553	10.7845	21.7431	23.5661	21.8007	23.292	23.3788	21.0958	22.0874	23.6306	24.069	23.4266
267	871.692	10.3786	21.9793	22.9036	22.8743	23.0124	23.0603	23.1699	22.3614	22.5635	23.6694	23.3979
268	885.551	7.24562	17.056	21.934	21.7327	22.0167	21.8194	18.2532	21.488	21.3376	22.6672	22.2409
269	653.537	10.6479	22.0016	22.936	21.8869	22.8266	23.3637	20.8293	22.1218	23.3551	24.028	23.5275
270	361.26	2.94636	22.2152	21.258	23.0601	22.3739	23.3055	22.7668	23.1277	22.3075	23.9301	23.7398
271	387.275	3.20148	20.7615	20.8974	21.7519	21.4524	22.0852	21.6788	21.3487	21.3125	23.1111	21.8546
272	706.636	11.6964	20.8495	21.1438	21.7355	21.5147	21.7411	22.445	21.2191	21.1104	22.4563	22.3001
273	337.236	4.21773	19.2766	20.6524	20.1672	20.742	21.1926	19.8792	20.1134	21.1069	21.982	21.7632
274	563.505	4.41218	17.396	19.6467	20.3705	20.072	20.7183	19.9815	19.2256	20.5262	22.85	21.4329
275	873.708	11.4368	20.8748	21.5048	21.5323	21.8815	21.7038	21.9891	21.1442	21.179	22.417	22.1058
276	707.584	11.6638	18.9535	21.0399	18.9108	20.7122	20.6942	17.5244	19.4214	21.0511	21.4441	20.4957
277	585.487	4.41373	17.1138	19.5861	18.6011	19.1082	19.5984	17.8682	17.7098	20.2091	21.5574	20.7487
278	708.652	12.6377	20.5277	20.6269	21.2676	21.2701	21.2802	22.0694	20.9838	20.7204	21.9712	21.8734
279	861.551	7.34151	15.9748	20.6184	20.9925	20.9382	20.6932	16.5023	20.5774	20.4581	21.7718	21.3741
280	705.568	10.9309	19.7497	21.1643	19.3611	21.3291	21.1211	19.0113	20.0922	21.1792	21.7582	21.2126
281	681.568	11.5562	19.2436	20.899	19.7258	20.5494	20.881	18.8012	19.756	21.3718	21.9946	20.9927
282	527.448	10.26	20.8899	20.6677	20.334	20.4889	20.9962	20.0141	20.4299	20.5896	21.0621	20.9285
283	887.567	7.60323	11.9348	19.9676	20.4894	20.3963	20.0737	15.2278	19.9278	19.5961	21.106	20.8423
284	703.553	10.3076	19.1059	20.9871	18.2585	21.1377	21.0357	19.3564	18.8601	20.6813	22.3666	20.397
285	347.151	1.26053	20.3102	19.8427	19.8658	19.89	20.4305	19.652	20.0453	19.7412	20.2102	20.0946
286	391.283	5.10484	19.0093	19.6093	20.7502	20.292	20.6674	20.7157	20.2821	20.7448	22.466	21.0332
287	729.568	10.5771	18.3632	20.4789	18.347	20.4403	19.7934	18.4643	18.8808	19.3841	20.8674	19.66
288	437.291	3.46635	19.3419	19.3875	20.6938	20.5471	20.5722	20.1397	20.4578	19.3837	21.5663	20.6545
289	339.327	6.73486	19.6542	20.2409	19.6177	19.5325	20.1946	19.8722	19.5053	19.7103	21.007	20.5619
290	883.535	6.67086	9.48101	19.8196	18.4453	19.683	19.1698	19.7422	18.531	18.8661	19.7348	20.0226
291	655.508	10.7982	19.8216	20.6977	19.8288	20.8712	21.1503	19.0692	19.1716	20.8661	21.49	20.876
292	786.53	7.48948	11.6757	21.3943	20.5554	21.0347	21.1884	10.0487	20.5049	20.3905	21.2523	20.801
293	629.493	10.6483	20.1379	20.597	20.0298	20.8066	21.3832	18.873	20.2368	20.9575	21.7615	21.307
294	857.519	6.49292	12.4326	19.4428	18.755	19.2696	19.3215	19.1937	18.6107	18.6007	19.4493	19.5245
295	835.535	7.05257	15.4934	20.4532	20.0189	20.3305	20.3198	15.1696	19.6287	19.6976	20.7133	20.3449
296	375.327	6.07757	18.105	19.2053	18.6774	19.0274	18.5346	18.7051	18.28	18.7308	19.2912	19.3053
297	379.226	4.40736	18.5537	19.1105	19.218	18.7097	19.8476	17.9058	18.8606	18.8961	20.5979	20.149
298	667.49	4.40669	16.3728	18.9392	18.5806	18.7977	19.3783	17.6473	18.2175	19.3002	20.5117	19.7852
299	870.705	11.7407	19.3109	19.3216	19.9298	19.9406	19.8866	20.1032	19.4289	19.4901	20.3171	20.3392
300	781.488	6.21024	19.1664	19.2279	20.2193	20.1301	20.1453	19.6123	19.4602	19.9218	20.6492	20.2349
301	837.551	7.72181	14.6889	19.5143	20.0062	20.284	19.836	10.6457	19.3191	19.9102	20.6619	20.2896
302	747.519	7.27	14.6126	19.258	19.589	19.0158	19.27	10.4028	18.6903	19.3434	19.4011	19.9803
303	809.52	6.91571	14.978	19.6318	20.0702	20.3516	20.0732	9.1955	19.5044	19.8537	20.5953	20.3653
304	325.184	2.16667	19.7211	19.16	20.0363	19.4811	20.0239	18.1201	18.5053	19.5712	19.3856	19.6255
305	953.695	10.3786	18.9292	19.8318	20.0676	20.0486	20.3526	19.6863	19.5597	19.5325	20.6451	20.4473
306	700.529	9.34595	17.869	19.6042	18.7653	18.7149	18.9817	18.8368	18.2943	18.9079	18.5491	18.9014
307	863.567	7.95589	15.8041	19.3135	19.766	19.6767	19.3983	12.8129	19.0187	19.3108	20.6275	20.0653
308	868.689	10.7576	19.0352	19.235	19.9027	19.5237	19.9175	20.0505	19.4088	19.4141	20.3044	20.2586
309	627.521	10.4909	19.7487	20.0235	19.2313	19.5344	20.6248	19.4758	19.6891	20.0912	21.1809	20.8612
310	845.676	10.3617	18.9965	19.5252	20.0682	20.2376	19.9587	20.1516	19.3944	19.6696	20.7771	20.4457
311	381.374	8.36251	19.9695	20.018	19.6216	19.6232	20.1499	19.554	19.3638	19.7835	20.6276	20.3192
312	967.554	7.29981	13.3518	18.7242	18.3241	18.7934	18.7187	14.8896	18.2193	18.0967	19.49	19.042
313	871.74	14.6309	18.0121	18.8781	18.3839	18.22	18.2176	18.9245	18.4058	18.0404	19.3859	18.1951
314	740.547	6.93517	14.1818	18.7153	18.1946	18.2516	19.2257	9.35407	18.372	18.5787	18.6693	19.0809
315	459.421	9.1291	17.6794	18.763	17.7261	18.398	18.1934	17.845	17.6925	17.6259	18.8075	18.5111
316	727.553	9.8659	16.0855	19.74	18.4089	19.9028	19.6968	18.6373	18.8918	18.7801	20.6129	19.5147
317	895.741	14.4376	17.3764	18.6542	17.298	17.0228	17.8705	18.6168	17.308	17.5294	18.9066	17.5294
319	859.692	10.9055	18.5593	19.241	19.1429	19.6283	19.5404	19.3438	18.928	18.8387	20.2944	19.6182
320	682.592	11.6934	18.5797	18.5387	19.4221	19.0107	19.3489	19.5914	18.7455	18.7233	19.9567	19.8603
321	833.52	6.50355	12.9276	18.715	18.2042	18.6738	18.5986	18.5217	17.8588	17.9395	18.8787	18.8676
322	817.694	14.1679	18.2647	18.6956	17.0274	17.5186	19.1911	18.486	18.2746	17.3826	18.4988	18.5886
323	847.648	10.3775	18.4714	19.2503	19.1552	19.2901	19.5672	18.7897	18.7999	18.9303	20.0358	19.8406
324	872.564	7.67064	18.1028	19.0345	19.1803	19.0409	19.127	19.3316	18.2804	18.6819	19.6754	19.5805
325	748.53	8.51414	18.8213	18.6767	17.7555	17.6826	18.6201	17.8358	17.7923	18.2029	18.7023	18.0137
326	897.756	14.6798	17.6964	18.6956	18.4214	18.2583	18.4649	18.8933	18.3102	18.1441	19.3042	17.8718
327	735.615	12.5339	15.9138	19.2125	16.2709	18.7857	18.8472	14.6923	17.5034	18.8279	19.4173	18.5777
328	899.771	14.9784	16.8426	18.1733	17.5895	17.3791	17.6303	18.1436	17.4687	17.8712	18.6348	16.1084
329	814.562	7.17697	17.8904	19.2348	19.6395	19.2937	19.1334	19.8227	18.9824	18.7835	20.1077	20.2619
330	843.709	14.227	18.3431	18.6152	17.2907	17.5599	18.9318	18.1919	18.0984	17.6518	18.7685	18.4791
331	788.525	7.9524	17.5001	18.7934	17.9274	17.9009	18.2577	17.951	17.8449	17.9497	18.3198	18.6725
332	763.647	13.3642	16.2862	18.8051	15.9336	18.1367	18.246	15.2824	18.1669	17.5094	18.5229	17.8772
333	857.725	11.1164	18.6716	18.5712	18.2996	18.4678	18.9602	17.8056	18.3547	18.5063	19.1283	19.0287
334	436.283	3.15922	16.9076	18.0997	18.1213	18.7791	18.3228	19.1982	17.0484	17.9534	19.0356	18.342
335	859.535	6.67646	10.0686	19.2128	18.8773	19.4267	18.2543	19.1402	17.9842	18.7697	18.999	19.7964
336	845.725	14.5804	16.661	18.3675	17.3232	17.2718	18.6752	18.4792	18.0779	16.9264	17.8986	17.7812
337	807.504	6.29142	17.9916	18.6127	18.0679	18.8625	18.4902	18.2806	18.0521	18.1276	18.8311	18.6918
338	769.503	6.31246	11.8483	18.1344	19.3401	18.9984	18.0911	19.707	18.0763	18.7237	19.2936	20.0208
339	804.577	8.64125	18.016	19.1537	18.85	19.0719	18.919	19.5185	17.9639	19.0902	20.0057	19.5631
340	806.598	11.6971	12.5376	18.1367	16.0265	17.7349	17.6937	12.4641	14.5175	18.2422	19.0173	18.8521
341	873.755	14.9354	16.6198	18.0311	16.593	16.3617	17.6037	17.5334	17.0699	16.972	17.553	15.9794
342	789.662	13.6698	18.5485	18.7836	17.538	17.8323	19.2947	18.9543	18.6145	17.6415	18.8683	18.6929
343	569.443	7.74973	19.4737	19.1452	18.6234	19.4261	20.3691	17.8202	19.7328	19.6602	20.7211	20.672
344	800.499	9.06469	18.2293	18.5355	18.5704	18.5489	18.7731	18.4706	18.4021	18.4786	19.2057	19.2054
345	762.509	7.72196	18.2667	18.2765	17.5705	17.3265	17.9848	17.5649	17.4544	17.5881	18.0429	18.1272
346	709.611	11.6964	19.3692	18.1631	19.8223	18.9329	19.494	20.0961	19.1427	18.3968	19.5701	19.5168
347	957.777	14.4757	16.6917	17.9669	16.9121	17.4593	16.6221	18.2277	17.1632	17.53	18.8121	17.162
348	869.725	14.2817	17.8022	18.273	17.127	17.366	18.4055	17.97	17.6273	17.5954	18.8534	18.0497
349	737.538	7.23957	17.6522	18.5131	18.4866	18.771	18.8178	18.6616	18.0124	18.1872	19.3252	18.917
350	864.577	7.58875	18.2446	18.246	17.416	17.5609	17.8449	17.4466	18.7279	17.1572	18.4164	17.9945
351	779.472	5.60914	17.3685	17.9713	17.426	18.2309	17.6452	17.9981	17.6478	17.8178	18.0912	17.9112
352	815.678	13.744	18.3042	18.3762	17.3955	17.7413	18.9564	17.2484	18.2817	17.1777	18.6027	18.5617
353	605.479	9.4638	18.3579	18.2788	17.8596	18.0561	19.1479	17.5291	18.0527	18.2401	18.8196	18.7858
354	657.506	10.8005	17.4332	18.8135	17.9461	18.9845	19.2565	17.1858	18.254	18.9888	19.6008	18.9876
355	857.676	10.3807	17.4541	18.5633	17.9999	18.3274	18.4112	18.4682	17.4154	18.2015	19.3151	19.0239
356	747.567	7.2311	17.1649	18.1533	17.7273	18.1708	17.9839	18.0783	17.233	17.8587	18.8477	18.4018
357	733.6	11.8073	16.8505	18.9608	16.2401	18.8683	18.695	14.4956	17.3323	18.4978	19.2334	18.6396
358	710.478	7.06922	17.9358	18.0071	18.9648	18.3376	18.413	18.708	18.6652	18.4384	18.8158	19.2469
359	892.608	8.57959	17.1072	18.1737	18.2907	17.9571	18.0788	18.2947	17.5739	17.773	19.2221	18.4964
360	655.49	10.0849	18.3803	18.7221	18.4333	19.311	19.6421	17.9697	18.7427	19.049	19.8232	19.5966
361	694.636	12.1577	18.1465	18.1458	18.7719	18.7125	18.8291	19.4326	18.567	18.2712	19.7493	19.3315
362	720.498	7.83113	17.1441	17.9371	17.4155	17.2137	17.621	17.3599	17.5658	16.9998	18.2885	17.7517
363	893.725	14.1	16.7946	18.4381	16.5895	17.3098	17.8934	17.7898	16.9129	16.8186	18.4756	16.7391
364	791.678	14.0978	17.2734	18.0924	15.6765	16.6037	18.511	18.4708	17.3979	16.445	16.7598	17.7038
365	873.707	10.6926	17.8064	18.2186	19.1714	18.4421	19.1855	19.0442	18.2633	18.2819	19.5258	18.9307
366	761.631	13.0253	18.2345	18.5468	17.3657	17.9463	19.1326	18.9423	18.4923	17.3852	18.7075	18.5096
367	763.647	13.5227	17.8692	18.3529	15.9493	17.8823	18.9095	19.1574	18.1669	17.5094	17.6313	18.2847
368	885.551	6.92984	14.9826	17.7976	16.9047	17.9361	17.3041	12.0114	16.8285	21.333	18.0125	18.3999
369	874.666	10.3797	18.537	18.4939	19.0393	18.7883	19.1271	19.0697	18.677	17.806	19.1941	18.9564
370	955.711	11.4376	18.2806	18.4472	18.5603	19.0029	18.9628	19.0242	18.342	18.0534	19.5417	19.1879
371	726.544	9.57289	17.0732	18.9557	18.6262	18.713	18.9665	18.8457	18.181	18.334	18.1057	19.0186
372	854.593	8.85144	17.1203	17.8788	17.8839	17.9585	17.5906	18.2105	17.2039	17.8863	18.9944	18.6224
373	704.621	10.8963	17.9787	17.8895	18.871	18.5433	18.9183	19.4913	18.4163	18.189	19.5766	19.6873
374	869.725	14.3056	17.8022	17.3822	17.1233	17.366	18.4846	17.97	17.6273	17.629	18.8658	18.0829
375	846.66	11.74	17.7883	17.601	18.3014	18.2825	18.2949	18.3597	17.893	17.7709	18.6222	18.7724
376	766.517	7.68122	17.035	17.9639	17.9204	17.9418	17.9909	18.1814	17.275	17.8952	18.6715	18.6193
377	895.741	14.3987	17.3764	17.7566	17.298	17.1591	17.1689	18.6168	17.308	17.5294	18.5897	17.606
378	955.762	14.1077	15.3688	17.9764	15.7912	17.075	17.6734	17.3539	16.7025	17.0408	18.6073	17.1939
379	827.518	9.05587	18.2652	17.723	18.3309	17.9665	18.4039	18.3414	18.2553	17.7547	18.4142	18.4173
380	842.674	10.7347	18.0566	17.7117	18.9357	18.6164	18.671	19.0157	18.3338	18.4515	19.2173	19.1067
381	887.567	7.75287	19.5752	17.5079	20.4783	20.3963	20.0737	20.413	19.9141	19.6146	18.5121	18.2929
382	735.615	12.7851	17.8758	18.1373	15.1562	18.8384	18.8985	19.5318	18.4319	18.8557	18.5894	18.444
383	818.549	8.11182	18.0242	18.4815	19.0439	18.7385	18.6566	19.2594	18.3677	18.4422	19.7119	19.5675
384	727.553	9.97556	16.0855	17.3934	18.4056	17.484	16.9685	18.2356	18.932	18.7801	17.4405	19.1816
385	933.777	14.5316	16.0726	17.2841	16.5517	16.2955	16.0821	17.3646	16.4812	16.8863	18.1354	16.3741
386	868.608	8.40234	17.6301	18.3185	18.5876	18.4781	18.3212	19.0005	18.0451	18.1955	19.5291	19.2625
388	750.545	9.43595	15.9645	17.5235	19.6551	19.4222	19.639	19.8973	19.2314	17.6108	20.0848	19.9611
390	933.777	14.0685	16.2564	17.8657	16.8022	16.0838	16.2552	17.7454	16.4812	17.0431	18.73	17.8184
391	773.535	7.44104	13.8056	17.6061	18.6149	17.8475	17.7013	16.9696	17.5584	17.9092	17.8933	18.9679
392	774.545	9.2157	15.9761	17.171	16.797	16.4618	17.0199	17.0113	16.5571	16.7752	17.7216	17.1344
393	957.777	14.4498	16.6917	16.9375	16.9121	17.4593	17.813	18.2277	17.1632	17.53	18.0189	17.1111
394	842.593	8.37459	21.8106	18.0134	18.177	18.739	22.2666	19.4367	18.3146	22.1764	18.7438	19.7276
395	223.028	15.9096	23.0555	22.767	23.0734	20.2522	23.0723	23.1417	22.9248	22.847	20.7852	23.1135
396	223.028	15.0115	22.3501	23.045	23.039	20.348	22.2208	22.8865	22.9181	23.0344	20.6464	23.0336
398	581.455	3.88197	15.7761	18.7171	18.6623	19.2429	19.4073	17.9058	18.2255	19.6808	20.9628	20.721
399	419.314	5.8995	17.975	18.9562	18.6319	18.8042	19.1437	18.6085	18.4751	19.0095	20.1863	19.4973
400	499.401	6.3936	16.7438	18.3757	16.5945	18.7014	18.2207	16.403	17.1009	17.5261	18.5264	18.2977
401	733.551	6.34868	17.2291	17.9105	18.2306	18.4021	18.0702	18.2967	17.721	17.7725	18.8856	18.6634
402	959.792	14.693	15.7131	17.3726	17.1148	16.9067	16.9936	17.8605	15.9481	17.291	18.2243	15.6512
403	684.608	12.6362	18.0399	17.768	18.628	18.3998	18.5679	18.8819	18.1524	18.1319	19.1871	19.2317
404	609.51	3.88709	14.8846	16.2652	16.7302	17.4044	18.4682	16.4471	16.437	18.6954	20.635	19.5799
405	750.53	7.45976	17.8669	18.5174	18.4457	18.3831	18.3824	18.6523	18.0498	18.3445	19.1594	19.1248
408	633.51	3.81132	17.6094	16.7303	19.5382	18.7565	19.0336	20.1208	18.7897	18.2159	20.7936	19.2927
409	841.694	13.8215	17.4688	17.7659	16.6224	17.1364	18.1449	17.6319	17.0671	16.8551	18.0891	17.7017
411	680.621	11.6657	18.0018	17.6356	18.9582	18.7013	18.4887	19.7247	18.3719	18.3465	19.5412	19.5617
412	808.614	12.6362	11.7269	17.6256	15.8501	17.686	17.5572	13.3346	14.5711	17.9852	18.4054	18.4215
414	930.547	9.00224	17.6253	17.677	18.0695	17.7023	18.0526	17.3505	17.8236	17.5299	18.3794	18.3543
416	902.567	8.90025	17.923	17.0004	18.0869	18.0755	18.2941	17.9908	17.3528	16.9072	18.8337	18.7493
417	844.645	10.7565	17.4384	17.5275	18.2921	17.7314	18.2076	18.4245	17.8161	17.5226	18.4839	18.4849
418	931.762	13.8198	16.7399	17.1523	16.4575	17.3634	17.5087	17.472	16.7033	16.8161	18.2411	18.6482
419	772.53	8.3917	16.0284	17.5189	16.2247	16.2915	16.9896	16.2902	16.2529	16.7669	17.821	16.9151
420	931.762	13.9125	16.7399	17.1523	16.4575	17.3634	17.5087	17.472	16.7033	15.7975	17.7225	17.7453
421	724.529	8.75774	16.5445	17.4962	17.7286	17.3423	17.1306	17.8392	17.1533	17.1204	17.491	17.8597
422	828.564	6.6638	10.8438	17.2115	15.8894	16.8023	17.4912	15.5519	16.5463	16.6718	16.9965	16.9352
423	708.652	11.9472	17.0233	17.1481	18.1619	17.4014	18.2158	18.6501	17.6125	17.2219	18.7017	18.7834
424	846.587	7.91169	16.902	17.5676	18.0237	17.8533	17.813	17.9501	17.4043	16.8017	18.4542	18.491
425	806.593	9.45759	16.2049	17.2976	16.988	17.3109	17.2063	17.3771	14.9279	17.247	18.1482	17.6993
426	931.762	13.7489	14.9507	17.0939	16.4575	17.3634	17.5087	17.472	16.7033	16.8161	17.6377	18.889
427	871.692	10.3786	21.9793	22.8383	22.87	22.967	23.0759	23.1699	22.398	22.5344	23.6148	23.3562
428	885.551	7.31626	21.0666	21.9268	21.7302	22.0165	21.8194	22.1772	21.4802	21.3282	22.6525	22.2202
429	706.636	11.6964	20.8467	21.1514	21.7341	21.5214	21.7408	22.445	21.2093	21.1117	22.4575	22.301
430	708.652	12.6377	20.5277	20.6402	21.2615	21.2771	21.2794	22.0694	20.9693	20.7284	21.9117	21.8636
431	359.296	5.02298	19.4573	19.0307	20.4054	20.0694	20.6634	20.6436	20.4416	19.4901	21.7098	20.6922
432	861.551	7.33083	20.1239	20.5466	20.9866	20.9382	20.6437	21.2523	20.5719	20.3955	21.6855	21.279
433	500.279	2.52461	17.9372	17.7989	20.4858	18.666	18.8151	20.6392	19.3928	18.0228	20.9692	19.7434
434	653.537	10.6479	21.9998	22.9377	21.8807	22.8266	23.3633	20.8293	22.1201	23.3521	24.0272	23.5268
435	873.708	11.4368	20.8609	21.4922	21.5877	21.8685	21.6833	21.9877	21.1778	21.119	22.4157	22.0773
436	500.279	2.45546	17.9399	17.7989	20.3426	18.666	18.8174	20.7584	19.335	18.0228	20.3536	19.5168
437	365.267	4.96699	18.4475	19.8477	20.2426	20.2986	20.3398	20.0881	19.6025	20.4569	21.8815	21.0895
438	679.553	10.7845	21.7327	23.5589	21.814	23.2926	23.3834	21.0958	22.0928	23.6322	24.0545	23.4255
439	259.243	3.81869	19.1087	18.9021	19.8544	20.5628	20.1036	20.4588	19.4155	19.6039	21.0516	20.464
440	321.244	2.67729	18.6531	19.0025	19.8859	19.3575	19.0116	20.1298	19.1168	19.2748	21.0393	19.3467
441	389.247	3.47291	18.863	18.1766	19.822	19.3268	19.8159	19.1812	19.6562	19.12	20.3846	20.0386
442	781.488	6.19042	19.1651	19.2716	20.2112	20.1301	20.145	19.6123	19.4164	19.9383	20.6528	19.9244
443	391.262	4.07181	18.6926	18.5831	19.6959	19.4222	19.8465	19.1725	19.3631	19.4926	20.5714	19.6842
444	837.551	7.76664	19.3032	19.5243	20.0436	20.284	19.7153	19.4839	19.3052	19.8605	20.4565	20.1459
445	868.689	10.7576	19.0352	19.2508	19.8803	19.5474	19.9384	20.0505	19.3931	19.4351	20.3013	20.2711
446	663.459	3.88353	17.4573	18.2755	18.679	18.8677	19.1836	18.0454	18.3678	19.1096	20.1309	19.9791
447	870.705	11.7407	19.2999	19.3446	19.9296	19.9465	19.885	20.1032	19.4015	19.5144	20.278	20.3504
448	664.381	3.58772	17.6545	17.7006	19.4734	19.1683	18.3956	19.8279	18.4075	18.3984	19.7489	19.2469
449	439.307	3.83072	18.4953	18.1476	19.1779	19.3232	19.5738	18.8247	18.9315	18.5778	19.6547	19.5864
450	527.448	10.26	20.8899	20.6684	20.3163	20.5028	20.9876	20.0141	20.3996	20.5779	21.0358	20.9453
451	325.275	3.07354	18.818	17.3386	20.0547	19.0224	19.4298	19.1036	19.559	19.0198	20.0538	20.065
452	478.294	2.97617	20.1424	20.7579	19.2417	21.3172	20.8975	19.7016	18.1398	20.5329	19.4141	18.4548
453	953.695	10.3786	18.9205	19.7929	20.0844	20.0513	20.2999	19.6863	19.5739	19.522	19.9217	20.3868
454	271.228	2.04704	19.9353	19.2266	19.2613	19.5513	18.8746	19.6999	18.7396	19.8612	19.7536	18.9735
455	747.519	7.32419	18.4458	19.2893	19.5774	19.0158	19.27	19.7291	18.653	19.365	19.4121	19.9905
456	560.297	3.06215	17.6255	18.223	19.2252	18.826	18.4637	19.6898	18.3389	17.9173	19.3259	19.3008
457	786.53	7.46383	20.3649	21.4061	20.6385	21.0347	21.1581	20.1407	20.5665	20.1277	20.6774	20.7764
458	709.611	11.6964	19.3697	18.2177	19.7965	18.9607	19.4802	20.0961	19.129	17.7738	19.5838	19.5294
459	845.676	10.3617	18.9477	19.3825	20.0623	20.2172	19.8277	20.3143	19.4682	19.6555	20.6938	20.377
460	769.503	6.31637	17.7595	18.2024	19.3298	18.9984	18.0911	19.6968	18.0287	18.759	19.3	20.0309
461	562.313	3.64777	17.3382	17.5771	18.997	19.0268	17.9851	19.6191	17.7622	18.0794	19.3414	18.8226
462	863.567	7.99838	18.6502	19.2429	19.7419	19.6767	19.3934	19.7256	18.9733	19.2353	20.5129	19.9362
463	809.52	6.91786	19.5481	19.6475	20.0612	20.3505	20.0686	19.67	19.5149	19.8605	20.56	20.3669
464	361.311	5.52653	18.6882	18.1521	19.4391	18.9212	19.5687	19.7434	19.6403	18.3014	20.8578	19.7591
465	379.247	2.3516	18.8397	18.9533	19.1313	18.9984	19.3941	18.6485	18.9547	18.9147	20.1504	19.6553
466	339.2	2.58372	18.9621	19.2648	19.4317	18.7401	19.3873	17.6115	17.862	19.5383	19.2697	18.9552
467	835.535	7.07065	19.1414	20.433	20.1041	20.3305	20.1772	20.1921	19.6894	19.7029	20.6934	20.3405
468	377.21	3.88109	18.2016	18.5218	18.8756	19.0596	19.5553	18.5033	18.5785	18.9268	20.0993	19.8718
469	558.282	2.50407	16.6689	15.9844	18.8598	16.8959	17.4021	19.4252	17.8754	16.484	19.5305	18.1138
470	629.493	10.6483	20.1349	20.606	20.0106	20.8157	21.3948	18.873	20.2232	20.964	21.7666	21.3155
471	682.592	11.6934	18.5797	18.5786	19.4	18.9878	19.3369	19.5914	18.7122	18.7552	19.9514	19.8802
472	558.282	2.47219	16.6689	15.9844	18.797	16.888	17.4021	19.2779	17.8727	16.484	18.8272	18.1138
473	451.38	6.17883	18.3602	13.3459	19.5304	17.756	19.4454	19.6331	19.6292	18.1613	19.5491	20.4229
474	857.519	6.48065	18.553	19.4621	18.7352	19.2696	19.3215	19.1937	18.5816	18.6349	19.4574	19.5483
475	711.627	12.6362	18.8711	17.4895	19.1635	18.5503	18.854	19.4577	18.6747	17.9478	18.5693	18.9536
476	277.217	2.06733	18.4384	17.9352	19.3183	18.9279	19.0194	19.374	19.0338	18.9645	19.2649	20.0291
477	321.244	2.72762	18.6531	19.0025	18.8666	19.3575	19.4673	20.1298	19.1168	19.2748	19.7606	19.3792
478	872.64	9.7689	16.869	17.7823	19.166	18.3961	18.2902	19.3339	18.2489	18.1942	19.5226	19.2727
479	479.411	7.04531	18.5902	12.683	19.201	17.5809	19.0944	18.7282	19.2734	18.445	19.3255	20.0907
480	297.244	2.63265	20.3381	19.383	19.034	20.3257	18.8616	19.0334	20.9244	20.1002	19.7363	18.993
481	295.228	1.99013	22.1304	21.0001	18.7815	22.269	22.7016	18.4177	22.4911	22.1556	22.8237	19.2467
482	681.568	11.5562	19.2436	20.9041	19.7073	20.5606	20.8755	18.8012	19.7261	21.379	21.998	21.0027
483	897.756	14.6798	17.6964	18.6577	18.3941	18.2899	18.4782	18.8933	18.3266	18.1776	19.2605	17.9334
484	389.267	4.67228	19.7666	20.1147	18.2313	17.9696	18.1916	18.2887	21.0253	21.0276	20.0066	18.5044
485	655.508	10.7982	19.8162	20.7079	19.8065	20.8811	21.1541	19.0692	20.1144	20.8844	21.487	20.8835
486	873.707	10.6926	17.765	18.2844	19.1179	18.5364	19.1932	19.0297	18.2388	18.2852	19.4462	18.8895
487	694.636	12.1577	18.1465	18.2056	18.7908	18.7534	18.787	19.4326	18.5269	18.326	19.7702	19.382
488	554.347	2.65365	19.7018	20.0281	18.4008	18.2854	17.809	19.5975	20.3919	20.2525	19.6235	18.0818
489	842.674	10.7347	17.7627	17.8163	18.9114	18.6506	18.7094	18.9888	18.2768	18.5017	19.204	19.1238
490	680.621	11.6657	17.9626	17.6356	19.0151	18.6419	18.5164	19.7247	18.3443	18.3793	19.499	19.5223
491	773.535	7.54788	16.9659	16.8779	18.6178	17.8475	17.6655	18.6532	17.5584	17.6344	17.3585	18.9856
492	847.648	10.3775	18.4581	19.2412	19.2045	19.286	19.4955	18.7897	18.7737	18.9269	20.0063	19.4978
493	704.621	10.8963	17.9281	17.938	18.8532	18.613	18.941	19.4913	18.3414	18.2579	19.5868	19.689
494	812.546	6.93383	17.4214	17.8888	18.4915	17.8793	17.7889	18.5335	17.9337	17.5579	19.0732	19.1578
495	773.535	7.53369	17.0687	17.6391	18.5723	17.8475	17.5865	18.4582	17.5584	17.9092	18.1706	18.9833
496	684.608	12.6362	18.0399	17.768	18.6114	18.4624	18.5903	18.8819	18.1113	18.207	19.1878	19.2648
497	871.74	14.6309	18.0193	18.7965	18.3395	18.1529	18.9275	18.9245	18.3718	18.0456	19.4023	18.2375
498	859.692	10.9055	18.5593	19.038	19.1909	18.3693	18.9352	19.3422	18.9266	18.8653	20.1374	19.5097
499	874.666	10.3797	18.5334	18.458	19.0222	18.8006	19.0977	19.0697	18.6391	17.806	19.1143	18.8828
500	857.725	11.1164	18.6677	18.6102	18.2503	18.496	18.98	17.8094	18.3132	18.5279	19.1431	19.0429
501	928.627	9.67301	17.7533	17.8694	18.8768	18.6358	18.5229	19.1893	17.9668	17.9588	18.895	18.9404
502	870.549	6.96357	17.2156	17.0216	18.3537	17.5394	17.556	18.1901	17.7601	17.2294	18.3014	18.6471
503	844.645	10.7565	17.3776	17.5275	18.2468	17.7795	18.2377	18.4277	17.7514	17.6202	18.5011	18.5166
504	922.58	7.49802	16.9931	18.7895	18.3737	17.6536	19.08	18.4062	17.5439	18.441	18.1787	18.7987
505	705.568	10.987	19.7497	21.1785	19.4052	18.3455	21.1211	19.0113	20.0864	17.9817	19.5833	21.4349
506	952.627	9.19358	17.1635	17.3087	18.6054	17.9548	17.1268	18.7234	17.7225	17.5507	18.9006	18.7174
507	883.535	6.66086	18.7168	19.8246	18.4209	19.683	17.0269	19.7422	18.5685	18.8789	19.7673	20.0259
508	627.521	10.4909	19.7392	20.0406	19.2148	19.5464	20.636	19.4758	19.6738	20.115	21.1862	20.8689
509	967.554	7.32089	17.9818	18.7556	18.2737	18.7958	18.7187	18.9039	18.1925	18.1403	19.4837	19.0655
510	760.514	6.13254	16.5007	16.2916	18.0988	16.5288	16.8298	17.4338	17.4	16.6796	17.6608	18.0747
511	740.547	6.94733	18.762	18.7528	18.1673	18.2516	19.2178	17.7608	18.3334	18.6037	18.6653	19.0958
512	818.518	6.58339	17.7054	17.7457	18.7215	18.0403	18.3044	18.3454	18.272	17.8424	18.6806	18.8223
513	846.66	11.74	17.6987	17.645	18.2746	18.3157	18.2835	18.3597	17.8512	17.8106	18.5779	18.7404
514	955.711	11.4376	18.1024	17.2607	18.8015	18.9904	17.8637	19.0242	18.3466	18.0534	18.7476	19.1521
515	767.52	7.44594	18.0347	17.8214	18.5976	18.0451	18.613	18.7144	18.137	17.9212	18.6711	18.6412
516	708.652	12.2274	16.4707	20.6402	18.1184	17.5086	18.2478	18.6501	17.5592	20.7284	21.9544	21.8636
517	833.52	6.4888	17.8452	18.7434	18.1286	18.6738	18.5267	18.5217	17.8588	18.0146	18.7557	18.7994
518	982.599	8.62681	15.6955	18.2271	18.5722	18.4688	18.7118	18.772	17.5361	17.7851	19.1758	18.7759
519	870.624	9.32447	19.6956	20.2136	18.3832	17.5842	17.4771	18.2201	17.5265	20.5475	19.0095	18.4037
520	871.583	8.83034	17.4855	17.3359	17.9209	17.7865	17.8663	18.0506	17.5883	17.1966	18.2777	18.0334
521	703.553	10.3361	19.1059	21.2613	18.6228	19.9822	20.1122	19.3564	18.8601	21.2846	22.0642	20.4254
523	707.584	11.6638	18.9107	21.0487	18.8693	20.7264	20.6974	17.5244	19.3759	20.7092	21.4119	20.4904
524	874.619	8.904	16.5722	16.7897	18.2521	17.9266	18.0126	16.2589	17.7189	17.8702	18.7921	18.7113
525	899.771	14.9784	16.8426	18.2205	17.5249	17.3791	17.5681	18.1436	17.4687	17.1205	18.6622	16.1084
527	904.531	8.25091	17.4662	18.0149	18.3153	18.0727	18.2577	18.1361	18.0068	17.7159	18.1871	18.7207
529	830.593	8.56715	16.3584	19.3711	17.89	19.5104	17.633	17.9721	17.2356	19.6143	18.294	18.3318
530	859.535	6.65952	17.7189	19.2351	17.6304	19.4267	18.2543	19.6375	17.9842	18.8018	19.2976	19.8019
531	822.563	8.9046	17.6238	17.8631	18.2956	18.0737	18.1881	18.2053	17.8642	18.0005	18.8563	18.8368
532	807.504	6.2841	17.9916	18.5961	17.9512	18.868	18.4902	18.2806	18.0164	18.1212	18.707	18.6183
533	970.881	15.4866	16.177	17.2018	17.5644	17.4128	17.6981	18.1786	16.9932	16.885	17.7578	16.6129
535	768.556	9.4325	19.3713	20.0106	17.9539	20.1106	20.0117	18.0132	19.8969	17.1254	18.2756	18.0486
537	866.593	7.85496	17.1568	20.4605	17.6666	17.1464	20.264	17.8073	19.6757	19.7809	17.6239	18.3395
538	942.585	8.89542	17.2845	17.4311	18.1061	17.8375	17.9584	18.0525	17.7511	17.6012	18.5271	18.4229
539	820.512	7.74122	16.4077	18.7691	17.6338	18.8222	19.1405	17.3169	17.1374	18.7185	19.2788	18.0056
541	887.567	7.84839	19.5752	17.5694	17.5397	17.7711	20.0508	20.4235	17.3142	16.7342	18.4966	18.319
542	876.551	8.61951	17.0148	18.0971	18.1175	18.2731	18.2649	18.2771	17.267	18.0107	18.9022	18.5464
543	746.514	8.07851	18.588	20.254	17.6313	18.9726	19.6479	17.8115	18.8928	19.417	18.1257	18.0644
544	822.58	9.66633	15.151	17.2227	17.8223	17.8539	17.8139	18.0747	17.1624	17.2813	18.5864	18.2919
545	870.624	9.37074	19.6956	19.9722	17.1655	20.7564	20.3707	17.1753	20.4389	20.2323	17.4562	17.5762
546	838.561	7.22617	16.8678	16.8626	17.2592	16.9816	17.3423	17.1956	17.6751	16.8031	18.3164	18.0428
547	790.54	8.55586	16.2193	19.7557	16.9993	19.0697	19.2799	17.1882	19.0022	19.3624	20.0333	17.8525
548	846.58	9.18201	16.0233	16.5229	17.464	16.9598	15.9058	17.6168	16.8289	16.8724	18.0589	17.902
549	885.551	7.33547	21.0873	21.9299	21.7327	22.0162	21.8226	22.1813	21.488	21.333	22.6582	22.2299
550	653.537	10.6479	22.0016	22.9377	21.8869	22.8239	23.3643	20.8293	22.1218	23.3521	24.029	23.5275
551	629.456	3.82127	18.1182	18.6622	19.9571	21.0491	20.2738	20.6044	19.2562	19.9709	21.8807	21.0592
552	861.551	7.34773	20.1338	20.5832	20.9925	20.9912	20.6865	21.2513	20.5774	20.3955	21.7366	21.3382
553	359.22	3.44976	18.9886	18.7868	19.3646	20.4363	20.1483	19.7827	19.4883	19.7414	20.7581	20.723
554	887.567	7.61143	19.5752	19.9784	20.4908	20.3869	20.0511	20.4235	19.9278	19.614	21.1135	20.8514
556	837.551	7.78533	19.3544	19.5688	20.0062	20.2705	19.8191	19.5094	19.3191	19.9243	20.6402	20.2859
557	781.488	6.19915	19.1664	19.2716	20.2193	20.0942	19.8578	19.6123	19.4602	19.9383	20.6607	19.9296
558	786.53	7.47883	20.3677	21.4061	20.5554	21.1923	21.1541	20.1407	20.5049	20.1277	21.1817	20.776
559	361.192	3.82516	18.0775	18.436	18.3445	19.2849	19.0913	18.4953	18.2214	18.8481	19.9339	19.5746
560	809.52	6.9373	19.5518	19.6475	20.0708	20.3325	20.0633	19.6885	19.5044	19.8605	20.6019	20.3722
561	883.535	6.68741	18.7168	19.8246	18.4453	19.6398	19.1637	19.7422	18.531	18.8789	17.9785	20.0259
562	465.322	4.14144	17.2306	17.9873	17.0315	19.1522	19.0187	16.1994	17.9247	17.677	18.9183	18.5398
563	835.535	7.08833	19.1414	20.434	20.0189	20.4285	20.3678	20.124	19.6287	19.7057	20.7213	20.3472
564	467.239	3.81625	18.6641	18.4932	18.8252	19.1635	19.4111	18.0869	18.7371	18.8268	19.6797	19.549
565	863.567	8.01379	18.702	19.2623	19.766	19.6685	19.3769	19.7256	19.0187	19.3299	20.6341	20.0794
566	857.519	6.49094	18.553	19.4621	18.755	19.2532	19.2972	19.1937	18.6107	18.6349	19.4657	19.5558
567	769.503	6.33101	17.7595	18.2024	19.3401	18.9845	18.0433	19.707	18.0763	18.759	19.3176	20.0407
568	747.519	7.34107	18.4458	19.2893	19.589	19.0009	19.2583	19.7291	18.6903	19.365	19.4237	19.9915
569	807.504	6.29464	17.9916	18.5961	18.0679	18.9002	18.4658	18.2806	18.0521	18.1212	18.707	18.6183
570	859.535	6.68281	17.7189	19.2418	18.8795	18.7033	18.1231	19.1402	17.9842	18.807	19.3121	19.8075
571	967.554	7.33563	17.9818	18.7556	18.3241	18.7704	18.6948	18.9039	18.2193	18.1403	19.5167	19.0646
572	675.521	9.3108	21.0448	21.6725	21.094	19.6434	22.4431	20.6053	21.562	22.1154	22.8364	22.9938
573	361.236	3.89451	22.1104	22.5023	22.9258	18.7359	23.4523	22.5437	22.7197	18.6265	24.0104	23.7959
574	833.52	6.4939	17.9668	18.7434	18.2015	18.6541	18.5623	18.5217	17.8588	18.0146	18.8367	18.8461
576	711.627	12.6362	18.8711	17.4895	19.1483	18.5054	18.8409	19.4577	18.6967	17.9478	18.8962	18.9558
577	631.495	3.4719	14.375	14.6391	16.4076	17.1923	17.1637	15.8992	16.1045	16.6083	18.2883	18.002
578	601.461	9.68578	18.8454	18.8281	18.257	18.9951	20.0569	16.9809	18.8963	19.2761	20.0404	20.1268
579	669.532	7.56818	18.3295	17.719	17.912	18.3299	18.7278	15.477	19.4117	17.6163	19.1355	18.7062
580	740.547	6.95651	18.829	18.7528	18.1946	18.1978	19.1939	17.7608	18.372	18.6037	18.6939	19.1086
581	629.474	9.90554	18.2723	18.3123	17.8853	18.7466	19.4262	16.8873	18.3503	18.7198	19.3948	19.356
582	970.881	15.4866	16.177	17.2018	17.1524	17.7408	17.6059	16.4359	16.9932	16.885	17.9479	16.6129
583	480.31	2.75888	16.3984	16.697	17.8887	17.1765	17.7198	17.9882	17.0482	16.9294	18.1582	17.6819
584	885.551	7.12727	17.056	21.9299	16.9047	17.9032	17.2346	18.2989	16.8285	21.333	22.6582	22.2303
585	895.741	14.4354	17.3764	18.6092	17.298	17.8138	18.1217	18.6168	17.308	17.5294	18.8362	16.5171
586	764.557	7.22164	17.4396	17.7312	18.0666	18.0209	18.2745	18.2818	17.7104	17.3936	18.3945	18.1058
587	669.532	7.62326	18.3295	17.719	17.912	18.4189	18.9046	15.477	19.4117	17.6163	18.3593	20.2439
588	580.363	2.96537	19.0377	20.0016	20.5936	17.7054	19.9256	18.8051	19.5298	19.4871	18.7036	21.0042
589	856.689	11.239	17.1926	17.3694	17.7695	17.7154	17.835	17.8746	17.4558	16.7607	18.4145	18.0098
591	814.562	7.32156	17.8904	19.1718	19.6459	17.8177	19.1271	18.2561	18.3727	18.8136	18.2891	18.9354
593	415.307	4.05785	22.2653	22.4112	23.5762	23.3691	23.3873	22.935	23.1624	23.4637	24.467	23.6581
595	411.252	3.98158	19.3137	18.713	19.9066	19.7806	20.4812	19.702	20.2053	19.2878	21.5199	20.2486
596	383.22	3.3361	19.4335	18.6171	19.318	19.898	20.3779	19.5869	19.6956	19.3204	20.7639	20.1721
597	225.186	2.76552	19.7274	19.1484	19.5221	19.6807	20.844	19.8725	20.1555	20.0505	21.1248	21.1868
598	443.338	4.80305	18.3958	19.1897	18.1367	20.0036	20.0401	16.8641	18.8002	20.0141	20.0737	19.878
599	417.322	4.68338	18.7341	18.8417	19.5816	19.6832	20.0612	19.0245	19.3584	20.2363	20.989	20.5199
600	169.124	1.27359	19.4245	18.2123	19.9309	19.5656	20.6767	20.0194	20.4586	19.6417	21.4101	21.0742
601	441.322	4.28495	18.5728	18.3613	18.3244	19.6333	19.9685	17.7753	19.1136	19.3323	19.6638	20.0702
602	409.236	3.68282	18.7902	18.7174	19.8299	19.4068	19.8225	19.7877	19.6122	18.9932	21.0845	19.8059
603	375.275	3.80098	18.8356	18.4097	19.3848	18.7237	19.4153	19.5604	19.0535	19.1147	20.8712	19.8203
604	411.275	2.99197	18.0682	17.2309	18.7015	18.6994	19.3458	17.8643	19.2063	18.1315	19.5007	19.2734
606	469.255	4.15503	18.0205	17.7986	18.5924	18.732	19.2906	18.5376	18.5465	18.5609	19.8196	19.4391
607	401.21	3.8205	18.0372	17.8129	18.549	18.9611	18.9405	18.9267	18.2216	18.3567	19.5314	19.1867
608	293.212	2.11165	19.592	18.1195	19.8878	19.7383	19.6672	20.0143	20.0305	19.9199	20.0008	20.8342
609	269.249	4.59907	19.8309	20.0049	19.8136	19.8121	19.7822	19.4812	19.6565	19.8312	20.9634	20.2139
610	385.236	3.74893	21.8334	21.7809	22.4926	22.944	18.8212	22.777	18.7547	17.6322	18.8558	18.7057
611	269.212	1.71092	18.7734	17.8507	19.2771	18.7343	19.3669	19.1157	19.2531	18.6543	19.3408	19.4857
612	269.212	1.67293	18.7734	17.8507	19.2771	18.7343	19.1	19.1157	19.2531	18.6543	19.5556	19.4329
614	411.252	4.069	19.3137	18.713	19.9066	19.7806	18.6836	19.702	18.4559	19.2878	19.9866	19.1555
616	429.286	1.8484	18.2334	14.2868	17.6996	18.3965	19.039	16.1869	18.4289	18.2292	17.9244	20.1476
618	417.338	6.36783	18.196	18.6168	17.8336	18.3346	18.7359	17.4012	18.0002	18.6479	19.3272	19.2069
619	543.427	7.47711	19.2433	18.9878	18.5781	18.9923	19.2485	17.3533	19.3899	19.0486	19.9264	20.3877
620	567.427	7.0009	18.687	18.0985	18.4338	18.3845	19.5846	17.392	19.1772	18.8477	19.732	20.2681
621	269.212	1.65304	18.7734	17.8507	19.2771	18.7343	19.0845	19.1157	19.2531	18.6543	19.7284	19.1899
623	295.228	2.1313	22.1268	21.0001	22.7196	22.1436	18.3271	22.7248	22.4911	22.1556	22.8041	18.3912
628	599.446	8.86138	18.0581	17.247	16.294	17.7931	19.0396	12.6296	17.9681	17.9887	18.326	19.1637
630	535.474	8.92172	18.4413	16.8178	18.6755	17.8318	18.8031	19.1935	18.8638	17.8799	19.6551	18.5673
631	321.244	2.63427	18.6531	19.0025	19.917	19.3575	18.3728	20.1298	19.1168	19.2748	18.9534	18.7481
632	673.506	8.67279	17.5755	18.8537	16.7376	18.1684	18.5887	15.5779	17.9667	17.9044	18.4086	18.8405
635	639.485	6.49724	18.0301	16.6981	16.6796	18.5886	18.6541	15.2116	18.0399	17.5336	18.2439	19.1164
638	563.505	9.88073	17.1703	15.8153	18.5423	17.0711	18.8306	18.8979	17.9469	18.1196	19.8663	18.7339
639	657.505	10.8005	17.8794	18.84	17.9444	18.9855	19.2726	17.1858	18.254	19.0118	19.6251	19.0084
640	621.474	8.185	18.0266	17.2234	17.0421	17.9803	18.9591	16.0686	18.3307	17.9964	19.1955	19.6221
641	639.485	6.46396	18.0301	16.6981	16.6796	18.5886	18.6135	15.2116	18.0399	17.5336	18.2439	19.8333
642	671.548	8.29414	17.5036	16.4585	17.9777	16.7189	19.0227	15.7742	17.6883	17.2865	19.3362	18.7431
644	535.474	8.98246	18.4413	16.8055	18.6755	17.8318	19.006	19.0545	18.8638	17.8799	19.03	19.6081
646	811.621	8.14233	17.8999	17.6679	17.3592	17.5016	18.1712	16.7761	17.5075	17.6624	18.1292	18.0812
647	667.516	7.31743	19.1481	16.875	18.6377	19.0624	18.1914	17.1789	19.2123	18.6521	18.9398	17.7587
648	957.777	14.4695	16.6917	18.05	16.9121	17.4593	17.7018	16.6905	17.1632	17.53	18.9388	17.1111
649	633.511	9.23602	17.5251	17.416	17.1422	17.0264	18.412	17.096	17.8002	17.0518	18.604	17.9452
653	673.506	8.73115	17.5797	18.8547	16.7376	18.1684	18.363	15.5779	17.9667	17.9044	18.847	18.747
654	669.532	7.48527	18.3295	17.397	15.0502	18.3911	17.3537	15.9332	17.8475	17.6163	19.5135	17.2284
655	850.536	8.43258	17.5669	17.8977	16.9973	18.019	18.3491	17.9696	17.5727	17.7716	18.5929	18.4651
657	951.679	9.53644	16.3078	17.3442	17.6144	17.8252	17.9618	18.0525	17.2013	17.1454	18.1818	18.1952
659	651.477	9.46114	19.0583	17.2464	18.9803	19.7402	18.303	18.7452	19.4395	16.803	18.4658	18.1189
661	559.474	8.64888	19.3859	12.5469	20.1829	18.7002	17.8423	17.8732	19.8291	17.3651	18.658	18.063
664	679.508	10.2493	16.6231	17.8339	16.3268	18.3272	17.9083	15.9574	17.8108	15.4615	17.9724	18.2984
666	673.506	8.75394	17.5797	18.8547	16.7376	18.1684	19.1687	15.5779	17.9667	17.1888	19.2369	18.7329
667	725.537	9.38464	16.4226	19.1448	17.1532	18.934	17.5641	16.6164	17.2021	17.4099	18.6401	17.5744
674	223.028	15.1253	22.3501	22.7124	22.6795	22.76	22.6695	20.3969	21.2464	22.6921	22.8445	22.6361
675	223.028	14.943	22.7339	23.045	23.2004	23.0284	22.6275	20.4763	21.7691	23.0344	23.1674	23.0336
676	223.028	15.9264	22.7866	22.6161	22.7623	22.6865	22.7213	20.0614	20.7367	22.7248	22.7819	22.6732
677	452.279	2.8126	18.1177	18.3389	19.3834	19.4963	18.8512	20.1529	18.5612	18.5193	19.9138	19.5411
678	636.35	2.75853	17.2365	17.4366	18.7539	18.6434	18.4889	19.2841	17.9026	17.6789	19.0448	18.6745
679	602.347	2.43594	16.5888	17.3443	18.5557	18.8247	17.6872	19.1236	17.4916	16.5021	18.7587	18.396
680	602.347	2.47278	16.5888	17.3725	18.5539	18.8264	17.6872	19.1246	17.4916	16.581	19.4441	18.9496
681	680.621	11.6657	18.0018	17.6356	18.9582	18.6419	18.5164	19.7035	18.3719	18.3793	19.499	19.5223
682	704.621	10.8963	17.9787	17.938	18.871	18.613	18.941	19.4573	18.4163	18.2579	19.5868	19.6906
683	271.228	2.07611	20.1059	19.1956	20.5938	20.0362	20.9471	18.7614	20.4828	20.1585	18.827	20.7517
684	735.615	12.9128	17.8437	18.094	15.1562	17.2325	18.8985	19.5078	18.3725	17.0082	17.2465	18.4799
685	377.231	2.08054	18.7428	17.9075	19.5729	19.0009	19.5933	19.5729	19.3564	19.0226	19.7676	20.1955
686	662.366	3.00841	16.5357	17.2863	18.0678	18.0901	17.4103	18.8897	17.0547	16.8452	18.6792	18.3432
687	684.608	12.6362	18.0458	17.7658	18.628	18.4624	18.5946	18.8559	18.1524	18.207	19.2129	19.2648
688	763.647	13.5719	17.8692	18.4131	15.9493	17.2512	18.9095	19.1431	18.1669	17.0399	17.6869	18.3392
689	708.652	12.3839	17.0233	20.6402	18.1619	21.2771	21.2802	18.6127	17.6125	20.7268	21.9555	21.8644
690	773.535	7.69544	17.0687	16.2945	18.6354	17.8475	17.7013	18.4003	17.5584	16.9818	9.8649	18.1552
691	833.52	6.47602	17.9668	18.7251	18.2042	18.6738	18.5986	18.4569	17.8588	17.9797	18.7682	18.8069
692	899.771	14.9784	16.8426	18.2205	17.5895	17.3791	17.6303	18.1091	17.4687	17.1205	18.6622	16.1084
694	761.631	13.0413	18.2345	18.6015	17.3615	17.6404	19.1288	18.9048	18.4338	17.3852	18.7448	18.5536
695	791.678	14.0978	17.2734	18.1386	15.6765	16.6037	18.5422	18.407	17.3979	16.4292	16.7598	17.7038
697	707.584	12.022	18.9409	17.6608	17.5228	16.7285	17.4556	19.1326	17.9932	16.7549	17.4917	18.1266
699	779.472	5.59001	17.3356	18.0268	17.426	18.2309	17.6386	17.8823	17.6459	17.8178	18.1295	17.972
700	582.378	3.56052	20.1496	20.3885	22.1997	21.853	21.0183	17.7557	21.0285	21.1498	17.7369	22.0034
702	857.676	10.3807	17.4541	18.6226	17.9999	18.3566	17.1261	18.3965	17.4154	18.2917	19.3599	18.9906
703	792.556	9.34775	16.6149	17.3499	17.875	17.4527	17.263	18.2319	17.0734	17.5148	17.9653	18.3902
707	845.567	8.10786	17.496	17.2596	18.7077	18.2027	18.0349	18.9706	17.7366	17.2427	18.8457	18.6901
710	796.564	9.44351	17.081	18.0764	18.1847	18.1978	18.3203	18.2302	17.4235	17.8214	18.9182	18.4114
712	729.568	10.5899	18.3632	20.3045	18.347	20.6276	19.9948	18.4661	19.0032	19.2513	17.0877	19.7124
714	871.664	10.7554	17.1492	16.1948	17.6958	16.6256	17.3926	18.0279	17.2019	16.2898	17.1916	17.3032
715	840.516	9.05746	16.3206	17.4448	17.7888	17.6398	17.7883	17.9005	17.6493	17.2821	18.2112	18.221
718	889.582	8.14895	17.0008	13.5563	17.9908	17.5042	17.3915	17.8885	17.4249	12.5614	14.3551	12.6919
719	876.682	11.4339	17.7015	16.1483	18.0405	18.0084	18.0794	18.6916	17.8089	15.9494	18.3495	17.4113
720	943.554	7.58276	16.952	16.3256	17.5143	17.6612	17.5316	17.8195	17.2554	16.1896	13.6592	11.6841
721	887.567	7.93128	19.5752	15.7614	20.4894	17.7598	17.4191	17.6572	19.9242	12.0051	9.91942	11.7803
722	585.49	8.66412	16.6473	10.3763	17.6049	16.2726	17.4458	18.6551	17.2482	16.5588	18.0806	18.3701
723	1035.7	10.3778	16.6435	17.5556	17.8947	17.8701	17.3722	18.0788	16.2341	17.3461	17.3407	18.2715
724	894.624	9.24945	15.8978	16.5747	17.4958	17.0281	16.8538	17.7454	16.3651	16.6723	17.8577	17.7684
725	893.725	14.1	16.7946	18.2947	16.5895	17.3098	17.8934	17.7161	16.9129	16.8186	17.5136	16.7391
727	792.556	9.27537	16.6149	17.3499	17.875	17.4527	17.263	17.3421	17.0734	17.5148	17.988	17.8814
729	869.725	14.2931	17.8022	18.2929	17.1233	17.366	18.4055	16.9303	17.6273	17.629	18.8658	18.0829
730	892.608	8.42093	15.7947	18.2769	18.3085	17.9966	18.1455	17.2042	17.5739	17.7551	17.7639	17.6563
733	789.662	13.6698	18.5374	18.8363	17.5566	17.8425	19.2809	18.9629	18.5714	17.6512	17.8143	18.7173
734	815.678	13.744	18.3042	18.3795	17.3858	17.7413	18.941	17.2484	18.2082	17.1777	18.5062	17.6214
735	703.553	10.5691	19.1059	19.0524	19.7684	20.0982	20.6436	19.3564	17.782	18.9411	19.5742	19.7541
736	701.537	9.83665	19.4451	21.1335	19.9303	21.4739	21.6701	20.2728	18.5307	20.7306	19.8916	19.1508
737	339.2	2.58372	18.9621	19.2648	19.6018	18.7401	19.7065	17.6115	17.862	19.2797	18.9686	18.9552
738	631.49	10.6452	18.3231	18.7529	18.1874	18.9841	19.5795	17.0024	18.4334	19.11	19.9461	19.4697
740	711.459	3.82013	16.7713	16.9257	18.0831	18.8976	18.4088	18.6336	17.5036	17.9964	19.5775	18.9661
741	367.243	3.80116	18.0666	17.424	19.0444	18.4202	18.9766	18.959	18.7783	18.3208	19.9955	19.1265
743	313.239	1.38743	18.1549	16.0233	18.929	17.3735	18.6267	19.1563	18.759	17.8743	18.7355	19.265
745	391.358	7.06632	17.8979	18.6887	17.6168	17.7257	18.8924	18.7577	18.0925	16.8182	19.2431	18.7886
746	295.228	2.07475	22.1304	21.0001	22.725	22.269	22.7016	22.7248	22.4911	22.1556	22.8237	18.747
747	533.458	8.13762	17.5791	11.1105	18.1776	16.7752	18.7403	18.4409	17.5021	17.9885	17.9477	19.0696
749	533.458	8.15963	17.5791	11.1105	18.1776	16.7752	18.7403	18.4409	17.5021	17.9885	19.1291	19.0696
754	828.577	8.11181	16.8192	17.6359	18.246	17.8114	17.4558	18.7304	17.2159	17.5217	19.2452	19.1362
755	850.559	9.34461	15.84	16.9659	17.6333	17.2207	17.1468	17.7816	17.0151	16.9111	17.7491	17.8365
756	770.571	9.91914	16.698	17.4651	17.832	17.2158	17.5282	17.9653	17.296	17.2432	18.0961	18.0158
759	928.552	7.45418	17.61	17.4351	18.1759	17.6766	18.2594	18.0547	17.6842	17.5654	18.4608	18.3888
763	840.578	7.76454	15.3042	21.9441	22.0394	22.0748	15.0446	22.3154	21.4885	21.5757	17.784	18.3045
765	948.596	8.06334	16.8585	17.4174	16.962	17.5765	17.5113	17.7824	16.6046	16.452	18.4964	17.6529
768	740.525	8.2959	22.6665	23.1914	23.5512	23.1945	23.1962	23.3711	23.1363	22.9139	23.3333	18.9738
769	914.554	7.90873	17.2176	17.2116	17.9596	17.5974	17.8247	17.9634	17.436	17.2016	18.067	18.2097
770	768.556	9.45142	19.3713	19.8092	20.5195	20.0972	20.0117	20.6855	19.8969	19.7594	17.4157	17.4586
772	771.519	6.86509	13.8426	16.8419	18.362	15.1513	17.5309	18.9699	17.3214	16.4157	18.4746	19.4499
779	333.228	2.0929	20.0029	19	21.0179	20.4418	21.296	20.2175	21.2081	20.3737	21.843	21.873
780	729.568	10.5848	18.3632	20.3045	18.347	20.6276	19.9948	18.4643	18.8808	19.2513	20.9522	19.7124
782	711.627	12.6362	18.8711	17.4895	19.1483	18.5503	18.8555	19.4577	18.6967	17.9478	18.874	18.9377
783	657.524	11.5495	17.1479	18.2158	17.7355	18.2746	18.6665	17.1015	16.5926	18.7226	19.5684	18.5564
785	365.246	3.82369	19.7638	19.1526	20.637	20.0619	20.6723	20.6957	20.4328	19.8963	21.6419	20.7114
790	874.536	7.91689	17.7124	17.8414	18.17	18.0684	18.306	17.4823	17.7968	17.8021	18.7136	18.7438
791	848.603	8.63218	16.6191	17.6698	17.7065	17.791	17.3221	16.8495	16.8939	17.5662	18.5332	18.1061
792	553.285	1.26051	20.7451	20.5276	20.1294	20.4317	20.8926	19.6171	20.3992	20.4308	20.7237	20.7133
793	223.028	14.6199	22.8019	21.5534	22.6534	22.7439	22.8907	22.7646	23.1914	21.5199	20.6497	22.8667
795	415.283	4.8909	17.8286	17.0367	19.0562	18.2662	18.9328	18.9645	19.037	18.1818	20.4689	19.2152
796	223.028	15.9705	22.624	22.3504	22.5349	22.4	22.4233	22.6689	22.9248	22.4903	20.3382	22.4441
799	197.155	1.91625	18.6633	17.0945	18.766	19.0111	19.8765	19.1225	19.6029	18.9323	20.733	20.3759
800	399.275	3.4735	18.1946	17.6555	18.972	18.4909	19.0226	18.4808	18.794	18.6318	19.9638	19.4212
802	309.205	3.37864	17.2156	18.2219	17.9554	18.5807	19.1267	17.7829	18.1417	19.0499	19.8706	20.0313
805	471.27	4.59284	17.2825	17.5999	18.6335	18.5581	18.8717	18.573	18.4016	18.3697	19.7825	19.1302
806	371.22	3.81921	17.7638	18.1717	17.8095	18.4229	18.5134	18.2469	17.5405	18.523	19.3881	19.0798
812	373.132	2.48688	17.9847	17.5191	18.3208	18.2597	19.0548	18.1337	18.498	18.7173	19.308	19.6733
815	415.247	3.82282	17.1334	17.6454	17.3354	18.1518	18.2404	16.2599	17.1778	17.9911	18.9558	18.7074
817	560.87	0.0625515	19.8517	19.4478	19.7267	19.4882	20.1555	19.5418	19.5515	19.4572	20.1012	19.9832
819	419.239	4.21656	17.0644	17.946	17.4556	18.0553	18.5818	17.3037	17.5236	18.2706	19.0113	18.8697
822	655.553	11.4562	16.9424	17.654	18.1322	18.0048	18.8556	17.5529	17.5329	17.9607	19.6574	18.4761
829	453.395	6.75269	18.1883	14.2443	18.4948	17.0365	19.0284	18.9192	19.0479	17.921	19.7737	19.4171
832	745.461	3.88034	14.8094	16.5909	15.9633	16.1374	17.1494	15.5071	15.3574	16.221	17.9845	15.7425
834	647.49	8.71244	17.5213	17.9133	17.0447	17.9415	18.7539	17.2245	17.7225	17.806	19.1968	19.2061
835	469.255	4.17811	18.0205	17.7986	18.5924	18.732	19.1724	18.5376	18.5465	18.5609	18.0399	17.466
837	889.582	7.90884	10.8742	15.7376	17.9523	17.4828	17.3995	10.6716	17.4249	16.0529	18.5027	18.0265
839	677.488	4.92388	16.5859	16.0265	18.2049	17.0352	17.0426	17.3741	17.5937	17.2286	17.8894	18.0034
841	827.593	8.91127	13.998	16.8039	16.4165	16.9661	16.5969	17.3171	16.078	16.959	18.2212	17.9803
844	646.615	11.6952	16.7108	17.127	17.696	17.4767	17.7	18.1824	17.1854	17.0552	18.3708	18.2378
845	692.621	11.696	16.1064	17.2393	16.9289	17.1431	17.2098	17.5548	15.4423	17.2713	18.465	18.3796
847	679.508	10.2459	16.6231	17.8339	16.3268	18.3272	16.6332	15.6953	17.8108	15.4615	18.2436	18.2984
848	849.663	11.4342	17.2582	18.0372	17.8982	18.4041	18.249	18.3563	16.8536	17.647	19.1304	18.6791
850	573.43	8.69138	16.9066	16.3051	16.9863	17.4487	18.7976	14.1703	17.7922	17.9944	18.7758	18.965
853	943.554	7.32923	11.0926	17.2601	17.4703	17.6593	17.5442	11.2598	17.2193	16.858	18.432	18.0475
854	647.49	8.67288	17.5213	17.9133	17.0447	17.9415	18.7539	17.2245	17.7225	17.806	19.1329	18.7353
857	572.482	8.56776	16.4282	16.2278	17.3498	17.161	17.3922	17.8225	16.6501	16.7913	18.2432	18.1857
860	826.561	7.86332	16.7155	17.4996	17.1116	16.9895	17.2998	17.4398	15.3616	17.1187	18.3257	18.1014
861	677.537	10.1085	22.0981	23.2838	22.206	23.4602	23.6006	21.6789	22.5163	23.5364	18.8258	18.1714
863	533.422	8.32836	17.9312	16.892	16.3055	16.6237	18.1717	16.2522	16.0296	16.458	18.3588	18.1566
864	677.492	9.90987	16.3595	17.9155	17.4106	18.302	18.2376	16.4989	17.4122	17.2438	18.9974	17.9864
865	693.532	8.67522	17.1026	17.1115	16.8866	17.1827	18.1473	14.6353	17.1564	17.3552	18.16	17.4479
866	794.531	7.91714	17.376	17.5771	17.44	17.7503	18.0192	18.0023	17.6024	17.5416	18.5637	18.5538
867	734.535	7.65717	16.8218	16.9886	17.6894	17.4707	17.7151	17.5036	17.2937	17.2212	18.0772	17.9269
868	912.596	8.9183	16.7335	17.3341	16.1804	16.2569	17.2745	16.4999	16.6988	17.4619	18.3367	18.1972
869	969.569	7.57169	14.9793	16.7068	17.3269	17.1859	17.0062	10.5749	16.7961	16.1938	17.7786	17.5283
871	925.589	7.23822	16.6049	17.4179	17.647	17.8247	18.0466	17.8216	17.246	17.1497	18.1886	17.9338
876	773.535	7.54313	15.3526	17.6391	18.6354	17.8475	17.7013	18.6681	17.5584	17.9092	18.1474	19.0683
877	684.589	11.6956	16.4317	16.6097	17.2936	16.9742	17.2428	17.5389	16.5793	16.7543	17.8912	17.7775
880	1035.7	10.3778	16.6435	17.5556	17.8947	17.8376	17.3722	17.7999	16.1759	17.3461	18.4084	18.2106
881	653.474	9.29561	16.3258	16.5886	16.9938	17.7735	18.2384	16.8073	17.4216	17.4986	18.2925	18.4231
888	694.636	12.2655	18.1465	17.9916	18.7719	18.7534	18.8291	19.4311	18.5504	18.1079	17.8283	17.7039
890	826.559	9.82912	16.7271	17.3688	17.7048	17.3263	17.6665	17.7826	17.1506	17.149	17.908	17.9121
902	894.624	9.22299	15.8978	16.5549	17.3519	17.0192	16.8538	17.8042	16.1374	16.5717	17.5087	17.0659
916	223.028	15.433	22.044	22.3182	22.349	22.4026	23.3068	22.6109	22.8913	22.847	22.4874	23.4627
919	345.101	1.64419	18.0152	17.5319	18.6721	18.6615	19.5609	18.1914	18.9031	19.3487	19.9523	20.2757
920	323.259	2.72374	17.9358	16.4364	19.1188	18.6147	18.6847	18.0609	19.136	18.3013	18.8383	19.656
921	323.259	2.65174	17.9358	16.4364	19.1188	18.6147	18.6847	19.0732	19.136	18.3013	18.8383	19.2511
936	873.68	11.7418	17.7964	16.4859	17.9832	17.5172	17.8307	18.0297	17.5329	16.7446	17.735	18.083
