# Supplementary material for: Fat sensory cues in early life program central response to food and obesity
Source: Nat Metab. 2025 Dec 1;7(12):2451–73. doi: 10.1038/s42255-025-01405-8 (PMC12727534; doi:10.1038/s42255-025-01405-8)
Supplement: Supplementary file 4 — Raw data from food metabolomics (lipidomics analysis) [file 42255_2025_1405_MOESM4_ESM.xlsx]

## Sheet: TICmed
										TICmed/average	0.724295	0.721326	0.652382	0.56627	0.485538	0.484642			0.316484	0.619107	0.540845	2.5946	2.93262	2.57311	0.408013	0.380767
										Sample type	BFD	BFD	BFD	HFD	HFD	HFD	Method Blank	Method Blank	NCD	NCD	NCD	NCD butter	NCD butter	NCD butter	Pool	Pool
FEATURE_ID	RT	MASS [M]	CCS	SIGMA_SCORE	NAME_METABOSCAPE	MOLECULAR_FORMULA	ADDUCT	KEGG	CAS	MaxIntensity	4_Food_BFD_G-A6_1_4915	5_Food_BFD_G-B2_1_4920	6_Food_BFD_G-B7_1_4925	7_Food_HFD_G-A7_1_4916	8_Food_HFD_G-B3_1_4921	9_Food_HFD_G-B8_1_4926	16_Food_MB_G-A4_1_4912	17_Food_MB_G-A4_1_4913	1_Food_NCD_G-A5_1_4914	2_Food_NCD_G-B1_1_4919	3_Food_NCD_G-B6_1_4924	13_Food_Butter_fat_G-A9_1_4918	14_Food_Butter_fat_G-B5_1_4923	15_Food_Butter_fat_G-C1_1_4928	Pool_1_G-A3_1_4910	Pool_2_G-A3_1_4929
1	35.95	758.156	239.995				ION=[M+H]+			3.42843e+06	NA	52270.1	90191	5.76072e+06	4.13216e+06	2.17946e+06	0	0	NA	73871.4	96462.2	1.13895e+06	393503	633577	504862	737270
2	36.16	722.179	238.072				ION=[M+H]+			3.09357e+06	139708	128289	63817.7	5.19807e+06	4.00734e+06	1.82382e+06	0	0	140161	148659	NA	796574	524457	655464	781435	846966
3	36.43	785.176	243.215				ION=[M+H]+			2.11187e+06	NA	51536.7	87014.7	3.54853e+06	3.92366e+06	2.29666e+06	0	0	NA	NA	NA	491184	624654	680788	920406	1.35094e+06
4	36.7	764.173	230.776				ION=[M+H]+			1.90156e+06	60134.8	73500.2	99783.8	3.19515e+06	3.33484e+06	1.81523e+06	0	0	131750	107372	142196	640592	432581	497574	1.10001e+06	1.0359e+06
5	36.78	706.214	229.681				ION=[M+H]+			6.29519e+06	134861	161302	182013	1.05777e+07	1.03181e+07	3.09699e+06	0	0	120959	178118	150794	1.6463e+06	1.06449e+06	1.344e+06	1.49179e+06	1.94099e+06
6	37.18	791.192	233.895				ION=[M+H]+			1.53848e+06	57916	83495.7	102344	1.48515e+06	3.01492e+06	1.3619e+06	0	0	179683	NA	NA	256831	492450	417056	1.47519e+06	1.28645e+06
7	37.45	564.148	230.838				ION=[M+H]+			4955552	4.92794e+06	5.09667e+06	6.66309e+06	NA	NA	NA	0	0	9.64538e+06	7.61608e+06	6.23276e+06	NA	NA	NA	2.02834e+06	2.10032e+06
8	37.54	491.167	201.764				ION=[M+H]+			3.26771e+06	NA	NA	NA	2.90398e+06	1.83147e+06	1.80819e+06	0	0	NA	NA	NA	1.11772e+06	565215	657337	564840	622625
9	38.18	576.292	247.211				ION=[M+H]+			3.4494e+06	3.36581e+06	4.25008e+06	4.77509e+06	NA	NA	NA	0	0	2.78701e+06	5.07554e+06	6.06841e+06	NA	NA	NA	1.39674e+06	1.36153e+06
10	38.18	578.142	224.266				ION=[M+H]+			5.87498e+06	5.40586e+06	3.14622e+06	3.74005e+06	NA	NA	NA	0	0	3.63274e+06	9.02913e+06	6.99958e+06	NA	NA	NA	1.46825e+06	1.35076e+06
12	38.8	376.138	187.653				ION=[M+H]+			7.23492e+06	2.64193e+06	1.94692e+06	1.89455e+06	3.55415e+06	1.29066e+06	914237	0	0	2.4919e+06	753648	1.28003e+06	343910	181895	159094	1.28347e+06	1.29512e+06
13	38.82	467.242	216.247				ION=[M+H]+			2539481	2.48046e+06	2.95705e+06	2.99516e+06	NA	NA	NA	0	0	2.09333e+06	3.90287e+06	2.94552e+06	NA	NA	NA	1.14883e+06	1.09833e+06
14	39.52	492.273	208.787				ION=[M+H]+			9817817	9.31016e+06	1.25796e+07	1.15686e+07	NA	NA	166177	0	0	8.23735e+06	1.50888e+07	1.09062e+07	NA	NA	NA	3.36253e+06	3.13417e+06
15	39.54	579.256	248.361				ION=[M+H]+			2.37697e+06	1.97107e+06	3.13543e+06	3.00708e+06	NA	NA	NA	0	0	4.83996e+06	2.98277e+06	2.9573e+06	NA	NA	NA	1.77723e+06	1.04517e+06
16	39.68	870.345	303.201				ION=[M+H]+			6810155	4.78112e+06	8.9832e+06	6.77218e+06	NA	NA	NA	0	0	1.59127e+07	9.52934e+06	8.02965e+06	NA	NA	NA	5.73202e+06	4.33121e+06
17	39.81	899.408	305.882				ION=[M+H]+			4.84253e+06	4.05125e+06	6.38772e+06	6.96573e+06	NA	NA	NA	0	0	4.60826e+06	5.58846e+06	6.16742e+06	NA	NA	NA	2.40823e+06	2.23718e+06
18	39.9	869.397	300.906				ION=[M+H]+			1.84485e+06	1.60896e+06	2.15211e+06	2.69069e+06	NA	NA	NA	0	0	1.77254e+06	1.91038e+06	2.17226e+06	NA	NA	NA	973521	771459
19	39.92	851.503	320.196				ION=[M+H]+			24058414	3.16051e+07	2.84357e+07	2.89837e+07	NA	NA	NA	0	0	2.38132e+07	3.29009e+07	2.64002e+07	NA	NA	NA	7.16774e+06	6.54014e+06
20	40.03	538.316	225.015				ION=[M+H]+			14960104	1.85702e+07	1.96556e+07	2.18192e+07	NA	NA	NA	0	0	1.3795e+07	1.26294e+07	1.59882e+07	NA	NA	NA	3.8682e+06	3.26066e+06
21	40.63	842.35	294.407				ION=[M+H]+			8.36029e+06	8.00241e+06	8.90168e+06	9.54427e+06	NA	NA	NA	0	0	2.51348e+07	9.58387e+06	1.03134e+07	NA	NA	NA	6.68871e+06	4.91521e+06
22	40.71	380.173	205.233				ION=[M+H]+			1.52491e+06	1.65756e+06	2.01149e+06	1.98146e+06	NA	NA	NA	0	0	3.49369e+06	2.26818e+06	2.1013e+06	NA	NA	NA	593404	627547
23	40.82	438.226	227.381				ION=[M+H]+			1563423	1.841e+06	1.67257e+06	2.24327e+06	NA	NA	NA	0	0	4.66852e+06	2.15141e+06	2.75048e+06	NA	NA	NA	2.71648e+06	2.72184e+06
24	41.42	545.253	230.173				ION=[M+H]+			2.30268e+06	2.09993e+06	3.03743e+06	1.87014e+06	NA	NA	NA	0	0	2.35857e+06	2.81125e+06	2.20848e+06	NA	NA	NA	576663	431541
25	41.49	916.387	308.552				ION=[M+H]+			2.01582e+06	1.82287e+06	2.65905e+06	2.75997e+06	NA	NA	NA	0	0	2.15337e+06	2.56213e+06	2.74288e+06	NA	NA	NA	840082	403919
26	41.73	512.263	234.184				ION=[M+H]+			4.68599e+06	4.27535e+06	4.21566e+06	5.41555e+06	NA	NA	NA	0	0	5.12418e+06	6.70325e+06	8.24392e+06	NA	NA	NA	3.50651e+06	2.97316e+06
27	41.85	559.387	252.252				ION=[M+H]+			54623620	7.1758e+07	6.13867e+07	5.54345e+07	NA	NA	NA	0	0	2.05788e+07	2.32499e+07	2.37411e+07	NA	NA	NA	9.0471e+06	8.01181e+06
28	43.01	366.202	186.131				ION=[M+H]+			5.49602e+06	4.60665e+06	5.17144e+06	5.01962e+06	NA	NA	NA	0	0	4.85756e+06	8.44672e+06	7.6207e+06	253514	NA	NA	957915	906310
29	44.44	415.33	213.196				ION=[M+H]+			5.12252e+06	6.27881e+06	6.75706e+06	6.68761e+06	NA	NA	NA	0	0	6.99505e+06	5.79589e+06	2.62671e+06	NA	37192.4	NA	1.10532e+06	946599
30	44.83	537.224	236.092				ION=[M+H]+			1.66e+06	1.92188e+06	2.18969e+06	1.66545e+06	NA	NA	NA	0	0	1.67574e+06	2.00736e+06	1.66782e+06	NA	NA	NA	739189	680404
31	45.04	573.295	244.984				ION=[M+H]+			2.09139e+06	2.38917e+06	2.72065e+06	2.43545e+06	NA	NA	NA	0	0	3.20312e+06	3.21421e+06	3.47327e+06	NA	NA	NA	1.10371e+06	1.20296e+06
32	45.86	391.203	199.225				ION=[M+H]+			4.66608e+06	5.87618e+06	6.15498e+06	5.25633e+06	NA	NA	NA	0	0	3.32134e+06	4.68285e+06	4.91553e+06	NA	NA	NA	1.15582e+06	1.5598e+06
33	46.81	452.242	231.795				ION=[M+H]+			5.13768e+06	3.63424e+06	4.1607e+06	4.81948e+06	NA	NA	NA	0	0	1.54462e+07	5.12339e+06	6.48652e+06	NA	NA	NA	2.07582e+06	2.05445e+06
34	49.57	492.298	228.395				ION=[M+H]+			10294398	1.35235e+07	1.21957e+07	1.12891e+07	NA	NA	NA	0	0	5.78673e+06	1.13032e+07	1.19904e+07	NA	NA	NA	655548	440573
36	50.68	434.281	212.94				ION=[M+H]+			4144867	4.72639e+06	3.62413e+06	4.58948e+06	NA	NA	NA	0	0	5.01018e+06	6.37016e+06	5.3332e+06	NA	NA	NA	1.40897e+06	752299
37	51.38	414.309	205.846				ION=[M+H]+			3.72354e+06	3.48155e+06	4.80852e+06	3.10184e+06	NA	NA	NA	0	0	6.0298e+06	4.20698e+06	6.55072e+06	NA	NA	NA	942642	929390
38	52.24	491.365	231.683				ION=[M+H]+			1.93085e+06	2.51426e+06	2.25691e+06	2.81612e+06	NA	NA	NA	0	0	1.49717e+06	1.29172e+06	1.79884e+06	NA	NA	NA	394193	438977
39	53.2	416.325	204.607				ION=[M+H]+			5.9945e+06	7.87486e+06	7.79985e+06	8.6155e+06	NA	NA	NA	0	0	7.82224e+06	8.29767e+06	8.91214e+06	NA	NA	NA	1.46228e+06	1.2981e+06
40	53.28	450.191	210.399				ION=[M+H]+			4.5792e+06	4.33671e+06	5.18284e+06	6.67872e+06	NA	NA	NA	0	0	5.71356e+06	4.1356e+06	4.64716e+06	NA	NA	NA	2.11571e+06	2.24422e+06
41	53.39	380.254	189.354				ION=[M+H]+			4.06954e+06	5.34608e+06	5.34506e+06	3.53765e+06	NA	NA	NA	0	0	3.97568e+06	5.46633e+06	4.11382e+06	NA	NA	NA	1.09809e+06	1.44784e+06
42	55.44	522.272	235.089				ION=[M+H]+			1.27251e+06	1.5774e+06	1.52698e+06	1.41086e+06	NA	NA	NA	0	0	1.42825e+06	1.95569e+06	2.15195e+06	NA	NA	NA	145272	166643
43	57.27	461.29	216.167				ION=[M+H]+			2857528	3.75388e+06	2.65025e+06	3.47851e+06	NA	NA	NA	0	0	2.73694e+06	3.39545e+06	2.56646e+06	NA	NA	NA	517222	469968
45	60.28	413.319	207.792				ION=[M+H]+			19139938	2.51438e+07	2.13982e+07	2.36517e+07	NA	NA	NA	0	0	1.97482e+07	2.66834e+07	1.55494e+07	NA	NA	NA	4.74676e+06	4.95413e+06
48	63.29	675.477	247.151				ION=[M+H]+			1.63965e+06	2.15398e+06	1.86088e+06	1.73278e+06	NA	NA	NA	0	0	1.81818e+06	2.12619e+06	2.25038e+06	NA	NA	NA	429277	451805
49	63.49	631.45	238.029				ION=[M+H]+			2015660	2.64793e+06	2.41761e+06	2.17192e+06	NA	NA	NA	0	0	2.36371e+06	2.70944e+06	2.76304e+06	577681	NA	NA	552744	552146
50	63.68	587.424	229.622				ION=[M+H]+			2307165	3.03088e+06	2.74294e+06	2.54089e+06	NA	NA	NA	0	0	2.93617e+06	3.32412e+06	3.24268e+06	NA	NA	NA	694234	1.01954e+06
51	64.31	543.398	220.918				ION=[M+H]+			2.75814e+06	3.62331e+06	3.23624e+06	3.24025e+06	NA	NA	NA	0	0	3.44307e+06	3.76076e+06	3.86258e+06	NA	NA	NA	775475	920643
52	64.51	499.372	212.949				ION=[M+H]+			12797329	1.68116e+07	1.50304e+07	1.32086e+07	627737	671005	857312	477629	526095	1.75005e+07	1.83894e+07	1.9591e+07	127056	158108	175568	4.09257e+06	4.34241e+06
53	72.32	733.519	260.173				ION=[M+H]+			2.18422e+06	2.86937e+06	2.41249e+06	2.24388e+06	NA	NA	NA	0	0	2.44672e+06	2.55182e+06	2.71555e+06	NA	NA	NA	539841	606503
54	72.7	689.492	250.646				ION=[M+H]+			2629368	3.45415e+06	2.97007e+06	2.72804e+06	NA	NA	NA	143944	0	3.12115e+06	3.21182e+06	3.60982e+06	NA	NA	NA	678301	701201
55	73.08	645.466	241.671				ION=[M+H]+			3.04705e+06	4.00285e+06	3.36322e+06	3.07904e+06	NA	NA	NA	0	0	3.55997e+06	3.94965e+06	4.11806e+06	NA	NA	NA	814072	901009
56	73.84	601.44	232.914				ION=[M+H]+			3.54792e+06	4.66083e+06	4.06564e+06	3.77846e+06	NA	NA	NA	0	0	4.16063e+06	4.68101e+06	4.8426e+06	NA	NA	NA	1.04099e+06	1.07812e+06
57	73.95	557.414	223.984				ION=[M+H]+			17491748	2.29786e+07	1.94348e+07	1.75582e+07	500555	1.14286e+06	NA	227844	583413	2.2365e+07	2.41435e+07	2.57818e+07	88741.4	74998.9	104879	4.9987e+06	5.29167e+06
58	74.03	483.341	209.432				ION=[M+H]+			6223162	2.80239e+06	2.58722e+06	2.23155e+06	127776	214330	208481	130749	28064.8	2.97578e+06	3.16386e+06	3.27178e+06	62327.9	43112.9	73858.5	765384	752886
59	74.79	535.327	232.804				ION=[M+H]+			4413403	4.67864e+06	5.82167e+06	5.96675e+06	NA	NA	NA	0	0	4.53634e+06	6.25833e+06	5.54873e+06	NA	NA	NA	1.16436e+06	1.26035e+06
60	75.12	502.258	220.65				ION=[M+H]+			9124796	1.19871e+07	1.17632e+07	1.02194e+07	107723	166551	92622.2	0	0	3.1727e+06	3.9728e+06	3.46216e+06	NA	20818.7	28566.3	2.5926e+06	3.11583e+06
61	84.37	791.56	272.565				ION=[M+H]+			2.90602e+06	3.81758e+06	3.24155e+06	3.16406e+06	NA	NA	NA	0	0	4.29728e+06	3.42806e+06	4.06539e+06	NA	NA	NA	1.57147e+06	2.39211e+06
62	84.87	747.534	263.329				ION=[M+H]+			3.63668e+06	4.77744e+06	4.03097e+06	3.66312e+06	NA	NA	NA	0	0	4.64209e+06	4.4198e+06	4.8973e+06	NA	NA	155140	1.22339e+06	759747
63	85.25	703.508	253.744				ION=[M+H]+			4.16917e+06	5.47696e+06	4.6128e+06	4.26241e+06	NA	NA	NA	0	0	5.07792e+06	5.3055e+06	5.12753e+06	NA	NA	NA	1.32808e+06	1.58503e+06
65	86.61	615.456	235.758				ION=[M+H]+			22481120	2.9533e+07	2.47641e+07	2.29176e+07	625792	663595	459795	246740	208515	2.7245e+07	2.99087e+07	3.14683e+07	77852.8	127223	94007	6.14662e+06	6.40079e+06
67	89.35	381.324	208.946				ION=[M+H]+			9162331	1.03335e+07	9.83248e+06	1.07606e+07	231949	356843	262160	0	0	1.52801e+07	1.40814e+07	9.13416e+06	NA	NA	NA	2.3872e+06	2.60111e+06
68	89.93	393.218	202.653				ION=[M+H]+			5.50414e+06	7.08651e+06	7.26045e+06	7.0711e+06	NA	NA	NA	0	0	5.60581e+06	6.96217e+06	6.43611e+06	NA	NA	NA	1.65445e+06	1.81237e+06
70	94.43	358.209	202.198				ION=[M+H]+			3.81389e+06	3.21425e+06	3.62129e+06	3.39784e+06	123144	102938	NA	0	0	6.36712e+06	5.86149e+06	3.99053e+06	NA	NA	NA	1.33753e+06	1.46664e+06
71	94.48	352.196	193.942				ION=[M+H]+			5.11627e+06	5.26842e+06	5.70776e+06	6.22969e+06	279867	NA	NA	0	0	7.35832e+06	7.86309e+06	4.87948e+06	NA	NA	NA	1.28244e+06	1.5902e+06
73	95.4	664.422	261.038				ION=[M+H]+			2.69591e+06	3.43659e+06	3.55615e+06	2.76042e+06	NA	NA	NA	0	0	1.6143e+06	3.02113e+06	1.65869e+06	NA	NA	NA	93768.9	119332
74	99.4	701.492	255.511				ION=[M+H]+			3.05345e+06	NA	4.02777e+06	3.8742e+06	NA	NA	163299	0	0	2.42893e+06	2.7122e+06	2.90289e+06	NA	NA	NA	733317	703145
75	99.98	849.602	284.215				ION=[M+H]+			3.52266e+06	4.62765e+06	4.23311e+06	3.60173e+06	NA	NA	NA	0	0	4.80381e+06	4.2764e+06	4.33948e+06	NA	NA	NA	1.1816e+06	1.74945e+06
77	100.36	613.44	235.376				ION=[M+H]+			4.94847e+06	6.50071e+06	5.59686e+06	5.11511e+06	NA	NA	NA	0	0	3.48046e+06	3.80081e+06	3.88735e+06	NA	NA	NA	985526	1.05161e+06
78	100.74	805.576	275.81				ION=[M+H]+			4.66153e+06	6.12375e+06	5.14974e+06	4.30922e+06	NA	NA	NA	0	0	5.39193e+06	5.28913e+06	5.4584e+06	NA	NA	NA	2.58087e+06	2.05826e+06
79	100.81	569.414	226.121				ION=[M+H]+			5.10214e+06	6.70258e+06	5.47527e+06	5.23501e+06	NA	NA	NA	0	0	3.70174e+06	3.71845e+06	4.07076e+06	NA	NA	NA	1.10343e+06	1.09358e+06
80	101.5	761.55	266.79				ION=[M+H]+			5.2917e+06	6.9516e+06	6.35471e+06	5.17342e+06	NA	NA	NA	0	0	5.38664e+06	6.78254e+06	7.26157e+06	NA	NA	NA	1.2533e+06	1.60722e+06
81	102.65	525.388	217.697				ION=[M+H]+			5.49086e+06	7.21324e+06	5.98243e+06	5.45755e+06	NA	NA	NA	0	0	4.52784e+06	4.74542e+06	4.47687e+06	NA	NA	NA	1.18845e+06	1.21988e+06
82	102.9	481.362	209.881				ION=[M+H]+			20617702	2.70851e+07	2.34397e+07	2.18923e+07	488151	411669	267410	0	0	1.77165e+07	1.82441e+07	1.82207e+07	63676.1	NA	94601.9	4.43406e+06	4.72011e+06
83	103.57	673.498	247.482				ION=[M+H]+			27751744	3.64569e+07	3.17132e+07	2.89325e+07	515114	NA	713996	378175	1.11634e+06	3.16589e+07	3.65579e+07	3.7035e+07	NA	96549.3	97534.6	7.10789e+06	7.59148e+06
84	103.98	599.425	231.692				ION=[M+H]+			4479123	5.88414e+06	5.08656e+06	4.5476e+06	NA	187731	NA	0	0	5.10592e+06	5.42887e+06	5.61739e+06	18055.1	20057.9	NA	1.15753e+06	1.3677e+06
85	113.17	459.32	219.491				ION=[M+H]+			1.93399e+06	2.52951e+06	2.5511e+06	2.14383e+06	NA	NA	NA	0	0	1.69705e+06	1.98944e+06	1.72286e+06	NA	NA	NA	738898	819372
86	119.75	803.56	277.234				ION=[M+H]+			4.36162e+06	5.72977e+06	4.97487e+06	4.45891e+06	NA	NA	NA	0	0	2.76535e+06	3.16508e+06	3.0648e+06	NA	NA	NA	819572	886830
87	120.23	759.534	268.257				ION=[M+H]+			5.52246e+06	7.25475e+06	6.24438e+06	5.62814e+06	NA	NA	NA	0	0	3.82017e+06	3.94343e+06	4.10764e+06	NA	NA	NA	1.08505e+06	1.39219e+06
88	121.12	715.508	258.745				ION=[M+H]+			6772804	8.8973e+06	7.16965e+06	6.90724e+06	NA	NA	NA	18704	0	4.64204e+06	5.06315e+06	4.87702e+06	NA	NA	NA	1.2131e+06	1.39323e+06
89	122.01	863.617	287.228				ION=[M+H]+			5.04127e+06	6.62261e+06	6.55989e+06	5.12962e+06	NA	NA	NA	0	0	8.44947e+06	5.4018e+06	5.86193e+06	NA	NA	NA	1.41511e+06	1.25092e+06
90	122.07	671.482	248.588				ION=[M+H]+			7798354	1.02445e+07	8.02922e+06	7.97691e+06	NA	NA	NA	0	0	5.23359e+06	5.71814e+06	6.01894e+06	NA	NA	NA	1.40225e+06	1.56443e+06
91	122.76	627.456	239.015				ION=[M+H]+			8212549	1.07887e+07	8.81179e+06	8.31188e+06	NA	NA	NA	0	0	5.8752e+06	6.08071e+06	6.30371e+06	NA	NA	NA	1.66422e+06	1.69982e+06
92	124.77	583.429	229.621				ION=[M+H]+			8953765	1.17624e+07	9.77525e+06	9.42209e+06	NA	NA	NA	0	0	7.04486e+06	7.45098e+06	7.71973e+06	NA	NA	NA	2.49081e+06	1.89927e+06
94	125.53	539.404	220.484				ION=[M+H]+			36130904	4.74645e+07	4.01432e+07	3.81846e+07	482597	466229	319441	0	0	2.89498e+07	3.10573e+07	3.08984e+07	61117.3	57642	76564.5	7.08838e+06	7.77835e+06
95	125.68	731.539	259.805				ION=[M+H]+			34360844	4.51392e+07	3.74494e+07	3.51162e+07	383998	602565	NA	352798	0	3.70775e+07	4.1838e+07	4.45864e+07	84166.7	NA	86326.5	7.70733e+06	8.3685e+06
96	133.06	394.283	204.14				ION=[M+H]+			4.66758e+06	4.86449e+06	6.15695e+06	5.88806e+06	NA	NA	NA	0	0	7.29934e+06	6.76549e+06	6.44784e+06	NA	NA	NA	1.4546e+06	1.62013e+06
97	144.77	475.27	208.435	10.281	LPE 18:3	C23H42NO7P	ION=[M+H]+			3.29036e+06	3.58069e+06	4.34027e+06	4.20981e+06	787184	792792	638925	0	0	3.77154e+06	4.61863e+06	4.67105e+06	124917	105976	143726	1.16525e+06	1.11522e+06
98	147.38	861.602	288.781				ION=[M+H]+			5788801	7.60463e+06	6.81625e+06	6.32442e+06	NA	NA	NA	0	0	3.80494e+06	4.31479e+06	4.55298e+06	NA	NA	NA	1.18982e+06	1.0611e+06
99	147.88	965.686	306.259				ION=[M+H]+			3.92092e+06	5.15083e+06	4.64822e+06	4.22009e+06	NA	NA	NA	0	0	4.85013e+06	5.50219e+06	4.8526e+06	NA	NA	NA	3.79306e+06	1.79538e+06
100	148.2	817.576	280.274				ION=[M+H]+			8035355	1.05559e+07	9.12888e+06	8.26813e+06	NA	NA	NA	0	0	5.02493e+06	5.40498e+06	5.75903e+06	NA	NA	NA	1.41246e+06	1.36813e+06
101	149.15	734.404	274.634				ION=[M+H]+			5527345	7.26116e+06	7.09523e+06	7.34028e+06	NA	NA	NA	0	0	6.90271e+06	2.39257e+06	6.44075e+06	NA	NA	NA	1.23053e+06	753769
102	149.53	773.55	270.843				ION=[M+H]+			9538079	1.253e+07	1.08802e+07	1.03282e+07	NA	NA	NA	0	0	6.49232e+06	7.32741e+06	7.46649e+06	NA	NA	NA	1.73219e+06	1.9504e+06
103	151.05	877.634	290.08				ION=[M+H]+			7.29594e+06	9.58454e+06	7.52042e+06	7.35375e+06	NA	NA	NA	0	0	6.59767e+06	6.19843e+06	8.65848e+06	NA	NA	NA	1.84252e+06	1.83009e+06
104	151.44	626.385	260.003				ION=[M+H]+			5.5151e+06	7.24508e+06	6.67758e+06	5.82538e+06	NA	NA	NA	0	0	2.41499e+06	2.49009e+06	3.60738e+06	NA	NA	NA	561691	489024
105	151.64	685.497	251.732				ION=[M+H]+			12424948	1.63224e+07	1.29443e+07	1.25569e+07	NA	NA	NA	0	0	7.93893e+06	9.67031e+06	9.87932e+06	NA	NA	NA	2.24583e+06	2.22728e+06
106	153.29	422.202	209.967				ION=[M+H]+			4.06238e+06	4.50727e+06	5.35864e+06	1.59363e+06	69071.5	93332.7	NA	0	0	7.98163e+06	5.69603e+06	6.03365e+06	NA	NA	NA	2.59343e+06	1.94933e+06
107	153.46	498.189	218.913				ION=[M+H]+			4642815	5.39063e+06	5.33648e+06	3.87369e+06	131983	91247.2	NA	0	0	9.22328e+06	7.13544e+06	7.61147e+06	NA	NA	NA	3.80569e+06	4.51818e+06
108	153.73	393.219	202.404				ION=[M+H]+			2.27025e+06	2.23694e+06	2.63837e+06	3.31113e+06	99866.6	NA	NA	0	0	2.91424e+06	2.63373e+06	2.53041e+06	NA	NA	NA	813375	954934
109	153.83	833.607	281.597				ION=[M+H]+			9469600	1.244e+07	9.60453e+06	9.96716e+06	NA	NA	NA	0	0	8.68519e+06	1.15469e+07	1.13276e+07	NA	NA	NA	2.04136e+06	2.06945e+06
110	154.17	641.471	241.684				ION=[M+H]+			14626913	1.92151e+07	1.61016e+07	1.49919e+07	NA	NA	NA	0	0	1.02138e+07	1.26788e+07	1.21359e+07	NA	NA	NA	2.4641e+06	2.48704e+06
111	154.72	370.283	206.324				ION=[M+H]+			2.07608e+06	2.54408e+06	2.51515e+06	2.94527e+06	NA	NA	NA	0	0	2.67571e+06	3.19068e+06	2.65038e+06	NA	NA	NA	477792	504931
112	156.05	715.508	256.762				ION=[M+H]+			8259554	1.08504e+07	8.84473e+06	7.53058e+06	NA	NA	NA	0	0	8.07525e+06	8.98635e+06	9.67008e+06	NA	NA	NA	1.97711e+06	1.97603e+06
113	157.12	547.336	231.061				ION=[M+H]+			9593946	4.4891e+06	5.40261e+06	6.51708e+06	321942	NA	205889	187388	130881	1.18558e+07	1.47447e+07	1.14984e+07	NA	56972.3	72195.2	2.09688e+06	2.07656e+06
115	158.96	493.317	226.791	17.477	LPC 16:1	C24H48NO7P	ION=[M+H]+			2.9586e+06	3.00692e+06	3.90266e+06	3.13724e+06	961995	822366	641745	0	0	3.20116e+06	3.60319e+06	3.62063e+06	186011	137241	141182	914873	911027
116	172.55	363.313	196.991				ION=[M+H]+			32159066	2.49897e+07	2.62638e+07	2.59644e+07	679576	673254	518691	0	0	6.26832e+07	4.94246e+07	4.67593e+07	50047.5	147765	57350.2	8.60246e+06	9.48279e+06
117	176.77	481.317	228.581	14.483	LPC 15:0	C23H48NO7P	ION=[M+H]+			3.46106e+06	4.10248e+06	4.56545e+06	4.05269e+06	785431	750267	614175	0	0	4.06801e+06	5.02161e+06	4.77196e+06	140042	113415	118965	1.32489e+06	1.19929e+06
118	179.14	479.301	226.872				ION=[M+H]+			3.99084e+06	2.83771e+06	3.84561e+06	3.50495e+06	NA	NA	NA	0	0	5.07712e+06	6.13344e+06	5.43122e+06	NA	NA	NA	1.09194e+06	1.14513e+06
119	183.14	919.643	300.137				ION=[M+H]+			6695641	8.79593e+06	7.60664e+06	7.08025e+06	NA	NA	NA	0	0	4.23313e+06	5.51802e+06	5.54216e+06	NA	NA	NA	1.10139e+06	1.10282e+06
120	184.72	875.618	291.63				ION=[M+H]+			9310565	1.22311e+07	1.00888e+07	1.00141e+07	NA	NA	NA	0	0	6.1238e+06	7.67759e+06	7.7439e+06	NA	NA	NA	1.42761e+06	1.56496e+06
121	186.36	831.592	282.769				ION=[M+H]+			11999253	1.57632e+07	1.29329e+07	1.18529e+07	NA	NA	NA	0	0	7.55656e+06	9.40161e+06	1.00863e+07	NA	NA	NA	2.02435e+06	1.98548e+06
122	187.12	787.565	273.947				ION=[M+H]+			13754167	1.80686e+07	1.56017e+07	1.45126e+07	NA	NA	NA	0	0	9.68929e+06	1.15008e+07	1.21052e+07	NA	NA	NA	2.39852e+06	2.66956e+06
123	187.17	979.703	308.62				ION=[M+H]+			5.76889e+06	7.57848e+06	5.99592e+06	5.73327e+06	NA	NA	NA	0	0	4.82404e+06	6.75642e+06	6.0116e+06	NA	NA	NA	1.04339e+06	723434
124	187.23	516.33	261.225				ION=[M+H]+			7.7026e+06	5.3587e+06	7.73387e+06	5.60592e+06	NA	NA	NA	0	0	8.23613e+06	1.1838e+07	9.07285e+06	NA	NA	NA	1.48707e+06	1.64837e+06
125	187.23	776.35	265.812				ION=[M+H]+			6181631	5.53326e+06	6.02136e+06	5.33512e+06	NA	NA	NA	0	0	8.50739e+06	9.50041e+06	8.71387e+06	NA	NA	NA	1.44926e+06	1.72191e+06
126	187.6	736.435	268.042				ION=[M+H]+			7.75885e+06	4.2941e+06	6.7998e+06	4.87492e+06	NA	NA	NA	0	0	6.09297e+06	1.19244e+07	8.14491e+06	NA	NA	NA	650281	873843
127	188.2	935.675	301.087				ION=[M+H]+			7373109	9.68591e+06	8.03804e+06	7.70989e+06	NA	NA	NA	0	0	7.02264e+06	8.7415e+06	8.94823e+06	NA	NA	NA	1.44646e+06	1.38279e+06
128	189.08	743.539	264.733				ION=[M+H]+			15718608	2.06492e+07	1.77048e+07	1.62047e+07	NA	NA	NA	0	0	1.24183e+07	1.38424e+07	1.3826e+07	NA	NA	NA	2.64976e+06	2.98021e+06
130	191.83	699.514	254.747				ION=[M+H]+			18044508	2.37047e+07	1.9768e+07	1.7976e+07	NA	NA	NA	0	0	1.35743e+07	1.66914e+07	1.70825e+07	NA	NA	NA	3.17212e+06	3.2868e+06
131	192.3	847.623	284.281				ION=[M+H]+			44839672	5.8905e+07	4.86676e+07	4.69834e+07	353910	NA	361426	0	0	4.32451e+07	5.45183e+07	5.78935e+07	NA	NA	82878.5	1.00289e+07	1.03691e+07
132	193.02	773.55	270.101				ION=[M+H]+			9127538	1.19907e+07	1.03657e+07	9.41116e+06	NA	NA	NA	0	0	8.018e+06	9.35928e+06	1.09925e+07	17600.8	NA	107428	2.01173e+06	2.03835e+06
133	194.05	655.487	244.943				ION=[M+H]+			69386760	9.1152e+07	7.83346e+07	7.17274e+07	416479	353119	209204	47149.8	154221	5.34345e+07	6.42707e+07	6.48427e+07	32728.6	139540	48750	1.29991e+07	1.34556e+07
134	194.29	468.261	209.069				ION=[M+H]+			3.44032e+06	3.47731e+06	4.32037e+06	5.01768e+06	NA	NA	NA	0	0	4.80288e+06	4.70107e+06	5.83766e+06	NA	NA	NA	835556	2.54217e+06
135	195.37	498.189	213.681				ION=[M+H]+			2.49818e+06	2.85912e+06	3.29532e+06	3.17886e+06	NA	NA	NA	0	0	4.08881e+06	3.74883e+06	3.28157e+06	NA	NA	NA	1.22001e+06	1.45277e+06
136	195.68	422.202	204.223				ION=[M+H]+			2.42596e+06	2.83929e+06	3.1478e+06	3.53824e+06	NA	NA	NA	0	0	4.19382e+06	3.65554e+06	3.29407e+06	NA	NA	NA	1.27531e+06	1.27257e+06
137	195.85	415.202	197.211				ION=[M+H]+			2.34239e+06	2.41915e+06	3.08981e+06	3.40983e+06	NA	NA	NA	0	0	4.2869e+06	3.44984e+06	3.94323e+06	NA	NA	NA	630294	1.12363e+06
138	195.95	416.185	202.687				ION=[M+H]+			5.47388e+06	6.8938e+06	7.22053e+06	7.42268e+06	70139	NA	NA	0	0	9.39764e+06	8.15116e+06	7.27665e+06	NA	NA	NA	2.09011e+06	2.82734e+06
139	197.52	535.338	232.93				ION=[M+H]+			2.87684e+06	3.1779e+06	3.7365e+06	3.73174e+06	162704	112664	408272	0	0	2.74926e+06	4.42135e+06	4.26427e+06	20084.5	22145.2	27614.3	545162	642601
140	197.52	350.329	192.803				ION=[M+H]+			4562017	3.41245e+06	6.01771e+06	3.16568e+06	NA	NA	NA	0	0	2.34738e+06	4.15347e+06	3.85123e+06	NA	NA	NA	637935	531015
141	206.08	501.367	234.003				ION=[M+H]+			8618922	3.85451e+06	6.01277e+06	4.44437e+06	NA	NA	NA	0	0	1.17009e+07	1.32462e+07	4.46179e+06	NA	NA	NA	3.78248e+06	776435
142	223.04	977.685	309.943				ION=[M+H]+			6110721	8.02753e+06	7.22574e+06	6.64462e+06	NA	NA	NA	0	0	3.90983e+06	5.0272e+06	5.61759e+06	NA	NA	NA	935040	999075
143	224.5	933.659	302.302				ION=[M+H]+			9055501	1.1896e+07	1.08924e+07	1.00429e+07	NA	NA	NA	0	0	5.50238e+06	7.85279e+06	7.36219e+06	NA	NA	NA	1.55953e+06	1.51779e+06
144	225.17	1037.74	319.545				ION=[M+H]+			4234131	5.56229e+06	5.02674e+06	4.63542e+06	NA	NA	NA	0	0	3.59347e+06	5.01534e+06	5.0384e+06	NA	NA	NA	686104	946425
145	225.81	553.385	245.266				ION=[M+H]+			25019438	2.83441e+07	3.30029e+07	2.35165e+07	286171	261023	265079	0	0	1.26463e+07	3.3192e+07	2.90127e+07	49429.1	45145.6	46881.9	2.07866e+06	2.57995e+06
146	225.87	599.316	246.27				ION=[M+H]+			4.68005e+06	5.55503e+06	6.17341e+06	5.20917e+06	173415	167877	155948	0	0	5.30829e+06	6.38166e+06	6.58713e+06	36315.7	35456.7	31600.7	1.16505e+06	1.34015e+06
147	225.97	889.633	294.013				ION=[M+H]+			12073050	1.58601e+07	1.34964e+07	1.28636e+07	NA	NA	NA	0	0	8.89452e+06	1.09276e+07	1.13173e+07	NA	NA	NA	1.92172e+06	2.0825e+06
148	226.34	993.719	311.403				ION=[M+H]+			6.03244e+06	7.9247e+06	7.09095e+06	6.34578e+06	NA	NA	NA	0	0	5.48712e+06	7.10749e+06	7.87433e+06	NA	NA	NA	1.12267e+06	1.11619e+06
149	227.08	845.608	285.501				ION=[M+H]+			14237551	1.87036e+07	1.55555e+07	1.55331e+07	NA	NA	NA	0	0	1.08156e+07	1.34665e+07	1.40235e+07	NA	NA	NA	2.85695e+06	2.9697e+06
150	228.77	656.435	245.928				ION=[M+H]+			3.50833e+06	1.76094e+06	1.81103e+06	3.94881e+06	35997	74321.2	NA	0	0	6.69175e+06	5.39188e+06	3.11224e+06	67070.3	76646.5	58065.5	992328	1.03169e+06
151	229.82	365.33	201.703				ION=[M+H]+			337629120	1.50117e+08	1.56808e+08	1.43312e+08	8.27525e+06	7.87855e+06	5.96293e+06	0	0	6.9367e+08	5.18895e+08	4.73117e+08	271149	726582	342533	8.84639e+07	9.02302e+07
152	230.33	949.69	304.414				ION=[M+H]+			8751065	1.14961e+07	9.3018e+06	9.10078e+06	NA	NA	NA	0	0	8.10778e+06	1.0302e+07	1.20095e+07	NA	NA	NA	1.92751e+06	1.82271e+06
153	230.78	436.319	221.945				ION=[M+H]+			2.79937e+06	3.55707e+06	3.69262e+06	3.50204e+06	NA	NA	NA	0	0	2.72849e+06	3.30484e+06	2.77286e+06	NA	NA	NA	542281	573656
154	232.49	922.695	369.885				ION=[M+H+H]2+			4.37223e+06	5.74371e+06	4.61909e+06	5.23136e+06	NA	NA	NA	0	0	4.44267e+06	5.88344e+06	6.09934e+06	NA	NA	NA	1.03051e+06	1.00658e+06
155	233.22	905.664	296.694				ION=[M+H]+			42987116	5.64713e+07	4.71385e+07	4.53373e+07	198055	571117	285488	0	99255.6	4.47798e+07	5.28313e+07	5.45466e+07	58369.4	65380.3	84799.6	9.11306e+06	1.01178e+07
156	234.33	831.591	282.255				ION=[M+H]+			8920680	1.17189e+07	1.06939e+07	9.1832e+06	246690	481209	NA	0	0	8.26972e+06	1.07157e+07	1.11126e+07	NA	NA	24445.6	2.03669e+06	2.2646e+06
158	237.38	614.298	234.657				ION=[M+H]+			3.45243e+06	4.08456e+06	4.55406e+06	3.89885e+06	NA	NA	NA	0	0	4.64869e+06	5.2725e+06	5.09262e+06	NA	NA	NA	756803	1.07111e+06
159	237.45	620.315	242.38				ION=[M+H]+			1.97102e+06	2.51223e+06	2.57862e+06	2.44172e+06	NA	NA	NA	0	0	2.65055e+06	3.02922e+06	2.95419e+06	NA	NA	NA	694175	740172
162	245.98	365.293	200.814				ION=[M+H]+			4.11168e+06	3.2547e+06	3.81893e+06	3.1833e+06	NA	NA	NA	0	0	6.39439e+06	6.31915e+06	4.25426e+06	NA	NA	NA	1.24914e+06	1.33435e+06
163	250.97	409.355	209.785				ION=[M+H]+			20245274	8.30901e+06	1.00226e+07	8.94469e+06	NA	NA	NA	0	0	4.90958e+07	3.11145e+07	3.50261e+07	NA	NA	NA	5.35814e+06	6.18436e+06
166	252.1	625.331	245.69				ION=[M+H]+			2594186	2.54591e+06	3.42196e+06	3.04467e+06	201613	159601	156906	0	0	3.22816e+06	3.49328e+06	3.62897e+06	32503.8	28106.1	33013.8	669827	706293
167	252.48	1288.92	453.014				ION=[M+H+H]2+			3.40368e+06	4.47135e+06	3.6526e+06	4.01857e+06	NA	NA	NA	0	0	3.22381e+06	3.94511e+06	4.09917e+06	NA	NA	NA	609102	833324
168	252.53	579.401	249.31				ION=[M+H]+			15701310	1.16759e+07	2.07114e+07	1.22365e+07	293061	224352	182728	0	0	9.17869e+06	1.67677e+07	1.38184e+07	54616.3	61119	45617.6	1.5072e+06	1.38371e+06
169	252.59	619.316	243.384				ION=[M+H]+			4121334	3.98055e+06	5.43641e+06	4.20502e+06	261667	225148	175655	0	0	4.24346e+06	4.30247e+06	4.97368e+06	40252.4	49042.6	34611.6	798930	960717
170	253.69	450.229	199.997				ION=[M+H]+			3.59782e+06	4.72639e+06	4.54916e+06	4.57466e+06	142931	69013	NA	0	0	2.40178e+06	2.87354e+06	2.76684e+06	47921.9	121379	46877.2	688275	1.18655e+06
171	253.75	1244.89	444.031				ION=[M+H+H]2+			4.19809e+06	5.51494e+06	4.98067e+06	4.57852e+06	NA	NA	NA	0	0	3.89663e+06	4.75173e+06	5.23395e+06	NA	NA	NA	743402	989813
172	253.91	1140.81	419.028				ION=[M+H+H]2+			3.3243e+06	4.36707e+06	3.736e+06	4.06148e+06	NA	NA	NA	0	0	2.53399e+06	2.90168e+06	3.18921e+06	NA	NA	NA	634462	601916
173	254.07	379.309	200.017				ION=[M+H]+			4.82254e+06	5.55065e+06	6.36136e+06	6.28399e+06	NA	NA	NA	0	0	5.25382e+06	7.23092e+06	6.35845e+06	NA	NA	NA	1.62326e+06	1.48111e+06
174	254.95	1200.87	433.727				ION=[M+H+H]2+			4.40833e+06	5.79114e+06	5.60356e+06	4.94398e+06	NA	NA	NA	0	0	4.2552e+06	4.80853e+06	5.91921e+06	NA	NA	NA	1.03405e+06	1.01666e+06
177	256.87	466.319	218.46				ION=[M+H]+			13726353	1.667e+07	1.81063e+07	1.61043e+07	NA	NA	NA	0	0	1.64624e+07	1.24248e+07	1.23489e+07	NA	NA	NA	2.98633e+06	3.43581e+06
178	256.92	1156.84	422.944				ION=[M+H+H]2+			4551170	5.97878e+06	5.26005e+06	4.95393e+06	NA	NA	NA	0	0	4.25631e+06	5.13828e+06	5.40228e+06	NA	NA	NA	867589	1.02387e+06
179	256.92	1052.76	399.389				ION=[M+H+H]2+			3.59078e+06	4.71714e+06	3.95484e+06	3.8873e+06	NA	NA	NA	0	0	2.73896e+06	3.40288e+06	3.22275e+06	NA	NA	NA	606963	649728
181	258.31	991.701	313.367				ION=[M+H]+			7.86991e+06	1.03385e+07	9.16439e+06	8.64521e+06	NA	NA	NA	0	0	5.33251e+06	7.92065e+06	7.01164e+06	NA	NA	NA	1.26445e+06	1.35371e+06
182	258.44	1112.82	412.904				ION=[M+H+H]2+			4.42054e+06	5.80718e+06	5.05681e+06	4.96165e+06	NA	NA	NA	0	0	4.06275e+06	4.54841e+06	5.40846e+06	NA	NA	NA	924096	1.04519e+06
183	260.03	1068.79	403.495				ION=[M+H+H]2+			3.76514e+06	4.94619e+06	4.30606e+06	3.97066e+06	NA	NA	NA	0	0	3.92656e+06	4.13073e+06	5.14631e+06	NA	NA	NA	668149	928717
184	260.08	1051.76	322.565				ION=[M+H]+			4.99261e+06	6.55869e+06	5.73046e+06	5.29992e+06	NA	NA	NA	0	0	4.7023e+06	6.3866e+06	5.61744e+06	NA	NA	NA	862022	981406
185	260.24	947.675	305.55				ION=[M+H]+			10527412	1.38297e+07	1.18661e+07	1.15712e+07	NA	NA	NA	0	0	8.47178e+06	1.02194e+07	9.68977e+06	NA	NA	NA	1.75965e+06	1.78305e+06
186	262.04	903.648	297.541				ION=[M+H]+			12614550	1.65715e+07	1.43427e+07	1.37193e+07	NA	NA	NA	0	0	1.05781e+07	1.23877e+07	1.23492e+07	NA	NA	NA	2.4497e+06	2.57088e+06
187	262.96	361.238	191.433				ION=[M+H]+			1.70868e+06	2.24466e+06	1.90232e+06	2.23568e+06	354856	218330	230342	0	0	4.36592e+06	2.51516e+06	2.75526e+06	36014.1	NA	43173.7	1.38147e+06	1.66369e+06
188	263.03	670.451	250.371				ION=[M+H]+			2.49747e+06	1.0716e+06	1.7013e+06	2.91353e+06	NA	NA	NA	0	0	4.84474e+06	3.83831e+06	2.59542e+06	15229.1	11744.2	NA	689498	799289
189	263.37	1007.73	315.254				ION=[M+H]+			7196942	9.45448e+06	8.19409e+06	7.47914e+06	NA	NA	NA	0	0	6.89273e+06	9.19597e+06	9.30251e+06	NA	NA	NA	1.4292e+06	1.47185e+06
190	265.84	980.736	383.144				ION=[M+H+H]2+			8925507	1.17253e+07	1.01456e+07	1.01063e+07	NA	NA	NA	0	0	9.42103e+06	1.12679e+07	1.19719e+07	NA	NA	NA	2.06341e+06	2.24037e+06
191	266.31	963.706	307.882				ION=[M+H]+			36856224	4.84173e+07	4.18106e+07	3.84744e+07	272402	397242	NA	0	0	3.78634e+07	4.7938e+07	4.61563e+07	NA	54830.2	65527.7	7.45915e+06	8.44412e+06
192	268.11	889.633	294.415				ION=[M+H]+			8.11725e+06	1.06635e+07	9.31284e+06	8.6956e+06	NA	263538	113307	0	0	8.26251e+06	9.23754e+06	9.64303e+06	NA	20835	NA	1.72559e+06	1.77398e+06
193	269.96	771.571	271.969				ION=[M+H]+			77822088	1.02233e+08	8.73682e+07	8.47141e+07	375583	286617	202672	0	45218.1	6.33766e+07	7.35531e+07	7.49374e+07	30719.7	NA	38976	1.46804e+07	1.55853e+07
194	270.59	427.308	210.73				ION=[M+H]+			5.10823e+06	6.5453e+06	6.50955e+06	7.04206e+06	NA	NA	NA	0	0	5.7324e+06	7.85073e+06	6.97291e+06	NA	NA	NA	1.61394e+06	1.63412e+06
195	272.16	547.364	235.994				ION=[M+H]+			2.85317e+06	2.53882e+06	3.76358e+06	2.27239e+06	NA	NA	NA	0	0	2.18062e+06	2.91516e+06	2.98507e+06	NA	NA	NA	444444	457232
196	272.53	350.282	191.527				ION=[M+H]+			4.7742e+06	2.41526e+06	2.49109e+06	2.30769e+06	NA	NA	NA	0	0	2.9958e+06	2.93394e+06	3.06551e+06	NA	NA	NA	1.8148e+06	1.93082e+06
197	277.4	800.435	281.403				ION=[M+H]+			3.0435e+06	3.8123e+06	3.41102e+06	4.21276e+06	NA	NA	NA	0	0	2.85641e+06	4.67749e+06	4.27704e+06	23956.7	20118.7	33243.9	925283	1.01672e+06
198	278.68	1390.99	478.974				ION=[M+H+H]2+			3.65935e+06	4.80721e+06	4.30436e+06	3.94568e+06	NA	NA	NA	0	0	3.04905e+06	3.83543e+06	4.20878e+06	NA	NA	NA	727878	786495
199	280.12	1346.96	469.423				ION=[M+H+H]2+			3.96184e+06	5.20459e+06	4.51324e+06	4.65225e+06	NA	NA	NA	0	0	3.85663e+06	4.61022e+06	5.21806e+06	NA	NA	NA	886079	781113
200	280.28	393.336	203.629				ION=[M+H]+			4.35371e+06	5.71938e+06	2.88598e+06	4.11346e+06	NA	NA	NA	0	0	6.45687e+06	6.65207e+06	5.38425e+06	NA	NA	NA	2.23148e+06	1.84094e+06
201	281.01	1242.88	445.113				ION=[M+H+H]2+			3.47994e+06	4.57152e+06	3.98711e+06	4.0763e+06	NA	NA	NA	0	0	2.24896e+06	3.07325e+06	3.13657e+06	NA	NA	NA	533985	572410
202	281.76	1302.94	458.751				ION=[M+H+H]2+			4.45695e+06	5.855e+06	5.28414e+06	5.15892e+06	NA	NA	NA	0	0	4.20988e+06	5.30016e+06	6.30968e+06	NA	NA	NA	888039	954839
203	282.46	1198.85	434.545				ION=[M+H+H]2+			3.51842e+06	4.62208e+06	4.04775e+06	3.82622e+06	NA	NA	NA	0	0	2.58641e+06	3.03597e+06	3.65842e+06	NA	NA	NA	673773	701119
204	282.53	1258.91	447.483				ION=[M+H+H]2+			4683953	6.15322e+06	5.23699e+06	5.1238e+06	NA	NA	NA	0	0	4.1794e+06	5.56481e+06	5.71337e+06	NA	NA	NA	1.09837e+06	1.15466e+06
205	282.96	355.309	205.154				ION=[M+H]+			1765695	1.99435e+06	2.0062e+06	2.06539e+06	NA	NA	NA	0	0	2.33317e+06	2.71366e+06	2.28819e+06	NA	NA	NA	702373	866052
206	283.35	1154.83	423.981				ION=[M+H+H]2+			3.67424e+06	4.82678e+06	3.96155e+06	3.99103e+06	NA	NA	NA	0	0	2.80854e+06	3.22915e+06	3.57382e+06	NA	NA	NA	724870	691796
207	283.46	442.319	221.005				ION=[M+H]+			4125742	5.41991e+06	5.06937e+06	4.48417e+06	NA	NA	NA	0	0	4.8128e+06	4.45349e+06	4.2228e+06	NA	NA	NA	872889	1.07233e+06
208	283.66	1214.88	437.415				ION=[M+H+H]2+			4136260	5.43372e+06	4.72532e+06	4.82158e+06	NA	NA	NA	0	0	4.48893e+06	5.13186e+06	6.09338e+06	NA	NA	NA	1.07801e+06	1.07336e+06
209	285.04	480.178	208.406				ION=[M+H]+			2.86321e+06	NA	1.0228e+06	4.17597e+06	748332	535544	465061	0	0	7.40632e+06	4.3676e+06	4.94537e+06	96014.8	126340	86224.9	3.37408e+06	4.61794e+06
210	285.44	408.346	221.424				ION=[M+H]+			7.80776e+06	NA	NA	NA	NA	NA	NA	0	0	NA	NA	NA	NA	NA	19826.6	2.86696e+06	2.80905e+06
211	285.88	1093.77	330.105				ION=[M+H]+			5.54224e+06	7.28073e+06	6.56109e+06	6.62127e+06	NA	NA	NA	0	0	4.2953e+06	5.10123e+06	5.54729e+06	NA	NA	NA	984202	1.12467e+06
212	286.11	349.247	191.631				ION=[M+H]+			4689308	NA	1.2788e+06	NA	NA	NA	NA	0	0	NA	NA	NA	765814	841645	950363	1.09355e+07	6.08016e+06
213	286.13	698.382	258.958				ION=[M+H]+			4.57371e+06	6.00839e+06	6.0095e+06	6.13556e+06	144986	194811	NA	0	0	9.52174e+06	6.61404e+06	7.05149e+06	NA	29261.1	NA	2.70728e+06	3.7073e+06
214	286.34	398.174	193.703				ION=[M+H]+			9538814	1.2275e+07	1.25825e+07	1.22419e+07	1.041e+06	740386	563842	0	0	2.05376e+07	1.38075e+07	1.38902e+07	135114	166206	147349	6.32413e+06	8.44006e+06
215	286.52	692.364	252.72				ION=[M+H]+			2.11031e+06	2.61835e+06	2.78369e+06	2.55755e+06	NA	NA	NA	0	0	3.11119e+06	2.64612e+06	2.27853e+06	NA	20224.6	NA	351843	604379
216	286.71	455.245	209.788				ION=[M+H]+			9612017	1.17955e+07	1.22424e+07	1.4019e+07	2.23885e+06	1.69467e+06	1.58736e+06	0	0	2.34381e+07	1.33771e+07	1.56369e+07	280269	329067	276614	1.21354e+07	1.41487e+07
218	287.27	682.513	272.67				ION=[M+H]+			7298470	9.58786e+06	8.87951e+06	8.42206e+06	NA	NA	NA	0	0	8.62532e+06	1.00078e+07	7.13846e+06	NA	NA	NA	461122	958391
219	287.59	1049.74	323.228				ION=[M+H]+			7955414	1.04509e+07	9.41704e+06	9.14654e+06	NA	NA	NA	0	0	6.03848e+06	7.34548e+06	7.87816e+06	NA	NA	NA	1.48492e+06	1.61275e+06
220	287.96	622.395	245.209				ION=[M+H]+			6.23824e+06	8.00085e+06	7.90177e+06	3.97576e+06	348764	NA	NA	0	0	1.55783e+07	4.12388e+06	1.09747e+07	NA	76043.5	NA	6.09984e+06	6.69829e+06
221	288.41	1109.8	332.26				ION=[M+H]+			5.36576e+06	7.04889e+06	6.38533e+06	6.00145e+06	NA	NA	NA	0	0	5.42549e+06	6.59131e+06	7.26977e+06	NA	NA	NA	1.1197e+06	1.0643e+06
223	288.84	450.25	208.225				ION=[M+H]+			3.20259e+06	1.5507e+06	3.74717e+06	2.76381e+06	920517	749990	767913	0	0	6.52266e+06	3.78685e+06	2.09903e+06	117564	169490	168277	3.74484e+06	8.0029e+06
224	289.26	1005.72	315.678				ION=[M+H]+			9825781	1.29079e+07	1.13325e+07	1.10452e+07	NA	NA	NA	0	0	8.36591e+06	8.75445e+06	1.0443e+07	NA	NA	NA	1.99578e+06	1.97726e+06
225	289.88	1126.83	416.336				ION=[M+H+H]2+			3622490	4.75879e+06	3.86982e+06	3.98176e+06	NA	NA	NA	0	0	3.51528e+06	4.08653e+06	4.96467e+06	NA	NA	NA	874430	962914
226	291.05	961.69	308.242				ION=[M+H]+			12182047	1.60033e+07	1.35937e+07	1.3208e+07	NA	NA	NA	0	0	9.97403e+06	1.09302e+07	1.2012e+07	NA	NA	NA	2.30206e+06	2.3648e+06
227	291.58	356.293	237.304				ION=[M+H]+			5508846	4.48923e+06	7.26666e+06	4.47595e+06	NA	NA	NA	0	0	4.39359e+06	5.00605e+06	4.69567e+06	NA	NA	NA	1.0315e+06	1.26207e+06
228	291.88	1082.8	406.105				ION=[M+H+H]2+			3.23924e+06	4.25532e+06	3.31962e+06	3.54551e+06	NA	NA	NA	0	0	3.47616e+06	4.27172e+06	5.10719e+06	NA	NA	NA	731130	872003
229	292.38	1065.77	325.603				ION=[M+H]+			7.36508e+06	9.67536e+06	8.57866e+06	8.38533e+06	NA	NA	NA	0	0	6.94019e+06	8.91372e+06	9.61507e+06	NA	NA	NA	1.50123e+06	1.45977e+06
230	293.32	917.664	300.387				ION=[M+H]+			13632489	1.79087e+07	1.53352e+07	1.48211e+07	NA	NA	NA	0	0	1.08582e+07	1.23729e+07	1.30997e+07	NA	NA	NA	2.74345e+06	2.83768e+06
231	294.8	1038.78	395.505				ION=[M+H+H]2+			11685351	1.53508e+07	1.25007e+07	1.24393e+07	NA	NA	NA	0	0	1.21821e+07	1.33433e+07	1.56075e+07	NA	NA	NA	2.71203e+06	2.93016e+06
232	294.85	1021.75	318.346				ION=[M+H]+			34633604	4.54975e+07	4.1079e+07	3.84337e+07	261532	368248	NA	0	64036.3	3.59647e+07	4.40031e+07	4.65636e+07	64954.6	64348.5	NA	7.45437e+06	7.57101e+06
233	296.3	947.674	305.452				ION=[M+H]+			7.44283e+06	9.7775e+06	8.91401e+06	8.4298e+06	NA	158822	105460	33056	0	7.5823e+06	8.86045e+06	9.05272e+06	NA	NA	NA	1.64309e+06	1.76007e+06
234	296.86	873.638	292.761				ION=[M+H]+			16840848	2.21235e+07	1.84906e+07	1.79349e+07	NA	NA	NA	0	0	1.39364e+07	1.56859e+07	1.62856e+07	NA	NA	NA	3.42981e+06	3.69431e+06
235	297.51	403.308	213.858				ION=[M+H]+			2214479	2.90912e+06	2.81115e+06	3.08111e+06	NA	NA	NA	0	0	2.04119e+06	3.0691e+06	2.64932e+06	NA	NA	NA	945890	857169
236	299.77	481.34	218.179				ION=[M+H]+			4349648	2.45891e+06	2.78711e+06	3.01782e+06	NA	NA	NA	0	0	3.75338e+06	4.74493e+06	7.6522e+06	NA	NA	NA	877651	1.03271e+06
237	300.35	806.522	288.576				ION=[M+H]+			3501058	4.32156e+06	4.61821e+06	4.22729e+06	NA	NA	NA	0	0	3.20209e+06	5.15753e+06	4.14167e+06	NA	NA	NA	323943	517759
238	300.45	534.248	222.612				ION=[M+H]+			3.55078e+06	4.41648e+06	4.68379e+06	4.72476e+06	211592	178630	117005	0	0	5.21509e+06	4.90003e+06	5.35461e+06	55655.4	61991.4	52445.4	1.42431e+06	1.88899e+06
239	300.98	458.262	210.863				ION=[M+H]+			3.93332e+06	4.72333e+06	5.1884e+06	5.34872e+06	174073	185404	NA	0	0	5.56877e+06	5.19439e+06	5.6446e+06	55116.6	60307.4	69147.8	1.48254e+06	1.89378e+06
240	301.64	411.371	215.404				ION=[M+H]+			6.66404e+06	3.12276e+06	3.23071e+06	2.91904e+06	NA	NA	NA	0	0	1.6192e+07	1.02418e+07	9.94061e+06	NA	NA	NA	2.19984e+06	2.71228e+06
241	302.98	1449.03	491.782				ION=[M+H+H]2+			3.54886e+06	4.66206e+06	4.33592e+06	4.43022e+06	NA	NA	NA	0	0	3.35839e+06	4.25005e+06	4.61726e+06	NA	NA	NA	859822	927947
242	304.1	468.335	222.771				ION=[M+H]+			4.59199e+06	4.89632e+06	4.62497e+06	6.69738e+06	NA	NA	NA	0	0	4.74798e+06	3.42208e+06	7.39745e+06	NA	NA	NA	1.018e+06	970445
243	304.14	699.44	265.658				ION=[M+H]+			3.69871e+06	2.78346e+06	4.87892e+06	2.59902e+06	NA	NA	NA	0	0	4.05535e+06	5.6062e+06	4.65387e+06	NA	NA	NA	848677	1.01062e+06
244	304.14	1405	482.217				ION=[M+H+H]2+			4.51277e+06	5.92833e+06	5.5405e+06	5.37073e+06	NA	NA	NA	0	0	4.41257e+06	4.89391e+06	6.13406e+06	NA	NA	NA	778077	1.19176e+06
245	304.33	1344.95	469.431				ION=[M+H+H]2+			3.24158e+06	4.2584e+06	3.53416e+06	3.61813e+06	NA	NA	NA	0	0	2.00613e+06	2.51951e+06	2.89124e+06	NA	NA	NA	546379	491987
246	305.14	1360.98	472.596				ION=[M+H+H]2+			5512662	7.24188e+06	6.31069e+06	6.52378e+06	NA	NA	NA	0	0	5.10737e+06	6.34146e+06	6.94353e+06	NA	NA	NA	996578	1.2248e+06
247	305.59	1300.92	458.855				ION=[M+H+H]2+			3809080	5.00391e+06	4.63351e+06	4.25087e+06	NA	NA	NA	0	0	2.79623e+06	3.19726e+06	3.7015e+06	NA	NA	NA	636883	771756
248	306.71	581.417	252.817				ION=[M+H]+			1.97402e+06	2.02242e+06	2.6039e+06	1.74303e+06	267120	249469	163969	0	0	1.32525e+06	2.62388e+06	1.74977e+06	30816.4	37165.2	29108.9	261740	317375
249	306.92	1316.95	460.944				ION=[M+H+H]2+			6.27958e+06	8.24936e+06	7.15368e+06	6.76555e+06	NA	NA	NA	0	0	5.85747e+06	6.80415e+06	8.03614e+06	NA	NA	NA	1.27975e+06	1.47515e+06
250	307.33	431.245	209.578				ION=[M+H]+			2.84169e+06	2.73448e+06	3.20761e+06	3.06328e+06	4.77483e+06	3.63174e+06	3.83424e+06	0	0	4.78966e+06	3.73509e+06	3.93438e+06	594875	547026	557776	1.69178e+06	2.29242e+06
251	307.74	1256.89	448.282				ION=[M+H+H]2+			4.64845e+06	6.10658e+06	4.98419e+06	5.39944e+06	NA	NA	NA	0	0	3.27509e+06	4.31245e+06	4.40103e+06	NA	NA	NA	909445	765514
253	308.81	1272.93	450.195				ION=[M+H+H]2+			6055754	7.95532e+06	7.01784e+06	6.88073e+06	NA	NA	NA	0	0	6.09654e+06	7.31558e+06	8.20964e+06	NA	NA	NA	1.25025e+06	1.33865e+06
254	308.84	729.559	264.548				ION=[M+H]+			18411860	2.41873e+07	2.14873e+07	2.00381e+07	NA	NA	NA	0	0	1.46015e+07	1.70858e+07	1.67761e+07	NA	30956.9	NA	3.87225e+06	3.91281e+06
255	308.94	1212.87	437.712				ION=[M+H+H]2+			5.28087e+06	6.93738e+06	6.27178e+06	5.90854e+06	NA	NA	NA	0	0	3.55007e+06	4.33418e+06	4.83559e+06	NA	NA	NA	842576	1.03382e+06
256	310.33	1168.84	427.258				ION=[M+H+H]2+			5.51755e+06	7.2483e+06	6.24056e+06	2.80384e+06	NA	NA	NA	0	0	3.85507e+06	4.46316e+06	4.85054e+06	NA	NA	NA	928304	1.04469e+06
257	310.78	1228.9	440.871				ION=[M+H+H]2+			5.79715e+06	7.61561e+06	6.74577e+06	6.76694e+06	NA	NA	NA	0	0	6.1689e+06	6.7276e+06	7.66981e+06	NA	NA	NA	1.22818e+06	1.44008e+06
259	312.67	1124.82	416.585				ION=[M+H+H]2+			4960693	6.51676e+06	5.95331e+06	5.65311e+06	NA	NA	NA	0	0	3.89214e+06	4.29111e+06	5.02397e+06	NA	NA	NA	827974	988398
260	312.99	1184.87	429.948				ION=[M+H+H]2+			5287508	6.94609e+06	6.2887e+06	6.18872e+06	NA	NA	NA	0	0	5.21805e+06	6.16841e+06	7.36118e+06	NA	NA	NA	1.25524e+06	1.29494e+06
261	314.38	1080.79	405.179				ION=[M+H+H]2+			4.70912e+06	6.18627e+06	5.328e+06	5.15336e+06	NA	NA	NA	0	0	3.48841e+06	4.1183e+06	4.51013e+06	NA	NA	NA	763363	825220
262	316.22	1123.82	335.313				ION=[M+H]+			5.06268e+06	6.65075e+06	6.006e+06	5.41518e+06	NA	NA	NA	0	0	4.83948e+06	6.22965e+06	6.29547e+06	NA	NA	NA	806919	943531
263	316.41	1140.85	419.289				ION=[M+H+H]2+			5323530	6.99342e+06	5.77848e+06	5.60671e+06	NA	NA	NA	0	0	5.45824e+06	6.01934e+06	6.72646e+06	NA	NA	NA	913982	1.11596e+06
264	316.41	1036.76	394.807				ION=[M+H+H]2+			3.57357e+06	4.69452e+06	4.21225e+06	3.98218e+06	NA	NA	NA	0	0	2.81187e+06	3.13233e+06	3.44071e+06	NA	NA	NA	715893	621205
265	316.48	1019.73	318.96				ION=[M+H]+			9513273	1.24974e+07	1.09674e+07	1.05617e+07	NA	NA	NA	0	0	7.50732e+06	9.01234e+06	9.2734e+06	NA	NA	NA	1.61213e+06	1.667e+06
266	316.99	967.674	336.458				ION=[M+H]+			2.54825e+06	3.34759e+06	2.85897e+06	2.75887e+06	NA	NA	NA	0	0	2.95067e+06	3.50912e+06	3.30941e+06	NA	NA	NA	518723	568603
267	318.55	975.706	311.412				ION=[M+H]+			11421426	1.50041e+07	1.32052e+07	1.30467e+07	NA	NA	NA	0	0	9.33441e+06	1.06836e+07	1.13378e+07	NA	NA	NA	2.11568e+06	2.2432e+06
268	318.84	369.324	208.914				ION=[M+H]+			2409445	2.34335e+06	2.67989e+06	2.51609e+06	NA	NA	77728.4	0	0	2.52718e+06	3.48118e+06	2.70957e+06	NA	NA	11297	1.25802e+06	1.43796e+06
269	319.39	1096.82	409.198				ION=[M+H+H]2+			16856938	2.21446e+07	1.93258e+07	1.89801e+07	NA	NA	NA	0	0	1.76449e+07	1.99202e+07	2.25046e+07	30740.4	NA	NA	3.81843e+06	4.29782e+06
270	319.76	1079.79	328.558				ION=[M+H]+			28367314	3.72656e+07	3.25711e+07	3.16296e+07	383255	368407	NA	0	15558.9	2.72105e+07	3.52392e+07	3.59312e+07	85037.9	57813.7	75174.2	5.41785e+06	5.65934e+06
271	320.19	549.379	241.951	15.761	LPC 20:1	C28H56NO7P	ION=[M+H]+			7670614	7.20396e+06	1.01182e+07	7.30879e+06	418409	NA	NA	0	0	6.96048e+06	9.74808e+06	8.45002e+06	NA	NA	NA	1.72906e+06	1.90836e+06
272	321.22	1005.72	316.24				ION=[M+H]+			6.44609e+06	8.4681e+06	7.57466e+06	7.06103e+06	NA	NA	NA	0	0	6.32382e+06	7.33121e+06	7.86885e+06	NA	NA	NA	1.43065e+06	1.33436e+06
273	321.71	1551.1	513.857				ION=[M+H+H]2+			2.95772e+06	3.8855e+06	3.69418e+06	3.63865e+06	NA	NA	NA	0	0	2.81898e+06	3.63401e+06	4.13225e+06	NA	NA	NA	429936	662708
274	322.45	931.68	303.919				ION=[M+H]+			14412151	1.8933e+07	1.66338e+07	1.57476e+07	NA	NA	NA	0	0	1.20308e+07	1.34638e+07	1.41144e+07	NA	NA	NA	2.94931e+06	2.86641e+06
275	323.31	1507.07	504.334				ION=[M+H+H]2+			3.87767e+06	5.09402e+06	4.64377e+06	4.45059e+06	NA	NA	NA	0	0	3.53551e+06	4.26755e+06	4.81467e+06	NA	NA	NA	836512	774318
276	324.39	1463.05	494.986				ION=[M+H+H]2+			3.99759e+06	5.25155e+06	4.51953e+06	4.55871e+06	NA	NA	NA	0	0	4.02496e+06	4.57258e+06	5.16683e+06	NA	NA	NA	916581	1.0572e+06
277	325.09	1419.02	485.611				ION=[M+H+H]2+			4208024	5.528e+06	4.56201e+06	5.26796e+06	NA	NA	NA	0	0	3.76589e+06	4.75533e+06	5.42164e+06	NA	NA	NA	1.04039e+06	947412
278	325.72	1374.99	475.015				ION=[M+H+H]2+			4.17711e+06	5.48739e+06	4.77648e+06	4.5287e+06	NA	NA	NA	0	0	4.08197e+06	4.60244e+06	5.40677e+06	NA	NA	NA	991400	1.06601e+06
280	327.04	707.485	274.048				ION=[M+H]+			4598654	2.89759e+06	6.06603e+06	2.29532e+06	NA	NA	441234	0	0	2.0883e+06	4.03267e+06	3.2156e+06	NA	NA	NA	923623	979193
281	327.61	830.464	285.863				ION=[M+H]+			4.67036e+06	2.83252e+06	6.16062e+06	2.05499e+06	NA	NA	NA	0	0	2.51405e+06	5.38851e+06	3.00251e+06	NA	NA	NA	555105	2.02192e+06
282	327.76	1012.59	315.404				ION=[M+H]+			9484539	8.72358e+06	9.37649e+06	7.4135e+06	NA	NA	NA	0	0	7.65494e+06	1.45766e+07	9.83773e+06	NA	NA	NA	1.14602e+06	1.38079e+06
284	328.15	566.43	262.942				ION=[M+H]+			15614363	NA	NA	NA	NA	NA	NA	0	0	NA	NA	NA	61514.2	1.26473e+06	685971	4.50534e+06	4.33815e+06
285	328.25	430.307	211.758				ION=[M+H]+			1.6824e+06	2.21013e+06	2.17069e+06	1.98144e+06	529353	542007	452954	0	0	2.8156e+06	2.54583e+06	2.71822e+06	NA	NA	NA	1.16078e+06	1.19203e+06
286	328.33	466.377	229.497				ION=[M+H]+			1.92724e+06	2.02016e+06	2.29083e+06	2.19151e+06	296973	183511	202600	0	0	2.13747e+06	2.96193e+06	2.00414e+06	NA	NA	NA	461326	435804
287	328.39	476.176	211.032				ION=[M+H]+			2.10508e+06	2.2872e+06	2.18598e+06	2.79574e+06	778520	499395	362693	0	0	5.64022e+06	3.23524e+06	3.04173e+06	19595.3	38884.2	28004.2	1.41071e+06	1.77887e+06
288	328.59	496.272	226.735				ION=[M+H]+			2.2378e+06	1.73087e+06	1.71969e+06	1.84329e+06	3.76014e+06	NA	NA	0	0	3.92241e+06	3.0283e+06	2.52658e+06	NA	NA	NA	760608	942176
291	329.02	730.467	278.368				ION=[M+H]+			2.2678e+06	2.08294e+06	2.3865e+06	2.9305e+06	632404	335313	312856	0	0	2.47709e+06	2.83211e+06	3.98967e+06	105252	141560	107517	1.47178e+06	1.91599e+06
292	329.09	654.481	266.122				ION=[M+H]+			3.74694e+06	4.40959e+06	4.84188e+06	4.14629e+06	1.86015e+06	1.43803e+06	1.88947e+06	0	0	6.23356e+06	5.75859e+06	5.52792e+06	343951	424549	316077	3.60336e+06	3.89713e+06
294	329.19	704.483	269.188				ION=[M+H]+			6259850	6.12618e+06	8.2573e+06	8.07899e+06	NA	NA	NA	0	0	7.53894e+06	6.01291e+06	4.90812e+06	NA	NA	NA	4.52495e+06	3.30911e+06
296	330.27	1105.73	362.116				ION=[M+H]+			6408968	8.41933e+06	7.01223e+06	6.94601e+06	NA	NA	NA	0	0	6.63597e+06	7.69687e+06	6.79973e+06	NA	NA	NA	877712	1.10771e+06
297	330.51	482.193	215.989				ION=[M+H]+			3.10177e+06	1.72778e+06	1.63451e+06	2.14897e+06	2.89888e+06	2.43455e+06	2.34145e+06	0	0	9.32532e+06	4.36555e+06	2.8838e+06	154074	171364	159837	2.31756e+06	3.74192e+06
298	331.2	453.265	229.756				ION=[M+H]+			2134451	965113	1.75348e+06	1.9663e+06	2.24657e+06	3.4779e+06	4.19054e+06	0	0	2.35464e+06	1.38574e+06	2.24279e+06	118756	85129.1	674287	1.5079e+06	3.47895e+06
299	331.95	1270.91	451.45				ION=[M+H+H]2+			3.18368e+06	4.18234e+06	3.5901e+06	3.58174e+06	NA	NA	NA	0	0	2.13356e+06	2.50223e+06	3.6314e+06	NA	NA	NA	524971	651999
300	331.95	1330.97	464.065				ION=[M+H+H]2+			4.11546e+06	5.4064e+06	4.58625e+06	4.90922e+06	NA	NA	NA	0	0	3.65574e+06	4.25099e+06	5.6181e+06	NA	NA	NA	1.00384e+06	1.19333e+06
301	332.99	369.36	212.411				ION=[M+H]+			21435510	1.04589e+07	1.18224e+07	1.12905e+07	8.37703e+06	7.33203e+06	5.79374e+06	0	0	4.39465e+07	3.29438e+07	3.50962e+07	1.40847e+06	3.17438e+06	1.54846e+06	9.91401e+06	1.15432e+07
302	333.01	1286.94	454.476				ION=[M+H+H]2+			4385469	5.7611e+06	4.98577e+06	4.76312e+06	NA	NA	NA	0	0	4.19573e+06	4.87276e+06	5.48171e+06	NA	NA	NA	800297	1.13342e+06
303	333.27	1226.88	441.237				ION=[M+H+H]2+			3992922	5.24542e+06	4.66825e+06	4.71371e+06	NA	NA	NA	0	0	2.83142e+06	3.40625e+06	4.28216e+06	NA	NA	NA	772150	893806
304	333.78	787.601	277.411				ION=[M+H]+			23192548	3.04676e+07	2.70286e+07	2.76844e+07	NA	NA	NA	0	0	1.66839e+07	2.01312e+07	1.91571e+07	726258	NA	NA	4.88403e+06	4.96076e+06
305	333.81	395.343	210.11				ION=[M+H]+			3335516	1.11725e+06	2.91209e+06	1.7242e+06	NA	NA	NA	61452.8	0	3.10194e+06	2.60703e+06	2.11074e+06	NA	NA	NA	2.36376e+06	1.52303e+06
306	334.52	1182.86	429.957				ION=[M+H+H]2+			4766695	6.26191e+06	5.569e+06	5.48183e+06	NA	NA	NA	0	0	3.24375e+06	3.95445e+06	4.56751e+06	NA	NA	NA	763770	987607
307	334.78	1242.91	444.039				ION=[M+H+H]2+			5.15132e+06	6.76719e+06	5.88827e+06	5.6755e+06	NA	NA	NA	0	0	4.84013e+06	5.7659e+06	6.75341e+06	NA	NA	NA	1.1083e+06	1.30137e+06
308	336.22	1138.83	419.749				ION=[M+H+H]2+			4.96976e+06	6.52867e+06	5.42632e+06	5.57999e+06	NA	NA	NA	0	0	4.0706e+06	4.14725e+06	5.16401e+06	NA	NA	NA	1.07842e+06	934801
309	336.53	1121.8	335.808				ION=[M+H]+			5774517	7.58587e+06	6.50677e+06	6.64001e+06	NA	NA	NA	0	0	4.24758e+06	5.84913e+06	5.83955e+06	NA	NA	NA	781913	869931
310	337.41	1198.89	433.143				ION=[M+H+H]2+			5.41864e+06	7.11836e+06	6.27321e+06	6.14562e+06	NA	NA	NA	0	0	5.27812e+06	6.17292e+06	6.94979e+06	NA	NA	NA	1.10455e+06	1.29015e+06
311	338.15	454.267	216.809				ION=[M+H]+			3.78782e+06	NA	1.88523e+06	1.20807e+06	NA	NA	NA	0	0	1.48845e+06	1.50584e+06	1.59087e+06	1.25926e+06	1.22896e+06	1.24762e+06	941071	1.12232e+06
312	338.16	1094.8	408.644				ION=[M+H+H]2+			4.25626e+06	5.59137e+06	4.52696e+06	4.58899e+06	NA	NA	NA	0	0	2.93689e+06	3.59177e+06	3.9405e+06	NA	NA	NA	731848	749511
314	338.54	1077.77	328.969				ION=[M+H]+			7437245	9.77016e+06	8.91888e+06	8.71821e+06	NA	NA	NA	0	0	6.0422e+06	7.58281e+06	7.58384e+06	NA	NA	NA	1.34133e+06	1.36416e+06
315	340.18	1609.14	525.299				ION=[M+H+H]2+			3384995	4.4468e+06	4.09954e+06	4.42366e+06	NA	NA	NA	0	0	3.16919e+06	4.01716e+06	4.63119e+06	NA	NA	NA	617240	595123
316	340.22	1033.75	321.584				ION=[M+H]+			9463639	1.24322e+07	1.09183e+07	1.10297e+07	NA	NA	NA	0	0	7.41975e+06	9.3309e+06	9.99783e+06	NA	NA	NA	1.8329e+06	1.69678e+06
317	340.35	1137.83	338.443				ION=[M+H]+			23384996	3.07204e+07	2.70197e+07	2.55178e+07	130198	180505	NA	0	0	2.22819e+07	3.01249e+07	3.04972e+07	44492.5	43649.1	35720.6	4.06449e+06	4.18971e+06
318	340.56	1154.86	422.884				ION=[M+H+H]2+			20524562	2.69627e+07	2.26504e+07	2.21412e+07	180634	343461	84697.8	89498.8	28760.1	2.03864e+07	2.32774e+07	2.65653e+07	44339.8	42036.8	30763	4.97844e+06	4.96473e+06
319	341.61	1565.11	517.054				ION=[M+H+H]2+			4.49041e+06	5.89896e+06	4.92194e+06	5.18461e+06	NA	NA	NA	0	0	4.40363e+06	5.32715e+06	5.86573e+06	NA	NA	NA	891283	956063
320	343.29	1521.09	508.221				ION=[M+H+H]2+			5338471	7.01304e+06	6.39221e+06	6.60471e+06	NA	NA	NA	0	0	5.08638e+06	6.10314e+06	6.58424e+06	NA	NA	NA	1.19487e+06	1.54535e+06
321	344.47	989.721	314.77				ION=[M+H]+			12688140	1.66682e+07	1.44266e+07	1.36973e+07	NA	NA	NA	0	0	1.0378e+07	1.20091e+07	1.28457e+07	NA	NA	NA	2.38954e+06	2.51191e+06
322	344.61	1461.03	496.074				ION=[M+H+H]2+			3.01972e+06	3.96695e+06	3.60419e+06	3.55277e+06	NA	NA	NA	0	0	2.31588e+06	2.79963e+06	3.17208e+06	NA	NA	NA	477613	554021
323	344.74	395.376	215.122				ION=[M+H]+			4467093	2.08833e+06	2.42674e+06	2.3136e+06	1.46167e+06	1.30216e+06	1.03286e+06	0	0	1.00651e+07	6.86538e+06	5.57588e+06	121059	171089	112362	1.6831e+06	1.85764e+06
324	344.98	1477.06	499.16				ION=[M+H+H]2+			6434446	8.4528e+06	7.26651e+06	7.09336e+06	NA	NA	NA	0	0	6.09608e+06	7.12182e+06	7.94959e+06	NA	NA	NA	1.42693e+06	1.39412e+06
326	345.5	454.261	210.266				ION=[M+H]+			4887320	5.87614e+06	6.3746e+06	5.6038e+06	984555	562323	790193	0	0	6.74367e+06	6.21937e+06	6.87773e+06	781839	899870	792912	3.09403e+06	4.6455e+06
327	345.54	460.277	215.189				ION=[M+H]+			1.6368e+06	2.02625e+06	2.1046e+06	2.1354e+06	NA	NA	NA	0	0	2.15889e+06	2.18326e+06	2.27579e+06	253792	313537	309511	1.29256e+06	1.684e+06
328	345.59	734.567	286.911				ION=[M+H]+			2.20807e+06	2.51212e+06	2.91263e+06	2.27479e+06	NA	NA	NA	0	0	1.35985e+06	2.40169e+06	2.19567e+06	149831	166019	136941	606090	598886
329	345.83	445.37	229.113				ION=[M+H]+			10684397	NA	NA	NA	NA	NA	NA	0	0	NA	NA	NA	34442.4	NA	29991.5	3.55786e+06	3.48513e+06
330	345.86	364.297	209.754				ION=[M+H]+			2.67958e+06	3.52011e+06	2.9531e+06	2.72277e+06	NA	NA	NA	0	0	2.64043e+06	2.83806e+06	2.7901e+06	NA	NA	NA	729179	758293
332	346.69	1417	486.507				ION=[M+H+H]2+			4201575	5.51953e+06	4.60565e+06	4.50073e+06	NA	NA	NA	0	0	3.06533e+06	3.62838e+06	4.03298e+06	NA	NA	NA	776291	814652
333	347.01	1433.03	488.619				ION=[M+H+H]2+			6867328	9.02147e+06	8.04473e+06	8.07597e+06	NA	NA	NA	0	0	6.3753e+06	7.64382e+06	8.6107e+06	NA	NA	NA	1.37278e+06	1.49634e+06
334	347.33	945.696	307.548				ION=[M+H]+			58552272	7.6919e+07	6.78574e+07	6.74791e+07	403986	NA	NA	0	0	4.73652e+07	5.52876e+07	5.82129e+07	NA	NA	27899.7	1.12103e+07	1.1553e+07
336	347.96	962.725	377.555				ION=[M+H+H]2+			5.15768e+06	6.77554e+06	5.52267e+06	6.13227e+06	NA	NA	NA	0	0	5.01896e+06	5.0929e+06	5.51841e+06	NA	NA	NA	1.19816e+06	1.37495e+06
337	347.96	1372.98	476.096				ION=[M+H+H]2+			4.9414e+06	6.49142e+06	5.21033e+06	5.32961e+06	NA	NA	NA	0	0	3.63784e+06	4.13535e+06	4.63244e+06	NA	NA	NA	756431	719656
338	348.91	1389.01	478.042				ION=[M+H+H]2+			6802130	8.93582e+06	7.92063e+06	7.67263e+06	NA	NA	NA	0	0	6.56687e+06	7.42884e+06	8.57016e+06	NA	NA	NA	1.55465e+06	1.49634e+06
339	350.12	1328.95	466.268				ION=[M+H+H]2+			5.20416e+06	6.8366e+06	6.04815e+06	5.76245e+06	NA	NA	NA	0	0	3.66363e+06	4.4336e+06	5.11468e+06	NA	NA	NA	890881	935394
340	350.65	1344.98	468.228				ION=[M+H+H]2+			5.9094e+06	7.76306e+06	6.37127e+06	6.90163e+06	NA	NA	NA	0	0	5.61861e+06	6.55048e+06	7.50875e+06	NA	NA	NA	1.42666e+06	1.32181e+06
341	351.33	1284.93	455.693				ION=[M+H+H]2+			4924554	6.46929e+06	5.4114e+06	5.06826e+06	NA	NA	NA	0	0	3.37081e+06	3.78892e+06	4.41969e+06	NA	NA	NA	1.06722e+06	934809
342	351.58	1300.96	457.338				ION=[M+H+H]2+			4350177	5.71474e+06	4.53799e+06	4.31699e+06	NA	NA	NA	0	0	4.10828e+06	4.5938e+06	6.09364e+06	NA	NA	NA	1.14737e+06	1.13995e+06
343	352.08	821.617	300.906				ION=[M+H]+			4.98005e+06	6.54219e+06	5.71857e+06	5.25078e+06	NA	NA	NA	0	0	4.24662e+06	3.87949e+06	3.22719e+06	NA	NA	NA	1.0734e+06	950539
344	352.13	1240.9	445.011				ION=[M+H+H]2+			3.34068e+06	4.38859e+06	4.23712e+06	3.40042e+06	NA	NA	NA	0	0	2.22214e+06	2.25782e+06	3.56462e+06	NA	NA	NA	1.01938e+06	658761
345	354.42	417.369	217.4				ION=[M+H]+			2950992	NA	NA	NA	NA	NA	NA	0	0	NA	2.2027e+06	NA	75766.4	NA	NA	957185	1.26038e+06
346	355.52	609.46	267.746				ION=[M+H]+			2.06076e+06	2.35819e+06	2.71833e+06	1.97288e+06	NA	NA	NA	0	0	2.10998e+06	2.78224e+06	2.78938e+06	30580.1	NA	28460	434563	449956
347	355.54	653.43	263.71				ION=[M+H]+			4.13469e+06	5.15326e+06	5.45402e+06	5.38215e+06	1.12914e+06	863059	585594	0	0	6.46379e+06	5.11369e+06	5.03582e+06	178688	174921	198639	2.41419e+06	2.9305e+06
348	355.6	578.426	253.256				ION=[M+H]+			2.86422e+06	3.44287e+06	3.66197e+06	3.98301e+06	2.0812e+06	2.07741e+06	1.71684e+06	0	0	8.03292e+06	4.40196e+06	4.94975e+06	412910	373299	407955	4.87083e+06	4.93468e+06
349	355.71	372.314	204.893				ION=[M+H]+			14931720	NA	NA	NA	NA	NA	NA	0	0	404247	760170	NA	39810.1	34881.2	56196.4	4.1957e+06	4.39811e+06
350	355.78	382.207	201.163				ION=[M+H]+			4.90101e+06	5.82994e+06	6.46486e+06	6.93317e+06	4.27134e+06	4.21526e+06	3.84015e+06	0	143944	1.37173e+07	5.82818e+06	8.37326e+06	832574	822553	910435	8.59049e+06	8.90124e+06
351	355.81	430.263	214.192				ION=[M+H]+			2.63414e+06	729328	871845	1.27838e+06	2.14952e+06	2.79805e+06	3.2358e+06	0	189984	4.77807e+06	2.70159e+06	3.95558e+06	500128	510646	678456	2.47737e+06	6.58242e+06
352	355.81	654.413	266.149				ION=[M+H]+			2.76573e+06	3.10746e+06	2.26429e+06	3.74478e+06	1.42541e+06	1.01737e+06	785099	0	0	6.36553e+06	4.25059e+06	4.45695e+06	226474	241349	203332	2.86952e+06	3.71642e+06
353	356.03	1179.84	345.808				ION=[M+H]+			4.08606e+06	5.36777e+06	4.9328e+06	4.94251e+06	NA	NA	NA	0	0	3.14664e+06	3.76476e+06	4.09399e+06	NA	NA	NA	747539	771427
354	356.28	433.26	213.832				ION=[M+H]+			11178017	1.20905e+07	1.30734e+07	1.52825e+07	1.04253e+07	1.11801e+07	1.02787e+07	741051	855383	3.29362e+07	1.50593e+07	1.96651e+07	1.99661e+06	1.79791e+06	2.12685e+06	1.95275e+07	2.21999e+07
355	356.29	458.193	217.537				ION=[M+H]+			3403266	3.86885e+06	4.2141e+06	4.6737e+06	2.60678e+06	2.50971e+06	2.10577e+06	145907	123916	9.6587e+06	5.23041e+06	5.9835e+06	483053	495736	503616	4.66368e+06	6.10366e+06
356	357.19	480.383	224.765				ION=[M+H]+			2.84746e+06	2.52498e+06	2.20676e+06	1.93788e+06	NA	NA	NA	0	0	4.19297e+06	4.3762e+06	3.05784e+06	NA	NA	NA	2.14104e+06	1.82733e+06
357	357.96	1135.82	338.686				ION=[M+H]+			5374799	7.06077e+06	6.13521e+06	6.40007e+06	NA	NA	NA	0	0	4.37256e+06	5.15513e+06	5.78055e+06	NA	NA	NA	1.0931e+06	1.04123e+06
359	358.73	1195.87	347.891				ION=[M+H]+			16959972	2.228e+07	1.94418e+07	1.85412e+07	105735	165369	136788	0	0	1.7042e+07	2.07092e+07	2.18537e+07	33504.6	9638.43	42830.5	4.09647e+06	4.04336e+06
360	358.74	1623.16	527.712				ION=[M+H+H]2+			4.01503e+06	5.27447e+06	3.631e+06	4.69933e+06	NA	NA	NA	0	0	4.15758e+06	4.30513e+06	5.33092e+06	NA	NA	NA	805716	866684
361	359.06	1256.93	446.133				ION=[M+H+H]2+			3.23608e+06	3.79256e+06	3.19387e+06	4.53439e+06	NA	NA	NA	0	0	2.998e+06	4.97346e+06	3.70536e+06	NA	NA	NA	1.16446e+06	1.04562e+06
362	359.16	1152.85	422.29				ION=[M+H+H]2+			2891501	3.79851e+06	3.12514e+06	3.46145e+06	NA	NA	NA	0	0	2.08937e+06	2.4224e+06	3.20942e+06	NA	NA	NA	653622	778036
364	359.78	444.338	222.001				ION=[M+H]+			2.70769e+06	726403	781157	3.94914e+06	NA	NA	NA	0	0	1.9493e+06	1.90071e+06	1.39979e+06	NA	NA	NA	999559	1.18055e+06
365	359.96	1091.79	331.526				ION=[M+H]+			7463507	9.80466e+06	7.92198e+06	7.94137e+06	NA	NA	NA	0	0	5.48135e+06	6.74048e+06	6.95792e+06	NA	NA	NA	1.27465e+06	1.40861e+06
366	360.28	1579.13	519.288				ION=[M+H+H]2+			4.91124e+06	6.4518e+06	6.26252e+06	5.6418e+06	NA	NA	NA	0	0	4.76964e+06	5.73893e+06	6.86821e+06	NA	NA	NA	1.14811e+06	1.19183e+06
367	360.39	1212.9	436.085				ION=[M+H+H]2+			16970706	2.22941e+07	2.08477e+07	2.09785e+07	260251	318838	NA	0	0	1.91042e+07	2.06169e+07	2.4901e+07	42941.7	26872	59910.9	5.19443e+06	5.11943e+06
368	360.8	1108.82	411.514				ION=[M+H+H]2+			3.13226e+06	4.11479e+06	3.87855e+06	3.48335e+06	NA	NA	NA	0	0	2.42832e+06	2.7622e+06	3.54521e+06	NA	NA	NA	673271	776340
369	362.02	1535.1	510.386				ION=[M+H+H]2+			6384141	8.38672e+06	7.62416e+06	7.48179e+06	NA	NA	NA	0	0	5.64598e+06	7.02068e+06	8.56064e+06	NA	NA	NA	1.15178e+06	1.36499e+06
370	363.55	1491.08	501.279				ION=[M+H+H]2+			7152336	9.39588e+06	8.2939e+06	7.86099e+06	NA	NA	NA	0	0	7.00351e+06	7.49428e+06	9.44361e+06	NA	NA	NA	1.55884e+06	1.54334e+06
371	363.69	1475.05	499.188				ION=[M+H+H]2+			3.90202e+06	5.126e+06	4.62233e+06	4.70267e+06	NA	NA	NA	0	0	2.71208e+06	3.09293e+06	3.74088e+06	NA	NA	NA	652080	674213
372	364.53	1047.76	324.861				ION=[M+H]+			9804310	1.28797e+07	1.12695e+07	1.12176e+07	NA	NA	NA	0	0	7.48891e+06	9.34807e+06	9.5611e+06	NA	NA	NA	1.06484e+06	1.803e+06
373	365.62	1431.02	489.708				ION=[M+H+H]2+			4.3572e+06	5.72397e+06	5.05401e+06	2.69984e+06	NA	NA	NA	0	0	3.29917e+06	3.63608e+06	4.32028e+06	NA	NA	NA	828776	790387
374	365.64	1447.05	491.789				ION=[M+H+H]2+			6.7402e+06	8.85447e+06	7.3655e+06	7.96303e+06	NA	NA	NA	0	0	6.38583e+06	7.72329e+06	7.94922e+06	NA	NA	NA	1.46938e+06	1.61815e+06
375	366.33	1020.77	390.176				ION=[M+H+H]2+			5.48693e+06	7.20808e+06	6.0597e+06	6.7278e+06	NA	NA	NA	0	0	4.90476e+06	4.55895e+06	5.32377e+06	NA	NA	NA	1.21065e+06	1.02764e+06
376	366.97	1386.99	479.959				ION=[M+H+H]2+			4.25976e+06	5.59596e+06	4.73911e+06	4.95569e+06	NA	NA	NA	0	0	3.01775e+06	3.52418e+06	4.12524e+06	NA	NA	NA	820763	682082
377	367.16	1403.03	482.11				ION=[M+H+H]2+			5534468	7.27052e+06	6.82557e+06	6.60459e+06	NA	NA	NA	0	0	5.19647e+06	5.79926e+06	8.12002e+06	NA	NA	NA	1.4971e+06	1.25258e+06
378	368.39	1342.97	469.438				ION=[M+H+H]2+			3.94117e+06	5.17743e+06	4.28875e+06	4.54783e+06	NA	NA	NA	0	0	3.2882e+06	3.14951e+06	4.29762e+06	NA	NA	NA	986415	835536
380	369.82	994.583	310.898				ION=[M+H]+			5212870	4.91453e+06	5.04513e+06	4.02601e+06	NA	NA	NA	0	0	3.87411e+06	8.01155e+06	3.94925e+06	NA	NA	NA	339271	391686
381	370.8	706.444	272.261				ION=[M+H]+			3.11541e+06	3.58198e+06	2.62231e+06	4.5438e+06	3.78265e+06	3.40729e+06	3.02579e+06	0	0	8.93918e+06	4.48369e+06	5.159e+06	344508	518616	536961	4.39846e+06	5.4781e+06
382	370.96	752.309	294.617				ION=[M+H]+			2.59439e+06	2.92442e+06	1.93611e+06	2.28122e+06	2.85629e+06	1.42451e+06	998678	0	0	5.03083e+06	3.98726e+06	3.80064e+06	126623	171444	174391	5.61013e+06	6.23071e+06
383	370.98	614.452	258.59				ION=[M+H]+			11201646	1.47154e+07	1.38707e+07	1.27717e+07	NA	NA	NA	0	0	7.47337e+06	1.1312e+07	8.61364e+06	NA	NA	NA	1.73435e+06	1.40827e+06
384	371.05	815.399	305.513				ION=[M+H]+			2.28438e+06	1.90842e+06	1.19766e+06	1.42812e+06	2.50212e+06	1.57291e+06	1.25057e+06	0	0	3.77014e+06	2.40773e+06	2.56992e+06	200438	227863	231273	5.12927e+06	5.70839e+06
385	371.11	740.283	291.303				ION=[M+H]+			3.06072e+06	2.01144e+06	1.74952e+06	1.8524e+06	2.54586e+06	2.32087e+06	2.34633e+06	534813	487172	3.13209e+06	3.45805e+06	3.15167e+06	400226	410029	503274	6.87589e+06	7.64839e+06
386	371.13	788.381	302.177				ION=[M+H]+			4.15507e+06	2.98438e+06	2.68711e+06	2.74652e+06	3.73402e+06	2.66334e+06	2.04467e+06	0	0	5.86536e+06	3.80562e+06	3.80268e+06	305843	372922	363078	9.68968e+06	9.50334e+06
388	371.4	484.209	218.798				ION=[M+H]+			3.04641e+06	3.78794e+06	3.72477e+06	4.17974e+06	4.35851e+06	4.04e+06	3.78698e+06	0	0	8.83079e+06	4.68196e+06	5.28256e+06	564661	600865	576202	4.3753e+06	5.69829e+06
391	371.65	643.486	252.026				ION=[M+H]+			581246528	NA	NA	NA	NA	1.13905e+09	2.07952e+07	0	0	NA	NA	NA	NA	NA	1.71519e+08	2.60691e+07	2.52369e+07
392	371.73	705.461	269.184				ION=[M+H]+			3458796	3.86731e+06	4.56246e+06	3.69138e+06	2.38555e+06	2.12481e+06	2.06267e+06	0	0	6.96059e+06	4.56939e+06	4.61824e+06	267242	307454	284803	3.1705e+06	3.56439e+06
395	372.08	1359	470.771				ION=[M+H+H]2+			5.27486e+06	6.92947e+06	5.37263e+06	5.84199e+06	NA	NA	NA	0	0	4.50678e+06	2.21293e+06	6.84116e+06	NA	NA	NA	943616	1.15176e+06
396	372.41	687.513	261.471				ION=[M+H]+			10260032	NA	NA	9.3285e+06	NA	NA	NA	0	0	NA	NA	1.01385e+07	NA	NA	2.16454e+06	1.07127e+07	2.56386e+07
397	374.59	1254.91	447.682				ION=[M+H+H]2+			3589019	4.71482e+06	4.64637e+06	5.19731e+06	NA	NA	NA	0	0	2.70018e+06	3.57408e+06	3.86892e+06	NA	NA	NA	574184	766636
400	375.49	1314.97	459.877				ION=[M+H+H]2+			5565570	7.31138e+06	6.84976e+06	6.65212e+06	NA	NA	NA	0	0	5.23251e+06	6.08285e+06	7.22375e+06	NA	NA	NA	1.41666e+06	1.20072e+06
401	376.39	1637.17	531.38				ION=[M+H+H]2+			5705904	7.49573e+06	6.6249e+06	6.64915e+06	NA	NA	NA	0	0	5.5643e+06	6.22624e+06	7.43898e+06	NA	NA	NA	1.22607e+06	1.14357e+06
402	376.46	1210.89	436.645				ION=[M+H+H]2+			4146210	5.44679e+06	5.41687e+06	5.34394e+06	NA	NA	NA	0	0	3.56127e+06	3.68739e+06	4.4623e+06	NA	NA	NA	815627	875303
404	377.78	1270.94	450.194				ION=[M+H+H]2+			26371444	3.46436e+07	2.93299e+07	2.95172e+07	422552	615801	561937	273568	233299	2.37264e+07	2.87051e+07	3.29724e+07	99306.8	86869.8	107168	6.43973e+06	5.99519e+06
405	378.07	1253.92	357.313				ION=[M+H]+			10941383	1.43735e+07	1.3251e+07	1.2431e+07	108711	NA	NA	0	0	1.03894e+07	1.39714e+07	1.46699e+07	22805.1	26660.4	37552.8	2.45235e+06	2.26936e+06
406	378.2	1593.15	522.928				ION=[M+H+H]2+			6.98704e+06	9.17874e+06	8.01877e+06	7.87863e+06	NA	NA	NA	0	0	6.2591e+06	6.78884e+06	9.11186e+06	NA	NA	NA	1.27065e+06	1.44739e+06
407	378.85	1166.86	426.079				ION=[M+H+H]2+			4289216	5.63466e+06	4.94711e+06	5.0155e+06	NA	NA	NA	0	0	3.36344e+06	3.50617e+06	4.16882e+06	NA	NA	NA	618014	663507
408	379.11	1149.83	341.081				ION=[M+H]+			4895936	6.43169e+06	5.32117e+06	5.31139e+06	NA	NA	NA	0	0	3.7314e+06	4.688e+06	4.94056e+06	NA	NA	NA	873862	770125
409	379.61	456.383	226.197				ION=[M+H]+			12331962	2.80695e+06	2.26369e+06	2.00579e+06	NA	152343	NA	0	0	3.99321e+06	4.21141e+06	3.95601e+06	NA	NA	64618.1	4.24249e+06	4.23022e+06
410	380.5	1533.09	511.818				ION=[M+H+H]2+			3.73835e+06	4.911e+06	4.70242e+06	4.23043e+06	NA	NA	NA	0	0	2.60322e+06	3.29923e+06	3.46554e+06	NA	NA	NA	604123	697603
411	380.53	1549.12	513.413				ION=[M+H+H]2+			8.10964e+06	1.06535e+07	9.12444e+06	9.01327e+06	NA	NA	NA	0	0	7.64929e+06	8.39628e+06	1.00615e+07	NA	NA	NA	1.50305e+06	1.71408e+06
412	382.01	1489.06	503.283				ION=[M+H+H]2+			4506806	5.9205e+06	5.04892e+06	5.317e+06	NA	NA	NA	0	0	3.14757e+06	4.00209e+06	4.39586e+06	NA	NA	NA	699002	811356
413	382.79	1505.09	505.204				ION=[M+H+H]2+			8333554	1.09476e+07	9.37076e+06	9.2267e+06	NA	NA	NA	0	0	8.09305e+06	8.83677e+06	9.9825e+06	NA	NA	NA	1.73679e+06	1.70302e+06
414	384.2	797.616	301.745				ION=[M+H]+			23974184	3.14944e+07	2.73991e+07	2.65871e+07	NA	NA	NA	0	0	1.34743e+07	1.18946e+07	1.47781e+07	NA	NA	NA	4.91764e+06	4.66575e+06
415	384.4	1445.04	492.896				ION=[M+H+H]2+			5408171	7.10461e+06	5.9932e+06	6.03807e+06	NA	NA	NA	0	0	3.81138e+06	3.9325e+06	5.01671e+06	NA	NA	NA	866014	887840
417	385.18	1461.07	494.993				ION=[M+H+H]2+			7908969	1.03899e+07	9.35199e+06	9.07637e+06	NA	NA	NA	0	0	7.61558e+06	8.56631e+06	1.01952e+07	NA	NA	NA	1.77439e+06	1.58903e+06
418	386.68	1061.78	328.224				ION=[M+H]+			34411348	4.52055e+07	4.08627e+07	4.02349e+07	NA	NA	80383.2	0	39019.8	2.91266e+07	3.36716e+07	3.48655e+07	20026.6	13088.6	NA	6.9123e+06	7.07847e+06
419	386.78	1401.01	483.313				ION=[M+H+H]2+			5512543	7.24172e+06	6.30919e+06	6.04469e+06	NA	NA	NA	0	0	3.92513e+06	4.33714e+06	5.01253e+06	NA	NA	NA	901054	1.13799e+06
420	387.1	1078.81	404.244				ION=[M+H+H]2+			10294235	1.35233e+07	1.21738e+07	1.20167e+07	NA	NA	NA	0	0	8.33024e+06	1.0022e+07	1.11919e+07	NA	NA	NA	2.22449e+06	2.29277e+06
421	387.66	1417.04	484.342				ION=[M+H+H]2+			7245926	9.51883e+06	8.49859e+06	8.24728e+06	NA	NA	NA	0	0	6.60816e+06	8.61304e+06	9.49247e+06	NA	NA	NA	1.54197e+06	1.64986e+06
422	388.99	1356.98	472.637				ION=[M+H+H]2+			5117949	6.72335e+06	6.00536e+06	6.05977e+06	NA	NA	NA	0	0	4.01008e+06	4.60989e+06	5.30335e+06	NA	NA	NA	1.02702e+06	1.00192e+06
423	389.18	1739.24	548.468				ION=[M+H+H]2+			4842251	6.36117e+06	5.16617e+06	5.35199e+06	NA	NA	NA	0	0	4.17957e+06	5.43599e+06	5.96522e+06	NA	NA	NA	926538	931667
424	389.99	397.392	220.036				ION=[M+H]+			4869150	3.08184e+06	3.17385e+06	3.27357e+06	430123	345663	394519	0	0	9.82543e+06	7.26943e+06	8.56614e+06	111899	102388	63482	1.65883e+06	1.59801e+06
427	390.79	438.313	211.138				ION=[M+H]+			6.52353e+06	7.65371e+06	8.60512e+06	6.38417e+06	NA	NA	NA	0	0	7.87794e+06	6.76772e+06	5.11012e+06	NA	NA	NA	2.16083e+06	2.4644e+06
428	390.95	1312.96	462.032				ION=[M+H+H]2+			4780946	6.28063e+06	5.33113e+06	5.67468e+06	NA	NA	NA	0	0	3.98666e+06	4.26013e+06	4.6722e+06	NA	NA	NA	890491	916920
429	391.08	1373.01	473.798				ION=[M+H+H]2+			7166749	9.41482e+06	8.29444e+06	8.38277e+06	NA	NA	NA	0	0	7.07285e+06	8.19715e+06	9.06143e+06	NA	NA	NA	1.58915e+06	1.42435e+06
430	391.46	1695.21	541.631				ION=[M+H+H]2+			5522557	7.25487e+06	6.09895e+06	6.1674e+06	NA	NA	NA	0	0	4.80082e+06	6.12756e+06	6.79262e+06	NA	NA	NA	1.1499e+06	1.23195e+06
431	393.85	482.398	228.664				ION=[M+H]+			14611911	NA	NA	NA	NA	NA	NA	0	0	NA	NA	549304	NA	NA	NA	4.82541e+06	5.1952e+06
432	394.81	1268.93	450.672				ION=[M+H+H]2+			4636986	4.23706e+06	6.1166e+06	5.90284e+06	NA	NA	NA	0	0	3.93351e+06	4.68222e+06	5.41122e+06	NA	NA	NA	969398	920638
433	395	1651.19	533.838				ION=[M+H+H]2+			6223725	8.17598e+06	7.78226e+06	7.08301e+06	NA	NA	NA	0	0	6.00688e+06	6.91724e+06	7.26357e+06	NA	NA	NA	1.46483e+06	1.29409e+06
434	395.84	1328.99	463.822				ION=[M+H+H]2+			27697022	3.6385e+07	3.20019e+07	3.18186e+07	511981	732363	627218	314366	278392	2.76762e+07	3.24458e+07	3.64613e+07	156629	117836	109962	6.33827e+06	7.18696e+06
435	395.94	1311.96	365.424				ION=[M+H]+			7265267	9.54424e+06	8.34808e+06	8.53755e+06	NA	NA	NA	0	0	6.98967e+06	8.89793e+06	9.55502e+06	NA	NA	NA	1.46688e+06	1.41974e+06
436	396.45	1607.16	525.688				ION=[M+H+H]2+			7.36546e+06	9.67585e+06	8.26913e+06	8.26186e+06	NA	NA	NA	0	0	6.66408e+06	7.66208e+06	9.17748e+06	NA	NA	NA	1.30977e+06	1.64115e+06
437	397.09	1224.9	439.941				ION=[M+H+H]2+			4.04082e+06	5.30834e+06	4.95464e+06	4.76715e+06	NA	NA	NA	0	0	2.92145e+06	3.62505e+06	4.02094e+06	NA	NA	NA	757393	860568
438	397.59	961.727	311.963				ION=[M+H]+			24526564	3.22201e+07	2.86401e+07	2.82221e+07	348215	NA	1.34348e+06	402789	365563	1.08964e+07	1.14875e+07	1.22955e+07	NA	NA	NA	4.07086e+06	4.42612e+06
439	399	1563.13	517.291				ION=[M+H+H]2+			7958696	1.04552e+07	9.88029e+06	9.4393e+06	NA	NA	NA	0	0	7.46865e+06	9.08965e+06	1.01064e+07	NA	NA	NA	1.78627e+06	1.84156e+06
440	400.01	705.485	275.108				ION=[M+H]+			5175725	5.94279e+06	6.82724e+06	7.09592e+06	NA	NA	NA	0	0	5.2269e+06	6.0923e+06	6.82868e+06	NA	NA	NA	1.46313e+06	1.68858e+06
441	400.27	353.33	206.389				ION=[M+H]+			32873600	NA	NA	NA	NA	NA	NA	0	0	NA	NA	103467	NA	NA	NA	8.81707e+06	9.40006e+06
442	400.71	1503.08	506.018				ION=[M+H+H]2+			4.91817e+06	6.4609e+06	5.31625e+06	5.24552e+06	NA	NA	NA	0	0	3.55401e+06	4.13754e+06	4.35849e+06	NA	NA	NA	723267	914404
443	401.21	1180.88	428.654				ION=[M+H+H]2+			4.66075e+06	6.12273e+06	5.20136e+06	4.89577e+06	NA	NA	NA	0	0	3.5945e+06	4.19635e+06	4.56813e+06	NA	NA	NA	858749	819047
444	401.35	815.567	290.371				ION=[M+H]+			6.26992e+06	7.40358e+06	7.32833e+06	7.80603e+06	NA	NA	NA	0	0	4.98361e+06	9.6361e+06	8.21574e+06	NA	NA	NA	1.92272e+06	1.45888e+06
445	401.57	414.349	214.216				ION=[M+H]+			8466225	9.31762e+06	1.11677e+07	9.88307e+06	1.80837e+06	1.51816e+06	1.3704e+06	0	0	1.09377e+07	1.07595e+07	9.57512e+06	214598	257237	191561	3.2547e+06	3.51559e+06
446	401.86	1519.11	508.009				ION=[M+H+H]2+			8276205	1.08723e+07	9.68293e+06	1.00499e+07	NA	NA	NA	0	0	7.89388e+06	9.65897e+06	1.11738e+07	NA	NA	NA	1.62798e+06	1.95244e+06
447	402.75	1841.31	565.33				ION=[M+H+H]2+			4.01025e+06	5.26818e+06	4.97119e+06	4.83197e+06	NA	NA	NA	0	0	3.39816e+06	4.53351e+06	5.12843e+06	NA	NA	NA	771143	853687
448	403.26	1459.05	496.111				ION=[M+H+H]2+			4905464	6.44421e+06	6.42791e+06	5.30396e+06	NA	NA	NA	0	0	3.35553e+06	4.36292e+06	5.06558e+06	NA	NA	NA	887873	1.03031e+06
449	404.4	1475.08	498.153				ION=[M+H+H]2+			8595104	1.12912e+07	9.90963e+06	9.61082e+06	NA	NA	NA	0	0	7.57811e+06	9.66038e+06	1.00784e+07	NA	NA	NA	1.62776e+06	1.89218e+06
450	404.4	397.355	212.435				ION=[M+H]+			4447529	5.7957e+06	5.86669e+06	5.56671e+06	NA	NA	NA	0	0	3.47115e+06	4.30251e+06	3.23953e+06	NA	NA	NA	1.25136e+06	1.18833e+06
451	404.72	1797.28	558.745				ION=[M+H+H]2+			4742066	6.22956e+06	3.5595e+06	5.97333e+06	NA	NA	NA	0	0	4.09913e+06	4.16788e+06	6.23211e+06	NA	NA	NA	1.00171e+06	1.0411e+06
452	405.49	1119.82	338.163				ION=[M+H]+			24811634	3.25946e+07	2.97658e+07	2.84112e+07	NA	NA	NA	0	0	2.03899e+07	2.43197e+07	2.57117e+07	NA	NA	NA	4.23678e+06	4.41114e+06
453	405.5	1136.85	417.657				ION=[M+H+H]2+			13406382	1.76117e+07	1.5026e+07	1.43903e+07	NA	NA	NA	0	0	1.03508e+07	1.19765e+07	1.28612e+07	NA	NA	NA	2.24929e+06	2.75794e+06
454	405.68	1415.02	485.625				ION=[M+H+H]2+			5139195	6.75126e+06	6.24798e+06	5.69538e+06	NA	NA	NA	0	0	3.38362e+06	4.43435e+06	5.25168e+06	NA	NA	NA	802810	869087
455	405.74	394.308	210.289				ION=[M+H]+			2.87272e+06	2.37799e+06	3.5005e+06	3.29934e+06	NA	NA	NA	0	0	NA	NA	NA	891980	932057	883008	1.26352e+06	1.50192e+06
456	407.19	1753.26	552.177				ION=[M+H+H]2+			5759466	7.5661e+06	7.28591e+06	7.09455e+06	NA	NA	NA	0	0	5.41324e+06	6.70287e+06	7.38411e+06	NA	NA	NA	1.16255e+06	1.27246e+06
457	408.33	406.308	213.571				ION=[M+H]+			15028476	3.4344e+06	2.98621e+06	2.84091e+06	215135	960553	NA	0	0	3.73322e+06	3.24901e+06	3.09581e+06	NA	810398	5.55727e+06	1.37633e+06	1.23551e+06
458	408.52	1371	475.028				ION=[M+H+H]2+			5.05005e+06	6.63415e+06	5.60237e+06	5.49085e+06	NA	NA	NA	0	0	3.63651e+06	4.46911e+06	4.73071e+06	NA	NA	NA	713581	938776
459	408.83	1431.06	487.543				ION=[M+H+H]2+			7.76472e+06	1.02004e+07	9.64767e+06	8.96852e+06	NA	NA	NA	0	0	7.1243e+06	9.27724e+06	1.00976e+07	NA	NA	NA	1.89992e+06	1.85108e+06
460	409.46	1709.23	544.661				ION=[M+H+H]2+			6379663	8.38084e+06	7.5668e+06	7.7364e+06	NA	NA	NA	0	0	6.19807e+06	7.57646e+06	8.19359e+06	NA	NA	NA	1.19288e+06	1.47909e+06
461	411.54	1326.97	464.887				ION=[M+H+H]2+			4.18868e+06	5.50259e+06	4.94758e+06	4.75508e+06	NA	NA	NA	0	0	3.20871e+06	3.6939e+06	4.21195e+06	NA	NA	NA	779978	754707
462	412.17	1665.2	537.623				ION=[M+H+H]2+			6777741	8.90378e+06	8.43349e+06	7.55922e+06	NA	NA	NA	0	0	6.51192e+06	7.77293e+06	8.42715e+06	NA	NA	NA	1.47181e+06	1.57864e+06
463	412.38	1387.03	477.909				ION=[M+H+H]2+			26709802	3.50881e+07	3.24886e+07	3.12275e+07	599260	828393	658150	346325	398058	2.66411e+07	3.1298e+07	3.56317e+07	102284	120247	110088	6.57794e+06	6.61276e+06
464	414	1621.18	529.382				ION=[M+H+H]2+			6841661	8.98776e+06	8.35795e+06	7.96279e+06	NA	NA	NA	0	0	6.39183e+06	7.80758e+06	9.05441e+06	NA	NA	NA	1.37294e+06	1.26916e+06
465	414.17	412.297	198.719				ION=[M+H]+			10102285	1.32712e+07	9.85899e+06	9.94809e+06	NA	NA	NA	0	0	7.25603e+06	5.94904e+06	6.43476e+06	NA	NA	NA	2.322e+06	1.36924e+06
466	415.51	479.408	231.641				ION=[M+H]+			1908887	2.50767e+06	2.2116e+06	2.2534e+06	NA	NA	NA	0	0	2.66064e+06	2.80559e+06	2.48521e+06	NA	NA	NA	1.19265e+06	621453
468	415.77	728.519	277.228				ION=[M+H]+			4356833	2.87535e+06	5.74705e+06	3.37019e+06	787941	649125	455610	0	0	3.3964e+06	3.8613e+06	5.29581e+06	NA	NA	70664.9	1.57666e+06	1.69237e+06
472	416.48	404.221	202.307				ION=[M+H]+			3981602	3.6614e+06	3.45768e+06	3.65141e+06	2.17424e+06	1.98346e+06	1.47432e+06	171413	0	6.16924e+06	4.22968e+06	4.50986e+06	219243	198802	228552	3.82206e+06	5.06888e+06
473	416.86	457.297	221.22				ION=[M+H]+			2.66224e+06	1.71233e+06	2.31174e+06	3.07432e+06	2.3013e+06	3.44183e+06	3.95946e+06	182032	219776	4.4199e+06	2.59057e+06	4.31193e+06	278350	338778	441040	1.96557e+06	6.65263e+06
474	416.9	662.476	266.245				ION=[M+H]+			8734528	1.14744e+07	1.0893e+07	9.79527e+06	NA	NA	NA	0	0	7.73373e+06	8.70841e+06	7.49852e+06	NA	NA	NA	1.96905e+06	2.03013e+06
475	416.94	504.304	229.449				ION=[M+H]+			11424554	NA	NA	NA	2.61706e+06	900115	654587	0	0	NA	NA	NA	3.37337e+06	3.70671e+06	3.41252e+06	5.42202e+06	5.88947e+06
476	417.26	853.594	298.378				ION=[M+H]+			4712577	6.19082e+06	5.94549e+06	5.26793e+06	NA	NA	NA	0	0	2.68918e+06	4.06813e+06	3.01473e+06	NA	NA	NA	1.47629e+06	1.30215e+06
478	418.4	1577.15	519.569				ION=[M+H+H]2+			7.21784e+06	9.48193e+06	8.40852e+06	7.57262e+06	NA	NA	NA	0	0	6.45698e+06	7.67857e+06	8.02517e+06	NA	NA	NA	1.24238e+06	1.47371e+06
479	419.92	1517.09	508.875				ION=[M+H+H]2+			3.84429e+06	5.05017e+06	4.37651e+06	4.63419e+06	NA	NA	NA	0	0	2.71595e+06	3.2487e+06	3.75157e+06	NA	NA	NA	652983	760728
480	420.16	385.335	209.337				ION=[M+H]+			70830696	746086	674714	607764	1.4987e+06	1.43917e+06	1.09842e+06	0	0	809179	768765	744582	144135	NA	190996	1.85171e+07	1.8635e+07
481	420.22	443.387	225.797				ION=[M+H]+			9169483	NA	NA	NA	318463	330552	NA	0	0	NA	NA	NA	NA	NA	111219	3.10236e+06	2.67716e+06
482	420.44	505.449	242.033				ION=[M+H]+			20160136	4.48937e+06	4.60828e+06	4.49459e+06	NA	NA	NA	0	0	2.84605e+07	2.50005e+07	3.54671e+07	NA	NA	NA	4.52074e+06	3.9737e+06
483	421.1	1533.12	510.39				ION=[M+H+H]2+			7399089	9.72004e+06	7.86484e+06	8.25432e+06	NA	NA	NA	0	0	6.14422e+06	8.08387e+06	9.2978e+06	NA	NA	NA	1.49212e+06	1.55376e+06
484	423.56	1194.89	432.365				ION=[M+H+H]2+			11237611	1.47626e+07	1.37445e+07	1.361e+07	NA	NA	NA	0	0	9.60335e+06	1.03376e+07	1.18184e+07	NA	NA	NA	2.36295e+06	2.19306e+06
485	423.66	1811.3	561.259				ION=[M+H+H]2+			5275702	6.93059e+06	6.4232e+06	6.8181e+06	NA	NA	NA	0	0	4.59213e+06	6.27435e+06	7.36576e+06	NA	NA	NA	1.09908e+06	1.16653e+06
486	423.91	363.314	207.293				ION=[M+H]+			12178261	NA	NA	NA	NA	NA	NA	0	0	NA	NA	NA	179683	NA	NA	3.58886e+06	3.77486e+06
487	423.99	1177.86	347.708				ION=[M+H]+			15011223	1.97199e+07	1.81919e+07	1.8046e+07	NA	NA	NA	0	0	1.27927e+07	1.47144e+07	1.55248e+07	NA	NA	NA	3.14513e+06	3.37049e+06
488	425.11	1429.04	488.801				ION=[M+H+H]2+			4.19248e+06	5.50758e+06	5.26733e+06	4.96672e+06	NA	NA	NA	0	0	2.95401e+06	3.75302e+06	4.0196e+06	NA	NA	NA	667660	748248
489	425.48	1767.27	554.732				ION=[M+H+H]2+			6.29353e+06	8.26768e+06	8.02671e+06	7.39921e+06	NA	NA	NA	0	0	5.55113e+06	7.1054e+06	7.96017e+06	NA	NA	NA	1.36087e+06	1.30531e+06
491	425.55	579.426	254.225	61.32	LPC 22:0	C30H62NO7P	ION=[M+H]+			2537360	2.75088e+06	3.347e+06	2.63218e+06	NA	NA	NA	0	0	2.27163e+06	2.97828e+06	2.95118e+06	NA	NA	NA	577036	859260
492	425.92	1489.1	501.213				ION=[M+H+H]2+			8.30392e+06	1.09087e+07	8.45995e+06	8.89571e+06	NA	NA	NA	0	0	6.48834e+06	8.99271e+06	9.96221e+06	NA	NA	NA	1.65148e+06	1.59734e+06
493	426.66	436.254	210.93				ION=[M+H]+			2.61699e+06	2.78815e+06	3.45204e+06	3.1511e+06	681014	455929	390895	0	0	4.91386e+06	3.95798e+06	3.36741e+06	NA	NA	NA	1.00985e+06	1.30856e+06
494	426.87	354.251	198.397				ION=[M+H]+			4723434	4.83118e+06	5.59681e+06	5.33632e+06	1.04531e+06	673112	637147	0	0	8.66926e+06	7.25934e+06	5.73933e+06	34056.8	NA	NA	1.47259e+06	1.78226e+06
495	427.68	1723.25	547.691				ION=[M+H+H]2+			7156064	9.40078e+06	7.32675e+06	7.3199e+06	NA	NA	NA	0	0	6.18485e+06	8.16059e+06	8.40066e+06	NA	NA	NA	1.49901e+06	1.38343e+06
498	429.22	1445.07	490.746				ION=[M+H+H]2+			29017910	3.81203e+07	3.40276e+07	3.4929e+07	788097	883047	830175	311166	334854	2.96519e+07	3.31416e+07	3.85861e+07	144146	110414	179734	7.4008e+06	7.49058e+06
499	430.9	674.406	283.559				ION=[M+H]+			3.36011e+06	4.18442e+06	4.43228e+06	4.49337e+06	NA	NA	NA	0	0	5.77939e+06	4.73637e+06	5.40811e+06	NA	NA	NA	1.59815e+06	2.05996e+06
500	431.05	396.375	213.48				ION=[M+H]+			5506085	7.23324e+06	3.01948e+06	7.67168e+06	NA	NA	NA	0	0	6.48342e+06	8.14898e+06	8.84722e+06	53985.9	NA	171114	4.08309e+06	4.58203e+06
501	431.49	1679.22	540.651				ION=[M+H+H]2+			7420580	9.74827e+06	7.24027e+06	7.90202e+06	NA	NA	NA	0	0	6.2843e+06	8.13259e+06	8.40012e+06	NA	NA	NA	1.60351e+06	1.56777e+06
503	433.82	616.445	262.156				ION=[M+H]+			2.28081e+06	2.48358e+06	2.12504e+06	2.41463e+06	NA	NA	NA	0	0	4.88963e+06	3.50533e+06	3.07694e+06	NA	NA	NA	687620	622536
505	435.05	1635.19	531.814				ION=[M+H+H]2+			7.04202e+06	9.25096e+06	9.23877e+06	9.3992e+06	NA	NA	NA	0	0	7.5412e+06	8.4424e+06	1.02229e+07	NA	NA	NA	1.73159e+06	1.89259e+06
506	435.32	484.414	234.626				ION=[M+H]+			18014560	545077	430595	492928	NA	NA	NA	0	0	1.26633e+06	731069	694323	NA	NA	47468.7	5.8486e+06	5.48093e+06
508	436.81	550.417	297.683				ION=[M+H]+			1.63576e+06	1.64396e+06	1.60332e+06	2.38573e+06	NA	NA	NA	0	0	1.26799e+06	2.40135e+06	2.34016e+06	NA	32834.5	NA	367698	369761
509	437.58	1591.17	523.516				ION=[M+H+H]2+			8.09059e+06	1.06284e+07	9.65224e+06	9.03946e+06	NA	NA	NA	0	0	7.2372e+06	9.05949e+06	1.10052e+07	NA	NA	NA	1.5187e+06	1.87205e+06
510	439.26	1531.11	512.166				ION=[M+H+H]2+			4569106	6.00234e+06	5.08215e+06	4.46556e+06	NA	NA	NA	0	0	2.88435e+06	3.55948e+06	3.92854e+06	NA	NA	NA	661398	776286
511	439.3	1869.34	569.464				ION=[M+H+H]2+			5306624	6.88059e+06	6.99991e+06	6.7098e+06	NA	NA	NA	0	0	5.16193e+06	7.49542e+06	8.00413e+06	NA	NA	NA	1.12761e+06	1.23764e+06
512	440.88	1825.32	564.283				ION=[M+H+H]2+			6.96333e+06	9.14759e+06	8.17424e+06	8.77465e+06	NA	NA	NA	0	0	6.24908e+06	8.42816e+06	9.1945e+06	NA	NA	NA	1.42698e+06	1.44107e+06
514	442.28	1235.91	357.153				ION=[M+H]+			8817491	1.15834e+07	1.0548e+07	9.50538e+06	NA	NA	NA	0	0	5.24352e+06	8.74689e+06	8.14002e+06	NA	NA	NA	1.28798e+06	1.23591e+06
516	442.72	1547.14	513.451				ION=[M+H+H]2+			7.92394e+06	1.04095e+07	9.97284e+06	1.00817e+07	NA	NA	NA	0	0	7.7901e+06	1.01863e+07	1.10447e+07	NA	NA	NA	1.74831e+06	1.83852e+06
517	442.96	1252.93	446.065				ION=[M+H+H]2+			13117998	1.72329e+07	1.57228e+07	1.60888e+07	NA	NA	NA	0	0	1.04182e+07	1.15455e+07	1.30003e+07	NA	NA	NA	2.48907e+06	2.7081e+06
518	444.31	1781.29	556.74				ION=[M+H+H]2+			7078911	9.29943e+06	7.85817e+06	9.23459e+06	NA	NA	NA	0	0	6.87629e+06	9.59245e+06	9.00934e+06	NA	NA	NA	1.7531e+06	1.68945e+06
519	445.14	678.554	268.307				ION=[M+H]+			8068750	9.22179e+06	8.90208e+06	8.96218e+06	NA	NA	NA	0	0	8.29292e+06	1.24007e+07	1.08155e+07	NA	NA	NA	1.21036e+06	1.04048e+06
520	447.35	1503.11	505.104				ION=[M+H+H]2+			35005688	4.59863e+07	4.08642e+07	4.05396e+07	956366	956916	915959	526672	464898	3.27603e+07	3.81749e+07	4.32922e+07	180890	172541	190298	8.67621e+06	8.67626e+06
523	447.54	1737.26	550.793				ION=[M+H+H]2+			8032053	1.05515e+07	1.01522e+07	9.11132e+06	NA	NA	NA	0	0	7.2206e+06	9.04624e+06	1.06205e+07	NA	NA	NA	1.7902e+06	1.81143e+06
524	447.77	425.423	227.66				ION=[M+H]+			5.37957e+06	3.48116e+06	3.64654e+06	3.91086e+06	232429	258236	194437	0	0	9.9408e+06	8.26774e+06	9.40153e+06	25561.3	82988.7	30665.1	1.51861e+06	1.73785e+06
525	448.29	648.45	286.867				ION=[M+H]+			2148484	1.96068e+06	2.83404e+06	2.22029e+06	NA	NA	NA	0	0	2.42756e+06	2.10658e+06	1.71262e+06	NA	NA	NA	258442	292033
526	448.88	994.571	314.075				ION=[M+H]+			19637728	2.36736e+07	2.59039e+07	2.39525e+07	NA	NA	NA	0	0	1.18778e+07	2.23167e+07	1.58761e+07	NA	NA	NA	2.33655e+06	2.15275e+06
527	449.12	855.609	300.468				ION=[M+H]+			9092985	1.19453e+07	1.03301e+07	1.05148e+07	NA	NA	NA	0	0	2.54872e+06	7.37968e+06	5.35622e+06	NA	NA	NA	735095	620999
528	451.31	374.318	204.042				ION=[M+H]+			7150599	7.62351e+06	8.20129e+06	1.04291e+07	NA	NA	NA	0	0	1.18703e+07	9.75992e+06	1.10608e+07	NA	NA	NA	2.72458e+06	3.01163e+06
529	451.72	1693.24	542.461				ION=[M+H+H]2+			8618098	1.13214e+07	9.3601e+06	9.49186e+06	NA	NA	NA	0	0	7.51183e+06	1.03996e+07	1.01849e+07	NA	NA	NA	1.96641e+06	2.0416e+06
530	452.89	431.387	223.79				ION=[M+H]+			9233571	1.10832e+07	1.16177e+07	1.07531e+07	371920	339947	225191	0	0	1.4391e+07	1.41909e+07	1.16246e+07	NA	NA	NA	3.05358e+06	3.20639e+06
532	455.06	438.313	211.448				ION=[M+H]+			4.03447e+06	5.3e+06	2.60791e+06	2.26274e+06	NA	NA	NA	0	0	5.5179e+06	4.69529e+06	2.80312e+06	NA	NA	NA	407529	1.02199e+06
533	455.26	1649.21	535.622				ION=[M+H+H]2+			8047649	1.01279e+07	1.06156e+07	9.33084e+06	NA	NA	NA	0	0	7.60764e+06	1.01064e+07	1.0497e+07	NA	NA	NA	1.72752e+06	2.00935e+06
534	455.34	1927.38	576.42				ION=[M+H+H]2+			6432633	8.45042e+06	6.99229e+06	7.55815e+06	NA	NA	NA	0	0	5.29501e+06	7.55598e+06	8.02856e+06	NA	NA	NA	1.26077e+06	1.29724e+06
535	455.7	825.648	308.159				ION=[M+H]+			6217161	8.16736e+06	7.73699e+06	8.0855e+06	NA	NA	NA	0	0	3.46596e+06	3.11991e+06	3.79642e+06	NA	NA	NA	1.22299e+06	1.35703e+06
537	457.53	1883.36	572.614				ION=[M+H+H]2+			6750166	8.86756e+06	8.7806e+06	8.79121e+06	NA	NA	NA	0	0	5.92774e+06	7.61646e+06	8.38274e+06	NA	NA	NA	1.50291e+06	1.24054e+06
538	458.96	359.316	200.711				ION=[M+H]+			20696148	NA	NA	NA	NA	836754	NA	340889	0	NA	NA	NA	169759	94298.4	84628.1	5.90638e+06	6.70092e+06
539	459.15	395.387	221.105				ION=[M+H]+			53536476	NA	NA	NA	197220	155233	125941	0	0	NA	NA	NA	68983.5	66468.3	79198.7	7.70123e+06	7.54224e+06
540	459.27	509.372	223.62				ION=[M+H]+			15315139	NA	NA	NA	NA	NA	NA	0	0	NA	NA	NA	5.04316e+06	4.96902e+06	5.19299e+06	4.29187e+06	5.14468e+06
541	459.73	428.324	218.937				ION=[M+H]+			2939717	3.62587e+06	3.52155e+06	3.8079e+06	NA	NA	NA	0	0	4.01595e+06	4.51799e+06	4.51676e+06	NA	NA	NA	1.41812e+06	1.66008e+06
542	459.94	682.513	271.145				ION=[M+H]+			7479828	3.14457e+06	9.86656e+06	NA	NA	NA	NA	0	0	4.17679e+06	7.74081e+06	5.49647e+06	NA	NA	NA	3.09897e+06	1.60693e+06
543	461.11	1605.18	526.543				ION=[M+H+H]2+			8764558	1.15138e+07	1.08527e+07	1.08016e+07	NA	NA	NA	0	0	7.29413e+06	9.51308e+06	1.15401e+07	NA	NA	NA	1.93684e+06	1.9282e+06
544	461.43	1310.98	459.892				ION=[M+H+H]2+			13432515	1.7646e+07	1.55138e+07	1.53246e+07	NA	NA	NA	0	0	9.33252e+06	1.12803e+07	1.23362e+07	NA	NA	NA	2.37248e+06	2.82693e+06
545	461.55	1839.33	566.232				ION=[M+H+H]2+			7.61114e+06	9.99861e+06	9.74709e+06	9.3453e+06	NA	NA	NA	0	0	6.91672e+06	8.55937e+06	9.72305e+06	NA	NA	NA	1.48089e+06	1.58298e+06
546	464.57	1795.31	561.596				ION=[M+H+H]2+			7.89989e+06	1.03779e+07	9.96006e+06	1.00944e+07	NA	NA	NA	0	0	7.00094e+06	9.61935e+06	1.02126e+07	NA	NA	NA	1.77699e+06	1.82857e+06
548	466.14	1561.16	517.69				ION=[M+H+H]2+			36344724	4.77453e+07	4.26831e+07	4.36424e+07	846645	1.21102e+06	815371	578508	593563	3.3174e+07	4.06809e+07	4.43916e+07	141389	80798.1	146796	9.1256e+06	9.26458e+06
550	469.27	1751.28	554.273				ION=[M+H+H]2+			9226214	1.21203e+07	1.07971e+07	1.05551e+07	NA	NA	NA	0	0	7.95693e+06	9.57135e+06	1.13847e+07	NA	NA	NA	2.04495e+06	1.84214e+06
552	472.6	1707.25	547.529				ION=[M+H+H]2+			9437537	1.23979e+07	1.03502e+07	1.0132e+07	NA	NA	NA	0	0	7.78638e+06	1.04302e+07	1.1068e+07	NA	NA	NA	1.76962e+06	2.04383e+06
553	473.97	645.518	261.192				ION=[M+H]+			6.60783e+06	5.04627e+06	5.03311e+06	9.63746e+06	NA	NA	NA	0	0	7.33752e+06	8.36242e+06	8.03659e+06	NA	NA	NA	2.00383e+06	2.38796e+06
554	474.41	1941.4	581.337				ION=[M+H+H]2+			7265789	9.54492e+06	8.60698e+06	8.64114e+06	NA	NA	NA	0	0	5.61456e+06	8.52974e+06	9.18306e+06	NA	NA	NA	1.23675e+06	1.55893e+06
555	474.53	532.335	235.933				ION=[M+H]+			6328480	NA	NA	NA	NA	NA	NA	0	0	NA	NA	NA	1.78269e+06	2.05329e+06	1.8738e+06	2.11724e+06	1.76571e+06
558	476.51	965.628	316.544				ION=[M+H]+			7163434	8.81402e+06	9.44921e+06	5.66108e+06	NA	NA	NA	0	0	6.14021e+06	6.20887e+06	5.90084e+06	NA	NA	NA	1.15912e+06	1.49931e+06
559	477.54	1897.37	576.63				ION=[M+H+H]2+			8473692	1.11317e+07	6.20123e+06	1.0239e+07	NA	NA	NA	0	0	6.24838e+06	8.90376e+06	1.01129e+07	NA	NA	NA	1.52478e+06	1.62015e+06
561	477.91	1663.23	538.65				ION=[M+H+H]2+			9290179	1.22043e+07	9.67934e+06	1.04898e+07	NA	NA	NA	0	0	8.13121e+06	1.00205e+07	9.90937e+06	NA	NA	NA	2.08115e+06	1.89933e+06
563	478.65	590.491	256.295				ION=[M+H]+			10845121	1.4247e+07	1.30047e+07	1.25229e+07	NA	NA	NA	0	0	7.61534e+06	1.50082e+07	1.21982e+07	NA	NA	NA	2.50197e+06	3.0791e+06
565	479.21	423.326	208.127				ION=[M+H]+			6.63888e+06	3.00826e+06	1.14952e+06	1.3485e+06	588388	379348	496266	0	0	6.61849e+06	1.02032e+07	7.61464e+06	31235.3	90596.1	74099.8	2.19203e+06	1.99263e+06
566	479.54	831.61	299.816				ION=[M+H]+			13924155	1.82919e+07	1.41438e+07	1.37644e+07	NA	NA	NA	0	0	5.16605e+06	1.57063e+07	9.4523e+06	NA	NA	NA	872342	1.21391e+06
567	480.32	486.378	229.409				ION=[M+H]+			13522102	2.42075e+06	NA	3.4353e+06	903690	1.04474e+06	1.04337e+06	0	0	NA	NA	660745	3.46599e+06	4.38727e+06	4.22639e+06	2.99822e+06	3.18747e+06
568	480.32	478.413	235.281				ION=[M+H]+			1.67425e+06	NA	NA	431088	1.75637e+06	1.33027e+06	1.07444e+06	0	0	NA	NA	NA	498433	469112	436573	1.03082e+06	1.24125e+06
569	480.35	1369.02	473.961				ION=[M+H+H]2+			10919742	1.4345e+07	1.32012e+07	9.47755e+06	NA	NA	NA	0	0	8.22858e+06	1.01404e+07	1.0891e+07	NA	NA	NA	2.00941e+06	2.38053e+06
571	480.55	438.27	214.525				ION=[M+H]+			2.25446e+06	2.6819e+06	2.76854e+06	2.53937e+06	93845.7	207678	NA	0	0	4.7702e+06	3.46483e+06	3.05845e+06	NA	NA	NA	1.46025e+06	1.34868e+06
572	480.73	356.267	201.615				ION=[M+H]+			3.50522e+06	4.60474e+06	3.89147e+06	4.32879e+06	159965	170566	161097	0	0	5.60902e+06	5.04719e+06	5.50298e+06	NA	NA	NA	1.68621e+06	2.26561e+06
573	480.81	489.323	228.003				ION=[M+H]+			4752004	4.67639e+06	5.00696e+06	5.06205e+06	732528	706656	481567	132428	0	1.09157e+07	6.30315e+06	7.60755e+06	33451.8	331982	79586.6	5.69954e+06	5.85353e+06
575	481.6	1853.35	570.533				ION=[M+H+H]2+			7.86735e+06	1.03352e+07	9.72756e+06	9.94452e+06	NA	NA	NA	0	0	7.29635e+06	9.7687e+06	1.00609e+07	NA	NA	NA	1.67226e+06	1.62072e+06
577	485.04	1619.2	530.169				ION=[M+H+H]2+			34554428	4.53935e+07	4.16003e+07	4.33353e+07	923259	1.1394e+06	999737	517516	533700	3.27537e+07	3.90782e+07	4.37399e+07	182274	135602	194931	9.28309e+06	6.1988e+06
578	485.86	1809.32	563.604				ION=[M+H+H]2+			8.0401e+06	1.05621e+07	1.0394e+07	1.02404e+07	NA	NA	NA	0	0	6.92363e+06	9.56948e+06	1.03873e+07	NA	NA	NA	1.7504e+06	1.91308e+06
579	487.18	613.528	257.556				ION=[M+H]+			3.3052e+06	2.45266e+06	2.76984e+06	2.50073e+06	NA	NA	NA	0	0	4.82549e+06	5.0797e+06	4.05235e+06	NA	NA	NA	1.73067e+06	739514
580	487.4	353.366	210.838				ION=[M+H]+			242497488	NA	NA	NA	1.37589e+06	1.34837e+06	1.11701e+06	233009	157489	NA	NA	NA	326317	363945	523091	6.25916e+07	6.65587e+07
582	489.18	799.572	293.055				ION=[M+H]+			34455676	4.22204e+07	4.54501e+07	4.2473e+07	2.52707e+06	3.18166e+06	1.80996e+06	0	0	2.34093e+07	3.27407e+07	3.10896e+07	568441	281354	437473	8.08584e+06	8.37301e+06
584	489.88	1765.29	557.588				ION=[M+H+H]2+			7801433	1.02486e+07	6.00978e+06	1.12888e+07	NA	NA	NA	0	0	7.45042e+06	1.00635e+07	1.07552e+07	NA	NA	NA	1.71459e+06	1.86416e+06
585	490.22	382.323	212.074				ION=[M+H]+			6720564	NA	NA	NA	8.90673e+06	8.01597e+06	6.56731e+06	0	0	NA	NA	NA	2.094e+06	2.1805e+06	2.22787e+06	2.98841e+06	3.04083e+06
587	493.64	840.504	288.781	18.73	SQDG 36:5	C45H76O12S	ION=[M+NH4]+			3.37304e+06	3.90183e+06	3.50189e+06	4.52744e+06	NA	NA	NA	0	0	5.22132e+06	4.80846e+06	5.93408e+06	NA	NA	NA	1.16567e+06	1.41254e+06
588	494.35	476.398	233.565				ION=[M+H]+			3094533	3.68393e+06	4.08196e+06	3.72188e+06	1.66893e+06	1.24092e+06	1.24302e+06	0	0	3.59347e+06	3.51165e+06	3.72669e+06	232771	358530	422341	1.23635e+06	1.36604e+06
589	495.1	703.559	272.248				ION=[M+H]+			11136520	1.46298e+07	6.93247e+06	6.83664e+06	NA	NA	NA	0	0	8.90176e+06	1.18722e+07	1.06834e+07	NA	NA	NA	2.13087e+06	7.06926e+06
590	495.47	514.399	239.986				ION=[M+H]+			3.93953e+06	NA	NA	NA	NA	NA	NA	0	0	NA	NA	NA	1.38587e+06	1.27819e+06	1.35877e+06	1.58879e+06	1.36103e+06
591	495.93	1955.42	584.696				ION=[M+H+H]2+			8387583	1.10186e+07	9.36265e+06	1.07071e+07	NA	NA	NA	0	0	7.22096e+06	9.22593e+06	1.01958e+07	NA	NA	NA	1.44945e+06	1.6672e+06
593	497	1721.27	550.272				ION=[M+H+H]2+			9253734	1.21564e+07	1.13314e+07	1.19164e+07	NA	NA	NA	0	0	8.60363e+06	1.04911e+07	1.21359e+07	NA	NA	NA	1.97417e+06	2.0737e+06
595	500.61	488.398	234.615				ION=[M+H]+			5222521	3.77005e+06	6.88897e+06	5.33279e+06	NA	2.07471e+06	2.15668e+06	0	0	6.08128e+06	4.64189e+06	3.66697e+06	NA	NA	NA	1.49453e+06	2.00451e+06
596	501.01	1911.39	578.672				ION=[M+H+H]2+			8371448	4.89927e+06	1.10427e+07	1.13016e+07	NA	NA	NA	0	0	6.80585e+06	9.58264e+06	1.0234e+07	NA	NA	NA	1.83648e+06	1.69873e+06
597	501.27	1427.06	487.463				ION=[M+H+H]2+			11977953	1.57352e+07	1.3781e+07	1.39799e+07	NA	NA	NA	0	0	7.05386e+06	7.87265e+06	1.08387e+07	NA	NA	NA	1.88341e+06	2.10078e+06
598	502.74	1867.36	574.371				ION=[M+H+H]2+			9191043	1.20741e+07	1.05217e+07	1.15071e+07	NA	NA	NA	0	0	7.43363e+06	9.57023e+06	1.06929e+07	NA	NA	NA	1.53483e+06	1.74884e+06
599	503	1677.24	541.348				ION=[M+H+H]2+			36770168	4.83042e+07	4.56743e+07	4.34167e+07	821184	905415	722266	543510	521555	3.34598e+07	2.63298e+07	2.77643e+07	145086	109186	145661	8.84446e+06	8.81344e+06
600	503.11	1010.58	314.871				ION=[M+H]+			2.77914e+06	2.87354e+06	3.4364e+06	4.02719e+06	NA	NA	NA	0	0	3.05446e+06	4.2712e+06	2.29798e+06	NA	NA	NA	357230	481359
602	503.43	376.334	210.191				ION=[M+H]+			14739769	1.76507e+07	1.94431e+07	1.96283e+07	NA	NA	NA	0	0	2.43128e+07	1.49098e+07	1.94472e+07	NA	NA	NA	8.19688e+06	9.88928e+06
603	503.46	487.439	233.965				ION=[M+H]+			16624341	2.43785e+06	3.72189e+06	2.61302e+06	NA	NA	NA	0	0	2.20277e+07	2.55496e+07	1.25452e+07	NA	NA	NA	1.79868e+06	2.98985e+06
606	505.09	855.621	302.318				ION=[M+H]+			10385141	9.99141e+06	1.02071e+07	6.46484e+06	NA	NA	NA	0	0	1.5074e+07	1.59607e+07	1.53559e+07	NA	NA	NA	4.32105e+06	1.20339e+06
609	509.65	627.492	252.338				ION=[M+H]+			57170880	1.30627e+07	2.1829e+07	8.33831e+07	NA	NA	NA	0	0	1.74099e+07	NA	5.13313e+07	NA	3.03008e+06	NA	4.18757e+07	2.89144e+07
610	509.65	1823.33	568.36				ION=[M+H+H]2+			8972335	1.17868e+07	1.00006e+07	1.1235e+07	NA	NA	NA	0	0	7.67879e+06	9.7432e+06	9.97265e+06	NA	NA	NA	1.62201e+06	1.75588e+06
611	511.21	453.454	234.691				ION=[M+H]+			4924753	2.40541e+06	2.873e+06	2.62393e+06	196429	NA	NA	0	0	8.1327e+06	6.41638e+06	8.66396e+06	NA	NA	NA	1.29437e+06	1.35178e+06
613	512.14	2013.46	593.935				ION=[M+H+H]2+			7.48106e+06	9.44326e+06	9.86818e+06	1.07293e+07	NA	NA	NA	0	0	6.33972e+06	9.53416e+06	1.06883e+07	NA	NA	NA	1.09824e+06	1.37364e+06
615	515.25	1779.31	560.378				ION=[M+H+H]2+			8.11991e+06	1.0667e+07	1.02418e+07	1.06598e+07	NA	NA	NA	0	0	4.42109e+06	1.02507e+07	1.1781e+07	NA	NA	NA	1.80408e+06	1.73115e+06
616	516.86	1969.43	587.895				ION=[M+H+H]2+			8134403	1.0686e+07	1.01094e+07	1.00036e+07	NA	NA	NA	0	0	6.49774e+06	8.40958e+06	1.11571e+07	NA	NA	NA	1.44191e+06	1.53443e+06
619	519.8	459.419	232.162				ION=[M+H]+			3.81306e+06	5.00915e+06	4.22194e+06	4.2076e+06	526024	434108	278654	0	0	4.56849e+06	5.16033e+06	4.19676e+06	NA	NA	NA	1.21762e+06	1.38249e+06
620	520.63	1485.1	501.263				ION=[M+H+H]2+			9130017	1.19939e+07	1.04892e+07	9.15248e+06	NA	NA	NA	0	0	5.59136e+06	6.74152e+06	8.29062e+06	NA	NA	NA	1.2204e+06	1.49731e+06
621	521.53	657.544	270.027				ION=[M+H]+			14923658	1.27563e+07	1.96856e+07	1.7868e+07	NA	NA	NA	0	0	1.88572e+07	1.13538e+07	9.84577e+06	NA	NA	NA	1.73428e+06	2.94091e+06
622	521.79	1925.4	583.74				ION=[M+H+H]2+			8416023	1.1056e+07	1.05662e+07	9.66148e+06	NA	NA	NA	0	0	6.45492e+06	8.57651e+06	1.08696e+07	NA	NA	NA	1.2646e+06	1.09352e+06
624	521.88	1735.28	553.863				ION=[M+H+H]2+			32827912	4.30608e+07	4.33029e+07	4.21241e+07	959201	1.0441e+06	999661	502411	454696	2.98283e+07	3.80826e+07	4.15667e+07	NA	NA	NA	7.87516e+06	8.48872e+06
626	524.03	799.573	292.059				ION=[M+H]+			10669327	8.07085e+06	1.40738e+07	1.09024e+07	NA	NA	NA	0	0	5.59279e+06	7.82053e+06	9.53726e+06	NA	NA	NA	1.97322e+06	2.04262e+06
627	524.22	816.503	289.684	18.253	SQDG 16:0_18:3	C43H76O12S	ION=[M+NH4]+			9932572	1.20858e+07	1.31019e+07	1.18969e+07	NA	NA	NA	0	0	1.54821e+07	1.51818e+07	1.60184e+07	NA	NA	NA	3.17954e+06	3.32709e+06
628	525.07	382.308	237.296				ION=[M+H]+			46416600	NA	NA	NA	NA	NA	NA	0	0	NA	NA	NA	1.42233e+07	1.50599e+07	7.74994e+06	7.44437e+06	1.08653e+07
629	525.45	709.511	277.216				ION=[M+H]+			2.80368e+06	3.00019e+06	3.69831e+06	2.93363e+06	NA	NA	NA	0	0	3.65694e+06	3.84348e+06	4.07571e+06	NA	NA	NA	1.46578e+06	4.991e+06
631	527.11	1881.38	577.718				ION=[M+H+H]2+			8.18547e+06	1.07531e+07	8.70956e+06	9.94537e+06	NA	NA	NA	0	0	6.65684e+06	8.57479e+06	1.00706e+07	NA	NA	NA	1.48009e+06	1.3654e+06
632	527.5	450.371	225.482				ION=[M+H]+			9252538	NA	NA	NA	1.00822e+07	9.50515e+06	8.0797e+06	0	0	NA	NA	NA	2.8992e+06	2.79957e+06	3.04229e+06	5.22006e+06	5.33053e+06
633	527.52	508.424	240.991				ION=[M+H]+			4.27802e+06	NA	NA	NA	3.22114e+06	2.8772e+06	2.18885e+06	0	0	NA	NA	NA	1.13077e+06	872240	844928	2.35216e+06	2.85814e+06
634	529.68	398.355	216.669				ION=[M+H]+			60999592	7.50632e+07	8.04639e+07	7.68403e+07	5.30143e+06	4.68817e+06	3.6138e+06	0	0	1.17381e+08	9.08894e+07	8.25894e+07	539832	561665	753379	3.57739e+07	3.8091e+07
635	530.27	365.366	211.977				ION=[M+H]+			12847444	NA	NA	NA	NA	NA	NA	0	0	NA	NA	NA	NA	NA	NA	3.78325e+06	3.65115e+06
636	532.34	654.554	274.198				ION=[M+H]+			7.82341e+06	4.3646e+06	4.21871e+06	4.10129e+06	NA	NA	NA	0	0	7.28534e+06	1.20236e+07	1.20392e+07	NA	NA	NA	1.44266e+06	2.08129e+06
639	534.82	1837.35	570.569				ION=[M+H+H]2+			8890013	1.16786e+07	1.0792e+07	1.06064e+07	NA	NA	NA	0	0	7.2475e+06	8.32291e+06	1.00298e+07	NA	NA	NA	1.64558e+06	1.93514e+06
640	534.84	488.398	235.418				ION=[M+H]+			91467952	1.04229e+08	1.20654e+08	1.09396e+08	5.3743e+07	3.92529e+07	3.89489e+07	0	0	8.16981e+07	9.50655e+07	7.33314e+07	NA	NA	NA	3.37792e+07	8.70627e+07
642	537.16	594.358	261.996				ION=[M+H]+			18633894	933286	945372	1.11709e+06	3.13102e+07	6.31293e+06	6.58034e+06	141814	104078	881449	NA	NA	NA	NA	NA	2.49428e+06	2.77049e+06
643	537.52	700.552	283.026	31.7	SM 34:2;O2	C39H77N2O6P	ION=[M+H]+			6048774	NA	NA	NA	6.12277e+06	5.8182e+06	4.96426e+06	0	0	NA	NA	NA	2.21821e+06	1.16508e+06	1.16935e+06	4.71122e+06	5.03567e+06
645	538.66	819.643	292.601				ION=[M+H]+			7949479	9.18135e+06	1.04861e+07	1.00213e+07	NA	NA	NA	0	0	1.1224e+07	1.19566e+07	1.18863e+07	NA	NA	NA	2.27462e+06	2.39413e+06
646	539.85	1543.15	514.475				ION=[M+H+H]2+			6894839	9.05761e+06	7.29204e+06	8.30946e+06	NA	NA	NA	0	0	4.76611e+06	5.42263e+06	6.5171e+06	NA	NA	NA	293255	1.24509e+06
648	541.08	1793.32	563.946				ION=[M+H+H]2+			33472760	4.39725e+07	3.87913e+07	4.04395e+07	766708	1.13055e+06	696089	523918	532707	2.93619e+07	3.27717e+07	3.8714e+07	NA	NA	NA	8.61482e+06	8.42678e+06
649	541.14	1983.45	593.395				ION=[M+H+H]2+			8533237	1.12099e+07	8.42999e+06	1.1325e+07	NA	NA	NA	0	0	6.38405e+06	9.14906e+06	8.8169e+06	NA	NA	NA	1.52143e+06	1.72252e+06
650	545.25	1939.42	587.157				ION=[M+H+H]2+			7385097	9.18807e+06	9.7416e+06	9.87696e+06	NA	NA	NA	0	0	6.15573e+06	7.92703e+06	8.65288e+06	NA	NA	NA	1.30651e+06	1.59173e+06
653	549.35	996.65	319.747				ION=[M+H]+			15684949	1.87977e+07	2.06898e+07	1.5868e+07	NA	NA	NA	0	0	1.43278e+07	2.36868e+07	2.05753e+07	NA	NA	NA	2.37947e+06	2.73975e+06
654	550.65	883.53	296.896				ION=[M+H]+			4.96484e+06	5.89815e+06	6.54907e+06	6.53461e+06	NA	NA	NA	0	0	4.55064e+06	5.24635e+06	7.27159e+06	NA	NA	NA	1.64301e+06	1.78861e+06
655	550.71	959.641	311.415				ION=[M+H]+			7.9881e+06	6.54469e+06	7.70064e+06	6.55141e+06	NA	NA	NA	0	0	1.40542e+07	1.22767e+07	1.18813e+07	NA	NA	NA	2.91935e+06	3.2628e+06
656	551.05	1039.67	325.007				ION=[M+H]+			4.0581e+06	3.51881e+06	3.42525e+06	3.70738e+06	NA	NA	NA	0	0	7.28515e+06	6.23681e+06	6.84559e+06	NA	NA	NA	1.59783e+06	2.0329e+06
658	552.11	517.354	234.809				ION=[M+H]+			3.29766e+06	2.71453e+06	3.02634e+06	3.43865e+06	440968	NA	321520	0	0	9.03142e+06	4.963e+06	5.06809e+06	NA	NA	NA	4.20603e+06	4.60116e+06
659	552.35	832.58	294.768				ION=[M+H]+			9673259	1.085e+07	1.20346e+07	9.45637e+06	NA	NA	NA	0	0	1.32865e+07	1.48666e+07	1.56931e+07	NA	NA	NA	2.4693e+06	2.38762e+06
661	553.88	459.395	233.719				ION=[M+H]+			7748105	1.80656e+06	2.34541e+06	1.85919e+06	1.3019e+07	1.24377e+07	1.13824e+07	0	0	6.93617e+06	5.96337e+06	5.72931e+06	1.42239e+06	1.42636e+06	1.51027e+06	5.29047e+06	6.65474e+06
662	553.88	474.382	232.638				ION=[M+H]+			3.57114e+06	NA	NA	787695	6.00052e+06	5.64698e+06	4.47502e+06	0	0	2.90487e+06	2.89213e+06	2.04095e+06	687381	691263	690909	2.67197e+06	2.72561e+06
663	554.18	401.342	213.393				ION=[M+H]+			3982085	NA	858038	620352	6.69102e+06	6.13356e+06	5.42429e+06	0	0	2.64733e+06	2.63258e+06	2.2634e+06	858543	775315	928708	2.68677e+06	3.63075e+06
664	554.34	402.347	212.771				ION=[M+H]+			2.34407e+06	NA	NA	NA	3.93869e+06	3.67734e+06	2.9654e+06	0	0	1.25633e+06	1.77272e+06	990094	512773	537528	592252	2.37806e+06	1.95942e+06
665	556.52	657.548	277.573				ION=[M+H]+			7.25294e+06	9.46081e+06	9.56728e+06	7.71526e+06	NA	NA	NA	0	0	7.10364e+06	7.17755e+06	6.0717e+06	NA	NA	NA	1.96285e+06	1.61143e+06
666	556.52	701.544	281.932				ION=[M+H]+			4883838	5.50697e+06	6.44222e+06	5.43936e+06	NA	NA	NA	0	0	4.89097e+06	6.86378e+06	6.02512e+06	NA	NA	NA	1.30936e+06	1.35037e+06
667	556.69	542.43	247.847				ION=[M+H]+			16907802	NA	NA	NA	NA	NA	NA	0	0	NA	NA	NA	4.55289e+06	5.29328e+06	6.25221e+06	8.14602e+06	8.03329e+06
668	557.56	652.55	280.582				ION=[M+H]+			10346242	NA	6.7847e+06	5.97663e+06	NA	NA	NA	0	0	2.90089e+06	NA	NA	NA	NA	NA	1.85701e+06	1.6635e+06
669	557.66	635.489	267.83				ION=[M+H]+			3.54981e+06	4.66332e+06	4.49923e+06	3.20326e+06	138251	NA	NA	0	0	3.76279e+06	4.72266e+06	4.75125e+06	NA	NA	NA	915113	1.02357e+06
670	558.79	742.552	283.895				ION=[M+H]+			20842940	NA	NA	NA	NA	NA	NA	0	0	NA	NA	NA	6.94027e+06	6.76252e+06	7.07356e+06	5.82659e+06	1.21694e+07
671	559.83	659.559	272.582				ION=[M+H]+			12582051	1.42096e+07	1.57133e+07	1.341e+07	NA	NA	NA	0	0	1.2838e+07	1.93371e+07	1.30001e+07	NA	NA	NA	4.18635e+06	3.12894e+06
672	560.11	1851.37	574.488				ION=[M+H+H]2+			23703188	2.99329e+07	3.12666e+07	3.33298e+07	708511	561759	816160	475193	501014	2.49859e+07	3.02699e+07	2.75362e+07	NA	NA	NA	7.28255e+06	7.60128e+06
673	560.66	470.424	246.254				ION=[M+H]+			2406628	2.37462e+06	2.41977e+06	3.33113e+06	185519	NA	NA	0	0	3.90281e+06	3.26888e+06	3.12079e+06	NA	NA	NA	1.15108e+06	1.38658e+06
675	561.91	877.685	302.973				ION=[M+H]+			11220779	1.01886e+07	1.48012e+07	9.67127e+06	NA	NA	NA	0	0	1.10574e+07	9.9654e+06	1.06345e+07	NA	NA	NA	2.57804e+06	4.11797e+06
676	563.34	943.622	308.042				ION=[M+H]+			3.59718e+06	3.78556e+06	3.84228e+06	2.56819e+06	NA	NA	NA	0	0	4.80037e+06	5.52843e+06	5.20709e+06	NA	NA	NA	1.24291e+06	1.4683e+06
677	564.05	615.534	266.353				ION=[M+H]+			4.64756e+06	6.10541e+06	5.2694e+06	5.57641e+06	NA	NA	NA	0	0	3.73947e+06	6.69186e+06	5.45897e+06	NA	NA	NA	1.03102e+06	911240
680	565.5	585.461	250.015				ION=[M+H]+			68720128	NA	NA	NA	NA	NA	NA	0	0	NA	NA	NA	1.97428e+07	2.22964e+07	2.10437e+07	3.12935e+07	1.11577e+07
682	565.96	611.559	271.781				ION=[M+H]+			13153217	NA	772060	NA	659665	584323	1.35512e+06	0	0	6.13863e+06	NA	1.33011e+06	NA	NA	NA	4.50769e+06	4.77706e+06
683	566.05	817.528	298.119				ION=[M+H]+			6.5625e+06	6.81698e+06	2.32356e+06	7.39439e+06	NA	NA	NA	0	0	1.97298e+07	6.96067e+06	1.11451e+07	NA	NA	NA	7.4291e+06	8.01113e+06
684	566.17	396.375	213.885				ION=[M+H]+			40720768	1.73789e+07	1.8491e+07	2.0395e+07	2.3032e+06	3.71637e+06	2.9027e+06	0	0	1.40985e+07	2.50949e+07	1.88268e+07	422812	447092	365227	8.99899e+06	9.7618e+06
686	566.18	892.578	305.82				ION=[M+H]+			4024761	5.28725e+06	3.6018e+06	5.50586e+06	NA	NA	NA	0	0	5.01911e+06	5.15232e+06	5.1284e+06	NA	NA	NA	1.28461e+06	1.41611e+06
689	566.53	542.435	245.495				ION=[M+H]+			40666596	NA	NA	2.41768e+06	1.16054e+06	1.59473e+06	765299	0	0	1.22262e+08	689924	NA	6.7821e+06	6.516e+06	6.8781e+06	1.23247e+07	1.25077e+07
692	567.2	645.618	272.714				ION=[M+H]+			3.42475e+06	3.58168e+06	4.51756e+06	3.5116e+06	NA	NA	NA	0	0	2.52262e+06	4.27103e+06	3.48e+06	NA	NA	NA	289020	280843
694	571.15	763.616	285.844				ION=[M+H]+			7.73607e+06	1.01627e+07	9.7948e+06	8.02996e+06	NA	NA	NA	0	0	1.05911e+07	NA	9.61078e+06	NA	NA	NA	2.80536e+06	2.36222e+06
695	571.55	606.498	264.734				ION=[M+H]+			25459094	3.34451e+07	2.70473e+07	3.38844e+07	NA	NA	NA	0	0	1.57313e+07	1.97436e+07	1.50329e+07	NA	NA	NA	2.66302e+06	1.17922e+06
698	576.16	2099.53	606.467				ION=[M+H+H]2+			8.3067e+06	1.09123e+07	9.85099e+06	9.64382e+06	NA	NA	NA	0	0	5.1923e+06	8.58942e+06	1.02894e+07	NA	NA	NA	1.35028e+06	1.28748e+06
699	578.09	690.567	286.467	34.791	SM 33:0;O2	C38H79N2O6P	ION=[M+H]+			4369601	NA	NA	NA	5.51872e+06	4.42857e+06	4.8196e+06	0	0	NA	NA	NA	1.19444e+06	1.04918e+06	866704	2.09212e+06	2.03505e+06
700	579.74	934.641	310.33				ION=[M+H]+			6.53573e+06	NA	NA	5.37018e+06	NA	NA	NA	0	0	1.07281e+07	1.00446e+07	1.00304e+07	NA	NA	NA	2.57505e+06	2.54335e+06
701	580.13	1909.41	583.385				ION=[M+H+H]2+			32736940	4.30059e+07	3.77966e+07	4.01735e+07	NA	NA	NA	467570	450457	2.84369e+07	2.03133e+07	4.09842e+07	NA	NA	NA	7.82135e+06	7.82536e+06
702	583.69	935.727	313.257				ION=[M+H]+			8883355	1.16699e+07	1.09603e+07	1.10192e+07	NA	NA	NA	0	0	9.90172e+06	1.06336e+07	1.17903e+07	NA	NA	NA	2.15888e+06	2.22606e+06
703	583.88	901.568	301.252				ION=[M+H]+			2823845	2.46841e+06	2.86038e+06	3.11142e+06	2.95594e+06	1.84592e+06	1.79536e+06	0	0	3.77612e+06	4.33991e+06	4.93795e+06	339957	360498	NA	1.97813e+06	1.57031e+06
705	585.1	972.649	318.754				ION=[M+H]+			8605517	9.41988e+06	1.13514e+07	8.41533e+06	NA	NA	NA	0	0	6.09071e+06	1.11055e+07	1.02801e+07	NA	NA	NA	979819	1.37745e+06
707	587.87	954.75	334.541				ION=[M+H]+			10735452	NA	NA	NA	467145	NA	NA	0	0	NA	NA	NA	3.27836e+06	3.48313e+06	3.37191e+06	3.31812e+06	4.59249e+06
708	588.82	473.411	234.66				ION=[M+H]+			58094200	7.6554e+06	7.12489e+06	7.14076e+06	3.55181e+07	3.3812e+07	2.96563e+07	0	0	2.61643e+07	2.15763e+07	1.72867e+07	2.69602e+06	2.84566e+06	2.90017e+06	2.93444e+07	3.09424e+07
709	589.68	488.397	235.125				ION=[M+H]+			20126748	NA	1.30414e+06	2.87559e+06	1.24576e+07	1.18352e+07	9.53957e+06	0	0	5.09256e+06	4.06246e+06	4.3138e+06	NA	996237	872727	1.01259e+07	1.00069e+07
710	589.92	414.35	215.441				ION=[M+H]+			12985266	NA	NA	NA	6.80589e+06	6.67421e+06	5.65141e+06	0	0	3.66172e+06	3.02912e+06	2.24307e+06	NA	NA	NA	4.16093e+06	7.37457e+06
711	590.1	430.345	216.466				ION=[M+H]+			5.09957e+06	NA	NA	NA	2.94643e+06	2.73255e+06	2.38442e+06	0	0	1.75209e+06	1.1919e+06	NA	NA	NA	NA	1.64661e+06	2.97776e+06
712	592.37	998.665	322.269				ION=[M+H]+			75268632	6.46263e+07	6.8961e+07	6.17755e+07	NA	NA	NA	0	0	1.1062e+08	1.15679e+08	9.96739e+07	NA	NA	NA	1.79399e+07	1.97683e+07
713	595.36	885.546	299.276				ION=[M+H]+			12091751	1.2275e+07	1.31065e+07	1.76357e+07	NA	NA	NA	0	0	2.37198e+07	1.23404e+07	1.82017e+07	NA	NA	NA	1.13183e+07	1.17638e+07
715	597.09	834.597	296.991				ION=[M+H]+			31228138	3.57783e+07	2.7652e+07	2.73684e+07	NA	NA	NA	0	0	3.97047e+07	4.79938e+07	3.4873e+07	NA	NA	NA	6.88968e+06	5.25488e+06
716	597.67	801.6	297.909				ION=[M+H]+			14419649	1.8035e+07	1.90208e+07	1.77598e+07	NA	NA	NA	0	0	1.31802e+07	1.58593e+07	1.97667e+07	NA	NA	NA	2.60496e+06	3.32834e+06
718	599.63	496.439	237.774				ION=[M+H]+			22743596	NA	NA	NA	NA	NA	NA	0	0	NA	NA	NA	NA	NA	NA	6.55721e+06	7.13854e+06
719	600.5	382.308	241.608				ION=[M+H]+			53322652	NA	NA	NA	NA	NA	NA	0	0	NA	NA	NA	1.56914e+07	1.73006e+07	6.6568e+06	5.30609e+06	6.29424e+06
720	600.51	1967.45	590.599				ION=[M+H+H]2+			17973890	2.36119e+07	2.34035e+07	2.11338e+07	210950	242268	641529	432632	443555	1.59269e+07	1.65293e+07	2.30288e+07	NA	NA	NA	4.56558e+06	4.72635e+06
721	605.28	542.437	245.141				ION=[M+H]+			560331072	NA	NA	NA	1.02115e+07	3.28536e+06	4.99154e+06	0	0	NA	5.39956e+06	NA	1.88243e+08	1.818e+08	1.71696e+08	1.4188e+08	1.4635e+08
723	606.12	993.769	322.976				ION=[M+H]+			10746014	1.41168e+07	1.39374e+07	1.16409e+07	NA	NA	NA	0	0	1.08874e+07	1.05445e+07	1.32683e+07	NA	NA	NA	1.76175e+06	2.08136e+06
724	606.83	983.656	314.681				ION=[M+H]+			2.72922e+06	2.79947e+06	3.60008e+06	2.47382e+06	NA	NA	NA	0	0	4.14202e+06	3.68724e+06	3.1876e+06	NA	NA	NA	1.0879e+06	940542
727	609.67	572.449	249.967				ION=[M+H]+			27155430	3.14716e+07	3.58204e+07	3.51924e+07	8.83368e+06	1.13293e+07	6.0072e+06	0	0	9.17075e+06	2.76453e+07	1.51421e+07	NA	NA	NA	9.65719e+06	7.18913e+06
731	610.72	743.591	280.061				ION=[M+H]+			6.99984e+06	8.2184e+06	9.23341e+06	8.59721e+06	NA	NA	NA	0	0	8.37891e+06	9.86381e+06	9.30094e+06	NA	NA	NA	2.11815e+06	2.28656e+06
732	611.64	704.583	288.767	16.342	SM 34:0;O2	C39H81N2O6P	ION=[M+H]+			18304708	747391	632021	1.07337e+06	2.49419e+07	2.33873e+07	2.08373e+07	0	49320.3	NA	688785	NA	6.36181e+06	5.77911e+06	5.00265e+06	1.20017e+07	1.06485e+07
733	611.86	845.656	297.908				ION=[M+H]+			5.26361e+06	6.45668e+06	6.68233e+06	7.67692e+06	NA	NA	NA	0	0	4.8616e+06	6.59493e+06	5.74254e+06	NA	NA	NA	1.40909e+06	640939
735	614.88	879.701	304.445				ION=[M+H]+			8893667	1.16834e+07	1.02159e+07	1.02587e+07	NA	NA	NA	0	0	9.63953e+06	9.83823e+06	1.07451e+07	NA	NA	NA	3.68611e+06	1.39908e+06
736	615.44	487.426	235.736				ION=[M+H]+			11543479	2.58786e+06	1.49034e+06	1.75303e+06	1.63609e+07	1.07004e+07	1.26723e+07	0	0	1.95878e+07	1.77409e+07	1.69418e+07	3.09122e+06	3.32175e+06	3.34276e+06	1.43737e+07	1.28498e+07
738	617.22	2042.52	705.376				ION=[M+H+H2]3+			7.98074e+06	1.03808e+07	1.05273e+07	1.00194e+07	NA	NA	NA	0	0	5.85157e+06	8.62348e+06	9.20234e+06	NA	NA	NA	1.25598e+06	1.22834e+06
739	617.67	2025.49	599.284				ION=[M+H+H]2+			28919784	3.79913e+07	3.65539e+07	3.46796e+07	227385	750742	595048	462262	356332	2.56531e+07	2.84896e+07	3.39826e+07	NA	NA	NA	5.74612e+06	5.9091e+06
740	618.21	770.584	290.585				ION=[M+H]+			22908144	NA	NA	NA	NA	NA	NA	0	0	NA	NA	NA	7.16381e+06	7.43258e+06	7.0827e+06	1.41098e+07	1.23608e+07
742	618.8	694.543	277.36				ION=[M+H]+			8280151	NA	NA	NA	NA	NA	NA	0	0	NA	NA	NA	2.21573e+06	2.68651e+06	2.91824e+06	4.77285e+06	6.46987e+06
749	627.72	670.528	268.256				ION=[M+H]+			14009288	1.63497e+07	1.84795e+07	1.70734e+07	2.97709e+06	2.44918e+06	2.30907e+06	0	0	7.84591e+06	7.27935e+06	9.01965e+06	NA	NA	NA	5.21627e+06	7.79539e+06
750	628.35	886.556	305.532	38.586	PI 38:4	C47H83O13P	ION=[M+NH4]+			4726882	NA	NA	NA	7.94249e+06	7.62165e+06	5.04325e+06	0	0	NA	NA	NA	570065	545567	698769	2.41831e+06	2.014e+06
751	628.37	493.559	257.406				ION=[M+H]+			8843338	1.13363e+07	1.15679e+07	1.28979e+07	3.78375e+06	3.9788e+06	3.82787e+06	167690	1.94283e+06	2.04105e+07	1.23574e+07	1.04794e+07	843483	821253	NA	8.93812e+06	7.67424e+06
753	629.56	974.665	321.126				ION=[M+H]+			39897768	3.51428e+07	4.11934e+07	3.9541e+07	NA	NA	NA	0	0	5.63413e+07	6.1318e+07	5.52615e+07	NA	NA	NA	1.28826e+07	1.34561e+07
754	631.12	714.612	286.875				ION=[M+H]+			12786303	NA	NA	NA	NA	NA	NA	0	0	NA	NA	NA	NA	NA	NA	5.88404e+06	5.57225e+06
755	631.58	861.547	298.887				ION=[M+H]+			14406328	1.89253e+07	1.66748e+07	2.0162e+07	1.58657e+06	1.69175e+06	1.62029e+06	0	0	2.37798e+07	1.62573e+07	2.13986e+07	234216	280084	213952	1.12267e+07	1.25024e+07
756	631.77	837.552	292.365	47.669	PS 40:5	C46H80NO10P	ION=[M+H]+			4755000	NA	NA	NA	5.32976e+06	2.19968e+06	5.65411e+06	0	0	NA	NA	NA	299271	935293	1.07686e+06	2.69862e+06	2.68542e+06
757	631.89	569.45	238.239				ION=[M+H]+			30996028	1.42389e+07	NA	NA	NA	NA	NA	0	0	4.70384e+07	NA	NA	1.01008e+07	NA	1.14618e+07	5.82165e+07	4.99621e+07
758	636.58	2083.54	606.013				ION=[M+H+H]2+			15294919	1.8157e+07	2.01754e+07	1.96517e+07	355604	648453	484727	207414	271672	1.12876e+07	1.02619e+07	1.60767e+07	NA	NA	NA	3.79789e+06	4.78101e+06
760	638.28	538.506	253.864				ION=[M+H]+			14616578	1.85479e+07	1.92806e+07	2.01365e+07	NA	NA	NA	0	0	9.93711e+06	1.45993e+07	1.8646e+07	NA	NA	NA	2.29049e+07	1.21121e+07
761	638.51	799.628	301.106				ION=[M+H]+			6681149	7.51682e+06	8.19081e+06	5.37204e+06	NA	NA	NA	0	0	1.10627e+07	1.02681e+07	9.5241e+06	NA	NA	NA	1.43274e+06	2.2836e+06
762	641.15	882.544	298.849				ION=[M+H]+			3953122	3.40071e+06	3.67597e+06	3.68577e+06	NA	NA	NA	0	0	8.38777e+06	2.90038e+06	6.9546e+06	NA	NA	NA	4.52366e+06	5.32732e+06
764	642.53	1000.68	324.035				ION=[M+H]+			14081410	1.43481e+07	1.85746e+07	1.72629e+07	NA	NA	NA	0	0	1.68953e+07	1.85572e+07	1.8465e+07	NA	NA	NA	4.4797e+06	5.17815e+06
766	645.51	887.563	301.847				ION=[M+H]+			10224653	1.34319e+07	1.32918e+07	1.4826e+07	1.19517e+06	636155	526188	0	0	2.06169e+07	1.18391e+07	1.61798e+07	NA	148826	NA	8.65555e+06	8.45239e+06
767	646.18	863.519	297.571				ION=[M+H]+			3.87971e+06	2.65418e+06	1.97429e+06	2.4516e+06	541321	772038	NA	0	0	1.16641e+07	2.76703e+06	4.04364e+06	NA	NA	NA	6.41806e+06	5.15395e+06
768	646.67	890.539	299.413				ION=[M+H]+			3.83374e+06	1.95341e+06	2.49441e+06	4.38062e+06	889237	784486	923230	0	0	1.15259e+07	3.09652e+06	3.24295e+06	NA	96898	NA	6.13546e+06	6.23919e+06
769	647.8	774.647	298.083				ION=[M+H]+			5.03223e+06	6.61074e+06	5.71712e+06	6.4167e+06	NA	NA	NA	0	0	1.66195e+06	2.0102e+06	941695	NA	NA	NA	484912	491870
779	652.8	791.546	284.736				ION=[M+H]+			3567737	NA	NA	NA	4.26384e+06	3.81052e+06	2.59146e+06	0	0	NA	NA	NA	743365	853567	774064	1.75919e+06	1.90343e+06
783	655.14	630.408	260.638				ION=[M+H]+			37490056	NA	NA	NA	2.26416e+06	1.44119e+06	2.0328e+06	0	0	NA	NA	NA	1.00858e+07	1.11075e+07	1.38632e+07	6.32093e+07	7.30903e+07
786	656.21	1074.83	356.756				ION=[M+H]+			141945152	NA	NA	NA	324305	262249	198254	0	0	NA	NA	NA	3.39942e+07	4.60543e+07	3.24582e+07	5.50426e+07	4.24753e+07
787	656.85	859.674	301.104				ION=[M+H]+			8.07478e+06	1.03985e+07	1.06513e+07	1.12636e+07	NA	NA	NA	0	0	1.02014e+07	1.21432e+07	1.23684e+07	NA	NA	NA	2.20757e+06	2.59838e+06
788	656.94	799.584	294.308				ION=[M+H]+			39796368	4.65734e+07	5.24949e+07	4.90413e+07	8.5562e+06	7.72912e+06	7.82691e+06	0	0	2.35274e+07	3.7418e+07	4.42385e+07	NA	1.08535e+06	NA	3.74737e+06	4.50561e+06
790	658.15	547.462	251.037				ION=[M+H]+			34846912	NA	NA	NA	NA	NA	NA	0	0	NA	NA	NA	1.27791e+07	7.24227e+06	7.38904e+06	9.98991e+06	8.11766e+06
792	658.4	730.598	291.861	21.035	SM 36:1;O2	C41H83N2O6P	ION=[M+H]+			16246619	NA	NA	2.69549e+06	1.84499e+07	1.52361e+07	1.40531e+07	0	0	NA	NA	NA	5.08513e+06	5.27124e+06	4.03557e+06	7.80743e+06	5.0701e+06
795	661.56	546.392	256.285				ION=[M+H]+			26865590	2.3569e+06	2.49725e+06	3.13168e+06	3.89905e+06	4.69651e+06	4.65575e+06	2.24049e+06	2.39094e+06	7.16969e+06	2.87694e+06	3.54279e+06	335930	1.50685e+06	1.75318e+06	6.2651e+07	6.57916e+06
796	662.07	703.515	274.62	50.593	PE 33:1	C38H74NO8P	ION=[M+H]+			8499708	NA	2.51672e+06	2.56449e+06	5.9684e+06	5.72618e+06	4.63415e+06	0	0	NA	NA	NA	848363	2.75774e+06	2.66394e+06	3.48965e+06	3.16428e+06
800	665.18	382.308	251.817				ION=[M+H]+			36950728	NA	NA	NA	NA	NA	NA	0	0	NA	NA	NA	1.19688e+07	1.19887e+07	8.80483e+06	5.80465e+06	7.43729e+06
801	666.05	793.654	299.534				ION=[M+H]+			32464352	4.26478e+07	3.89313e+07	3.63036e+07	NA	NA	NA	201226	0	3.2184e+07	3.88828e+07	3.83318e+07	NA	NA	NA	2.57444e+06	2.7432e+06
802	666.12	758.511	278.427				ION=[M+H]+			13399089	NA	NA	NA	NA	NA	NA	0	0	NA	NA	NA	1.77854e+06	NA	4.95475e+06	2.36077e+06	9.59386e+06
803	666.3	837.547	299.01				ION=[M+H]+			2.60082e+06	3.41665e+06	2.73184e+06	2.74872e+06	2.47152e+06	2.63892e+06	2.3611e+06	0	0	2.1206e+06	3.64187e+06	3.53918e+06	NA	NA	NA	1.37751e+06	1.40886e+06
804	667.57	565.382	243.793				ION=[M+H]+			29280252	NA	NA	NA	2.07548e+06	1.98799e+06	1.58344e+06	0	0	NA	NA	NA	9.83123e+06	9.50002e+06	9.61169e+06	4.98636e+07	6.93223e+07
808	672.82	524.471	245.131				ION=[M+H]+			25996790	NA	NA	NA	NA	NA	NA	150536	0	NA	NA	NA	NA	NA	NA	4.64152e+06	4.37638e+06
811	674	755.591	290.964	51.06	HexCer 37:2;O3	C43H81NO9	ION=[M+H]+			8710751	7.52489e+06	5.16496e+06	1.27045e+07	NA	NA	NA	0	0	8.94876e+06	9.35765e+06	6.23442e+06	972480	2.07877e+06	NA	1.53883e+06	9.1345e+06
813	675.23	464.387	233.844				ION=[M+H]+			19066566	NA	NA	NA	NA	NA	NA	0	0	NA	NA	NA	6.41737e+06	5.55319e+06	7.05049e+06	4.39996e+06	4.56318e+06
815	675.42	533.455	241.354				ION=[M+H]+			6.08897e+06	5.51894e+06	3.60341e+06	5.79758e+06	4.07008e+06	9.04329e+06	9.13148e+06	0	0	8.62558e+06	5.34829e+06	4.90682e+06	NA	NA	NA	8.76014e+06	8.69871e+06
816	675.85	1126.86	362.568				ION=[M+H]+			24660930	NA	NA	NA	NA	NA	NA	0	0	NA	NA	NA	6.89555e+06	8.00128e+06	7.40488e+06	3.77291e+06	4.77988e+06
817	677.23	656.424	259.517				ION=[M+H]+			33563136	NA	NA	NA	NA	NA	NA	0	0	NA	NA	NA	1.07872e+07	1.0523e+07	1.24111e+07	2.38732e+07	2.93535e+07
819	677.95	917.718	311.755				ION=[M+H]+			6.8029e+06	8.93684e+06	8.40887e+06	8.65371e+06	NA	NA	NA	0	0	9.57046e+06	7.46657e+06	9.94464e+06	NA	NA	NA	1.02174e+06	1.19962e+06
820	680.93	976.682	322.761				ION=[M+H]+			5798281	6.86087e+06	7.64845e+06	5.12877e+06	NA	NA	NA	0	0	6.46702e+06	8.17472e+06	7.77655e+06	NA	NA	NA	2.39733e+06	1.82199e+06
821	682.56	422.392	214.219				ION=[M+H]+			4.91567e+06	3.53108e+06	5.33014e+06	3.00481e+06	NA	NA	NA	0	0	1.02781e+07	7.55478e+06	7.78409e+06	NA	NA	NA	1.88731e+06	3.25476e+06
823	684.38	905.599	305.689				ION=[M+H]+			5.29272e+06	NA	NA	NA	8.89325e+06	7.87044e+06	6.38612e+06	0	0	NA	NA	NA	NA	1.06489e+06	582746	2.14562e+06	2.10109e+06
826	686.22	682.44	264.464				ION=[M+H]+			21712676	NA	NA	NA	NA	NA	NA	0	0	NA	NA	NA	7.96248e+06	6.84723e+06	6.54157e+06	8.60538e+06	1.09211e+07
827	688.31	2257.66	623.847				ION=[M+H+H]2+			22801468	2.99538e+07	2.69154e+07	2.93482e+07	NA	NA	NA	77742.8	0	2.18952e+07	1.78177e+07	2.85372e+07	NA	NA	NA	3.03537e+06	2.77875e+06
828	689.06	942.599	311.342				ION=[M+H]+			5.22919e+06	3.43901e+06	1.87357e+06	2.86311e+06	NA	NA	NA	0	0	1.25147e+07	8.03662e+06	8.97568e+06	NA	NA	NA	1.8072e+06	1.372e+06
834	691.27	968.729	319.385				ION=[M+H]+			9130133	1.1322e+07	9.88602e+06	1.03655e+07	NA	2.28295e+06	3.15021e+06	0	0	1.23396e+07	1.40319e+07	1.06189e+07	NA	NA	NA	1.72581e+06	1.29233e+06
839	692.44	838.628	302.285				ION=[M+H]+			96622128	9.99109e+07	1.27453e+08	9.09312e+07	NA	NA	NA	0	0	7.09025e+07	1.08081e+08	1.06067e+08	NA	NA	959590	8.69881e+06	1.00843e+07
841	692.8	577.426	279.314				ION=[M+H]+			3147504	4.13481e+06	3.98654e+06	4.10442e+06	NA	NA	NA	0	0	6.0131e+06	4.4584e+06	5.33095e+06	NA	NA	NA	2.2342e+06	2.38133e+06
842	696.44	1002.7	326.028				ION=[M+H]+			6294070	6.61827e+06	8.30244e+06	7.25229e+06	NA	NA	NA	0	0	5.20813e+06	9.07447e+06	7.58903e+06	NA	NA	NA	1.045e+06	1.41731e+06
843	696.6	892.554	301.6				ION=[M+H]+			5562465	7.3073e+06	6.17326e+06	6.26999e+06	2.12267e+06	2.11578e+06	2.01621e+06	0	0	8.98929e+06	6.27967e+06	7.12557e+06	NA	NA	NA	2.62634e+06	2.78229e+06
846	699.14	955.789	320.571				ION=[M+H]+			7.29175e+06	6.28031e+06	6.81999e+06	5.68901e+06	NA	NA	NA	0	0	1.00068e+07	1.00773e+07	1.28281e+07	NA	NA	NA	1.63094e+06	1.85091e+06
848	700.46	751.654	286.367				ION=[M+H]+			9151095	1.09873e+07	9.95462e+06	1.33468e+07	1.97722e+06	NA	3.84056e+06	0	1.24908e+06	1.33126e+07	1.04187e+07	1.20157e+07	NA	NA	NA	6.16848e+06	4.80973e+06
849	701.86	724.596	288.302				ION=[M+H]+			58449640	3.46371e+06	NA	NA	NA	NA	NA	0	0	NA	NA	NA	2.14347e+07	1.63783e+07	1.69104e+07	4.1638e+07	4.21898e+07
850	702.68	874.629	329.529				ION=[M+H]+			6.21187e+06	8.16041e+06	6.70328e+06	6.98632e+06	NA	NA	NA	0	0	7.2103e+06	5.75565e+06	6.95973e+06	NA	NA	NA	968606	1.17506e+06
851	703.16	933.675	317.112				ION=[M+H]+			5.68473e+06	6.21109e+06	6.92493e+06	7.65541e+06	NA	NA	NA	0	0	7.83927e+06	8.73674e+06	9.03344e+06	NA	NA	NA	2.14114e+06	3.0532e+06
853	704.46	793.562	288.642				ION=[M+H]+			3912447	NA	NA	NA	3.77914e+06	2.90296e+06	3.5577e+06	0	0	NA	NA	NA	1.43477e+06	840220	886237	1.48269e+06	4.66266e+06
855	704.68	1057.86	337.541				ION=[M+H]+			8.27948e+06	6.95727e+06	6.18972e+06	6.58379e+06	NA	NA	NA	0	0	1.30681e+07	1.20485e+07	1.45658e+07	NA	NA	NA	1.62735e+06	2.06691e+06
857	705.47	698.559	299.948				ION=[M+H]+			2.58107e+06	3.27227e+06	3.38811e+06	3.76447e+06	227672	217558	NA	0	0	3.23942e+06	3.95002e+06	2.93579e+06	NA	NA	NA	767269	611599
858	706.39	2332.73	778.526				ION=[M+H+H2]3+			12692617	1.6674e+07	1.43724e+07	1.44703e+07	NA	NA	NA	0	0	7.86451e+06	1.09719e+07	1.31993e+07	NA	NA	NA	1.82674e+06	1.60095e+06
862	708.52	801.599	297.39				ION=[M+H]+			20212850	5.78457e+06	8.08701e+06	7.06703e+06	2.76477e+07	2.18758e+07	1.89481e+07	0	0	5.48679e+06	6.65699e+06	7.49331e+06	3.07678e+06	3.17354e+06	2.87559e+06	9.15227e+06	9.4191e+06
863	708.82	861.69	302.901				ION=[M+H]+			12464669	1.63746e+07	1.4777e+07	1.50963e+07	NA	NA	NA	0	0	1.14108e+07	1.29363e+07	1.23893e+07	NA	NA	NA	2.99542e+06	4.6324e+06
865	710.01	694.476	270.742				ION=[M+H]+			7.30285e+06	9.00712e+06	9.63311e+06	9.64696e+06	5.8372e+06	5.25115e+06	4.327e+06	0	0	6.16281e+06	8.70157e+06	8.69871e+06	NA	1.87814e+06	1.68703e+06	4.65884e+06	5.86899e+06
872	712.61	750.612	291.339				ION=[M+H]+			23662784	NA	NA	NA	NA	NA	NA	0	0	1.5058e+06	1.85651e+06	NA	8.11405e+06	7.67743e+06	5.54865e+06	1.48578e+07	1.47958e+07
873	713.39	790.556	291.187				ION=[M+H]+			19185626	7.26823e+06	5.79159e+06	4.69711e+06	3.44589e+06	NA	1.79592e+07	0	0	3.50256e+06	6.21251e+06	9.00225e+06	7.03576e+06	3.66395e+06	6.23138e+06	1.39448e+07	7.31004e+06
877	717.14	795.67	302.151				ION=[M+H]+			8.02102e+06	7.42254e+06	1.05804e+07	8.17637e+06	NA	NA	NA	0	0	1.01813e+07	8.49048e+06	6.93135e+06	NA	NA	NA	5.1818e+06	3.08035e+06
879	719.32	637.546	258.902				ION=[M+H]+			12197489	1.42572e+07	1.60896e+07	1.37674e+07	2.85963e+06	2.08284e+06	2.21668e+06	0	0	7.33608e+06	1.52967e+07	1.29913e+07	NA	NA	NA	2.957e+06	4.0316e+06
884	721.07	658.439	268.015				ION=[M+H]+			63298324	NA	NA	NA	5.31899e+06	3.51707e+06	4.14576e+06	0	0	NA	NA	NA	2.08053e+07	1.9161e+07	2.34066e+07	1.09244e+08	1.36091e+08
899	731.48	645.581	274.31				ION=[M+H]+			151653840	1.53222e+08	1.85523e+08	1.57391e+08	8.61783e+06	8.3347e+06	6.7009e+06	0	0	2.38121e+08	2.33073e+08	1.76161e+08	NA	NA	NA	3.89235e+07	3.79231e+07
901	733.74	707.57	277.889				ION=[M+H]+			170084000	6.85261e+06	6.58725e+06	7.25568e+06	NA	NA	NA	0	0	NA	NA	NA	7.18798e+06	5.5184e+07	7.54205e+06	3.84455e+06	2.27433e+07
902	734.33	1156.91	369.682				ION=[M+H]+			12436962	NA	NA	NA	NA	NA	NA	0	0	NA	NA	NA	4.54929e+06	3.57262e+06	4.59897e+06	6.92109e+06	8.85111e+06
908	737.93	1182.92	370.26				ION=[M+H]+			25587064	NA	NA	NA	NA	NA	NA	0	0	NA	NA	NA	9.06885e+06	6.9563e+06	9.46165e+06	1.43555e+07	1.48276e+07
909	738.48	784.646	299.783	5.89	SM 40:2;O2	C45H89N2O6P	ION=[M+H]+			48688236	NA	NA	NA	1.37772e+07	1.16447e+07	1.62242e+07	0	0	NA	NA	NA	1.50946e+07	1.5797e+07	1.20385e+07	9.85854e+06	1.08499e+07
910	739.25	684.455	268.046				ION=[M+H]+			42718700	NA	NA	NA	NA	NA	6.01149e+06	0	0	NA	NA	NA	1.56658e+07	1.33957e+07	1.50516e+07	6.2911e+07	6.27748e+07
922	746.48	867.737	306.56				ION=[M+H]+			9732624	1.02516e+07	1.09924e+07	1.14544e+07	NA	NA	NA	0	0	1.459e+07	1.49579e+07	1.63246e+07	NA	NA	NA	2.16852e+06	2.38488e+06
926	747.89	845.662	309.643				ION=[M+H]+			11503130	8.77395e+06	1.51736e+07	9.87358e+06	7.68471e+06	8.3344e+06	7.80075e+06	0	0	4.09723e+06	8.05647e+06	7.47394e+06	1.60223e+06	1.66013e+06	1.81071e+06	4.66509e+06	3.6301e+06
927	748.33	653.596	277.868	15.585	Cer 18:1;O3/22:0;O	C40H79NO5	ION=[M+H]+			7.52737e+06	5.71258e+06	6.48413e+06	4.20756e+06	NA	NA	NA	0	0	1.06169e+07	1.15687e+07	1.2249e+07	NA	NA	NA	2.0943e+06	2.51118e+06
932	752.67	595.565	271.079				ION=[M+H]+			25011138	4.92307e+06	5.05956e+06	5.2838e+06	1.46092e+06	1.65143e+06	1.65794e+06	0	251652	6.18117e+06	5.55831e+06	4.48507e+06	NA	NA	NA	7.45636e+06	8.37506e+06
934	755.78	728.57	281.21				ION=[M+H]+			15320765	2.01266e+07	1.93986e+07	2.16671e+07	NA	NA	NA	0	0	NA	NA	8.71686e+06	NA	NA	NA	2.2662e+07	2.51797e+07
937	758.04	786.66	302.441	29.271	SM 40:1;O2	C45H91N2O6P	ION=[M+H]+			10164197	NA	NA	NA	3.81979e+06	3.68262e+06	2.88701e+06	0	0	NA	NA	NA	2.84789e+06	3.29779e+06	2.83679e+06	2.02194e+06	1.41304e+06
942	765.01	565.543	263.702				ION=[M+H]+			38852132	NA	6.19686e+06	NA	NA	NA	NA	0	0	NA	422509	NA	NA	NA	NA	1.43346e+07	1.47536e+07
945	772.2	698.469	268.411				ION=[M+H]+			36222176	NA	3.26304e+06	4.4627e+06	9.55061e+06	9.51001e+06	7.50617e+06	0	0	7.7144e+06	5.71785e+06	7.11006e+06	1.23484e+07	1.17523e+07	1.29866e+07	2.23416e+07	2.64266e+07
946	773.83	611.584	273.546	19.897	Cer 20:0;O2/18:0;O	C38H77NO4	ION=[M+H]+			5.69372e+06	6.0898e+06	7.51052e+06	6.93165e+06	NA	NA	NA	157631	124677	6.56091e+06	7.75815e+06	7.23117e+06	NA	NA	NA	1.71128e+06	1.89229e+06
952	782.02	686.471	275.291				ION=[M+H]+			61975196	NA	NA	NA	1.25967e+07	1.09021e+07	1.04524e+07	0	0	NA	NA	NA	9.77333e+06	1.52184e+07	1.72824e+07	1.32944e+08	1.54869e+08
955	784.74	466.402	237.577				ION=[M+H]+			90029616	NA	NA	NA	NA	366154	NA	0	0	NA	NA	NA	3.06477e+07	2.75091e+07	3.32914e+07	2.59513e+07	2.22346e+07
962	792.77	774.661	302.834	35.291	SM 39:0;O2	C44H91N2O6P	ION=[M+H]+			106550896	NA	NA	NA	2.50917e+07	2.00946e+07	1.97261e+07	0	0	NA	NA	NA	3.79923e+07	3.45706e+07	3.02208e+07	2.57808e+07	3.04555e+07
971	797.31	812.677	305.654	17.939	SM 42:2;O2	C47H93N2O6P	ION=[M+H]+			64528372	NA	NA	NA	1.74713e+07	1.61211e+07	1.39677e+07	0	0	NA	NA	NA	2.15606e+07	2.09363e+07	1.83706e+07	1.06883e+07	1.41591e+07
972	797.33	520.449	248.917				ION=[M+H]+			114482088	NA	NA	NA	NA	NA	NA	0	0	NA	NA	NA	3.50015e+07	3.11017e+07	4.23335e+07	2.07856e+07	2.47663e+07
973	797.99	854.671	308.785				ION=[M+H]+			6404776	8.41383e+06	8.28041e+06	8.85219e+06	7.03465e+06	5.07665e+06	NA	0	0	NA	5.93832e+06	NA	NA	NA	NA	5.18056e+06	5.74925e+06
984	807.04	748.598	297.715				ION=[M+H]+			11150422	1.18099e+07	1.4163e+07	1.18011e+07	NA	1.19386e+06	823252	0	0	1.13556e+07	1.71368e+07	1.32962e+07	NA	NA	NA	4.42276e+06	5.38133e+06
988	814.68	790.542	298.677				ION=[M+H]+			15629230	1.16322e+07	1.0695e+07	1.46131e+07	1.64096e+07	2.17832e+07	1.49266e+07	0	0	4.69885e+07	1.00825e+07	1.30733e+07	780499	NA	NA	1.45613e+07	1.53606e+07
990	816.56	593.575	270.404	26.08	Cer 16:1;O2/22:0	C38H75NO3	ION=[M+H]+			109556632	NA	NA	NA	1.2579e+07	1.26624e+07	7.831e+06	0	0	NA	NA	NA	3.13945e+07	3.55458e+07	3.19105e+07	1.46975e+07	1.54051e+07
991	816.78	654.555	278.597				ION=[M+H]+			140492112	NA	NA	NA	NA	NA	NA	0	0	NA	NA	NA	4.96673e+07	4.55829e+07	3.85754e+07	6.30188e+07	5.83831e+07
994	818.52	667.611	280.916	14.993	Cer 18:1;O3/23:0;O	C41H81NO5	ION=[M+H]+			28841132	3.7888e+07	3.61322e+07	3.82174e+07	NA	NA	NA	0	0	4.64867e+07	3.77864e+07	4.26587e+07	NA	NA	NA	1.62655e+07	1.76608e+07
997	824.68	764.58	288.814				ION=[M+H]+			62925664	NA	NA	NA	NA	NA	NA	0	0	NA	NA	NA	1.66237e+07	1.79561e+07	2.32688e+07	5.44029e+06	8.53993e+06
1000	829.23	649.612	280.718				ION=[M+H]+			145045232	2.54188e+06	2.5493e+06	2.17718e+06	4.06893e+06	3.7598e+06	2.67537e+06	0	0	2.98414e+06	3.2253e+06	2.75184e+06	NA	NA	NA	3.88707e+07	4.00456e+07
1001	833.25	595.59	272.303				ION=[M+H]+			82629000	2.41662e+06	2.44435e+06	2.46264e+06	3.39987e+06	2.03176e+06	2.10538e+06	0	0	NA	2.79339e+06	3.63752e+06	2.36494e+07	2.68091e+07	2.43771e+07	1.06727e+07	1.21359e+07
1004	836.28	706.586	283.604				ION=[M+H]+			67061016	7.28943e+06	1.21669e+07	1.20552e+07	NA	NA	NA	0	0	NA	NA	NA	2.45926e+07	NA	2.34568e+07	4.32618e+07	4.90924e+07
1005	836.56	671.518	261.013				ION=[M+H]+			35958312	2.76398e+07	2.11972e+07	6.38824e+06	NA	NA	NA	0	0	NA	NA	NA	8.24564e+06	9.77869e+06	1.27206e+07	8.38553e+07	5.37639e+07
1010	839.28	714.503	282.109				ION=[M+H]+			45044124	NA	NA	NA	1.13744e+07	1.27749e+07	9.57651e+06	0	0	NA	NA	NA	1.1102e+07	1.11106e+07	1.16096e+07	1.05044e+08	8.6744e+07
1011	839.47	466.402	238.156				ION=[M+H]+			58186172	NA	NA	NA	2.59797e+06	2.49097e+06	2.0579e+06	0	0	NA	NA	NA	1.0226e+07	1.50869e+07	1.03925e+07	3.37367e+07	3.14292e+07
1012	839.74	651.476	268.501				ION=[M+H]+			44396268	NA	NA	NA	6.80225e+06	7.15055e+06	3.59505e+06	0	0	NA	NA	NA	1.49111e+07	1.15643e+07	1.6417e+07	9.68547e+07	1.00974e+08
1017	841.84	494.434	245.555				ION=[M+H]+			64548160	NA	NA	NA	NA	NA	NA	0	0	NA	NA	NA	2.32364e+07	2.09428e+07	2.30006e+07	4.95238e+07	5.27106e+07
1019	849.88	802.692	307.316				ION=[M+H]+			18595984	NA	NA	NA	8.00991e+06	4.61883e+06	4.66139e+06	0	0	NA	NA	NA	6.81952e+06	5.43338e+06	5.19211e+06	1.20336e+07	8.54612e+06
1026	853.82	548.48	255.752				ION=[M+H]+			143362176	NA	NA	NA	651626	NA	NA	0	0	NA	NA	NA	3.82553e+07	3.15926e+07	5.30128e+07	6.35736e+07	7.82203e+07
1028	854.09	408.324	214.194				ION=[M+H]+			57404288	NA	NA	NA	NA	NA	NA	0	0	NA	NA	NA	2.08039e+07	1.28111e+07	2.12271e+07	2.24905e+07	2.09827e+07
1030	857.02	599.564	264.692				ION=[M+H]+			8933036	1.02298e+07	1.12533e+07	1.23152e+07	NA	NA	NA	0	0	1.2554e+07	1.3729e+07	1.12082e+07	NA	NA	NA	1.41871e+07	1.60939e+07
1034	861.37	814.692	308.505	23.741	SM 42:1;O2	C47H95N2O6P	ION=[M+H]+			167696240	NA	NA	NA	4.40596e+07	3.81593e+07	4.74895e+07	0	0	NA	NA	NA	6.14976e+07	5.16763e+07	5.01566e+07	1.01472e+08	9.61495e+07
1039	865.23	609.606	276.437	25.214	Cer 16:0;O2/23:0	C39H79NO3	ION=[M+H]+			130406648	NA	NA	NA	1.64946e+06	1.55155e+06	1.64677e+06	292804	0	NA	NA	840838	4.33373e+07	4.23106e+07	4.00419e+07	2.38351e+07	2.70434e+07
1053	880.41	511.409	225.192				ION=[M+H]+			16617181	1.88675e+07	NA	NA	NA	NA	NA	0	0	NA	NA	NA	NA	NA	NA	3.19997e+07	1.31148e+07
1057	885.99	852.688	310.13				ION=[M+H]+			76307064	NA	NA	NA	8.26548e+06	5.10595e+06	6.64467e+06	0	0	NA	NA	NA	2.46706e+07	2.47579e+07	1.76391e+07	2.73536e+07	2.66733e+07
1058	886.3	438.371	230.455				ION=[M+H]+			108410600	NA	NA	NA	6.25119e+06	4.03274e+06	4.02129e+06	0	0	NA	NA	NA	1.14771e+07	1.41347e+07	1.16565e+07	4.04736e+07	3.53754e+07
1059	887.49	466.402	238.181				ION=[M+H]+			123769768	NA	NA	NA	2.7208e+06	1.25693e+06	1.09863e+06	0	0	NA	NA	NA	2.68259e+07	4.01573e+07	2.68574e+07	3.40827e+07	2.92362e+07
1062	889.42	494.434	245.527				ION=[M+H]+			50361712	NA	NA	NA	1.85424e+06	1.21368e+06	1.11325e+06	0	0	NA	NA	NA	1.78962e+07	1.63399e+07	7.43599e+06	3.10047e+07	1.97097e+07
1063	890.88	623.622	280.287	28.313	Cer 16:0;O2/24:0	C40H81NO3	ION=[M+H]+			139604368	1.7244e+06	1.85491e+06	2.02699e+06	4.28808e+06	5.12666e+06	4.11704e+06	0	904668	2.86185e+06	1.87058e+06	2.86582e+06	4.28851e+07	4.52949e+07	4.46718e+07	3.1842e+07	4.34641e+07
1066	891.87	522.465	252.875				ION=[M+H]+			111035120	NA	NA	NA	724484	730561	NA	0	0	NA	NA	NA	3.74057e+07	3.60255e+07	3.10814e+07	4.17767e+07	6.4027e+07
1073	898.64	548.48	255.901				ION=[M+H]+			56642436	NA	NA	NA	NA	NA	NA	0	0	NA	NA	NA	1.46088e+07	1.83777e+07	1.7773e+07	3.48293e+07	2.8566e+07
1074	900.37	905.733	319.733				ION=[M+H]+			32477858	NA	NA	NA	NA	NA	NA	0	0	NA	NA	NA	NA	NA	NA	2.58652e+07	2.05205e+07
1075	901.78	722.617	290.911				ION=[M+H]+			220741488	NA	NA	NA	1.63292e+07	1.13384e+07	1.19121e+07	0	0	NA	NA	NA	7.81286e+07	6.50968e+07	8.16264e+07	4.72893e+08	5.14277e+08
1078	903.26	768.549	290.078				ION=[M+H]+			12715230	NA	NA	NA	2.4328e+06	2.94777e+06	2.27465e+06	0	0	NA	NA	NA	2.31554e+06	1.80951e+06	2.64012e+06	2.96521e+07	2.46516e+07
1082	906.53	683.195	239.207				ION=[M+H]+			36643988	1.00304e+07	1.01391e+07	1.12983e+07	1.75196e+07	4.31874e+07	1.51112e+07	7921452	9248539	2.14325e+07	1.07524e+07	1.19702e+07	1.23471e+07	6.96559e+06	8.24308e+06	8.54543e+07	9.03742e+07
1084	906.67	684.196	239.151				ION=[M+H]+			26839804	6.95864e+06	6.40842e+06	7.54845e+06	1.2186e+07	2.93436e+07	9.30632e+06	5403306	6.32656e+06	1.38053e+07	6.97851e+06	7.96267e+06	8.654e+06	5.18498e+06	5.44232e+06	5.24085e+07	6.70696e+07
1085	906.86	686.195	239.255				ION=[M+H]+			12100578	2.49846e+06	2.56883e+06	2.62544e+06	5.90544e+06	1.15372e+07	3.93616e+06	2.04235e+06	2.7346e+06	4.28165e+06	2.96167e+06	3.38187e+06	2.69748e+06	1.52144e+06	2.11663e+06	2.82187e+07	2.2366e+07
1086	906.99	685.194	239.355				ION=[M+H]+			21684590	5.60936e+06	5.48867e+06	5.64886e+06	1.01177e+07	2.4135e+07	7.87291e+06	4414492	5418457	1.03407e+07	5.6419e+06	7.10553e+06	5.534e+06	4.13911e+06	4.58048e+06	4.57369e+07	5.41873e+07
1094	915.3	564.512	262.581				ION=[M+H]+			34113268	NA	NA	NA	NA	NA	NA	0	0	NA	NA	NA	1.251e+07	1.09562e+07	8.65854e+06	2.33677e+07	2.47501e+07
1099	918.39	635.585	267.888				ION=[M+H]+			26554842	2.58999e+06	2.78313e+06	3.11282e+06	NA	NA	NA	0	0	4.91873e+06	5.15134e+06	3.55707e+06	NA	NA	NA	1.26932e+07	1.35911e+07
1107	924.42	762.649	296.361				ION=[M+H]+			91184792	NA	NA	NA	NA	NA	NA	0	0	NA	NA	NA	3.25052e+07	2.9585e+07	3.35582e+07	2.33288e+07	1.99733e+07
1110	926.9	438.371	230.046				ION=[M+H]+			61360552	NA	NA	NA	2.55442e+06	NA	2.33762e+06	0	0	NA	NA	NA	1.99192e+07	1.68956e+07	2.26901e+07	4.22063e+07	5.06805e+07
1111	928.22	494.434	245.548				ION=[M+H]+			72044168	NA	NA	NA	1.81064e+06	1.11613e+06	1.69195e+06	0	0	NA	NA	NA	2.25078e+07	2.33748e+07	2.28785e+07	2.28738e+07	2.81786e+07
1113	932.11	410.34	220.041				ION=[M+H]+			222205408	NA	NA	NA	2.994e+06	1.7068e+06	722763	0	0	NA	NA	NA	6.31114e+07	7.20949e+07	7.62186e+07	1.41103e+08	4.50742e+07
1117	934.52	382.308	211.689				ION=[M+H]+			36192188	NA	NA	NA	NA	NA	NA	0	0	NA	NA	NA	1.32724e+07	1.14918e+07	1.14528e+07	3.73446e+07	5.05313e+07
1126	945.2	1034.82	338.594				ION=[M+H]+			27258612	2.2275e+07	3.40037e+07	2.8206e+07	NA	NA	NA	0	0	3.31857e+07	4.01244e+07	4.79552e+07	NA	NA	NA	4.6545e+06	4.18876e+06
1127	945.91	697.628	286.561				ION=[M+H]+			5174050304	NA	5.43549e+06	5.27061e+06	3.37235e+07	2.76836e+07	2.52333e+07	0	0	7.03487e+06	9.28506e+06	6.56728e+06	1.89743e+09	1.67064e+09	1.84992e+09	2.90556e+09	3.08154e+09
1129	946.69	1098.84	350.82				ION=[M+H]+			29886712	2.7146e+07	3.40714e+07	2.86192e+07	NA	NA	NA	0	0	4.08153e+07	4.59322e+07	4.38575e+07	NA	NA	NA	5.79064e+06	9.77146e+06
1131	947.17	520.449	248.758				ION=[M+H]+			77486024	NA	NA	NA	3.6421e+07	2.78973e+07	2.38257e+07	0	0	NA	NA	NA	1.4435e+07	2.51405e+07	2.43107e+07	2.09482e+07	1.83422e+07
1132	947.88	1171.87	355.771				ION=[M+H]+			15783355	1.44255e+07	1.9072e+07	1.36965e+07	NA	NA	NA	0	0	1.72442e+07	2.42571e+07	2.58664e+07	NA	NA	NA	4.49908e+06	3.58349e+06
1136	948.97	424.355	223.883				ION=[M+H]+			25834008	NA	NA	NA	NA	NA	NA	0	0	NA	NA	NA	9.47385e+06	7.20956e+06	9.24465e+06	1.03527e+07	1.16623e+07
1137	950.11	546.465	252.755				ION=[M+H]+			60296320	NA	NA	NA	5.42034e+07	2.56057e+07	1.09643e+07	0	0	NA	NA	NA	1.92308e+07	1.95632e+07	1.58627e+07	1.8197e+07	2.21659e+07
1138	951.27	747.571	287.547				ION=[M+H]+			9209511	NA	NA	NA	NA	NA	NA	0	0	NA	NA	NA	3.04425e+06	2.98804e+06	3.03746e+06	7.97854e+06	5.72479e+06
1146	958.66	908.79	325.377				ION=[M+H]+			148435152	NA	NA	NA	7.52645e+07	4.94009e+07	4.0152e+07	0	0	4.27932e+06	NA	7.19742e+06	2.47936e+06	NA	NA	4.93474e+07	4.66854e+07
1147	959.84	801.684	302.184				ION=[M+H]+			86331584	2.55621e+06	2.68515e+06	2.05823e+06	1.38552e+07	8.93472e+06	1.12048e+07	0	0	2.41039e+06	2.70824e+06	1.45776e+06	2.6722e+07	2.80104e+07	3.09723e+07	6.48544e+07	2.71626e+07
1148	960.1	915.668	313.092				ION=[M+H]+			10010790	1.3151e+07	1.2012e+07	1.41045e+07	6.76759e+06	2.9527e+06	5.99585e+06	0	0	7.95003e+06	7.74417e+06	8.43612e+06	NA	998087	NA	1.24746e+07	9.75496e+06
1150	964.34	410.34	219.636				ION=[M+H]+			31190860	NA	NA	NA	NA	NA	NA	0	0	NA	NA	NA	1.14383e+07	7.92289e+06	8.52981e+06	3.12985e+07	4.07165e+07
1151	965.69	911.704	318.184				ION=[M+H]+			72050504	9.59849e+06	8.58411e+06	5.461e+06	1.21065e+08	9.11811e+07	1.01822e+08	0	0	7.71266e+06	8.39336e+06	7.04002e+06	NA	NA	NA	7.17197e+07	4.06216e+07
1152	965.76	779.683	303.176				ION=[M+H]+			75864920	NA	NA	NA	1.57451e+07	1.51255e+07	1.38973e+07	0	0	NA	NA	NA	2.47514e+07	2.43475e+07	2.45931e+07	1.76918e+08	3.43024e+07
1156	968.65	917.796	324.991				ION=[M+H]+			177651600	8.30672e+07	9.75443e+07	9.75095e+07	2.98504e+08	1.91495e+08	NA	1.87634e+06	1.90969e+06	4.929e+07	6.18963e+07	6.81318e+07	3.32051e+07	3.22676e+07	3.36879e+07	2.95277e+08	6.54014e+07
1157	968.67	679.685	290.511	7.106	Cer 18:0;O2/26:0	C44H89NO3	ION=[M+H]+			12428576	1.47704e+07	1.63944e+07	1.39148e+07	NA	NA	NA	1447152	1.4106e+06	1.14381e+07	1.778e+07	1.47809e+07	NA	NA	NA	1.25403e+07	1.12323e+07
1159	969.62	760.212	248.814				ION=[M+H]+			31264908	5.672e+06	4.87003e+06	5.56157e+06	2.60266e+07	6.12688e+07	1.9807e+07	3.35749e+06	3831697	7.077e+06	4.42711e+06	4.03285e+06	4.59269e+06	3.03194e+06	3.90327e+06	2.36236e+07	3.1328e+07
1160	969.74	759.213	248.892				ION=[M+H]+			60414928	1.22495e+07	9.57522e+06	1.10953e+07	5.59142e+07	1.18393e+08	4.09429e+07	5.9682e+06	7.28598e+06	1.40333e+07	1.01255e+07	1.19566e+07	1.10112e+07	7.89134e+06	1.01457e+07	5.36658e+07	5.84066e+07
1161	969.82	798.24	263.614				ION=[M+H]+			18305062	3.3489e+06	2.56493e+06	2.92337e+06	8.21415e+06	3.58718e+07	1.19864e+07	1.14085e+06	1.48967e+06	3.49601e+06	3.0315e+06	2.76554e+06	NA	NA	NA	1.12183e+07	1.18391e+07
1173	980.59	937.782	326.334				ION=[M+H]+			23026248	2.29829e+07	2.54115e+07	2.78889e+07	3.25733e+07	2.30288e+07	3.5657e+07	1.57774e+06	0	2.40395e+07	2.21769e+07	4.05094e+07	4.37786e+06	6.02777e+06	4.93039e+06	1.98291e+07	2.40484e+07
1174	984.21	750.664	309.626				ION=[M+H]+			12401780	1.39028e+07	1.6359e+07	1.4628e+07	NA	NA	NA	0	0	1.73522e+07	1.73404e+07	1.65824e+07	NA	NA	NA	4.6462e+06	6.6865e+06
1176	985.68	763.604	292.872				ION=[M+H]+			10921893	NA	NA	NA	NA	NA	NA	0	0	NA	NA	NA	4.00528e+06	2.29353e+06	2.66105e+06	2.37063e+07	2.1329e+07
1191	1011.3	520.449	248.753				ION=[M+H]+			43384260	NA	NA	NA	1.56274e+07	2.26742e+07	1.95016e+07	0	0	NA	NA	NA	1.59099e+07	1.36821e+07	1.2508e+07	4.04209e+07	4.33583e+07
1192	1012.62	546.465	252.42				ION=[M+H]+			14391249	NA	NA	NA	1.38872e+07	1.87792e+07	1.64198e+07	0	0	NA	NA	NA	4.62847e+06	4.66926e+06	1.71654e+06	1.07224e+07	1.22847e+07
1193	1012.69	849.761	313.607				ION=[M+H]+			32112348	4.33129e+06	4.77276e+06	5.28889e+06	5.39577e+07	5.9204e+07	5.3901e+07	0	623056	7.97378e+06	6.64212e+06	5.79902e+06	9.47823e+06	7.93895e+06	9.92124e+06	3.34779e+07	4.08991e+07
1194	1013.97	831.233	260.457				ION=[M+H]+			40500752	2.34927e+07	2.48388e+07	2.91902e+07	1.46766e+07	7.9368e+07	2.57944e+07	7413242	8652657	8.39084e+07	3.62007e+07	2.85812e+07	9.31326e+06	3.48388e+06	8.75715e+06	5.46575e+07	7.38673e+07
1195	1014.11	915.797	327.275				ION=[M+H]+			15406761	1.53155e+07	1.50417e+07	1.69965e+07	2.58877e+07	2.34497e+07	2.21161e+07	0	0	3.3058e+07	1.97847e+07	2.25015e+07	NA	NA	3.18381e+06	2.21585e+07	2.43426e+07
1197	1017.67	781.716	305.281				ION=[M+H]+			367371360	2.8694e+06	2.51265e+06	2.29803e+06	8.8412e+06	9.11045e+06	1.04807e+07	5.41809e+06	5.66417e+06	9.61228e+06	2.52959e+06	3.45388e+06	1.34722e+08	1.10279e+08	1.28006e+08	4.05081e+08	3.96022e+08
1198	1017.97	941.816	330.333				ION=[M+H]+			16902432	1.92607e+07	2.22958e+07	1.95983e+07	2.31807e+07	2.96889e+07	1.31176e+07	0	340944	4.07679e+07	2.59298e+07	2.66766e+07	3.46546e+06	3.19264e+06	3.87616e+06	2.31466e+07	2.38504e+07
1199	1018.9	823.659	304.664				ION=[M+H]+			12803506	1.58127e+07	1.67023e+07	1.86738e+07	NA	NA	NA	0	0	1.74638e+07	1.62842e+07	1.33236e+07	NA	NA	NA	7.17586e+06	3.7827e+06
1202	1021.42	875.779	323.014				ION=[M+H]+			69740232	3.38398e+06	3.71307e+06	5.03468e+06	1.17183e+08	NA	NA	0	0	NA	NA	5.02789e+06	2.07633e+07	1.8722e+07	2.40109e+07	4.87362e+07	4.7064e+07
1204	1022.06	408.376	211.698				ION=[M+H]+			7153806	9.39781e+06	4.29861e+06	9.26644e+06	NA	NA	NA	0	0	6.35983e+06	1.06536e+07	5.23812e+06	NA	NA	NA	2.66467e+06	1.08598e+06
1205	1024.67	1080.9	353.263				ION=[M+H]+			6.75923e+06	4.06735e+06	5.68983e+06	4.45512e+06	NA	NA	NA	0	0	3.57314e+06	4.86792e+06	3.59045e+06	NA	NA	NA	2.04892e+06	2.41492e+06
1206	1025.03	1065.88	350.753				ION=[M+H]+			28708898	6.86688e+06	1.3483e+07	4.47924e+06	NA	NA	NA	0	0	5.12748e+06	7.24174e+06	6.21135e+06	NA	NA	NA	8.0983e+06	1.01043e+07
1214	1037.29	693.642	297.021				ION=[M+H]+			16878266	2.09094e+07	1.89056e+07	2.16819e+07	NA	NA	NA	0	0	3.71383e+07	2.59398e+07	2.50571e+07	NA	NA	NA	7.07915e+06	5.85281e+06
1216	1038.58	562.496	259.293				ION=[M+H]+			33464900	NA	NA	NA	1.5782e+07	1.39252e+07	2.14548e+07	0	0	1.1586e+06	NA	NA	1.20336e+07	9.61738e+06	1.23747e+07	1.68261e+07	1.74088e+07
1231	1053.66	905.824	330.291				ION=[M+H]+			103796160	4.27665e+07	3.55301e+06	4.48465e+07	2.79953e+07	3.02675e+07	3.09901e+07	0	0	3.49261e+07	3.92498e+06	4.40307e+07	2.09204e+07	3.36768e+07	2.06038e+07	7.0471e+07	7.0998e+07
1234	1056.74	893.823	325.627				ION=[M+H]+			37083696	1.34749e+06	1.59005e+06	1.4304e+06	3.7943e+07	4.36502e+07	3.93795e+07	750903	356203	1.38991e+06	2.35322e+06	1.52461e+06	6.38776e+06	6.30864e+06	1.37129e+07	1.83466e+07	1.28522e+07
1242	1067.84	927.759	326.502				ION=[M+H]+			20576920	5.60657e+06	5.66359e+06	5.59631e+06	3.34555e+07	3.24986e+07	3.73821e+07	0	0	6.59876e+06	5.26235e+06	7.54532e+06	6.78812e+06	6.67621e+06	7.03937e+06	2.86779e+07	3.38514e+07
1243	1068	952.774	330.668				ION=[M+H]+			9153440	1.10044e+07	1.20742e+07	1.04869e+07	1.37877e+07	1.25523e+07	1.68093e+07	478629	371161	1.12387e+07	1.33963e+07	1.49455e+07	2.76241e+06	1.60261e+06	1.95542e+06	8.78721e+06	9.58668e+06
1247	1068.62	978.791	332.846				ION=[M+H]+			6831704	8.97467e+06	8.30669e+06	8.80108e+06	4.87436e+06	6.20528e+06	6.07795e+06	0	0	9.47146e+06	9.94623e+06	1.07253e+07	1.58773e+06	1.4739e+06	1.95603e+06	6.57974e+06	7.0564e+06
1248	1069.67	829.705	307.484				ION=[M+H]+			26136158	4.28511e+06	4.39653e+06	3.85556e+06	7.60251e+06	6.97826e+06	7.57199e+06	0	0	9.90626e+06	1.08696e+07	7.70611e+06	1.63379e+06	714775	1.20442e+06	1.94887e+07	1.13108e+07
1249	1069.84	828.699	308.656				ION=[M+H]+			13857492	4.2094e+06	4.11988e+06	4.52152e+06	3.56361e+06	4.36416e+06	4.83085e+06	0	0	9.30443e+06	7.35474e+06	8.68309e+06	397736	559940	707391	1.81316e+07	6.099e+06
1250	1069.88	831.717	308.884				ION=[M+H]+			8084638	1.88124e+06	929250	1.42846e+06	942973	3.75585e+06	NA	0	0	4.01032e+06	3.90672e+06	2.38389e+06	NA	NA	348565	6.17679e+06	3.5981e+06
1251	1070.21	488.397	235.125				ION=[M+H]+			5213834	2.42306e+06	2.47876e+06	2.48439e+06	NA	1.69269e+06	3.56546e+06	190312	0	5.98993e+06	3.49841e+06	5.29422e+06	NA	NA	554569	6.0474e+06	6.59556e+06
1254	1071.33	1120	365.222				ION=[M+H]+			15787642	1.26715e+06	1.09902e+06	NA	NA	NA	NA	0	0	1.21989e+06	1.84452e+06	1.14952e+06	NA	NA	NA	5.96603e+06	4.07862e+06
1255	1073.91	895.837	326.816				ION=[M+H]+			6.45098e+06	357731	NA	852185	2.9513e+06	3.25623e+06	2.99645e+06	0	0	NA	NA	NA	2.21434e+06	2.09303e+06	2.34952e+06	8.16269e+06	5.70934e+06
1257	1084.24	632.575	274.18				ION=[M+H]+			12427519	1.24152e+06	1.60099e+06	NA	6.23316e+06	7.59138e+06	8.47793e+06	0	0	1.46659e+06	1.55183e+06	1.61488e+06	1.91582e+06	2.12885e+06	2.43944e+06	1.17378e+07	6.85166e+06
1261	1088.1	1007.82	338.373				ION=[M+H]+			2.07913e+06	2.29951e+06	2.74256e+06	2.48134e+06	941264	1.20551e+06	1.68907e+06	0	0	2.34884e+06	2.57059e+06	2.82188e+06	284052	257884	248980	1.84188e+06	1.29485e+06
1265	1090.23	1050.93	350.321				ION=[M+H]+			3.02138e+06	3.56387e+06	3.98546e+06	3.90319e+06	460189	NA	NA	0	0	2.90506e+06	3.40898e+06	2.75106e+06	96174.8	131624	101024	1.34498e+06	949957
1266	1093.91	1219.04	371.586				ION=[M+H]+			26788814	2.81163e+07	3.19376e+07	1.62115e+07	3.20886e+06	2.37732e+06	3.38281e+06	0	0	3.40508e+07	4.11711e+07	3.28991e+07	106630	NA	NA	1.20848e+07	1.4532e+07
1267	1098.17	1038.93	349.325				ION=[M+H]+			3442613	4.52249e+06	4.28413e+06	4.06828e+06	591396	1.07618e+06	1.10533e+06	0	0	2.67082e+06	3.77096e+06	4.77523e+06	136834	285389	201586	1.51629e+06	1.50025e+06
1269	1105.97	963.9	338.571				ION=[M+H]+			4.46766e+06	3.58118e+06	3.20007e+06	3.20545e+06	2.26211e+06	3.32629e+06	2.74328e+06	0	0	2.2041e+06	3.70925e+06	3.78409e+06	1.10637e+06	894030	1.03031e+06	5.86497e+06	3.41453e+06
1270	1106.3	660.606	280.742				ION=[M+H]+			1.69164e+06	1.77702e+06	1.73306e+06	1.32513e+06	1.32318e+06	2.58767e+06	1.6151e+06	0	0	1.22598e+06	NA	1.66089e+06	445873	486174	478722	3.30919e+06	2.19179e+06
1271	1108.96	1052.95	351.706				ION=[M+H]+			5509619	7.23788e+06	7.00608e+06	6.89041e+06	677591	873974	781116	0	0	6.21526e+06	7.48977e+06	6.40546e+06	204252	233653	259266	3.28654e+06	2.97923e+06
1272	1111.81	1101.99	364.083				ION=[M+H]+			4.04886e+06	3.89272e+06	3.88635e+06	4.55106e+06	2.71095e+06	2.54695e+06	NA	0	0	3.90637e+06	6.22261e+06	4.83649e+06	414062	NA	528736	5.10352e+06	1.91528e+06
1273	1114.69	904.846	333.415	8.45	TG 17:0_18:0_20:0	C58H112O6	ION=[M+NH4]+			10240070	3.55936e+06	3.1139e+06	3.70351e+06	1.88191e+06	1.75772e+06	1.97353e+06	1.00484e+06	1.15364e+06	4.48729e+06	3.51749e+06	4.15997e+06	3.75524e+06	3.26782e+06	3.6035e+06	1.64956e+07	1.11094e+07
1274	1118.05	982.893	343.638	25.245	TG 18:1_18:2_25:0	C64H118O6	ION=[M+NH4]+			18090692	2.18597e+07	2.38632e+07	2.15781e+07	3.55907e+06	6.24571e+06	5.38269e+06	0	0	1.45351e+07	2.15079e+07	2.23031e+07	3.26659e+06	3.51587e+06	3.62252e+06	1.85529e+07	1.10264e+07
1275	1120.11	1025.94	346.451				ION=[M+H]+			7.14273e+06	6.83236e+06	9.42189e+06	6.74316e+06	NA	NA	NA	0	0	4.46521e+06	6.82655e+06	5.55848e+06	180124	121327	127012	2.66121e+06	1.65741e+06
1276	1124.47	1183.03	371.628				ION=[M+H]+			6.20772e+06	NA	NA	NA	NA	NA	NA	0	0	NA	NA	NA	NA	NA	NA	3.5074e+06	3.93524e+06
1277	1124.62	1204.09	372.047				ION=[M+H]+			24410196	NA	NA	NA	NA	NA	NA	0	0	NA	NA	NA	NA	NA	NA	5.21918e+06	7.94623e+06
1278	1125.9	918.861	335.948	20.206	TG 18:0_18:0_20:0	C59H114O6	ION=[M+NH4]+			12433777	9.95113e+06	9.21169e+06	9.86774e+06	2.5778e+06	2.69187e+06	2.37448e+06	1.38759e+06	1.35811e+06	7.73399e+06	8.62302e+06	9.33827e+06	4.55972e+06	3.72618e+06	4.06044e+06	2.17821e+07	1.33995e+07
1283	1131.98	1039.95	349.35				ION=[M+H]+			13613880	1.59576e+07	1.79579e+07	1.59534e+07	NA	NA	493096	0	0	1.13873e+07	1.63497e+07	1.64761e+07	263532	259623	398198	8.70549e+06	4.07274e+06
1285	1134.79	1130.02	368.731				ION=[M+H]+			4950371	2.85409e+06	4.10832e+06	4.1861e+06	NA	NA	NA	0	0	4.26422e+06	5.94412e+06	5.57577e+06	NA	NA	NA	4.63824e+06	2.47232e+06
1286	1140.03	924.778	326.637				ION=[M+H]+			17148958	NA	NA	NA	NA	NA	NA	0	0	NA	NA	NA	NA	207245	NA	1.06468e+07	6.20326e+06
1287	1140.24	958.892	342.864	16.96	TG 18:0_18:1_23:0	C62H118O6	ION=[M+NH4]+			9900853	7.3566e+06	5.74157e+06	6.48841e+06	1.66553e+06	2.09968e+06	1.82524e+06	0	0	4.09533e+06	5.77111e+06	7.28737e+06	3.13956e+06	2.8e+06	3.15093e+06	2.30889e+07	1.20853e+07
1288	1141.52	984.909	345.846	26.949	TG 18:1_18:1_25:0	C64H120O6	ION=[M+NH4]+			10115084	9.79118e+06	1.05375e+07	9.52252e+06	1.78573e+06	3.27015e+06	2.4739e+06	0	0	6.82316e+06	9.48809e+06	9.80526e+06	2.4196e+06	2.74832e+06	2.88291e+06	1.87279e+07	1.01451e+07
1289	1142.36	1027.95	348.374				ION=[M+H]+			4255525	3.74317e+06	5.61342e+06	4.36123e+06	NA	NA	NA	0	0	1.6826e+06	3.83692e+06	4.12266e+06	183581	240715	234927	3.13853e+06	1.12054e+06
1292	1153.25	972.909	345.264	31.872	TG 18:0_18:1_24:0	C63H120O6	ION=[M+NH4]+			21894304	1.45847e+07	1.50458e+07	1.43964e+07	2.21296e+06	3.20473e+06	3.218e+06	0	0	1.01498e+07	1.52244e+07	1.50378e+07	3.6369e+06	2.80997e+06	3.52116e+06	5.10579e+07	2.32975e+07
1293	1156.15	1041.97	351.266				ION=[M+H]+			9781330	1.10856e+07	1.29024e+07	1.08898e+07	NA	476208	NA	0	0	7.80436e+06	1.15447e+07	1.09344e+07	364921	382836	403016	7.01007e+06	3.25449e+06
1294	1157.69	1067.98	353.873				ION=[M+H]+			4502596	5.88674e+06	5.93932e+06	5.3639e+06	NA	NA	NA	0	0	2.75738e+06	5.60457e+06	5.07755e+06	NA	NA	NA	2.58566e+06	1.23815e+06
1296	1182.1	1017.97	350.561				ION=[M+H]+			3.94569e+06	3.28475e+06	3.84159e+06	3.42976e+06	NA	NA	NA	0	0	2.28428e+06	3.63045e+06	3.61664e+06	740442	512625	603605	9.2014e+06	4.02003e+06
1297	1184.34	1043.98	352.722				ION=[M+H]+			5.13912e+06	6.32601e+06	6.77896e+06	6.15496e+06	NA	NA	NA	0	0	3.74513e+06	6.40099e+06	5.97969e+06	341385	425015	394121	6.20292e+06	2.66888e+06
1299	1248.65	884.547	293.632				ION=[M+H]+			3931425	NA	NA	NA	NA	NA	NA	0	0	NA	NA	NA	1.12933e+06	NA	NA	9.16814e+06	4.91832e+06
1304	37.28	342.117	173.119				ION=[M+Na]+			182442576	1.50282e+07	1.82673e+07	1.90235e+07	3.06555e+08	2.63084e+08	1.45359e+08	228089	104650	2.78072e+07	1.96584e+07	2.18807e+07	4.00291e+07	3.8966e+07	4.01315e+07	9.17125e+07	9.32773e+07
1305	38.27	437.231	212.101				ION=[M+H]+			20326586	2.03796e+07	2.51631e+07	2.60249e+07	NA	NA	NA	0	0	1.79262e+07	3.12395e+07	2.35863e+07	NA	NA	NA	8.65492e+06	8.93737e+06
1306	36.44	504.169	204.626				ION=[M+Na]+			5892324	5.10202e+06	5.38514e+06	8.01656e+06	339482	431891	285004	0	0	9.49457e+06	9.05578e+06	5.9968e+06	889992	NA	69581.8	2.36967e+06	2.52685e+06
1307	37.25	427.094	187.351				ION=[M+K]+			1.48357e+06	291261	284691	382995	1.21093e+06	1.84879e+06	1.3003e+06	0	0	683348	288062	243405	304899	230671	205678	1.61674e+06	1.25631e+06
1308	35.93	440.084	190.165				ION=[M+H]+			6.47336e+06	1.12644e+06	1.40655e+06	1.33886e+06	4.62488e+06	4.90431e+06	8.90876e+06	0	0	1.99086e+06	1.47016e+06	1.18029e+06	2.37391e+06	1.76573e+06	2.24632e+06	4.70007e+06	6.96406e+06
1309	38.46	424.107	186.277				ION=[M+H]+			2040169	288455	368754	361071	3.42806e+06	3.2499e+06	2.17143e+06	0	0	448544	340787	324599	610109	455608	529005	847685	1.37067e+06
1310	40.85	440.195	221.277				ION=[M+H]+			43650452	4.55832e+07	5.75788e+07	5.3183e+07	NA	NA	NA	0	0	1.12445e+08	6.36108e+07	5.50683e+07	NA	NA	NA	1.81952e+07	1.70651e+07
1311	40.6	880.39	302.12				ION=[M+Na]+			54423668	4.87358e+07	7.1652e+07	6.67441e+07	NA	NA	NA	0	0	1.63622e+08	7.63786e+07	7.54684e+07	NA	NA	NA	3.7231e+07	2.28407e+07
1312	40.97	410.184	213.364				ION=[M+H]+			13725748	1.52338e+07	1.75348e+07	1.72379e+07	NA	NA	NA	0	0	4.12657e+07	1.99403e+07	1.79647e+07	NA	NA	NA	6.75376e+06	6.31962e+06
1313	40.49	850.379	298.204				ION=[M+Na]+			34295736	2.97137e+07	3.52727e+07	3.6655e+07	NA	NA	NA	0	0	1.03108e+08	3.96929e+07	4.22789e+07	NA	NA	NA	2.32772e+07	1.73312e+07
1314	39.97	867.497	320.32				ION=[M+H]+			8497334	1.11628e+07	1.02373e+07	9.94974e+06	NA	NA	NA	0	0	9.01421e+06	1.19458e+07	8.82929e+06	NA	NA	NA	1.92712e+06	1.87129e+06
1315	39.8	900.355	305.662				ION=[M+H]+			12911513	9.46054e+06	1.70314e+07	1.2096e+07	NA	NA	NA	0	0	2.73058e+07	1.93564e+07	1.55019e+07	NA	NA	NA	1.02035e+07	7.23266e+06
1316	40.58	878.374	290.204				ION=[M+H]+			5839273	3.98544e+06	7.70252e+06	4.84508e+06	NA	NA	NA	0	0	9.41776e+06	4.87178e+06	4.74078e+06	NA	NA	NA	1.27941e+06	1.44289e+06
1317	40.53	703.429	290.241				ION=[M+H]+			7450679	6.86836e+06	6.22613e+06	5.57354e+06	NA	NA	NA	0	0	1.21154e+07	1.14508e+07	1.21823e+07	NA	NA	NA	1.66537e+06	1.3825e+06
1318	42.37	721.44	297.229				ION=[M+H]+			3.99724e+06	5.2511e+06	5.18255e+06	4.54192e+06	NA	NA	NA	0	0	4.00359e+06	3.59106e+06	3.497e+06	NA	NA	NA	1.16273e+06	1.4086e+06
1319	40.82	705.446	292.491				ION=[M+H]+			100293040	1.31753e+08	1.16353e+08	1.05388e+08	233153	86765.6	93536.6	0	0	7.40745e+07	9.8961e+07	8.76253e+07	NA	NA	NA	2.42464e+07	2.31595e+07
1320	39.83	448.14	226.756				ION=[M+H]+			3.16499e+06	3.87492e+06	4.17491e+06	4.16548e+06	NA	NA	NA	0	0	9.11304e+06	4.3369e+06	4.06542e+06	NA	NA	NA	5.61218e+06	5.89785e+06
1321	41.3	498.248	230.396				ION=[M+H]+			54738680	3.93021e+07	4.14218e+07	5.04736e+07	140779	NA	NA	0	0	1.47821e+08	7.42644e+07	9.63e+07	NA	NA	NA	3.55547e+07	3.36576e+07
1322	41.22	468.237	222.636				ION=[M+H]+			9236597	7.32758e+06	6.65186e+06	8.83355e+06	NA	NA	NA	0	0	2.77693e+07	1.18889e+07	1.50915e+07	NA	NA	NA	8.15268e+06	7.73938e+06
1323	40.86	468.237	236.26				ION=[M+H]+			30674786	2.45932e+07	2.33547e+07	2.96089e+07	NA	NA	NA	0	0	9.22221e+07	2.9599e+07	3.74727e+07	NA	NA	NA	3.54088e+07	3.49221e+07
1324	41.46	498.248	216.887				ION=[M+H]+			5.0856e+06	3.11438e+06	3.03121e+06	4.31537e+06	55219.2	NA	NA	0	0	1.16083e+07	7.79587e+06	8.94694e+06	NA	NA	NA	2.71357e+06	2.46271e+06
1325	40.23	703.43	281.649				ION=[M+H]+			1.84695e+06	2.42631e+06	1.76208e+06	NA	NA	NA	NA	0	0	NA	2.11977e+06	1.92528e+06	NA	NA	NA	401565	362464
1326	40.9	705.445	283.673				ION=[M+H]+			33895168	4.45274e+07	3.61865e+07	3.54066e+07	NA	NA	NA	0	0	1.57452e+07	1.90471e+07	1.87691e+07	NA	NA	NA	5.86824e+06	5.95157e+06
1327	40.86	498.248	243.509				ION=[M+H]+			120470168	1.03388e+08	1.17233e+08	1.30453e+08	213595	NA	100990	0	0	3.62187e+08	1.43337e+08	1.782e+08	NA	NA	NA	1.22568e+08	1.20623e+08
1328	42.3	427.293	208.76				ION=[M+H]+			11881849	1.5609e+07	1.31714e+07	1.50088e+07	NA	NA	NA	0	0	3.74343e+06	5.93779e+06	3.22743e+06	NA	NA	NA	1.53219e+06	1.54386e+06
1329	44.69	862.253	289.422				ION=[M+Na]+			6670744	7.21444e+06	7.58856e+06	7.60673e+06	NA	NA	NA	0	0	1.76113e+07	1.02521e+07	9.41244e+06	NA	NA	NA	1.93933e+06	1.49315e+06
1330	45.1	413.329	206.006				ION=[M+H]+			5.25276e+06	6.90044e+06	5.66857e+06	6.27765e+06	707482	1.02145e+06	504746	0	0	5.21468e+06	4.38082e+06	4.14888e+06	NA	NA	NA	1.44131e+06	1.49346e+06
1331	44.11	429.309	212.884				ION=[M+H]+			53952836	7.08768e+07	6.07091e+07	5.09713e+07	NA	NA	NA	0	0	2.31256e+07	1.97468e+07	1.60126e+07	NA	NA	NA	5.37821e+06	4.63406e+06
1332	45.07	411.314	204.783				ION=[M+H]+			2900545	3.81039e+06	3.51133e+06	3.50376e+06	500315	472358	NA	0	0	2.32117e+06	2.56878e+06	2.50653e+06	NA	39990.1	NA	1.24392e+06	584820
1334	45.02	920.306	291.567				ION=[M+H]+			5560197	5.50305e+06	5.13799e+06	5.90958e+06	NA	NA	NA	0	0	1.67164e+07	8.06982e+06	8.78685e+06	NA	NA	NA	1.49203e+06	1.43354e+06
1335	45.28	920.306	277.239				ION=[M+H]+			2.92175e+06	2.41609e+06	2.07761e+06	2.77738e+06	NA	NA	NA	0	0	7.60091e+06	4.49038e+06	4.61146e+06	NA	NA	NA	523303	424873
1337	49.51	376.192	202.508				ION=[M+NH4]+			25123364	3.1955e+07	3.31399e+07	2.94509e+07	NA	NA	NA	0	0	2.22063e+07	2.96672e+07	3.706e+07	NA	NA	NA	7.59341e+06	7.37444e+06
1338	48.59	394.201	204.908				ION=[M+H]+			2.35604e+06	2.02916e+06	1.88265e+06	2.42994e+06	NA	NA	NA	0	0	5.32062e+06	3.62094e+06	2.90666e+06	NA	NA	NA	1.65579e+06	1.62111e+06
1339	50.06	368.256	195.243				ION=[M+H]+			2.69378e+06	3.13066e+06	3.38355e+06	3.92885e+06	NA	NA	NA	0	0	2.60734e+06	3.08349e+06	2.66633e+06	NA	NA	NA	869650	882803
1340	49.57	350.207	187.098				ION=[M+H]+			27488576	3.61112e+07	1.71295e+07	1.59597e+07	NA	NA	NA	0	0	7.68926e+06	8.54271e+06	5.63464e+06	NA	NA	NA	6.00531e+06	5.31434e+06
1341	50.36	426.259	206.917				ION=[M+H]+			18930188	2.48682e+07	2.05107e+07	2.17052e+07	NA	NA	NA	0	0	1.53165e+07	1.5758e+07	1.17017e+07	NA	NA	NA	2.5175e+06	1.82121e+06
1342	48.91	705.444	292.354				ION=[M+H]+			5.5604e+06	7.30459e+06	7.08297e+06	5.52631e+06	NA	NA	NA	0	0	2.72933e+06	3.27663e+06	3.66648e+06	NA	NA	NA	1.46984e+06	1.25914e+06
1343	50.41	462.33	218.55				ION=[M+H]+			5.48503e+06	7.20557e+06	6.13527e+06	7.20455e+06	NA	NA	NA	0	0	5.46719e+06	6.15131e+06	7.34496e+06	NA	NA	NA	865109	876393
1346	50.73	442.233	208.736				ION=[M+H]+			3.80648e+06	5.0005e+06	4.0543e+06	4.53524e+06	NA	NA	NA	0	0	3.88102e+06	4.07671e+06	3.62324e+06	NA	NA	NA	1.60584e+06	1.05788e+06
1347	51.6	395.319	203.047				ION=[M+H]+			11816923	1.55237e+07	1.42819e+07	1.41226e+07	831388	NA	586299	0	0	1.09691e+07	1.055e+07	9.83863e+06	NA	NA	NA	4.57616e+06	3.81407e+06
1348	51.76	397.335	203.539				ION=[M+H]+			440787296	5.79054e+08	4.97413e+08	4.57803e+08	1.03984e+06	1.09112e+06	748432	0	0	3.28481e+08	3.25639e+08	3.36342e+08	25014	16165.1	74562.4	9.87096e+07	9.15187e+07
1349	53.52	352.222	191.398				ION=[M+H]+			93237600	1.22484e+08	1.17878e+08	1.25883e+08	NA	NA	NA	0	0	6.76713e+07	7.85571e+07	5.93694e+07	NA	NA	NA	1.47102e+07	1.43469e+07
1350	53.57	682.461	264.189				ION=[M+H]+			11161356	1.46625e+07	1.20637e+07	1.20007e+07	NA	NA	NA	0	0	4.37433e+06	6.49894e+06	4.24462e+06	NA	NA	NA	328058	292840
1351	53.5	368.192	194.473				ION=[M+H]+			18338596	2.40911e+07	2.3767e+07	2.5679e+07	NA	NA	NA	0	0	1.65843e+07	1.63265e+07	1.35413e+07	NA	NA	NA	3.75238e+06	4.58569e+06
1352	53.52	698.428	263.857				ION=[M+H]+			14012709	1.84082e+07	1.78602e+07	1.85072e+07	NA	NA	NA	0	0	7.32949e+06	9.58589e+06	6.71115e+06	NA	NA	NA	736219	753249
1354	53.21	368.187	205.941				ION=[M+H]+			3.61518e+06	3.53149e+06	4.46365e+06	5.2727e+06	NA	NA	NA	0	0	3.22674e+06	2.87221e+06	3.01492e+06	NA	NA	NA	696773	1.31822e+06
1355	53.69	350.207	187.115				ION=[M+H]+			14236496	NA	1.87792e+07	1.95679e+07	NA	NA	NA	0	0	1.78661e+07	2.09013e+07	1.24875e+07	NA	NA	NA	5.75055e+06	5.80734e+06
1356	54	411.299	202.543				ION=[M+H]+			6174379	7.34819e+06	2.52777e+06	9.00527e+06	NA	NA	NA	0	0	8.11269e+06	9.43694e+06	9.11449e+06	NA	NA	NA	1.19133e+06	1.38815e+06
1357	57.36	424.304	201.973				ION=[M+NH4]+			7622999	1.00142e+07	9.06469e+06	8.0717e+06	843495	796049	861829	308014	397594	1.06722e+07	1.0881e+07	1.19703e+07	147975	106204	198193	2.7002e+06	2.9693e+06
1359	57.27	485.356	209.408				ION=[M+H]+			2.06902e+06	2.71803e+06	2.09476e+06	2.33334e+06	NA	NA	NA	0	199614	2.61523e+06	2.66031e+06	2.67463e+06	NA	162903	106666	795181	887703
1360	56.79	529.383	217.684				ION=[M+H]+			1847543	2.42708e+06	1.91965e+06	1.84699e+06	NA	NA	NA	0	0	2.11226e+06	2.36833e+06	2.42557e+06	NA	63111.8	NA	731899	1.06273e+06
1361	60	426.259	207.644				ION=[M+H]+			19081012	2.50663e+07	5.60691e+06	4.21336e+06	NA	NA	NA	0	0	4.80272e+06	6.79533e+06	6.39022e+06	NA	NA	NA	526937	848370
1362	60.5	368.191	196.49				ION=[M+H]+			6.97248e+06	9.1596e+06	8.71858e+06	8.37317e+06	NA	NA	NA	0	0	6.82201e+06	8.09227e+06	6.92939e+06	NA	NA	NA	1.27439e+06	1.69903e+06
1363	60.35	352.223	192.284				ION=[M+H]+			35233968	4.62862e+07	4.31734e+07	3.93928e+07	NA	NA	NA	0	0	2.95756e+07	3.77247e+07	3.05019e+07	NA	NA	NA	6.60875e+06	9.17896e+06
1365	64.52	394.283	202.873				ION=[M+H]+			4356966	2.1593e+06	2.81086e+06	3.96397e+06	NA	NA	NA	0	0	1.96888e+06	6.69613e+06	5.07568e+06	NA	NA	NA	632772	694271
1366	66.04	378.288	201.671				ION=[M+H]+			11717721	1.00805e+07	1.23648e+07	1.44609e+07	NA	NA	NA	0	0	7.50246e+06	1.80087e+07	2.04082e+07	NA	NA	NA	1.49705e+06	1.77742e+06
1367	68.45	368.256	191.674				ION=[M+H]+			2.60627e+06	3.13293e+06	3.06257e+06	3.80122e+06	NA	NA	NA	0	0	2.40981e+06	3.60879e+06	2.38359e+06	NA	NA	NA	664107	1.0409e+06
1368	67.5	350.207	188.222				ION=[M+H]+			5042421	6.4851e+06	6.6514e+06	6.50589e+06	NA	NA	NA	0	0	7.40184e+06	7.01836e+06	5.37112e+06	NA	NA	NA	2.00158e+06	1.63666e+06
1369	71.37	378.288	202.031				ION=[M+H]+			10161317	7.68862e+06	9.81476e+06	1.13429e+07	NA	NA	NA	0	0	4.44545e+06	1.56167e+07	1.39598e+07	NA	NA	NA	1.37272e+06	1.33915e+06
1370	74.26	555.398	223.422				ION=[M+H]+			1.72998e+06	2.09582e+06	2.02124e+06	1.54003e+06	1.00192e+06	492012	NA	0	0	2.74039e+06	2.65877e+06	2.97108e+06	NA	NA	NA	631551	719910
1371	74.99	444.205	206.627				ION=[M+H]+			3.79504e+06	2.99433e+06	3.09311e+06	2.63417e+06	82518.4	83592.8	NA	0	0	997627	1.07969e+06	1.07283e+06	16998.4	18025.2	16032.7	1.42606e+06	1.37459e+06
1372	75.68	397.334	203.745				ION=[M+H]+			2.81157e+06	3.69351e+06	3.21666e+06	2.70546e+06	219291	230593	213959	0	0	2.23088e+06	2.54355e+06	2.52755e+06	NA	NA	NA	678178	813740
1373	79.1	380.304	206.019				ION=[M+H]+			3.48113e+06	2.20411e+06	2.79577e+06	3.06016e+06	NA	NA	NA	0	0	2.04078e+06	5.35007e+06	5.7489e+06	NA	NA	NA	476121	474368
1374	79.55	444.32	220.307				ION=[M+H]+			11040158	1.38131e+07	1.45629e+07	1.17335e+07	NA	NA	NA	0	0	5.38866e+06	7.76896e+06	5.24504e+06	NA	NA	NA	1.34232e+06	1.45532e+06
1375	81.13	388.282	205.546				ION=[M+Na]+			22366416	2.70899e+07	2.56168e+07	2.97398e+07	486687	NA	NA	0	0	2.6273e+07	3.43745e+07	3.01415e+07	NA	NA	NA	3.45999e+06	5.28772e+06
1377	81.14	446.335	215.381				ION=[M+H]+			3692005	4.34075e+06	4.34055e+06	4.29936e+06	NA	NA	NA	0	0	2.41704e+06	5.67416e+06	3.53501e+06	NA	NA	NA	420122	562802
1378	82.82	408.248	205.211				ION=[M+H]+			7.61078e+06	8.3804e+06	1.00393e+07	NA	NA	NA	NA	0	0	1.34565e+07	1.0171e+07	1.03825e+07	NA	NA	NA	1.70356e+06	2.17586e+06
1379	86.02	423.32	199.287				ION=[M+H]+			8265196	1.08578e+07	8.88316e+06	8.33666e+06	217097	190951	125318	0	0	7.66907e+06	7.64249e+06	7.50899e+06	35391.8	25754.6	143325	1.87057e+06	2.13966e+06
1380	84.31	555.398	222.776				ION=[M+H]+			2.70064e+06	3.54778e+06	2.9859e+06	2.67173e+06	NA	NA	NA	0	0	2.0897e+06	2.18114e+06	2.07952e+06	NA	NA	NA	519243	585155
1382	85.57	467.346	206.199				ION=[M+H]+			2.78378e+06	3.65699e+06	3.04908e+06	2.88239e+06	NA	NA	NA	0	0	2.22397e+06	2.31872e+06	2.33112e+06	NA	NA	NA	589130	583321
1383	87.58	380.304	206.04				ION=[M+H]+			2.45586e+06	1.55441e+06	2.22118e+06	2.56153e+06	NA	NA	NA	0	0	1.40207e+06	3.77436e+06	3.62186e+06	NA	NA	NA	441325	451551
1384	91.49	350.184	193.557				ION=[M+H]+			14076341	9.85648e+06	1.05198e+07	2.05302e+07	NA	NA	NA	0	0	1.2006e+07	NA	4.31008e+06	NA	NA	NA	1.39821e+06	1.51228e+06
1385	91.41	356.194	203.811				ION=[M+H]+			5192733	5.90325e+06	5.97167e+06	7.57355e+06	NA	NA	NA	0	0	3.44194e+06	4.14395e+06	2.58147e+06	NA	NA	NA	1.23263e+06	1.17479e+06
1386	91.6	432.18	212.299				ION=[M+H]+			7.19977e+06	9.4582e+06	3.70236e+06	3.85791e+06	NA	NA	NA	0	0	2.5744e+06	2.43204e+06	2.25565e+06	NA	NA	NA	4.10048e+06	871065
1387	95.44	350.185	195.32				ION=[M+H]+			10767890	1.02476e+07	1.42038e+07	NA	NA	NA	NA	0	0	NA	1.47325e+07	8.75041e+06	NA	NA	NA	1.28502e+06	1.44652e+06
1388	95.96	356.194	204.859				ION=[M+H]+			7.03642e+06	8.67555e+06	8.33632e+06	1.02625e+07	NA	NA	NA	0	0	6.13822e+06	5.34708e+06	5.50903e+06	NA	NA	NA	1.75948e+06	1.85987e+06
1389	96.66	350.245	184.453				ION=[M+H]+			13881859	1.54864e+07	1.83114e+07	1.74976e+07	NA	NA	NA	0	0	4.27573e+06	5.22618e+06	4.24284e+06	NA	NA	NA	2.15627e+06	2.36406e+06
1390	100.11	657.466	245.411				ION=[M+H]+			4131672	5.4277e+06	4.76934e+06	4.402e+06	NA	NA	NA	0	0	3.05978e+06	3.38842e+06	3.27339e+06	NA	NA	NA	814649	890265
1391	103.79	492.274	216.876				ION=[M+H]+			4.03105e+06	4.93924e+06	5.31731e+06	5.61725e+06	123941	132104	NA	0	0	3.87343e+06	4.66678e+06	3.52599e+06	NA	37980.3	NA	1.27984e+06	1.25425e+06
1392	103.03	717.523	257.258				ION=[M+H]+			6099951	8.01339e+06	6.77017e+06	6.56821e+06	NA	NA	NA	0	0	8.77309e+06	7.46193e+06	7.81942e+06	NA	NA	NA	1.7258e+06	1.933e+06
1393	118.96	414.169	203.084				ION=[M+H]+			3.89493e+06	5.1167e+06	4.78162e+06	4.41528e+06	NA	NA	NA	0	0	3.27438e+06	2.75239e+06	2.67873e+06	NA	NA	NA	832730	1.107e+06
1394	120.3	390.238	190.92				ION=[M+H]+			3.91214e+06	4.5569e+06	5.16046e+06	4.60341e+06	NA	NA	NA	0	0	3.05448e+06	2.51885e+06	2.83026e+06	NA	NA	NA	950978	1.26468e+06
1395	122.39	390.238	201.648				ION=[M+H]+			4375465	5.55063e+06	5.77163e+06	5.61522e+06	68317.4	NA	189076	0	0	4.6014e+06	4.3642e+06	4.84412e+06	NA	NA	NA	1.05456e+06	1.62134e+06
1396	123.56	350.246	193.446				ION=[M+H]+			13546851	4.77556e+06	5.58797e+06	1.97579e+07	550482	NA	NA	0	0	1.00276e+07	1.03007e+07	8.89595e+06	NA	NA	NA	3.8524e+06	4.35554e+06
1397	125.77	370.272	188.708				ION=[M+H-H2O]+			36169928	4.61471e+07	4.77113e+07	5.04546e+07	NA	NA	NA	0	0	1.88405e+07	2.32718e+07	1.92141e+07	134197	NA	NA	6.92882e+06	7.1962e+06
1398	126.77	657.466	244.347				ION=[M+H]+			6.19623e+06	8.13986e+06	6.67199e+06	6.18786e+06	335596	NA	NA	0	0	6.44229e+06	6.8715e+06	7.40646e+06	NA	NA	NA	1.54861e+06	1.70869e+06
1399	125.29	693.393	255.014				ION=[M+H]+			3.71421e+06	3.76356e+06	4.89937e+06	4.97772e+06	NA	NA	NA	0	0	2.94556e+06	3.58876e+06	2.81033e+06	NA	NA	NA	875832	860573
1400	127.58	477.286	222.542				ION=[M+H]+			22924098	1.73034e+07	2.13779e+07	1.94434e+07	NA	NA	NA	0	0	2.83006e+07	3.52315e+07	3.14618e+07	NA	NA	NA	5.55053e+06	6.03301e+06
1402	127.36	517.317	227.01	21.471	LPC 18:3	C26H48NO7P	ION=[M+H]+			6698176	7.77974e+06	8.83549e+06	8.87439e+06	115691	98956.7	54224	0	0	5.27821e+06	6.67657e+06	6.38864e+06	35329.2	NA	17434	1.41013e+06	1.56208e+06
1403	128.41	426.309	220.442				ION=[M+H]+			6.55581e+06	7.39246e+06	8.64769e+06	8.03377e+06	NA	92079.9	NA	0	0	2.99373e+06	5.44577e+06	2.97788e+06	NA	NA	NA	1.36269e+06	1.15198e+06
1404	133.23	426.309	226.097				ION=[M+H]+			2312636	2.57081e+06	3.05057e+06	2.66632e+06	NA	NA	NA	0	0	2.95706e+06	3.26081e+06	2.59306e+06	NA	NA	NA	614320	710435
1405	135.6	467.301	224.902	10.008	LPC 14:0	C22H46NO7P	ION=[M+H]+			3.22646e+06	4.23853e+06	4.00891e+06	3.50525e+06	2.8308e+06	2.55896e+06	2.29631e+06	0	0	4.30245e+06	4.71197e+06	4.90569e+06	486433	428173	429962	2.17399e+06	2.03189e+06
1406	137.42	676.367	256.514				ION=[M+NH4]+			15118231	1.16465e+07	1.6001e+07	1.23893e+07	NA	NA	NA	0	0	1.8331e+07	2.32349e+07	1.84352e+07	NA	NA	NA	3.83901e+06	3.8226e+06
1407	139.67	517.317	224.977	9.187	LPC 18:3	C26H48NO7P	ION=[M+H]+			28334462	3.19159e+07	3.67072e+07	3.24046e+07	551707	500089	390943	0	0	3.32766e+07	4.35466e+07	4.25461e+07	89230.7	81933.3	93732.3	7.39181e+06	7.70854e+06
1408	145.02	414.17	196.128				ION=[M+H]+			1.89216e+06	2.21762e+06	2.49593e+06	2.42779e+06	NA	NA	NA	0	0	2.63154e+06	2.53904e+06	2.09686e+06	NA	NA	NA	1.02946e+06	977845
1409	145.98	413.186	197.907				ION=[M+H]+			3.86193e+06	2.46436e+06	2.39519e+06	4.1556e+06	NA	NA	NA	0	0	8.07526e+06	5.93532e+06	6.59543e+06	NA	NA	NA	1.5162e+06	3.51099e+06
1412	148.99	630.417	255.859				ION=[M+H]+			47271828	6.21001e+07	5.71328e+07	5.07227e+07	NA	NA	NA	0	0	6.71426e+06	NA	6.96689e+06	NA	NA	NA	3.33322e+06	1.84497e+06
1413	149.46	614.442	256.519				ION=[M+H]+			12434956	1.63356e+07	1.40062e+07	1.46238e+07	NA	NA	NA	0	0	1.70707e+06	6.18778e+06	5.04377e+06	NA	NA	NA	355203	701339
1414	148.91	636.433	269.073				ION=[M+H]+			22162354	1.82081e+07	1.89121e+07	3.23236e+07	NA	NA	NA	0	0	4.00441e+06	5.95918e+06	4.41649e+06	NA	NA	NA	827506	908583
1415	148.65	416.185	203.217				ION=[M+H]+			14587919	9.8403e+06	1.92428e+07	2.0995e+07	98095.5	NA	NA	0	0	NA	6.12143e+06	7.42161e+06	42013.2	NA	NA	3.94621e+06	6.07667e+06
1416	148.83	948.631	319.327				ION=[M+H]+			12411742	1.63051e+07	1.29391e+07	1.39897e+07	NA	NA	NA	0	0	1.51988e+06	2.40645e+06	1.3163e+06	NA	NA	NA	171849	158900
1417	149.59	921.66	298.328				ION=[M+H]+			4.99846e+06	3.49799e+06	6.59342e+06	6.2418e+06	NA	NA	57035.1	0	0	7.93536e+06	7.55991e+06	7.42523e+06	NA	NA	NA	1.52586e+06	3.01498e+06
1418	148.69	634.418	268.095				ION=[M+H]+			15882527	2.08646e+07	1.24664e+07	1.21607e+07	NA	NA	NA	0	0	4.75129e+06	6.35892e+06	5.10999e+06	NA	NA	NA	982069	665686
1419	149.23	926.651	313.286				ION=[M+H]+			13354436	1.75435e+07	1.72929e+07	1.68534e+07	NA	NA	NA	0	0	2.78233e+06	2.50394e+06	1.55663e+06	NA	NA	NA	136960	137143
1420	151.71	628.401	258.788				ION=[M+H]+			29080722	3.82028e+07	2.85588e+07	2.70939e+07	NA	NA	NA	0	0	9.04542e+06	1.77367e+07	1.00543e+07	NA	NA	NA	1.62209e+06	1.57667e+06
1421	151.53	392.188	204.916				ION=[M+H]+			4.39893e+06	4.21723e+06	4.98552e+06	4.32148e+06	NA	NA	NA	0	0	6.85466e+06	6.76062e+06	4.99648e+06	16050.3	NA	NA	1.25373e+06	2.19016e+06
1422	150.48	729.523	261.746				ION=[M+H]+			12137503	1.59448e+07	1.29436e+07	1.24759e+07	NA	NA	NA	0	0	7.39377e+06	9.33677e+06	9.1307e+06	NA	NA	NA	2.03349e+06	2.03779e+06
1423	151.94	632.403	279.662				ION=[M+H]+			21819212	2.86635e+07	1.66299e+07	2.03595e+07	NA	NA	NA	0	0	2.41746e+06	4.03794e+06	1.88044e+06	NA	NA	NA	196983	507375
1424	151.54	610.421	260.45				ION=[M+H]+			18705792	2.45734e+07	1.84502e+07	1.75677e+07	NA	NA	NA	0	0	7.28609e+06	8.54066e+06	5.59659e+06	NA	NA	NA	543730	408006
1425	152.65	634.418	276.227				ION=[M+H]+			21559336	2.70117e+07	2.54142e+07	3.14441e+07	NA	NA	NA	0	0	6.96411e+06	1.04206e+07	7.36452e+06	NA	NA	NA	657796	603913
1427	154.36	394.203	207.724				ION=[M+Na]+			10731764	8.73916e+06	NA	1.40798e+07	194575	195198	139820	0	0	2.53094e+07	1.18504e+07	1.88801e+07	NA	NA	NA	6.79898e+06	4.28254e+06
1428	153.42	614.451	271.761				ION=[M+Na]+			23362466	1.85118e+07	1.42654e+07	3.40739e+07	NA	NA	NA	0	0	1.02305e+07	1.38581e+07	1.29108e+07	NA	NA	NA	817298	750109
1429	155.79	580.418	231.822				ION=[M+NH4]+			53047808	6.96879e+07	6.03477e+07	5.58098e+07	384781	422573	313829	69173.4	365887	3.97565e+07	4.77105e+07	4.72142e+07	50368.7	50573.7	61691.1	9.70966e+06	1.04081e+07
1430	155.16	772.554	272.196				ION=[M+NH4]+			42032832	5.52177e+07	4.61721e+07	4.32387e+07	NA	488170	407487	0	159838	4.24029e+07	4.94306e+07	5.07668e+07	61934.7	79526.9	95621.3	9.27583e+06	9.61798e+06
1431	156.24	650.384	270.088				ION=[M+H]+			10248644	1.34634e+07	9.36439e+06	2.59701e+06	NA	NA	NA	0	0	5.54e+06	6.53959e+06	4.76061e+06	NA	NA	NA	279422	613014
1432	156.92	610.421	270.499				ION=[M+H]+			7514904	9.87218e+06	7.50919e+06	7.03166e+06	NA	NA	NA	0	0	3.39095e+06	7.54112e+06	5.4718e+06	NA	NA	NA	174660	165257
1433	157.76	392.188	219.234				ION=[M+Na]+			2477163	3.2542e+06	2.65564e+06	3.47376e+06	NA	NA	NA	0	0	3.81484e+06	3.29269e+06	3.12667e+06	NA	NA	NA	1.00119e+06	1.18234e+06
1435	156.17	695.409	254.185				ION=[M+H]+			4.8049e+06	2.67115e+06	3.57984e+06	3.92173e+06	NA	NA	NA	0	0	5.89523e+06	7.38455e+06	5.60461e+06	NA	NA	NA	926605	1.04773e+06
1436	159	370.272	191.606				ION=[M+H-H2O]+			17820440	2.05238e+07	2.35067e+07	2.10683e+07	NA	NA	NA	0	0	1.35311e+07	1.56711e+07	1.44428e+07	NA	NA	NA	4.3958e+06	4.68193e+06
1437	160.4	490.269	220.5				ION=[M+H-H2O]+			5033753	4.36942e+06	5.97409e+06	5.05571e+06	NA	NA	NA	0	0	5.85199e+06	7.73627e+06	6.68781e+06	NA	NA	NA	1.3327e+06	1.12151e+06
1438	159.73	508.28	224.463				ION=[M+H]+			2.85731e+06	2.79534e+06	3.41374e+06	3.6593e+06	66751	NA	NA	0	0	4.39633e+06	4.39134e+06	5.02338e+06	NA	NA	NA	1.04826e+06	1.05535e+06
1439	164.19	338.209	180.525				ION=[M+Na]+			18118878	2.20922e+07	2.39004e+07	2.26679e+07	NA	389440	NA	0	0	1.84238e+07	1.94457e+07	1.85916e+07	NA	NA	NA	4.8848e+06	5.37611e+06
1440	169.98	678.383	258.498				ION=[M+NH4]+			38757420	3.94408e+07	5.11245e+07	4.93798e+07	NA	NA	NA	0	0	2.94656e+07	4.12656e+07	3.44846e+07	NA	NA	NA	7.51675e+06	8.10126e+06
1441	172.91	519.333	230.85	3.324	LPC 18:2	C26H50NO7P	ION=[M+H]+			137091216	1.65051e+08	1.80835e+08	1.85351e+08	774640	741130	639601	0	0	1.10215e+08	1.42521e+08	1.39353e+08	131509	118017	124415	2.67593e+07	2.88366e+07
1442	173.18	617.3	241.352				ION=[M+H]+			2.81012e+06	3.6916e+06	3.66886e+06	4.01042e+06	NA	NA	NA	0	0	2.49474e+06	2.8725e+06	3.13804e+06	NA	NA	NA	510510	666009
1443	172.87	577.385	246.103				ION=[M+H]+			5.08824e+06	5.68536e+06	6.71184e+06	6.45761e+06	NA	NA	NA	0	0	2.59594e+06	4.89913e+06	4.21688e+06	NA	NA	NA	513593	570859
1444	175	416.233	204.096				ION=[M+H]+			12116462	1.14737e+07	1.18073e+07	1.76717e+07	NA	NA	NA	0	0	8.67547e+06	NA	1.036e+07	NA	NA	NA	2.82369e+06	2.22973e+06
1445	180.66	514.314	225.035				ION=[M+NH4]+			8543809	9.53773e+06	1.127e+07	8.07291e+06	NA	NA	NA	0	0	9.32847e+06	1.27679e+07	1.15569e+07	NA	NA	NA	2.55355e+06	2.41725e+06
1446	180.61	352.261	228.137				ION=[M+H]+			1863719	2.23237e+06	2.45596e+06	2.1485e+06	NA	NA	NA	0	0	2.48803e+06	2.86431e+06	2.65019e+06	NA	NA	NA	567182	596869
1447	180.72	477.286	214.304	3.665	LPE 18:2	C23H44NO7P	ION=[M+H]+			15520089	1.86373e+07	2.04724e+07	2.18076e+07	1.23479e+06	1.19323e+06	1.00815e+06	0	0	1.14765e+07	1.52634e+07	1.51682e+07	192163	170997	196736	3.48455e+06	3.80477e+06
1448	187.24	678.382	259.308				ION=[M+NH4]+			221388672	1.58846e+08	2.23485e+08	1.6726e+08	54326	80311.2	105618	0	0	2.48061e+08	3.40247e+08	2.83944e+08	NA	NA	14054.8	4.5431e+07	4.89846e+07
1449	188.1	354.277	264.641				ION=[M+H]+			2915294	1.99675e+06	2.90259e+06	2.42215e+06	NA	NA	NA	0	0	3.32947e+06	4.48045e+06	4.16237e+06	NA	NA	NA	576421	639903
1451	190.5	519.332	229.169	14.037	LPC 18:2	C26H50NO7P	ION=[M+H]+			684854208	7.8633e+08	8.71922e+08	7.97916e+08	4.38501e+06	4.23525e+06	3.29607e+06	0	0	8.31562e+08	1.05254e+09	1.02309e+09	651402	539935	668398	1.66573e+08	1.74344e+08
1452	190.62	617.302	239.708				ION=[M+H]+			11604366	1.46995e+07	1.4506e+07	1.33812e+07	91554.7	113388	96834.9	0	0	1.65732e+07	1.78345e+07	1.79605e+07	14860.7	18901.8	15874.4	3.08556e+06	4.03799e+06
1453	190.48	601.323	241.4				ION=[M+H]+			2.71873e+06	3.57154e+06	3.08749e+06	3.47248e+06	NA	NA	NA	0	0	3.76745e+06	3.91839e+06	4.58632e+06	NA	NA	NA	724009	825079
1455	190.56	623.316	240.264				ION=[M+H]+			5.84844e+06	7.02699e+06	6.49791e+06	7.42443e+06	NA	NA	NA	0	0	8.10968e+06	8.98834e+06	1.00803e+07	NA	NA	NA	1.55599e+06	1.85878e+06
1456	190.4	577.385	245.021				ION=[M+H]+			77590120	7.98141e+07	9.37084e+07	7.41673e+07	NA	104239	81345.4	0	0	5.18202e+07	1.19247e+08	1.02651e+08	15344.5	14495.2	17742.5	4.46883e+06	5.51763e+06
1457	195.17	318.217	262.041				ION=[2M+H]+			6981108	7.5823e+06	9.2087e+06	7.64697e+06	NA	NA	NA	0	0	5.4887e+06	1.02507e+07	5.45101e+06	NA	NA	NA	377105	415848
1458	195.75	630.417	249.897				ION=[M+H]+			4.06622e+06	4.48414e+06	5.36371e+06	4.42396e+06	NA	NA	NA	0	0	3.68889e+06	5.41159e+06	3.81975e+06	NA	NA	NA	242621	305511
1459	194.38	466.269	226.845				ION=[M+H]+			3.91539e+06	3.40462e+06	4.96773e+06	3.96626e+06	NA	NA	NA	0	0	4.25041e+06	6.01748e+06	6.59275e+06	NA	NA	NA	1.00738e+06	1.14276e+06
1460	195.05	469.26	208.788				ION=[M+H]+			5.14102e+06	4.37785e+06	5.89084e+06	7.49812e+06	NA	NA	NA	0	0	6.21546e+06	6.32918e+06	8.45403e+06	NA	NA	NA	910602	3.69784e+06
1461	193.59	433.259	206.254				ION=[M+H]+			3.64159e+06	3.09226e+06	3.38807e+06	3.30788e+06	NA	NA	NA	0	0	4.00749e+06	5.59667e+06	4.10492e+06	NA	NA	NA	1.40671e+06	1.31153e+06
1462	197.5	477.286	212.387	13.749	LPE 18:2	C23H44NO7P	ION=[M+H]+			65815604	8.04908e+07	8.59995e+07	8.48767e+07	4.71501e+06	4.47979e+06	3.8544e+06	0	0	7.72101e+07	1.01151e+08	1.02383e+08	756045	729889	813449	1.75222e+07	1.87828e+07
1463	206.15	495.332	233.294	6.535	LPC 16:0	C24H50NO7P	ION=[M+H]+			38980428	4.44022e+07	5.14186e+07	4.33713e+07	2.09868e+06	1.85217e+06	1.6264e+06	0	0	4.46525e+07	5.91578e+07	5.4875e+07	340942	333621	296318	9.53017e+06	1.05411e+07
1464	206.24	621.372	241.346				ION=[M+H]+			7.26032e+06	7.23096e+06	7.97431e+06	8.14757e+06	NA	NA	NA	0	0	1.07775e+07	1.11582e+07	9.73361e+06	NA	NA	NA	1.93628e+06	2.20939e+06
1467	214.63	453.285	219.487	23.767	LPE 16:0	C21H44NO7P	ION=[M+H]+			1.89832e+06	2.29867e+06	2.46453e+06	2.36305e+06	433608	397333	315206	0	0	2.42039e+06	2.91748e+06	3.12281e+06	82341.4	63658.7	73674.3	691973	810476
1468	218.29	621.372	241.847				ION=[M+H]+			7476725	7.97533e+06	9.18611e+06	9.47503e+06	NA	NA	NA	0	0	1.2125e+07	1.14908e+07	1.0615e+07	NA	NA	NA	2.43685e+06	2.45977e+06
1469	222.09	516.33	231.281				ION=[M+NH4]+			21669936	2.61589e+07	2.85846e+07	2.84657e+07	NA	NA	NA	0	0	1.53206e+07	1.82045e+07	1.73248e+07	NA	NA	NA	4.04912e+06	4.44753e+06
1471	222.34	574.383	242.84				ION=[M+H]+			4.43469e+06	4.47771e+06	5.84976e+06	4.49064e+06	NA	NA	NA	0	0	1.76768e+06	3.51233e+06	2.91826e+06	NA	NA	NA	808616	883633
1472	222.15	354.277	234.676				ION=[M+H]+			6.38464e+06	7.67133e+06	8.4219e+06	8.51749e+06	NA	NA	NA	0	0	4.20587e+06	5.81638e+06	4.97186e+06	NA	NA	NA	1.33061e+06	1.36246e+06
1473	223.28	654.382	258.589				ION=[M+NH4]+			26549830	1.94685e+07	2.879e+07	1.94585e+07	NA	NA	NA	0	0	2.77517e+07	4.08039e+07	3.61614e+07	NA	NA	NA	5.70781e+06	6.05347e+06
1475	225.97	495.333	232.302	5.423	LPC 16:0	C24H50NO7P	ION=[M+H]+			429072384	5.1768e+08	5.65985e+08	4.83015e+08	1.59283e+07	1.45612e+07	1.34145e+07	98821.2	0	4.70316e+08	6.12075e+08	5.92063e+08	2.62981e+06	2.49993e+06	2.3955e+06	1.03868e+08	1.07085e+08
1476	225.96	555.343	240.498				ION=[M+K]+			7.46814e+06	9.05941e+06	9.85114e+06	8.32062e+06	320320	311213	308243	0	0	8.52305e+06	1.0267e+07	1.16962e+07	52042.9	52745	55232.9	1.83761e+06	2.28222e+06
1479	228.3	801.581	277.111				ION=[M+H]+			16029125	2.10571e+07	1.79279e+07	1.75662e+07	NA	NA	NA	0	0	6.99642e+06	1.50202e+07	1.4828e+07	NA	NA	NA	3.03175e+06	2.94701e+06
1484	232.67	453.285	216.305	19.526	LPE 16:0	C21H44NO7P	ION=[M+H]+			17645646	2.1544e+07	2.29707e+07	2.2376e+07	3.54255e+06	3.31059e+06	2.97201e+06	0	0	1.97121e+07	2.71192e+07	2.94257e+07	555464	527608	568496	5.48117e+06	6.11009e+06
1486	232.74	757.555	268.052				ION=[M+H]+			18060580	2.37258e+07	2.03006e+07	1.99715e+07	NA	NA	NA	0	0	1.45429e+07	1.79737e+07	1.91584e+07	NA	NA	NA	3.39612e+06	3.78889e+06
1487	233	697.424	262.101				ION=[M+H]+			4.79446e+06	4.69722e+06	6.32432e+06	5.74776e+06	NA	NA	NA	0	0	3.88224e+06	4.91588e+06	4.31226e+06	NA	NA	NA	949878	1.0468e+06
1488	234.82	713.529	258.766				ION=[M+H]+			75016912	9.85482e+07	8.52857e+07	8.3028e+07	345135	353471	163046	0	0	6.17208e+07	7.19965e+07	7.76091e+07	54588.2	46710.5	40238.5	1.4157e+07	1.52142e+07
1489	237.32	516.33	229.009				ION=[M+NH4]+			105529744	1.23296e+08	1.39203e+08	1.15946e+08	NA	NA	NA	0	0	1.21577e+08	1.59497e+08	1.49193e+08	NA	NA	NA	2.5787e+07	2.83391e+07
1490	236.27	521.348	236.311	7.931	LPC 18:1	C26H52NO7P	ION=[M+H]+			52337200	5.42453e+07	6.90374e+07	6.54186e+07	2.05711e+06	1.95861e+06	1.61639e+06	0	0	3.71589e+07	4.42765e+07	4.45689e+07	365473	338673	301852	9.31638e+06	1.01639e+07
1491	237.48	354.277	232.311				ION=[M+H]+			32738644	3.71426e+07	4.31852e+07	3.45753e+07	NA	NA	NA	0	0	3.71842e+07	4.85899e+07	4.65072e+07	NA	NA	NA	7.35594e+06	8.53443e+06
1492	237.19	354.277	199.394				ION=[M+H]+			6.0314e+06	4.96281e+06	5.61686e+06	8.66454e+06	NA	3.37798e+06	NA	0	0	6.24269e+06	9.26952e+06	6.82486e+06	NA	NA	NA	2.19448e+06	2.69205e+06
1493	237.19	574.382	240.632				ION=[M+H]+			22899524	2.39228e+07	2.78107e+07	2.01547e+07	NA	NA	NA	0	0	1.40924e+07	3.51938e+07	2.74733e+07	NA	NA	NA	2.0315e+06	2.61128e+06
1494	239.47	597.372	241.008				ION=[M+H]+			2.65431e+06	3.02379e+06	3.50127e+06	3.03898e+06	115372	70757	NA	0	0	4.26371e+06	3.87117e+06	4.2405e+06	NA	NA	NA	971934	874423
1496	243.73	479.301	220.55	30.607	LPE 18:1	C23H46NO7P	ION=[M+H]+			2898472	3.05766e+06	3.82334e+06	3.70165e+06	3.50829e+06	3.12599e+06	2.70093e+06	0	0	2.13849e+06	2.3368e+06	2.44113e+06	568367	580859	543933	1.7384e+06	1.90991e+06
1497	246.09	597.372	245.335				ION=[M+H]+			3054395	4.0125e+06	3.74078e+06	3.78724e+06	NA	NA	NA	0	0	5.10367e+06	4.54612e+06	4.07275e+06	15679.8	29841.3	22434	1.00999e+06	1.01492e+06
1499	249.72	680.398	262.107				ION=[M+NH4]+			25501646	1.82836e+07	3.36389e+07	1.99684e+07	NA	NA	NA	0	0	2.79486e+07	3.45055e+07	2.82543e+07	NA	NA	NA	5.46174e+06	5.85028e+06
1500	252.47	521.348	234.78	6.977	LPC 18:1	C26H52NO7P	ION=[M+H]+			267845360	2.37516e+08	3.53312e+08	2.47557e+08	1.28614e+07	1.21875e+07	1.01254e+07	0	129867	2.73236e+08	3.10543e+08	3.06548e+08	2.05884e+06	2.01918e+06	1.82877e+06	5.59474e+07	5.94733e+07
1501	252.42	565.42	243.087				ION=[M+H]+			82082904	NA	NA	NA	NA	NA	NA	0	0	NA	NA	NA	116887	121729	210421	1.9922e+07	2.04193e+07
1504	253.46	555.435	235.232				ION=[M+H]+			489013184	1.43951e+07	1.50038e+07	1.8962e+07	1.88684e+07	8.14142e+07	4.66859e+06	11858619	10060692	NA	1.98156e+07	2.08217e+07	1.29709e+06	3.85738e+06	3.60248e+06	1.14039e+09	1.42224e+07
1505	252.48	623.473	257.113				ION=[M+H]+			26795210	1.55632e+07	NA	NA	NA	NA	NA	0	0	NA	NA	NA	55175.5	78782.3	154701	6.42285e+06	7.33891e+06
1506	252.16	597.372	243.931				ION=[M+H]+			4.56813e+06	4.44456e+06	5.55378e+06	5.07977e+06	99458.8	NA	NA	0	0	5.55557e+06	7.02066e+06	4.81134e+06	NA	NA	38936.6	1.11433e+06	860597
1508	253.98	352.261	187.569				ION=[M+H]+			32620992	4.03566e+07	4.303e+07	3.58768e+07	548346	NA	414815	0	0	2.03822e+07	2.09535e+07	2.15799e+07	307212	295412	287131	6.00394e+06	7.22828e+06
1512	258.68	565.42	241.938				ION=[M+H]+			94727288	NA	349707	187541	NA	NA	NA	0	0	NA	NA	760060	125605	124405	251589	2.25953e+07	2.38901e+07
1513	258.71	623.473	255.979				ION=[M+H]+			20639468	NA	NA	NA	NA	NA	NA	0	0	NA	NA	NA	NA	32625.7	79184.5	4.30026e+06	5.03924e+06
1514	256.85	1035.73	320.603				ION=[M+H]+			5520986	7.25281e+06	6.45508e+06	6.12518e+06	NA	NA	NA	0	0	3.8126e+06	5.35305e+06	5.14861e+06	NA	NA	NA	740079	903545
1515	258.62	479.301	217.813	9.89	LPE 18:1	C23H46NO7P	ION=[M+H]+			15600936	1.26819e+07	1.65169e+07	1.32919e+07	2.05685e+07	1.79912e+07	1.54348e+07	0	0	1.24473e+07	1.67477e+07	1.39141e+07	3.1391e+06	3.10711e+06	3.33752e+06	9.63611e+06	1.0118e+07
1518	265.23	492.33	232.64				ION=[M+NH4]+			11341697	7.53649e+06	1.06233e+07	1.65418e+07	NA	NA	NA	0	0	2.23508e+07	1.29206e+07	1.33308e+07	NA	NA	NA	4.10719e+06	2.66111e+06
1519	267.26	815.596	280.853				ION=[M+H]+			17409742	2.28708e+07	1.91603e+07	1.86669e+07	NA	NA	NA	0	0	1.4944e+07	1.68188e+07	1.72612e+07	NA	NA	NA	3.28602e+06	3.65455e+06
1520	265.78	623.388	245.238				ION=[M+H]+			2.35121e+06	2.55892e+06	2.66965e+06	2.42387e+06	NA	NA	NA	0	0	3.36746e+06	3.61352e+06	3.17617e+06	NA	NA	NA	895453	981121
1521	269.83	492.33	228.215				ION=[M+Na]+			6861392	9.01368e+06	5.68399e+06	5.10675e+06	NA	NA	NA	0	0	5.04443e+06	8.23672e+06	6.73749e+06	NA	NA	NA	1.7765e+06	947702
1522	275.38	623.388	246.232				ION=[M+H]+			3.15652e+06	2.62216e+06	3.01851e+06	4.60375e+06	324350	556251	NA	0	0	3.65161e+06	3.64109e+06	3.27959e+06	NA	NA	NA	818991	926339
1523	279.29	671.518	251.306				ION=[M+H]+			11067124	NA	1.45985e+07	1.40593e+07	NA	NA	NA	0	0	NA	1.24506e+07	1.29204e+07	NA	NA	NA	2.77209e+06	2.91368e+06
1524	282.55	385.355	212.743				ION=[M+H]+			4.75191e+06	2.24207e+06	2.3465e+06	2.24805e+06	NA	NA	92904.1	0	0	1.19253e+07	7.3031e+06	7.2804e+06	NA	NA	NA	1.31207e+06	1.47383e+06
1527	286.46	594.396	241.821				ION=[M+Na]+			6.73527e+06	8.72533e+06	8.88442e+06	8.80294e+06	NA	NA	NA	0	0	1.22117e+07	9.24987e+06	9.20922e+06	NA	NA	NA	2.11372e+06	3.1545e+06
1528	287.05	556.301	232.75				ION=[M+H]+			14435645	1.53466e+07	1.34618e+07	1.52361e+07	NA	NA	NA	0	0	1.04633e+07	2.21858e+07	1.1459e+07	NA	NA	NA	1.24894e+06	461700
1530	284.71	367.345	207.767				ION=[M+H]+			121381184	5.04255e+07	5.27114e+07	4.94608e+07	1.61644e+07	1.5081e+07	1.12001e+07	0	0	2.56784e+08	1.86548e+08	1.62241e+08	1.30879e+06	4.26307e+06	1.76104e+06	3.6498e+07	3.80074e+07
1532	288.45	404.191	196.295				ION=[M+H]+			5143754	3.783e+06	3.50781e+06	3.90082e+06	NA	NA	NA	0	0	1.54644e+07	3.91121e+06	NA	NA	NA	NA	8.00756e+06	8.5676e+06
1533	291.46	518.345	229.44				ION=[M+Na]+			25169704	9.93929e+06	3.32011e+07	1.94582e+07	NA	NA	NA	0	0	9.10815e+06	1.49083e+07	1.21164e+07	NA	NA	NA	2.38865e+06	2.47004e+06
1534	291.82	523.363	240.637	39.651	LPC 18:0	C26H54NO7P	ION=[M+H]+			4.22794e+06	4.09881e+06	5.57703e+06	3.62117e+06	781485	805030	692201	0	0	4.70173e+06	4.96158e+06	4.77897e+06	125895	128284	111140	1.94512e+06	1.38472e+06
1535	292.26	376.259	194.12				ION=[M+H]+			4611296	5.55197e+06	6.08271e+06	6.18514e+06	NA	NA	NA	0	0	2.35029e+06	2.73306e+06	2.85145e+06	NA	20870.6	NA	973383	1.07919e+06
1536	292.37	452.245	205.843				ION=[M+H]+			3.78689e+06	4.07965e+06	4.99525e+06	5.06086e+06	562460	554711	585962	0	0	6.53432e+06	4.61537e+06	3.8372e+06	NA	125776	244209	2.98889e+06	6.2236e+06
1537	293.48	393.324	204.98				ION=[M+H]+			5852865	7.68879e+06	6.63199e+06	6.57384e+06	NA	NA	NA	0	0	5.99842e+06	8.59553e+06	7.28054e+06	NA	NA	NA	1.77237e+06	1.99061e+06
1538	300.53	354.277	192.491				ION=[M+Na]+			51960708	6.31386e+07	6.85408e+07	6.29673e+07	1.13181e+06	975313	828306	0	0	5.97752e+07	6.98854e+07	7.12327e+07	358356	379697	322151	1.13839e+07	1.25747e+07
1539	300.41	414.287	205.364				ION=[M+K]+			11777550	1.46831e+07	1.55356e+07	1.43891e+07	533254	618062	405769	0	0	1.64133e+07	1.64019e+07	1.64303e+07	167710	196244	154902	4.38457e+06	5.91825e+06
1540	299.76	829.612	284.59				ION=[M+H]+			76608400	1.00639e+08	8.72546e+07	8.44626e+07	284921	207408	187796	56592.6	0	6.13667e+07	7.03652e+07	7.50564e+07	80840.7	NA	72993	1.44663e+07	1.55227e+07
1542	304.2	771.57	271.887				ION=[M+H]+			5428828	7.13174e+06	6.60457e+06	6.11059e+06	67154.7	NA	NA	0	0	4.88077e+06	5.46381e+06	6.13216e+06	NA	NA	NA	1.18567e+06	1.23896e+06
1543	306.47	523.364	239.934	15.023	LPC 18:0	C26H54NO7P	ION=[M+H]+			43005724	3.9838e+07	5.67284e+07	3.74269e+07	7.0732e+06	6.14817e+06	5.99836e+06	0	0	3.68391e+07	4.94785e+07	4.54601e+07	1.07712e+06	978571	902793	9.99395e+06	1.03345e+07
1544	308.16	588.402	262.501				ION=[M+H]+			5.86584e+06	7.13848e+06	7.05356e+06	6.43785e+06	NA	NA	NA	0	0	7.7036e+06	9.01508e+06	9.35667e+06	NA	NA	NA	1.51034e+06	1.73541e+06
1545	314.51	1063.76	326.263				ION=[M+H]+			7.42196e+06	9.75008e+06	8.83671e+06	7.96464e+06	NA	NA	NA	0	0	5.31168e+06	7.0191e+06	6.8605e+06	NA	NA	NA	1.10804e+06	1.08227e+06
1546	317.08	442.323	216.506				ION=[M+H]+			105848680	4.6418e+06	5.4376e+06	5.97494e+06	NA	NA	NA	0	0	5.31472e+06	4.47038e+06	3.40805e+06	NA	NA	NA	1.58203e+06	2.64504e+08
1550	325.28	887.654	296.324				ION=[M+H]+			64917048	8.52802e+07	7.38956e+07	7.27782e+07	317025	553265	157135	63789.1	0	5.32532e+07	5.83728e+07	6.36688e+07	NA	NA	75952.5	1.34676e+07	1.42446e+07
1555	326.9	682.512	273.306				ION=[M+H]+			16375670	2.00558e+07	2.1601e+07	2.14793e+07	NA	NA	NA	0	0	2.32821e+07	1.03918e+07	8.77829e+06	NA	NA	NA	3.40252e+06	3.28282e+06
1556	327.9	620.409	250.721				ION=[M+H]+			6.22762e+06	3.19061e+06	3.24377e+06	3.97431e+06	2.18294e+06	1.14184e+06	887050	0	0	1.85302e+07	3.88224e+06	1.09561e+07	NA	NA	NA	7.75311e+06	1.04199e+07
1557	326.35	666.518	271.219				ION=[M+H]+			24241948	3.14252e+07	2.95919e+07	3.53566e+07	NA	NA	NA	0	0	2.4859e+07	2.62462e+07	1.78988e+07	NA	NA	NA	4.74441e+06	5.18384e+06
1560	327.67	892.61	295.821				ION=[M+H]+			6031415	7.92335e+06	6.34038e+06	6.07078e+06	NA	NA	NA	0	0	4.8227e+06	6.75168e+06	5.98273e+06	NA	NA	NA	955579	1.21513e+06
1561	327.79	853.545	294.315				ION=[M+H]+			6.66506e+06	8.75576e+06	6.45459e+06	7.17479e+06	NA	NA	NA	0	0	4.39909e+06	7.73464e+06	5.55218e+06	NA	NA	NA	803354	1.139e+06
1563	327.85	702.415	267.569				ION=[M+H]+			5477629	3.24698e+06	2.70769e+06	2.78593e+06	2.7685e+06	1.6372e+06	1.45222e+06	0	0	1.64682e+07	3.62523e+06	7.64449e+06	51028.3	82053.8	NA	6.75217e+06	8.99909e+06
1564	329.23	664.502	271.453				ION=[M+H]+			48699772	6.39759e+07	6.34351e+07	6.32436e+07	NA	NA	NA	0	0	3.28098e+07	3.43539e+07	2.48845e+07	NA	NA	NA	6.47533e+06	6.38869e+06
1565	328.01	400.19	200.203				ION=[M+H]+			9542401	6.0359e+06	5.08927e+06	4.93465e+06	5.36203e+06	3.88806e+06	3.76068e+06	0	0	2.86887e+07	6.55973e+06	5.14436e+06	NA	220953	NA	1.25736e+07	1.69939e+07
1566	328.92	604.443	253.089				ION=[M+Na]+			11885569	1.56138e+07	1.52108e+07	1.5074e+07	5.25601e+06	3.47991e+06	2.98653e+06	0	0	1.93426e+07	1.63949e+07	1.58217e+07	123232	111504	104121	1.11112e+07	1.16874e+07
1573	328.4	384.225	200.821				ION=[M+Na]+			5.508e+06	6.78298e+06	3.0507e+06	3.52946e+06	6.88036e+06	5.66501e+06	5.00687e+06	0	0	1.65595e+07	7.20718e+06	9.39911e+06	249194	369168	308895	4.99876e+06	5.48539e+06
1575	328.91	610.506	261.418				ION=[M+K]+			8193104	1.05312e+07	1.0727e+07	9.31804e+06	902306	527239	519580	0	0	9.93789e+06	1.25918e+07	1.01616e+07	144615	154417	133206	3.08171e+06	3.63983e+06
1578	328.39	658.438	262.102				ION=[M+Na]+			3.82655e+06	3.68421e+06	3.70008e+06	3.8629e+06	161983	NA	NA	0	0	7.56251e+06	5.88095e+06	4.82679e+06	NA	NA	NA	2.09031e+06	1.59099e+06
1583	328.64	850.54	290.339				ION=[M+H]+			4.14384e+06	5.44368e+06	4.54339e+06	4.53442e+06	NA	NA	NA	0	0	3.38103e+06	5.97957e+06	3.49821e+06	NA	NA	NA	1.10037e+06	718695
1587	329.49	392.344	211.172				ION=[M+H]+			6.32901e+06	6.70917e+06	8.34853e+06	8.85869e+06	NA	548308	NA	0	0	5.76364e+06	9.70431e+06	7.14543e+06	NA	NA	NA	1.39611e+06	1.75458e+06
1589	328.49	378.208	188.325				ION=[M+H]+			2.79246e+06	2.89059e+06	2.82077e+06	3.56282e+06	438572	565991	311277	0	0	6.16068e+06	4.29167e+06	3.58269e+06	NA	112532	NA	1.42754e+06	1.66091e+06
1590	330.88	452.266	211.598				ION=[M+H]+			2.43907e+06	1.24404e+06	1.47853e+06	2.32208e+06	4.09832e+06	4.55584e+06	4.62471e+06	0	0	3.50394e+06	1.73623e+06	2.02925e+06	385385	165330	211478	4.1926e+06	5.38154e+06
1594	328.16	598.427	245.964				ION=[M+H]+			4.78351e+06	1.86579e+06	5.74434e+06	6.61716e+06	839524	768809	1.94069e+06	0	0	8.3412e+06	7.35167e+06	7.09864e+06	NA	NA	NA	4.22136e+06	4.74508e+06
1600	328.6	708.429	274.343				ION=[M+H]+			3.31438e+06	1.97663e+06	4.37196e+06	4.56613e+06	1.59429e+06	1.21014e+06	1.02333e+06	0	0	6.26414e+06	4.66346e+06	4.32707e+06	21603.8	52240.3	NA	3.32871e+06	3.65966e+06
1606	329.43	492.413	233.295				ION=[M+H]+			3.45099e+06	3.86555e+06	4.00728e+06	5.03324e+06	3.60205e+06	2.16548e+06	1.69405e+06	0	1.21431e+06	8.28196e+06	4.82177e+06	4.83652e+06	304227	155235	NA	6.39428e+06	3.7083e+06
1607	328.44	646.44	261.056				ION=[M+H]+			17162366	1.97975e+07	1.97298e+07	2.08184e+07	NA	NA	NA	0	0	2.1451e+07	2.63765e+07	9.27849e+06	NA	NA	NA	2.95821e+06	2.06896e+06
1612	331.1	680.497	268.309				ION=[M+H-H2O]+			15956828	2.09622e+07	1.92647e+07	1.71681e+07	NA	NA	NA	0	0	1.4376e+07	1.47552e+07	1.17522e+07	NA	NA	NA	2.68119e+06	2.92472e+06
1615	330.12	829.612	284.224				ION=[M+H]+			5236433	6.879e+06	6.05146e+06	5.87961e+06	NA	NA	NA	0	0	4.30532e+06	5.12389e+06	5.57113e+06	NA	NA	NA	1.15518e+06	1.30759e+06
1616	330.45	590.396	256.146				ION=[M+H]+			4.09915e+06	2.94398e+06	NA	2.03192e+06	5.83749e+06	3.49687e+06	3.36234e+06	935000	819525	1.23168e+07	4.04486e+06	7.2115e+06	444703	450996	385668	7.5875e+06	7.41667e+06
1620	331.23	511.318	228.973				ION=[M+H]+			2.45338e+06	1.0615e+06	1.42909e+06	2.17685e+06	2.80572e+06	4.15679e+06	4.72791e+06	0	0	2.04366e+06	1.80701e+06	2.49967e+06	136387	639376	907219	958107	5.03717e+06
1621	331.79	742.57	279.37				ION=[M+H]+			3.51672e+06	2.75452e+06	2.2681e+06	5.1291e+06	NA	NA	NA	0	0	3.84843e+06	2.92466e+06	2.38306e+06	NA	NA	NA	915669	1.07892e+06
1622	330.17	641.486	265.388				ION=[M+H]+			27873900	1.99263e+07	2.7054e+07	2.77721e+07	NA	NA	NA	0	0	3.93808e+07	4.28388e+07	1.72445e+07	NA	NA	NA	8.06857e+06	7.75426e+06
1628	332.11	406.207	200.747				ION=[M+H]+			2.8749e+06	2.49004e+06	3.31384e+06	3.13687e+06	NA	NA	NA	0	0	6.41804e+06	3.13663e+06	3.56304e+06	244592	261087	274454	6.70431e+06	5.88465e+06
1630	334.21	588.403	262.383				ION=[M+H]+			2.26858e+06	2.6422e+06	2.99246e+06	2.46297e+06	NA	NA	NA	0	0	2.57289e+06	2.69506e+06	2.99603e+06	NA	NA	NA	650196	733585
1631	333.27	1089.73	361.806				ION=[M+H]+			7.15487e+06	7.00878e+06	9.43791e+06	6.34943e+06	NA	NA	NA	0	0	7.89304e+06	7.03543e+06	6.73547e+06	NA	NA	NA	1.62303e+06	1.37476e+06
1632	334.91	375.313	211.076				ION=[M+H]+			4530753	2.95216e+06	2.5586e+06	2.44124e+06	633131	NA	685809	0	0	3.62874e+06	3.98723e+06	3.57283e+06	NA	NA	273060	1.85197e+06	2.2558e+06
1633	333.98	1165.83	343.153				ION=[M+H]+			4.19524e+06	5.51121e+06	4.76034e+06	4.68826e+06	NA	NA	NA	0	0	2.99137e+06	3.9014e+06	3.87478e+06	NA	NA	NA	684551	668442
1636	336.64	437.371	216.03				ION=[M+H]+			222625824	3.86239e+07	3.85013e+07	4.35683e+07	2.26457e+08	2.996e+08	3.25827e+08	0	0	8.85463e+07	4.43806e+07	5.14682e+07	5.74378e+07	NA	5.94044e+07	7.48871e+07	7.64055e+07
1639	342.98	813.551	289.564				ION=[M+H]+			6.39758e+06	8.40437e+06	6.14703e+06	7.10362e+06	NA	NA	NA	0	0	5.40431e+06	7.41918e+06	5.61963e+06	NA	NA	NA	1.23437e+06	1.23205e+06
1640	343.35	753.502	307.093				ION=[M+H]+			3.76974e+06	4.95223e+06	3.95188e+06	4.15298e+06	NA	NA	NA	0	0	3.46323e+06	3.79148e+06	4.06597e+06	NA	NA	NA	775013	852479
1641	342.27	498.346	240.33				ION=[M+H]+			2.13677e+06	2.6184e+06	2.81858e+06	2.56189e+06	NA	NA	NA	0	0	1.79318e+06	2.12492e+06	1.96235e+06	NA	NA	NA	871036	554397
1642	342.61	1063.76	326.751				ION=[M+H]+			5320774	6.9898e+06	6.26868e+06	5.82158e+06	NA	NA	NA	0	0	4.92301e+06	6.21394e+06	6.62631e+06	NA	NA	NA	987226	1.05165e+06
1644	345.58	356.292	204.767				ION=[M+H]+			13602067	1.64293e+07	1.79423e+07	1.55871e+07	1.73052e+06	1.43576e+06	1.26476e+06	133029	71619.1	1.32513e+07	1.5729e+07	1.4235e+07	2.06917e+06	2.26204e+06	2.04638e+06	9.97435e+06	1.05094e+07
1645	345	444.324	210.016				ION=[M+H]+			4513158	5.92885e+06	5.64014e+06	5.97636e+06	NA	NA	NA	0	0	5.67087e+06	6.3543e+06	5.33231e+06	NA	NA	NA	1.68303e+06	1.75455e+06
1647	346.26	943.674	337.465				ION=[M+H]+			6.03803e+06	7.93204e+06	5.99616e+06	6.31987e+06	NA	NA	NA	0	0	7.01402e+06	7.00945e+06	8.3834e+06	NA	NA	NA	1.46379e+06	1.53482e+06
1649	344.94	590.418	264.029				ION=[M+H]+			5557414	7.30067e+06	7.26801e+06	7.29326e+06	325217	290198	306163	0	0	7.82372e+06	7.62069e+06	8.24862e+06	46018.1	48697.2	50649.7	1.94839e+06	2.14613e+06
1659	351.07	807.562	290.034				ION=[M+H]+			10273769	1.34964e+07	6.80879e+06	1.1424e+07	423058	NA	NA	0	0	7.83515e+06	1.30818e+07	1.27532e+07	NA	NA	NA	591221	4.12155e+06
1660	351.83	887.654	296.19				ION=[M+H]+			5351086	7.02962e+06	6.35995e+06	5.76416e+06	265168	NA	NA	0	0	4.09359e+06	4.98958e+06	5.46266e+06	NA	NA	NA	1.25979e+06	1.34901e+06
1661	352.98	426.35	222.806				ION=[M+H]+			4.13116e+06	4.52555e+06	5.44937e+06	4.85956e+06	NA	NA	NA	0	0	4.54506e+06	2.35509e+06	4.44058e+06	NA	NA	NA	1.20487e+06	1.35048e+06
1662	353.5	541.398	232.158				ION=[M+H]+			11237525	2.92254e+06	1.48233e+07	3.09646e+06	NA	NA	NA	0	0	3.91931e+06	3.43925e+06	6.23808e+06	NA	NA	NA	1.63722e+06	1.57653e+06
1667	353.64	829.546	295.411				ION=[M+H]+			3.43401e+06	4.51119e+06	3.89339e+06	3.78214e+06	NA	NA	NA	0	0	2.88684e+06	4.21289e+06	4.03352e+06	NA	NA	NA	541585	633986
1669	355.58	666.518	272.564				ION=[M+H]+			52367624	6.87943e+07	6.06656e+07	6.11415e+07	NA	NA	NA	0	0	5.35472e+07	5.55749e+07	4.58843e+07	NA	NA	NA	1.02696e+07	1.00177e+07
1670	353.94	664.502	272.815				ION=[M+H]+			49835956	6.54685e+07	6.00115e+07	5.58048e+07	NA	NA	NA	0	0	3.15474e+07	NA	3.00928e+07	NA	NA	33686.6	5.87757e+06	8.72303e+06
1672	354.12	628.431	257.941				ION=[M+H]+			14864538	1.67723e+07	1.53538e+07	2.16798e+07	NA	NA	NA	0	0	NA	1.53383e+07	1.7486e+07	102872	93004.9	113909	3.64775e+06	3.73129e+06
1673	355.14	668.523	263.366				ION=[M+H]+			3.76647e+06	2.61653e+06	2.92887e+06	3.08596e+06	1.65839e+06	NA	NA	230940	0	5.82073e+06	3.32666e+06	3.58171e+06	NA	193634	NA	2.55178e+06	4.81095e+06
1674	355.54	590.396	256.02				ION=[M+H]+			3.64991e+06	4.75179e+06	4.81455e+06	4.78457e+06	3.20688e+06	3.23628e+06	3.03603e+06	0	380679	9.63996e+06	5.55406e+06	5.60104e+06	679005	582593	617845	5.92109e+06	5.35491e+06
1676	355.69	354.208	196.618				ION=[M+Na]+			6.15562e+06	7.72642e+06	7.79396e+06	8.97791e+06	3.65093e+06	3.08491e+06	2.42489e+06	154252	122320	1.70718e+07	8.69947e+06	1.04241e+07	609243	650928	611501	7.34605e+06	9.56759e+06
1677	355.3	610.477	251.207				ION=[M+H]+			2.7476e+06	2.66561e+06	3.22535e+06	3.08087e+06	1.87645e+06	917103	NA	0	0	5.28804e+06	4.22272e+06	3.83456e+06	NA	220769	NA	2.58493e+06	2.03079e+06
1678	354.68	428.266	213.952				ION=[M+H]+			4.67049e+06	1.30704e+06	1.15619e+06	2.65528e+06	4.46324e+06	5.31998e+06	5.67839e+06	355597	326783	5.20793e+06	2.03473e+06	3.53735e+06	896616	879844	1.24892e+06	5.40801e+06	1.13669e+07
1679	355.61	536.44	240.557				ION=[M+H]+			3.74189e+06	4.51429e+06	4.43184e+06	5.01256e+06	1.37638e+06	1.90889e+06	1.26278e+06	0	0	7.55325e+06	5.75083e+06	6.19416e+06	366776	318630	441439	3.98141e+06	3.63825e+06
1680	356.4	429.266	214.13				ION=[M+H]+			4103231	1.39788e+06	3.23961e+06	1.99814e+06	2.79331e+06	4.00976e+06	4.94717e+06	220598	220532	3.27313e+06	1.74904e+06	3.13411e+06	614110	691808	1.04428e+06	2.98535e+06	1.02535e+07
1681	355.28	630.447	258.406				ION=[M+H]+			28332304	3.72196e+07	3.51105e+07	3.25516e+07	NA	NA	NA	0	0	2.78186e+07	3.19987e+07	2.59903e+07	NA	NA	NA	4.67472e+06	4.97217e+06
1682	355.22	828.56	292.616				ION=[M+Na]+			18266054	2.39958e+07	1.91519e+07	1.96709e+07	NA	NA	NA	0	0	1.74979e+07	2.61058e+07	2.17629e+07	NA	NA	NA	2.86438e+06	3.1098e+06
1684	355.41	646.426	260.613				ION=[M+H]+			8524911	9.46807e+06	9.76627e+06	9.32616e+06	NA	NA	NA	0	0	1.40713e+07	1.31017e+07	7.53806e+06	NA	NA	NA	2.12745e+06	1.91651e+06
1685	355.36	522.424	236.188				ION=[M+H]+			3.26569e+06	3.67468e+06	3.95952e+06	3.96098e+06	1.04681e+06	NA	NA	0	0	7.35215e+06	5.01897e+06	4.88277e+06	NA	296333	296477	3.71043e+06	3.87545e+06
1686	355.44	530.379	229.636				ION=[M+H]+			3.83457e+06	4.47699e+06	5.03432e+06	4.51198e+06	NA	NA	NA	0	0	8.49998e+06	5.89326e+06	5.74612e+06	NA	NA	NA	4.11877e+06	4.6331e+06
1687	355.27	886.612	303.895				ION=[M+H]+			4.34636e+06	5.70972e+06	4.73101e+06	5.06933e+06	NA	NA	NA	0	0	4.58401e+06	6.1583e+06	5.5234e+06	NA	NA	NA	776448	788113
1688	355.54	588.421	242.807				ION=[M+H]+			3997671	5.18406e+06	4.24552e+06	4.84506e+06	NA	NA	2.08535e+06	0	0	8.76885e+06	6.14393e+06	5.41637e+06	NA	NA	NA	4.03086e+06	5.57895e+06
1689	355.33	544.393	234.545				ION=[M+H]+			4.01298e+06	4.99284e+06	5.23919e+06	5.10683e+06	2.59439e+06	NA	NA	0	0	9.01602e+06	6.16746e+06	6.14722e+06	726079	404041	NA	5.08703e+06	4.50385e+06
1690	355.37	580.466	247.805				ION=[M+H]+			6375833	3.93329e+06	4.07729e+06	3.84249e+06	1.14874e+06	1.05074e+06	NA	0	0	6.47451e+06	4.31525e+06	4.6123e+06	255538	273382	273659	2.9101e+06	2.90054e+06
1692	355.34	500.368	225.209				ION=[M+H]+			6168975	6.042e+06	6.95896e+06	7.3389e+06	4.31713e+06	NA	NA	0	0	1.20793e+07	9.48096e+06	8.40459e+06	784090	1.13513e+06	NA	6.1335e+06	8.9122e+06
1693	355.36	654.502	258.971				ION=[M+H]+			2232147	2.88688e+06	2.9444e+06	2.95968e+06	764456	NA	NA	0	0	4.65442e+06	2.88688e+06	3.34353e+06	NA	NA	NA	2.28206e+06	3.11446e+06
1694	355.2	698.529	266.982				ION=[M+H]+			2861460	2.37816e+06	2.72023e+06	4.17341e+06	975544	NA	1.05554e+06	0	0	3.9093e+06	3.6419e+06	3.1411e+06	NA	NA	NA	2.43236e+06	1.8053e+06
1696	354.88	712.545	271.15				ION=[M+H]+			2.33955e+06	2.25571e+06	3.08608e+06	2.84151e+06	850901	NA	NA	0	0	4.20957e+06	3.03694e+06	3.29293e+06	NA	NA	182028	1.77045e+06	1.81322e+06
1697	355.44	478.398	228.706				ION=[M+H]+			3.82566e+06	4.3643e+06	3.92214e+06	5.03328e+06	NA	2.24648e+06	NA	0	0	8.82671e+06	5.87957e+06	4.90206e+06	NA	NA	NA	4.09182e+06	3.96532e+06
1700	355.28	492.414	233.355				ION=[M+H]+			4255920	5.09973e+06	5.61394e+06	5.49376e+06	3.5399e+06	NA	NA	0	0	9.36933e+06	6.10526e+06	6.23732e+06	700226	643109	NA	4.32732e+06	4.70547e+06
1702	355.37	574.405	237.9				ION=[M+H]+			3.52833e+06	3.68976e+06	4.65418e+06	4.29036e+06	2.73166e+06	NA	NA	0	0	6.49017e+06	5.14742e+06	4.70559e+06	NA	NA	NA	2.37856e+06	2.67983e+06
1708	357.49	845.643	289.302				ION=[M+H]+			24265108	3.18766e+07	2.93538e+07	2.90003e+07	NA	NA	NA	0	0	1.61824e+07	1.67608e+07	1.85744e+07	NA	NA	NA	6.13962e+06	5.51217e+06
1709	357.64	694.351	287.448				ION=[M+H]+			3.82243e+06	3.78279e+06	3.42713e+06	3.62208e+06	2.72523e+06	2.73722e+06	2.45041e+06	0	0	8.42746e+06	4.72622e+06	4.20797e+06	631837	503800	619460	8.91397e+06	5.36596e+06
1710	356.26	568.396	240.804				ION=[M+H]+			2.43491e+06	2.71215e+06	2.51453e+06	3.19747e+06	NA	NA	NA	0	0	5.7347e+06	3.74216e+06	3.94614e+06	NA	NA	NA	3.08537e+06	1.41962e+06
1713	356.54	662.487	268.953				ION=[M+H]+			10635515	1.39273e+07	1.40292e+07	1.25862e+07	NA	NA	NA	0	0	9.9488e+06	1.17369e+07	9.77604e+06	NA	NA	NA	3.70225e+06	2.24688e+06
1717	357.29	586.398	243.376				ION=[M+H]+			11343409	NA	1.4963e+07	6.26168e+06	3.44484e+06	3.45479e+06	3.21978e+06	781189	660252	1.04264e+07	6.48896e+06	6.57623e+06	872301	673706	730198	8.27236e+06	6.3825e+06
1718	357.29	429.265	230.773				ION=[M+H]+			3.04883e+06	1.07198e+06	2.32697e+06	1.68502e+06	2.26265e+06	3.24974e+06	4.08164e+06	249531	325432	4.05642e+06	2.48301e+06	4.61273e+06	492775	614525	968942	1.76215e+06	7.61867e+06
1719	355.51	624.491	255.459				ION=[M+H]+			5.45312e+06	5.28299e+06	4.17949e+06	3.88127e+06	1.48121e+06	1.17366e+06	NA	0	0	6.18415e+06	8.38079e+06	4.47369e+06	551183	NA	NA	3.47353e+06	3.66094e+06
1720	356.35	646.491	267.893				ION=[M+H]+			9471764	1.24429e+07	NA	1.10903e+07	NA	NA	NA	0	0	9.24942e+06	9.98212e+06	1.00325e+07	NA	NA	NA	2.4451e+06	3.37139e+06
1722	356.37	682.512	273.822				ION=[M+H]+			7.9062e+06	5.68942e+06	6.6111e+06	6.55176e+06	NA	NA	NA	0	0	1.34586e+07	1.21509e+07	5.42044e+06	NA	NA	NA	2.10607e+06	1.3392e+06
1723	357.65	351.314	199.756				ION=[M+H]+			18337524	NA	NA	NA	1.22351e+06	624269	397112	192006	95924.8	NA	NA	NA	166165	137688	187183	5.79287e+06	5.66626e+06
1733	362.21	372.288	203.588				ION=[M+H-H2O]+			66589612	NA	NA	NA	3.06084e+06	2.21286e+06	2.65066e+06	121338	0	NA	NA	NA	1.21473e+07	2.16051e+07	1.29919e+07	1.27101e+07	1.39877e+07
1736	362.21	426.35	222.358				ION=[M+H]+			2.785e+06	3.6586e+06	3.57315e+06	3.51185e+06	NA	NA	NA	0	0	3.29936e+06	3.368e+06	2.71527e+06	NA	NA	NA	793824	731442
1738	364.78	394.36	212.365				ION=[M+H]+			6.66046e+06	8.74971e+06	7.66588e+06	6.7718e+06	NA	NA	NA	0	0	6.41288e+06	7.69264e+06	8.47474e+06	NA	NA	NA	1.74576e+06	2.5092e+06
1741	367	372.288	203.588				ION=[M+H-H2O]+			23740314	NA	NA	NA	NA	483482	NA	0	0	NA	NA	NA	8.70605e+06	NA	8.34185e+06	7.72626e+06	8.09118e+06
1742	367.58	1003.74	318.144				ION=[M+H]+			44935272	5.90306e+07	5.27042e+07	5.11944e+07	155750	NA	NA	0	0	3.74497e+07	4.30147e+07	4.67837e+07	NA	NA	NA	9.06844e+06	9.5976e+06
1743	367.36	753.502	314.353				ION=[M+H]+			3.61418e+06	4.74787e+06	4.49705e+06	4.27019e+06	NA	NA	NA	0	0	3.56464e+06	3.72526e+06	4.30617e+06	NA	NA	NA	839927	1.03985e+06
1745	368.37	477.417	235.269				ION=[M+H]+			10803712	1.54884e+06	1.80667e+06	1.80137e+06	NA	NA	NA	0	0	1.32221e+07	1.24037e+07	1.90066e+07	NA	NA	NA	1.82776e+06	2.75744e+06
1746	368.38	758.457	311.116				ION=[M+H]+			5.67369e+06	7.45342e+06	6.77449e+06	6.10077e+06	NA	NA	NA	0	0	5.26671e+06	6.80476e+06	6.44771e+06	NA	NA	NA	837064	964683
1749	368.97	454.281	216.726				ION=[M+H]+			3.28008e+06	1.57051e+06	1.66363e+06	2.05861e+06	2.36137e+06	6.22034e+06	6.43975e+06	745767	0	3.89592e+06	1.79539e+06	3.12667e+06	813101	959365	1.15206e+06	4.33098e+06	4.36958e+06
1750	370.08	1008.69	317.621				ION=[M+H]+			3.3512e+06	4.4024e+06	4.11026e+06	3.64874e+06	NA	NA	NA	0	0	2.67496e+06	4.52744e+06	3.86962e+06	NA	NA	NA	496683	328867
1751	371.71	682.513	271.581				ION=[M+H-H2O]+			34934548	4.58928e+07	4.49718e+07	4.25407e+07	NA	NA	NA	0	0	3.94386e+07	4.54152e+07	3.82409e+07	NA	NA	NA	6.34688e+06	5.96024e+06
1752	371.77	606.449	263.943				ION=[M+NH4]+			23157814	1.82059e+07	2.54074e+07	3.37754e+07	NA	NA	NA	0	0	1.55991e+07	1.44462e+07	1.43313e+07	NA	NA	NA	4.40636e+06	4.40501e+06
1753	371.19	380.224	200.692				ION=[M+Na]+			6789903	8.91976e+06	8.05586e+06	8.83707e+06	8.33718e+06	7.20769e+06	5.25462e+06	0	0	1.85476e+07	1.00626e+07	1.16337e+07	794229	923996	827955	8.43562e+06	1.22152e+07
1756	370.95	602.459	254.477				ION=[M+H]+			2.60118e+06	2.78639e+06	3.43119e+06	3.08883e+06	2.05206e+06	1.37067e+06	1.03124e+06	0	0	5.90724e+06	3.71766e+06	3.86537e+06	106452	226178	166762	2.92849e+06	3.05337e+06
1758	371.16	455.281	215.594				ION=[M+H]+			3.74236e+06	1.76385e+06	3.49624e+06	2.25517e+06	3.53972e+06	3.02938e+06	6.40445e+06	84774.6	0	3.48973e+06	1.8416e+06	2.84446e+06	705919	713816	924057	2.73462e+06	9.35171e+06
1759	371.5	630.455	258.772				ION=[M+H]+			10503976	1.20338e+07	1.18658e+07	1.15978e+07	5.76492e+06	6.20131e+06	5.36392e+06	0	0	1.81678e+07	1.61433e+07	1.1773e+07	694405	980600	813633	8.5447e+06	8.74774e+06
1760	370.98	700.429	264.618				ION=[M+H]+			6.54912e+06	8.24598e+06	6.81618e+06	9.55182e+06	1.3645e+06	876029	546153	0	0	4.77426e+06	4.43242e+06	3.42837e+06	NA	80697.2	NA	1.65516e+06	2.13436e+06
1761	372.01	459.276	216.268				ION=[M+H]+			12569703	1.38793e+07	1.48306e+07	1.65167e+07	1.92928e+07	1.97101e+07	1.86161e+07	243135	206970	3.61421e+07	6.7801e+06	2.21135e+07	2.57269e+06	2.68801e+06	2.87717e+06	2.09869e+07	2.39842e+07
1765	371.14	636.298	278.435				ION=[M+NH4]+			99774360	5.17859e+07	3.94253e+07	4.68192e+07	7.81908e+07	6.28092e+07	5.78839e+07	32804196	30212860	8.34472e+07	6.33302e+07	6.38226e+07	1.27777e+07	1.14079e+07	1.32526e+07	2.32675e+08	2.46588e+08
1768	372.6	810.549	290.472				ION=[M+Na]+			11546813	1.51688e+07	1.19064e+07	1.09979e+07	NA	NA	NA	0	0	6.97843e+06	1.35953e+07	9.90971e+06	NA	NA	NA	1.35795e+06	1.82182e+06
1769	371.19	478.389	224.629				ION=[M+Na]+			5168386	3.81822e+06	4.22125e+06	7.53804e+06	2.65845e+06	NA	NA	0	1.02942e+06	1.12687e+07	5.8489e+06	7.28263e+06	341118	NA	536523	4.17174e+06	4.8657e+06
1771	371.18	508.398	229.332				ION=[M+Na]+			3.15897e+06	3.77416e+06	3.14129e+06	3.26653e+06	1.80642e+06	1.27861e+06	NA	0	603879	5.54231e+06	4.85496e+06	3.99249e+06	330895	NA	NA	5.7754e+06	2.66756e+06
1775	373.26	606.391	256.539				ION=[M+H]+			3.09426e+06	2.4763e+06	4.08161e+06	4.30968e+06	3.16233e+06	2.89681e+06	3.78799e+06	51722.2	57507	5.48599e+06	4.74307e+06	5.25987e+06	415645	489917	606734	1.76359e+06	5.62842e+06
1778	371.25	624.44	253.804				ION=[M+H]+			3.78159e+06	4.39992e+06	4.98825e+06	5.32225e+06	3.71505e+06	2.39859e+06	2.13793e+06	0	0	9.15902e+06	5.70433e+06	5.79502e+06	247867	419440	317343	4.78865e+06	4.33381e+06
1780	370.77	580.466	247.999				ION=[M+H]+			2.03998e+06	2.05698e+06	2.133e+06	2.42689e+06	1.56344e+06	1.37029e+06	NA	0	0	3.57999e+06	3.1352e+06	2.63472e+06	231305	NA	NA	1.7044e+06	2.0556e+06
1781	371.03	522.425	235.81				ION=[M+H]+			2.3163e+06	2.53979e+06	2.77033e+06	3.10449e+06	2.14699e+06	1.51432e+06	1.49599e+06	0	0	4.65196e+06	3.55987e+06	3.42472e+06	250063	284485	NA	2.65853e+06	2.79867e+06
1782	370.71	492.414	232.982				ION=[M+H]+			3898663	3.76652e+06	3.62535e+06	4.56223e+06	2.40384e+06	3.6524e+06	2.11086e+06	0	0	6.54577e+06	5.99177e+06	4.36548e+06	405619	401314	NA	4.66755e+06	3.24222e+06
1783	372.6	513.333	232.563				ION=[M+H]+			4.73469e+06	2.0621e+06	1.62699e+06	2.43678e+06	4.19773e+06	6.11238e+06	7.73235e+06	0	376713	5.72878e+06	2.03958e+06	3.94903e+06	687723	905254	1.22991e+06	2.3051e+06	1.18314e+07
1784	372.88	455.281	233.326				ION=[M+H]+			3.14933e+06	1.97055e+06	840484	1.68274e+06	3.18113e+06	5.10553e+06	6.18305e+06	0	0	2.44107e+06	1.64479e+06	3.0749e+06	580966	708892	1.00545e+06	2.119e+06	7.60515e+06
1785	371.23	456.342	215.878				ION=[M+H]+			3.76166e+06	3.39647e+06	3.6341e+06	5.48634e+06	3.2356e+06	NA	NA	0	0	6.06932e+06	5.15987e+06	4.27801e+06	419884	NA	NA	4.94716e+06	5.3792e+06
1786	373.49	722.544	277.915				ION=[M+H]+			13112396	1.66632e+07	1.72964e+07	1.66784e+07	NA	NA	880654	0	0	8.23177e+06	1.05012e+07	8.20916e+06	NA	82222.4	NA	2.62638e+06	2.35427e+06
1788	370.96	486.353	219.55				ION=[M+H]+			3319864	3.76395e+06	3.74063e+06	4.84199e+06	3.26014e+06	1.98666e+06	1.98545e+06	0	0	6.48533e+06	4.84698e+06	5.41937e+06	NA	NA	NA	3.58946e+06	3.97378e+06
1791	373.31	408.223	203.711				ION=[M+H]+			5.25936e+06	5.53943e+06	NA	3.14085e+06	8.63026e+06	NA	NA	0	0	NA	2.60256e+06	NA	NA	NA	NA	4.43089e+06	1.31425e+07
1792	371.1	694.352	287.29				ION=[M+H]+			291944288	1.97226e+08	1.43571e+08	1.73218e+08	2.51981e+08	2.12795e+08	1.95886e+08	23758996	21847638	3.02969e+08	2.67847e+08	2.41519e+08	3.98969e+07	3.70834e+07	4.3193e+07	6.80819e+08	7.08245e+08
1796	372.37	454.282	233.209				ION=[M+H]+			2.39545e+06	2.04688e+06	977497	1.94042e+06	3.45967e+06	4.3716e+06	4.70297e+06	0	0	3.11605e+06	2.50044e+06	3.3706e+06	540755	642512	783935	2.7112e+06	2.84761e+06
1799	370.74	566.45	243.42				ION=[M+H]+			2.35162e+06	2.37505e+06	2.80012e+06	3.05936e+06	1.64441e+06	NA	NA	0	0	5.98217e+06	3.61415e+06	2.83408e+06	NA	NA	373900	1.17898e+06	2.51484e+06
1800	372.15	646.491	265.64				ION=[M+H]+			13055303	1.71505e+07	1.606e+07	1.62151e+07	1.0053e+06	NA	5.51695e+06	0	0	1.48346e+07	1.38611e+07	1.26836e+07	1.31488e+06	NA	NA	2.71747e+06	3.59344e+06
1802	371.56	586.398	242.834				ION=[M+H]+			34198608	4.4926e+07	1.16589e+07	1.08859e+07	1.03233e+07	1.02088e+07	9.90638e+06	1.3895e+06	1.22332e+06	2.22292e+07	1.26053e+07	1.34698e+07	1.79797e+06	1.78632e+06	1.8603e+06	9.96573e+06	1.31401e+07
1804	371.82	480.337	223.916				ION=[M+H]+			5372228	4.3082e+06	3.7569e+06	3.78517e+06	NA	1.05278e+07	NA	0	0	6.96903e+06	6.4614e+06	5.88123e+06	144594	NA	NA	1.05767e+06	2.54463e+06
1805	373.29	535.46	244.698				ION=[M+H]+			3433410	NA	NA	NA	4.61357e+06	4.39431e+06	3.18137e+06	0	0	NA	NA	NA	783755	626089	586494	3.54874e+06	1.71716e+06
1807	371.11	590.396	255.774				ION=[M+H]+			3.3714e+06	4.34393e+06	4.01065e+06	4.33975e+06	3.3079e+06	3.448e+06	3.23768e+06	0	0	8.15049e+06	5.18143e+06	4.47181e+06	527643	509586	544123	5.62e+06	4.48298e+06
1809	372.52	943.674	331.379				ION=[M+H]+			20175726	2.65045e+07	2.16818e+07	2.19863e+07	NA	NA	NA	0	0	8.95838e+06	1.10742e+07	1.16827e+07	NA	NA	NA	2.22164e+06	3.11305e+06
1812	377.28	517.398	236.412				ION=[M+H]+			5497640	4.7185e+06	7.25188e+06	4.78027e+06	NA	2.57594e+06	NA	0	0	7.74256e+06	4.71792e+06	8.44271e+06	NA	173342	294332	3.14591e+06	2.59888e+06
1813	377.56	903.685	300.97				ION=[M+H]+			28085444	3.68953e+07	3.11527e+07	3.16171e+07	NA	NA	1.58231e+06	0	0	1.37307e+07	1.58359e+07	1.657e+07	NA	NA	206016	4.53407e+06	5.44232e+06
1815	377.13	729.485	273.151				ION=[M+H]+			6.63028e+06	7.67386e+06	8.74593e+06	9.33751e+06	NA	NA	NA	0	0	7.19019e+06	8.60554e+06	9.59075e+06	NA	NA	NA	3.84996e+06	3.97999e+06
1816	379.01	351.313	205.115				ION=[M+H]+			3.30568e+06	3.94718e+06	4.09059e+06	4.01812e+06	NA	NA	NA	0	0	4.30676e+06	5.08043e+06	3.86065e+06	26338.9	NA	NA	1.1765e+06	1.17616e+06
1817	379.7	440.365	208.457				ION=[M+H]+			2.09085e+06	1.09563e+06	1.10633e+06	995762	3.01636e+06	2.81212e+06	2.492e+06	0	0	749702	1.12173e+06	501626	523945	518935	464763	1.38045e+06	1.54345e+06
1818	381.06	400.334	209.939				ION=[M+H]+			3.01209e+06	934997	640970	919461	4.92353e+06	4.54693e+06	4.01525e+06	379781	231782	1.33869e+06	1.18147e+06	1.33002e+06	781346	470051	610618	2.23263e+06	2.2835e+06
1819	380.55	380.292	206.507				ION=[M+H]+			17431232	437817	462325	228145	459649	NA	NA	0	0	NA	423756	289748	2.66465e+06	5.65559e+06	2.48692e+06	3.33236e+06	6.10864e+06
1820	382.02	470.351	226.297				ION=[M+H]+			3.11876e+06	3.16714e+06	3.86888e+06	3.03781e+06	NA	NA	NA	0	0	3.95059e+06	4.79316e+06	3.71895e+06	NA	NA	NA	917270	1.46562e+06
1822	383.17	1105.81	334.891				ION=[M+H]+			7.36302e+06	9.67265e+06	8.46599e+06	8.22283e+06	NA	NA	NA	0	0	5.9557e+06	6.96639e+06	7.65125e+06	NA	NA	NA	1.33828e+06	1.1223e+06
1823	383.43	588.414	254.611				ION=[M+H]+			1.67152e+06	1.88829e+06	1.56154e+06	2.02441e+06	NA	NA	NA	0	0	4.54198e+06	2.56893e+06	2.27722e+06	NA	NA	NA	600609	615295
1825	387.31	424.298	202.404				ION=[M+H]+			12331604	6.67272e+06	6.60105e+06	7.70917e+06	NA	NA	NA	0	0	1.31206e+07	1.89522e+07	1.41888e+07	NA	NA	NA	1.26502e+06	2.77356e+06
1826	387.63	574.423	274.543				ION=[M+NH4]+			2.60731e+06	2.74819e+06	2.62469e+06	2.75766e+06	NA	NA	NA	0	0	7.83874e+06	3.43902e+06	1.87165e+06	NA	NA	NA	654532	2.32058e+06
1827	387.11	482.351	227.86				ION=[M+H]+			59270712	3.06959e+07	2.93873e+07	3.15339e+07	NA	NA	NA	0	0	5.60688e+07	9.10919e+07	6.68928e+07	79193.3	NA	NA	1.06518e+07	1.17632e+07
1829	385.95	447.276	217.362				ION=[M+H]+			1.9876e+06	2.53494e+06	2.2761e+06	2.80859e+06	843302	737652	596612	0	0	4.53678e+06	2.85284e+06	3.49673e+06	155525	151663	190469	1.5774e+06	2.08348e+06
1830	389.22	490.413	238.335				ION=[M+H]+			2.37719e+06	2.6859e+06	3.13572e+06	2.66461e+06	NA	1.65162e+06	NA	0	36830.9	2.28767e+06	3.63112e+06	2.56207e+06	NA	NA	NA	924758	756645
1831	388.67	426.346	217.675				ION=[M+H]+			2.67384e+06	2.69159e+06	2.90807e+06	2.71283e+06	NA	1.28027e+06	NA	0	0	4.26069e+06	3.72462e+06	3.63041e+06	130254	867532	NA	1.07688e+06	1.67152e+06
1835	390.35	508.424	233.227				ION=[M+H]+			4485742	NA	NA	NA	4.29119e+06	4.00696e+06	3.13749e+06	0	0	NA	NA	NA	961795	1.01012e+06	1.06368e+06	2.34804e+06	8.61565e+06
1836	391.95	737.499	280.703				ION=[M+H]+			17380262	2.26989e+07	2.29261e+07	2.26563e+07	NA	NA	NA	0	0	1.80367e+07	2.17621e+07	2.0096e+07	NA	NA	NA	5.08546e+06	5.07815e+06
1838	393.3	574.423	279.556				ION=[M+NH4]+			5359154	6.42999e+06	5.96551e+06	6.61228e+06	NA	NA	NA	0	0	1.39635e+07	8.23637e+06	8.9427e+06	NA	NA	NA	6.27007e+06	4.55186e+06
1841	392.37	777.491	282.444				ION=[M+H]+			3.81586e+06	5.01282e+06	4.92572e+06	4.41494e+06	NA	NA	NA	0	0	3.58935e+06	5.62594e+06	5.18676e+06	NA	NA	NA	917784	891960
1842	393.01	672.391	282.747				ION=[M+H]+			4.06114e+06	5.33504e+06	4.96322e+06	5.07323e+06	NA	NA	NA	0	0	6.64829e+06	5.62134e+06	6.13054e+06	NA	NA	NA	1.76635e+06	2.26773e+06
1843	392.67	566.43	245.221				ION=[M+H]+			8724537	1.02307e+07	1.15084e+07	9.01068e+06	NA	NA	NA	303992	524415	NA	8.62129e+06	8.96863e+06	NA	NA	NA	2.77511e+06	3.63129e+06
1845	392.85	686.472	264.876				ION=[M+H]+			14076648	1.61835e+07	1.85683e+07	1.70756e+07	NA	NA	NA	0	0	7.06998e+06	7.90897e+06	3.21883e+06	NA	NA	NA	3.22188e+06	2.34201e+06
1846	394.3	394.358	209.041				ION=[M+H]+			5.20775e+06	6.66845e+06	6.86948e+06	7.016e+06	NA	NA	NA	0	0	9.29613e+06	7.86342e+06	8.14847e+06	NA	NA	NA	5.23083e+06	4.68321e+06
1847	395.59	400.334	214.593				ION=[M+H]+			33051380	NA	1.58896e+06	NA	5.55356e+07	4.94035e+07	3.71244e+07	0	0	NA	NA	NA	398950	415738	389632	4.79665e+06	5.06909e+06
1848	398.16	374.33	210.406				ION=[M+H]+			17825636	NA	NA	NA	NA	NA	NA	0	0	NA	NA	NA	NA	134459	NA	4.97547e+06	5.10193e+06
1849	400.78	405.27	199.363				ION=[M+H]+			3.00741e+06	1.68542e+06	1.80987e+06	1.75283e+06	NA	NA	NA	0	0	4.45247e+06	4.62202e+06	4.20529e+06	NA	NA	NA	947167	1.16128e+06
1852	402.31	991.642	315.323				ION=[M+H]+			3291414	4.21103e+06	3.54895e+06	3.3879e+06	NA	NA	NA	0	0	4.11435e+06	5.0585e+06	4.41813e+06	NA	NA	NA	650794	1.0762e+06
1854	405.44	359.319	208.106				ION=[M+H]+			71764496	1.87077e+06	1.95045e+06	1.69667e+06	985357	804762	549506	0	0	2.43322e+06	2.69311e+06	2.15869e+06	98541.7	128292	164300	1.93732e+07	2.02626e+07
1855	406.97	606.413	252.33				ION=[M+H-H2O]+			2.74275e+06	2.78708e+06	2.1303e+06	4.00027e+06	NA	NA	NA	0	0	5.12009e+06	4.02022e+06	2.76624e+06	NA	NA	NA	839462	857328
1856	407.39	572.444	249.444				ION=[M+H]+			27545214	3.61856e+07	2.41151e+07	2.20855e+07	NA	NA	NA	0	0	2.69877e+07	1.28578e+07	2.24374e+07	NA	NA	NA	7.58053e+06	7.47222e+06
1857	406.41	431.325	219.701				ION=[M+H]+			38653976	NA	NA	NA	510250	453248	465132	0	0	NA	NA	NA	1.19785e+07	1.25413e+07	1.19698e+07	9.83023e+06	1.10982e+07
1858	408.76	666.507	267.343				ION=[M+Na]+			33943620	4.34504e+07	4.47746e+07	4.26552e+07	NA	NA	NA	579504	0	2.17703e+07	5.09585e+07	2.87969e+07	NA	NA	NA	1.60215e+07	6.87778e+06
1861	408.57	393.372	214.254				ION=[M+H]+			37927236	NA	NA	NA	596123	376378	348952	0	0	NA	NA	NA	NA	56373.1	60144.8	4.35779e+06	3.62876e+06
1862	408.7	357.3	199.077				ION=[M+H]+			15955661	NA	NA	NA	321059	308657	187689	0	0	NA	NA	NA	NA	31766.6	35707	4.65306e+06	4.38324e+06
1864	410.48	440.329	202.409				ION=[M+H-H2O]+			79213424	1.0184e+08	1.0449e+08	1.05299e+08	911768	932344	788327	0	0	5.58836e+07	5.89454e+07	4.88802e+07	NA	NA	NA	1.57383e+07	1.78188e+07
1868	412.38	445.396	221.732				ION=[M+H]+			3.95804e+06	1.49097e+06	2.76644e+06	2.24991e+06	NA	NA	NA	0	0	7.69656e+06	5.60382e+06	5.14498e+06	NA	NA	NA	1.11002e+06	2.36577e+06
1869	414.03	606.413	258.553				ION=[M+Na]+			8344040	1.04512e+07	7.71433e+06	1.21686e+07	NA	NA	NA	0	0	2.49389e+07	1.28238e+07	1.073e+07	NA	NA	NA	3.01555e+06	3.69549e+06
1871	414.57	810.549	288.918				ION=[M+Na]+			9228712	1.00317e+07	8.97887e+06	8.37272e+06	NA	NA	NA	0	0	5.92782e+06	1.41834e+07	1.02669e+07	NA	NA	NA	1.3012e+06	1.82402e+06
1872	414.28	664.466	269.54				ION=[M+H]+			4934168	6.48192e+06	4.42398e+06	6.11544e+06	NA	NA	NA	0	0	1.2257e+07	7.19247e+06	5.45905e+06	NA	NA	NA	3.29182e+06	2.09256e+06
1873	414.21	426.35	217.078				ION=[M+H]+			7.60267e+06	9.5775e+06	1.00286e+07	8.88673e+06	1.11243e+06	1.10556e+06	971817	0	0	1.00704e+07	1.04795e+07	8.9287e+06	193600	131646	196073	2.83309e+06	3.09446e+06
1874	414.23	470.351	225.408				ION=[M+H]+			8590381	1.1285e+07	1.13133e+07	1.15877e+07	NA	NA	NA	0	0	7.14905e+06	1.08335e+07	6.49098e+06	NA	NA	NA	2.31421e+06	3.04775e+06
1875	414.22	724.559	280.84				ION=[M+H]+			12932337	1.57651e+07	1.70589e+07	1.54467e+07	NA	NA	1.1245e+06	0	0	1.0171e+07	1.2274e+07	9.28925e+06	NA	57134.3	NA	3.25639e+06	5.17336e+06
1876	414.56	650.522	262.273				ION=[M+H]+			7333220	9.44042e+06	9.67317e+06	8.61715e+06	NA	NA	NA	0	0	8.40506e+06	1.04896e+07	7.54136e+06	NA	NA	NA	2.04735e+06	2.06919e+06
1877	415	728.554	287.194				ION=[M+H]+			3412924	NA	NA	NA	884399	505494	376716	0	0	NA	NA	NA	945265	1.10733e+06	1.11468e+06	4.2001e+06	1.86005e+06
1878	416.33	976.573	310.171				ION=[M+H]+			12860604	1.68947e+07	1.53894e+07	1.36443e+07	NA	NA	NA	0	0	7.27039e+06	1.87856e+07	1.11948e+07	NA	NA	NA	1.61041e+06	1.78375e+06
1879	416.27	713.499	282.088				ION=[M+H]+			4.85286e+06	6.2751e+06	6.40135e+06	5.27523e+06	NA	NA	NA	0	0	4.16241e+06	5.53474e+06	5.48798e+06	NA	NA	NA	1.04445e+06	1.03835e+06
1880	416.65	817.522	287.42				ION=[M+H]+			7221963	9.48735e+06	8.38936e+06	8.13616e+06	NA	NA	NA	0	0	3.84359e+06	6.47644e+06	4.88551e+06	NA	NA	NA	1.11112e+06	1.12743e+06
1881	415.04	410.239	207.79				ION=[M+H]+			3.52471e+06	1.61118e+06	2.08504e+06	1.93867e+06	4.27671e+06	4.13137e+06	3.51337e+06	250184	293795	9.90882e+06	NA	6.2009e+06	493029	461463	551764	7.11195e+06	8.3903e+06
1882	415.64	421.355	211.666				ION=[M+H]+			2.07995e+06	2.46649e+06	2.35832e+06	2.47125e+06	NA	NA	NA	0	0	2.66473e+06	3.19664e+06	2.99927e+06	NA	NA	NA	920579	1.06007e+06
1883	415.65	720.528	277.905				ION=[M+H]+			23964828	2.6005e+07	3.16117e+07	3.0183e+07	NA	1.54943e+06	1.15329e+06	0	0	1.79249e+07	1.22763e+07	1.41678e+07	NA	NA	177641	5.27007e+06	3.67404e+06
1884	418.01	400.319	212.243				ION=[M+H-H2O]+			93569888	NA	NA	NA	4.13113e+06	2.73581e+06	2.66157e+06	0	0	NA	NA	NA	2.87384e+07	3.03589e+07	2.72504e+07	1.93076e+07	3.2309e+07
1885	417.08	648.507	265.733				ION=[M+H]+			30837316	3.67486e+07	4.06772e+07	3.76274e+07	NA	NA	NA	0	0	2.39566e+07	2.7648e+07	1.9301e+07	NA	NA	NA	5.76477e+06	6.31759e+06
1886	417.88	484.376	232.668				ION=[M+Na]+			11339176	3.45256e+06	6.06892e+06	3.64271e+06	4.82211e+06	5.84887e+06	7.96437e+06	0	0	7.12652e+06	4.94353e+06	3.94087e+06	935415	1.41291e+06	947790	5.81106e+06	6.63626e+06
1887	417.95	590.452	249.05				ION=[M+Na]+			18535924	2.27478e+07	2.44505e+07	2.09541e+07	NA	NA	NA	0	0	1.23056e+07	1.60598e+07	1.07849e+07	228469	NA	NA	3.72373e+06	4.35153e+06
1888	416.28	574.423	278.86				ION=[M+NH4]+			9867973	1.29634e+07	1.16098e+07	9.22328e+06	NA	NA	NA	0	0	6.92751e+06	1.14643e+07	8.42857e+06	NA	NA	NA	2.98107e+06	2.58015e+06
1889	417.47	716.556	284.616				ION=[M+Na]+			16354580	1.23355e+07	2.15731e+07	2.05158e+07	NA	NA	NA	0	0	8.83538e+06	3.5079e+06	6.15888e+06	NA	110321	NA	1.55637e+06	2.46496e+06
1890	416.02	737.513	278.765				ION=[M+H]+			8643764	1.13551e+07	1.12535e+07	1.21363e+07	NA	NA	NA	0	0	6.15256e+06	8.02858e+06	7.06933e+06	NA	NA	NA	1.95588e+06	1.66701e+06
1891	416.41	753.491	283.629				ION=[M+H]+			2.23297e+06	2.50878e+06	2.94548e+06	2.03579e+06	NA	NA	NA	0	0	1.42253e+06	2.10799e+06	1.89308e+06	NA	NA	NA	473777	1.54125e+06
1892	417.75	680.57	270.734				ION=[M+H]+			4.52771e+06	3.39772e+06	3.79004e+06	3.70475e+06	NA	NA	NA	0	0	5.36782e+06	6.95854e+06	5.48177e+06	NA	NA	NA	1.95382e+06	1.16111e+06
1893	416.07	646.492	267.21				ION=[M+H]+			14439674	1.84122e+07	1.90472e+07	1.82448e+07	NA	NA	NA	0	0	1.19946e+07	1.37985e+07	1.14613e+07	NA	NA	NA	3.84781e+06	3.50958e+06
1894	416.2	394.36	282.434				ION=[M+H]+			3687955	4.84479e+06	4.63677e+06	3.81113e+06	NA	NA	NA	0	0	2.80968e+06	4.32953e+06	3.18063e+06	NA	NA	NA	1.04367e+06	1.001e+06
1895	417.07	795.541	287.67				ION=[M+H]+			19786100	2.59926e+07	2.50061e+07	2.4006e+07	NA	NA	NA	0	0	1.17145e+07	1.33203e+07	1.3973e+07	NA	NA	NA	2.57688e+06	2.85566e+06
1896	415.89	456.297	221.408				ION=[M+H]+			3413250	2.75528e+06	3.41327e+06	4.21185e+06	3.83406e+06	4.9114e+06	6.39717e+06	0	0	8.7091e+06	3.91953e+06	6.00482e+06	380602	651910	578409	4.02293e+06	8.13051e+06
1898	416.21	672.391	282.305				ION=[M+H]+			1986607	2.60977e+06	2.55337e+06	2.52361e+06	NA	NA	NA	0	0	1.91919e+06	2.32867e+06	2.31899e+06	NA	NA	NA	482341	557738
1899	418.6	686.469	264.676				ION=[M+H]+			31639156	1.60387e+07	4.17349e+07	3.83742e+07	1.38404e+06	NA	NA	0	0	1.48248e+07	1.21479e+07	1.54559e+07	NA	NA	NA	6.68532e+06	8.29911e+06
1903	417.71	1019.77	322.534				ION=[M+H]+			20407110	2.68084e+07	2.38374e+07	2.37119e+07	663494	829796	603937	448898	453284	7.93551e+06	8.22698e+06	8.86217e+06	172945	175004	165079	3.36252e+06	3.36412e+06
1904	416.94	722.544	280.472				ION=[M+H]+			19027352	2.28258e+07	2.50988e+07	2.58528e+07	1.39656e+06	1.16788e+06	789956	0	0	1.28133e+07	1.64927e+07	1.50894e+07	174682	113651	144398	6.37527e+06	6.53074e+06
1905	417.38	782.46	293.417				ION=[M+Na]+			10305489	1.13999e+07	7.51573e+06	1.47732e+07	NA	NA	NA	0	0	2.45835e+07	1.58383e+07	1.36123e+07	NA	NA	NA	4.11089e+06	4.04784e+06
1906	417.34	840.513	297.862				ION=[M+H]+			9145221	1.09942e+07	7.21947e+06	1.30596e+07	NA	NA	NA	0	0	2.2914e+07	1.40551e+07	1.13938e+07	NA	NA	NA	3.77648e+06	3.48093e+06
1908	416.76	681.516	266.872				ION=[M+H]+			10050752	1.19452e+07	1.32578e+07	7.20716e+06	1.29891e+06	NA	NA	0	0	5.6646e+06	1.02805e+07	NA	NA	NA	NA	2.21261e+06	3.05033e+06
1909	417.52	532.374	234.183				ION=[M+H]+			17283284	NA	4.36981e+06	NA	3.80052e+06	NA	NA	0	0	1.16219e+07	5.88064e+06	6.86291e+06	NA	NA	NA	4.03049e+07	1.00146e+07
1910	419.67	462.371	228.249				ION=[M+H]+			8748133	951789	1.08837e+06	NA	1.46993e+07	1.04223e+07	1.00551e+07	0	0	NA	NA	NA	1.08711e+06	916270	847154	3.18395e+06	3.529e+06
1911	419.42	520.424	244.631				ION=[M+H]+			23700802	NA	NA	NA	3.9824e+07	2.81338e+07	2.79119e+07	0	0	NA	NA	NA	1.52749e+06	1.04174e+06	1.06066e+06	6.35119e+06	6.70159e+06
1912	419.03	706.549	280.326				ION=[M+H]+			10465935	1.37489e+07	1.26069e+07	1.40719e+07	NA	NA	NA	0	0	5.04266e+06	7.11188e+06	5.82392e+06	NA	NA	NA	2.2162e+06	1.90202e+06
1913	419.86	572.444	251.076				ION=[M+H]+			26575120	3.23794e+07	2.93044e+07	2.3589e+07	NA	NA	NA	0	0	4.13634e+07	4.08427e+07	4.64587e+07	903035	880126	520486	5.88249e+06	6.41473e+06
1915	421.17	971.617	311.071				ION=[M+H]+			6920388	6.81413e+06	9.12861e+06	6.08164e+06	NA	NA	NA	0	0	4.99232e+06	7.07185e+06	6.46685e+06	NA	NA	NA	1.4626e+06	1.78695e+06
1916	421.41	426.35	220.747				ION=[M+H]+			3.77757e+06	4.39891e+06	4.98296e+06	4.87376e+06	NA	NA	NA	0	0	4.53484e+06	4.01464e+06	3.19496e+06	NA	NA	NA	1.15081e+06	1.27903e+06
1917	423.13	617.466	277.733				ION=[M+H]+			2971832	3.13627e+06	3.92011e+06	3.59264e+06	NA	NA	NA	0	0	3.35062e+06	3.54407e+06	3.77002e+06	NA	NA	NA	617993	670294
1918	425.09	400.319	211.749				ION=[M+H-H2O]+			24219864	NA	NA	NA	NA	542499	NA	0	0	NA	NA	NA	8.87078e+06	7.82545e+06	8.95609e+06	7.48603e+06	7.37776e+06
1920	425.23	428.365	218.897				ION=[M+H]+			23227806	2.41589e+07	3.06395e+07	2.60064e+07	6.86803e+06	6.78079e+06	5.59605e+06	0	0	3.19693e+07	2.93296e+07	2.82261e+07	1.0935e+06	1.06892e+06	1.07188e+06	1.09642e+07	1.05813e+07
1921	424.49	621.437	262.511				ION=[M+H]+			3702297	895174	1.00301e+06	740223	6.2209e+06	5.61253e+06	5.00012e+06	0	0	1.09661e+06	1.98055e+06	1.89325e+06	1.11598e+06	863695	744731	3.37836e+06	2.03917e+06
1922	424.48	670.478	266.867				ION=[M+H]+			21046286	2.76481e+07	NA	1.27552e+07	NA	NA	NA	0	0	9.9581e+06	1.7744e+07	1.33421e+07	NA	NA	NA	7.71405e+06	7.59696e+06
1923	425.35	706.549	278.988				ION=[M+H]+			12284050	1.4315e+07	1.62038e+07	1.57579e+07	NA	NA	NA	0	0	8.51747e+06	1.17372e+07	8.18097e+06	NA	NA	NA	2.50019e+06	1.8582e+06
1926	426.24	584.422	304.203				ION=[M+H]+			2705307	2.37466e+06	2.27935e+06	3.94566e+06	NA	NA	NA	0	0	2.68166e+06	3.67231e+06	3.59689e+06	NA	NA	NA	1.05959e+06	825957
1927	428.01	644.465	255.059				ION=[M+K]+			17047796	6.01193e+06	5.9289e+06	6.11448e+06	NA	NA	NA	0	0	NA	NA	NA	NA	NA	NA	5.48731e+06	5.826e+06
1928	427.19	702.519	268.846				ION=[M+H]+			29074874	NA	NA	NA	NA	NA	NA	0	0	NA	NA	1.22502e+07	NA	NA	NA	7.9642e+06	1.13764e+07
1931	426.92	567.42	302.18				ION=[M+H]+			19751748	1.32982e+07	1.89352e+07	2.88077e+07	NA	NA	NA	0	0	1.8983e+07	2.59669e+07	2.84431e+07	145506	178051	181502	7.18177e+06	1.11125e+07
1935	427.1	791.567	288.7				ION=[M+H]+			5086170	5.50501e+06	6.23095e+06	5.20459e+06	NA	NA	NA	0	0	3.08228e+06	7.81682e+06	7.01465e+06	NA	NA	NA	1.64982e+06	1.14552e+06
1936	426.73	487.307	223.727				ION=[M+H]+			4371775	4.83093e+06	5.28191e+06	5.42951e+06	2.60804e+06	1.57808e+06	1.32646e+06	0	0	1.17162e+07	6.71889e+06	7.02305e+06	157976	78844.5	60981.5	3.25611e+06	4.07107e+06
1938	428.38	520.424	248.17				ION=[M+H]+			14040447	NA	NA	NA	2.35919e+07	1.55965e+07	1.54764e+07	0	0	NA	NA	NA	1.14065e+06	699649	667491	4.14329e+06	4.00565e+06
1941	427.94	568.445	248.841				ION=[M+H]+			16350584	2.14794e+07	1.76863e+07	1.75924e+07	1.18437e+07	NA	NA	0	0	2.95636e+07	2.13873e+07	2.31005e+07	2.08302e+06	2.19033e+06	325070	1.69327e+07	1.75724e+07
1942	428.42	462.371	227.257				ION=[M+H]+			7.52743e+06	NA	NA	NA	1.26482e+07	1.05978e+07	9.58766e+06	0	0	NA	NA	NA	980345	750640	777927	2.66324e+06	2.89375e+06
1943	430.73	592.47	256.948				ION=[M+NH4]+			66868392	7.86739e+07	8.82053e+07	4.75359e+07	NA	NA	NA	0	0	3.43343e+07	3.54317e+07	2.10053e+07	NA	NA	NA	8.41464e+06	8.44286e+06
1944	431.08	576.439	280.318				ION=[M+NH4]+			4283588	5.62727e+06	5.3827e+06	5.79952e+06	231940	161220	148801	0	0	6.45918e+06	5.78709e+06	6.76746e+06	33867.6	NA	34883.5	5.45724e+06	2.67623e+06
1945	430.95	650.522	269.617				ION=[M+H]+			36615492	4.72437e+07	4.82991e+07	4.62523e+07	NA	NA	NA	0	0	3.43197e+07	5.27455e+07	2.85328e+07	NA	NA	NA	3.27005e+06	3.3849e+06
1947	430.06	648.507	269.699				ION=[M+H]+			63414108	8.1513e+07	8.36488e+07	8.47986e+07	NA	NA	NA	0	0	3.78717e+07	5.47061e+07	3.56891e+07	NA	NA	NA	4.81706e+06	5.22764e+06
1949	430.4	480.38	229.812				ION=[M+H]+			3.01456e+06	NA	NA	NA	2.02122e+06	5.90753e+06	4.71653e+06	0	0	NA	NA	NA	948775	965202	925969	2.30911e+06	2.58975e+06
1950	433.09	478.366	229.772				ION=[M+H]+			12467318	530918	428077	433298	2.09486e+07	1.60897e+07	1.28966e+07	0	0	961941	NA	NA	2.01563e+06	1.70806e+06	1.97807e+06	3.55137e+06	3.55147e+06
1951	432.82	426.335	214.641				ION=[M+H-H2O]+			66643544	NA	NA	NA	3.27245e+06	2.76117e+06	2.11718e+06	0	0	NA	NA	NA	2.44395e+07	1.61791e+07	1.43864e+07	1.30803e+07	1.36721e+07
1953	432.94	840.513	296.333				ION=[M+H]+			4.43969e+06	5.35597e+06	3.83399e+06	6.47524e+06	NA	NA	NA	0	0	1.22789e+07	3.90616e+06	6.27394e+06	NA	NA	NA	996491	1.16874e+06
1956	433.04	804.442	288.131				ION=[M+H]+			5.26953e+06	5.65467e+06	3.70693e+06	7.68555e+06	NA	NA	NA	0	0	1.29886e+07	5.38083e+06	6.18616e+06	NA	NA	NA	1.28978e+06	1.39052e+06
1957	434.51	607.48	253.662				ION=[M+H]+			22622982	2.09431e+07	2.98417e+07	2.11281e+07	NA	NA	NA	0	0	2.5439e+07	2.89469e+07	1.55374e+07	NA	NA	NA	5.11688e+06	8.53683e+06
1958	432.55	700.56	279.353				ION=[M+H]+			11844344	1.51259e+07	1.56237e+07	1.3648e+07	NA	NA	NA	0	0	9.10319e+06	1.29718e+07	9.94336e+06	NA	NA	NA	2.14954e+06	1.04545e+06
1959	433.09	536.419	245.682				ION=[M+H]+			13565090	NA	NA	NA	2.27932e+07	1.6651e+07	1.4374e+07	0	0	NA	NA	NA	1.91934e+06	1.50239e+06	1.71722e+06	4.43679e+06	4.33042e+06
1960	434.5	664.489	268.561				ION=[M+H]+			22590946	2.96773e+07	2.68615e+07	3.26198e+07	931730	NA	NA	0	0	2.41488e+07	2.58313e+07	2.11164e+07	NA	NA	NA	6.25023e+06	1.22844e+06
1963	435.3	735.483	276.461				ION=[M+H]+			2.0331e+06	2.47329e+06	2.65125e+06	2.23313e+06	NA	NA	NA	0	0	2.71367e+06	3.12462e+06	2.88273e+06	NA	NA	NA	732669	939282
1965	435.34	680.463	269.509				ION=[M+H]+			8214205	9.15491e+06	1.08353e+07	1.05997e+07	NA	NA	NA	0	0	1.01611e+07	8.40061e+06	6.96658e+06	NA	NA	NA	2.24517e+06	3.32273e+06
1966	435.88	609.496	256.075				ION=[M+H]+			37430272	NA	NA	3.4751e+07	NA	NA	NA	0	0	2.81576e+07	5.75258e+07	1.54815e+07	NA	NA	NA	5.92241e+06	5.41196e+06
1967	437.41	426.335	221.341				ION=[M+NH4]+			23788370	NA	NA	NA	582790	NA	537960	0	0	NA	NA	NA	7.47346e+06	7.71817e+06	7.46028e+06	6.01769e+06	6.223e+06
1968	436.78	436.355	219.421				ION=[M+H]+			3.3734e+06	3.7064e+06	3.26315e+06	3.13749e+06	NA	NA	NA	0	0	5.03262e+06	5.18451e+06	2.94388e+06	NA	NA	NA	2.0553e+06	856083
1969	437.19	399.371	218.305				ION=[M+H]+			7019205	8.91976e+06	9.25895e+06	8.04083e+06	NA	NA	134395	103411	0	4.59947e+06	6.50175e+06	5.07654e+06	NA	NA	NA	1.66156e+06	1.75804e+06
1970	435.67	659.533	270.936				ION=[M+H]+			12301607	1.30445e+07	1.37997e+07	1.24309e+07	1.00671e+06	1.14463e+06	1.62573e+06	0	0	1.08329e+07	1.1891e+07	9.38348e+06	NA	116491	NA	5.25283e+06	5.45872e+06
1971	437.23	567.419	301.697				ION=[M+H]+			22683810	1.98534e+07	2.23313e+07	3.09309e+07	NA	NA	NA	0	0	2.45375e+07	3.16916e+07	3.99069e+07	642158	740874	819355	7.83988e+06	1.34643e+07
1974	440.09	574.459	252.626				ION=[M+H]+			48847448	6.4151e+07	6.44341e+07	6.51258e+07	NA	NA	NA	0	0	5.02507e+07	5.64426e+07	3.25317e+07	NA	NA	NA	1.19185e+07	1.29061e+07
1976	439.16	478.366	228.949				ION=[M+H]+			12719961	NA	NA	NA	2.13731e+07	1.64747e+07	1.28761e+07	0	0	NA	NA	NA	2.36054e+06	1.75371e+06	2.09686e+06	3.98191e+06	4.56917e+06
1982	439.13	536.419	250.206				ION=[M+H]+			10916282	NA	NA	NA	1.83424e+07	1.42456e+07	1.20531e+07	0	0	NA	NA	NA	2.27127e+06	1.63406e+06	1.80436e+06	3.95538e+06	4.22964e+06
1983	441.01	840.512	297.128				ION=[M+H]+			3.90051e+06	4.64885e+06	3.23575e+06	5.67973e+06	NA	NA	NA	0	0	8.72503e+06	5.99461e+06	4.9972e+06	NA	NA	NA	734809	621313
1985	438.51	351.35	205.178				ION=[M+H]+			160328592	NA	NA	340866	3.48675e+06	3.13664e+06	2.39576e+06	0	0	343875	344301	393214	214999	255526	342998	4.19704e+07	4.31056e+07
1987	440.1	650.523	267.955				ION=[M+H]+			15116343	1.85037e+07	1.99398e+07	1.89622e+07	NA	NA	NA	0	0	1.2929e+07	1.78729e+07	8.94618e+06	NA	NA	NA	1.60687e+06	1.58584e+06
1989	441.88	729.539	282.226				ION=[M+H-H2O]+			7.11306e+06	9.34429e+06	4.24737e+06	8.07923e+06	NA	NA	NA	0	0	4.28818e+06	4.68583e+06	1.04366e+07	NA	NA	NA	2.24763e+06	1.82655e+06
1992	446.71	668.522	273.516				ION=[M+NH4]+			15558699	1.90895e+07	2.05233e+07	6.85753e+06	2.64669e+06	2.07751e+06	1.53255e+06	0	0	1.25375e+07	1.31284e+07	9.6681e+06	NA	NA	NA	5.38423e+06	6.69296e+06
1993	446.29	594.485	253.367				ION=[M+NH4]+			9105851	7.74727e+06	8.47016e+06	7.97645e+06	NA	NA	NA	0	0	1.38193e+07	1.39946e+07	1.12285e+07	NA	NA	NA	2.75575e+06	2.42951e+06
1996	444.97	795.541	288.618				ION=[M+H]+			11040823	1.32096e+07	1.37151e+07	1.38751e+07	NA	NA	NA	0	0	6.17099e+06	1.69684e+07	8.94061e+06	NA	NA	NA	2.42843e+06	2.12762e+06
1997	447.82	989.628	316.046				ION=[M+H]+			18612824	2.112e+07	2.4552e+07	2.24703e+07	NA	NA	NA	0	0	1.61481e+07	1.61112e+07	1.52821e+07	NA	NA	NA	3.75015e+06	3.31959e+06
1998	446.88	536.419	249.421				ION=[M+H]+			4784915	NA	NA	NA	8.04e+06	8.61752e+06	5.20704e+06	0	0	NA	NA	NA	1.10633e+06	1.26424e+06	1.23138e+06	1.83889e+06	882493
1999	446	771.541	285.883				ION=[M+H]+			4800934	3.94226e+06	6.33286e+06	6.4362e+06	513987	NA	NA	0	0	7.00121e+06	5.28846e+06	6.07229e+06	NA	NA	NA	1.23795e+06	1.92889e+06
2000	447.72	426.349	222.298				ION=[M+H]+			2.73538e+06	3.06293e+06	3.2283e+06	2.70244e+06	673598	NA	NA	0	0	5.33352e+06	4.20395e+06	3.62058e+06	NA	NA	NA	1.38185e+06	1.53488e+06
2001	446.66	652.538	264.945				ION=[M+H]+			6.23274e+06	7.75712e+06	6.4455e+06	5.09884e+06	NA	NA	NA	0	0	5.42944e+06	9.57897e+06	6.531e+06	NA	NA	NA	732373	1.02082e+06
2003	449.51	797.558	290.294				ION=[M+H]+			101690704	1.33589e+08	1.10444e+08	1.19685e+08	901461	NA	NA	0	0	5.34027e+07	8.85951e+07	7.23848e+07	NA	NA	NA	1.7737e+07	1.80578e+07
2004	449.76	956.606	312.732				ION=[M+Na]+			51867456	6.29449e+07	6.1379e+07	5.90319e+07	NA	NA	NA	0	0	2.78874e+07	7.9714e+07	4.45613e+07	NA	NA	NA	7.07981e+06	6.91833e+06
2007	449.27	795.541	285.913				ION=[M+H]+			8873784	9.3865e+06	1.17053e+07	1.06692e+07	NA	NA	NA	0	0	7.65789e+06	NA	9.10521e+06	NA	NA	NA	3.31162e+06	4.00203e+06
2011	449.82	954.591	311.041				ION=[M+Na]+			9479729	1.24533e+07	6.71201e+06	1.19392e+07	NA	NA	NA	0	0	5.07489e+06	1.22588e+07	1.0332e+07	NA	NA	NA	1.20193e+06	1.28128e+06
2015	449.88	813.551	291.858				ION=[M+H]+			32366878	3.74105e+07	4.26948e+07	4.27332e+07	NA	NA	NA	0	0	2.07696e+07	1.88022e+07	1.92234e+07	149818	NA	NA	5.24109e+06	5.79726e+06
2018	451.14	814.52	288.449				ION=[M+H]+			12276789	1.61278e+07	1.26641e+07	7.565e+06	NA	NA	NA	0	0	7.11704e+06	1.29461e+07	9.49726e+06	NA	NA	NA	758769	479685
2019	452.85	706.549	278.277				ION=[M+H]+			34139808	3.12403e+07	3.31275e+07	4.97926e+07	NA	865799	NA	0	0	7.70512e+06	1.78943e+07	2.22939e+07	NA	NA	NA	3.35617e+06	4.02807e+06
2020	452.84	373.334	211.107				ION=[M+H]+			26736462	3.06645e+07	3.1528e+07	2.94084e+07	1.16831e+06	1.23008e+06	974137	0	0	4.22945e+07	4.10907e+07	3.52495e+07	NA	NA	NA	9.70593e+06	1.04909e+07
2021	454.07	467.364	227.079				ION=[M+H]+			33055710	2.3886e+07	2.55029e+07	2.252e+07	NA	1.04187e+06	1.10562e+06	0	0	5.07995e+07	5.08026e+07	4.89996e+07	NA	NA	65338.9	1.04206e+07	1.12272e+07
2022	454.18	409.311	201.677				ION=[M+H]+			15795340	1.37514e+07	1.17356e+07	1.2273e+07	405137	356103	324982	0	0	2.75246e+07	2.42755e+07	2.36622e+07	NA	NA	NA	5.89291e+06	5.82118e+06
2023	453.47	409.311	228.024				ION=[M+H]+			7445218	6.41482e+06	5.64476e+06	5.83902e+06	155253	158495	NA	0	0	1.15534e+07	1.14424e+07	1.1283e+07	NA	NA	NA	3.02173e+06	2.41041e+06
2024	455.01	478.366	230.095				ION=[M+H]+			26617522	NA	383777	NA	4.47249e+07	3.83637e+07	3.03738e+07	0	0	NA	NA	NA	5.19407e+06	2.14899e+06	5.08207e+06	1.03003e+07	1.02e+07
2027	455.93	609.496	256.551				ION=[M+H]+			45102420	4.33468e+07	4.67327e+07	4.79662e+07	NA	NA	NA	0	0	6.35872e+07	6.93169e+07	4.4614e+07	NA	NA	NA	1.32377e+07	1.31633e+07
2028	457.11	520.424	241.16				ION=[M+H]+			4.54575e+06	5.97167e+06	5.74236e+06	5.65046e+06	NA	NA	NA	0	71773.7	3.68882e+06	NA	2.91951e+06	NA	NA	NA	2.83501e+06	3.9405e+06
2029	455.9	574.459	252.718				ION=[M+H]+			44328804	5.82339e+07	5.40529e+07	5.73881e+07	NA	NA	NA	0	0	2.96853e+07	5.00917e+07	3.81852e+07	NA	NA	NA	3.65344e+06	5.07357e+06
2031	458.17	646.481	261.553				ION=[M+Na]+			30884230	3.58439e+07	4.0739e+07	4.33952e+07	NA	NA	NA	0	0	1.34472e+07	1.93432e+07	2.13705e+07	NA	NA	NA	1.80401e+06	5.20318e+06
2032	456.78	554.431	244.024				ION=[M+H]+			14723750	1.93423e+07	1.19723e+07	1.1271e+07	NA	NA	NA	0	0	1.50273e+07	1.66069e+07	1.19937e+07	NA	306965	NA	3.66449e+06	2.84663e+06
2033	457.96	704.533	273.581				ION=[M+H]+			55624280	6.63928e+07	7.33734e+07	6.94285e+07	NA	897993	NA	0	0	2.29342e+07	2.69554e+07	2.39679e+07	NA	1.40539e+06	NA	8.8319e+06	6.22164e+06
2035	458.98	634.444	259.614				ION=[M+H-H2O]+			7658006	9.45985e+06	7.50748e+06	9.52176e+06	NA	NA	NA	0	0	1.47093e+07	1.17694e+07	1.09068e+07	NA	NA	NA	3.23539e+06	2.53114e+06
2036	460.11	670.476	262.444				ION=[M+H]+			31778540	2.15555e+07	4.19187e+07	2.22025e+07	2.18901e+06	NA	NA	0	0	2.02594e+07	1.77713e+07	2.26646e+07	NA	216964	NA	5.90621e+06	6.703e+06
2037	458.81	392.307	210.075				ION=[M+H]+			24935002	3.16143e+06	3.08763e+06	3.34424e+06	NA	NA	NA	0	0	3.79662e+06	3.59631e+06	2.83161e+06	NA	92420	128059	7.95002e+06	8.45298e+06
2039	459.43	426.35	224.314				ION=[M+H]+			3.1352e+06	3.241e+06	3.66792e+06	3.13434e+06	NA	NA	NA	0	0	5.79047e+06	4.81842e+06	4.1624e+06	NA	NA	NA	1.57982e+06	1.47594e+06
2040	461.26	568.47	255.024				ION=[M+H-H2O]+			19890828	2.61302e+07	2.45373e+07	2.67388e+07	NA	NA	NA	0	0	1.83687e+07	2.09994e+07	1.5232e+07	NA	NA	NA	5.09876e+06	4.89661e+06
2042	461.87	548.444	251.332				ION=[M+H]+			5.55977e+06	4.54263e+06	5.63642e+06	8.10887e+06	NA	NA	NA	0	0	4.06066e+06	3.50008e+06	4.04566e+06	NA	NA	NA	596558	889893
2045	463.27	478.366	230.3				ION=[M+H]+			27337676	3.8955e+06	4.58858e+06	4.02427e+06	1.65917e+07	1.36747e+07	1.12247e+07	0	0	4.12729e+06	3.81867e+06	3.25861e+06	3.34103e+06	8.86975e+06	3.38827e+06	6.77159e+06	7.84023e+06
2047	463.01	442.33	227.792				ION=[M+NH4]+			258684656	NA	NA	NA	1.85773e+06	2.90394e+06	2.31095e+06	0	0	NA	NA	NA	8.26317e+07	8.39306e+07	8.14316e+07	6.22969e+07	6.51201e+07
2048	463.8	486.428	230.941				ION=[M+H-H2O]+			4394922	5.77352e+06	5.39052e+06	5.4239e+06	NA	NA	NA	0	0	3.01628e+06	3.04785e+06	2.86839e+06	NA	NA	NA	871221	938606
2049	464.08	520.424	240.269				ION=[M+H]+			15261585	2.00488e+07	1.92093e+07	1.87875e+07	4.23353e+06	3.77444e+06	3.12447e+06	0	0	1.98926e+07	2.01889e+07	1.8994e+07	486739	NA	696732	5.02055e+06	5.03198e+06
2051	464.02	462.37	228.805				ION=[M+H]+			7486053	9.83428e+06	8.18483e+06	8.31824e+06	6.57274e+06	5.34935e+06	2.51396e+06	0	0	9.57812e+06	1.04485e+07	9.84904e+06	2.6417e+06	2.15792e+06	2.11563e+06	6.87298e+06	5.68511e+06
2052	464.22	574.46	252.678				ION=[M+H]+			42803156	5.62297e+07	3.88001e+07	3.72775e+07	NA	NA	NA	0	0	1.95269e+07	2.17321e+07	NA	NA	NA	NA	3.29696e+06	4.33323e+06
2053	462.94	418.344	220.083				ION=[M+H]+			4264295	4.88162e+06	5.62498e+06	5.15562e+06	NA	344824	1.8949e+06	0	0	5.57734e+06	5.082e+06	5.37654e+06	NA	NA	NA	1.45429e+06	1.4143e+06
2055	463.4	536.419	247.481				ION=[M+H]+			6.89659e+06	7.34628e+06	7.98221e+06	7.03339e+06	4.71034e+06	3.44127e+06	3.49182e+06	0	0	6.03613e+06	6.22999e+06	5.85331e+06	959998	1.28361e+06	1.27285e+06	2.71847e+06	2.06049e+06
2056	466.2	810.491	298.329				ION=[M+Na]+			14717529	1.93341e+07	1.21194e+07	1.72275e+07	NA	NA	NA	0	0	2.68683e+07	2.12845e+07	1.91196e+07	NA	NA	NA	3.70954e+06	3.36856e+06
2057	466.76	634.444	265.639				ION=[M+Na]+			7.71825e+06	1.00376e+07	7.21985e+06	9.26221e+06	NA	NA	NA	0	0	2.1113e+07	1.1862e+07	1.03271e+07	NA	NA	NA	2.64834e+06	2.78306e+06
2058	467.72	504.428	238.305				ION=[M+H]+			6104600	NA	NA	NA	6.44949e+06	5.8272e+06	4.50482e+06	0	0	NA	NA	NA	2.23868e+06	1.59324e+06	1.54676e+06	4.77741e+06	3.48899e+06
2059	466.24	868.544	303.211				ION=[M+H]+			13670222	1.79583e+07	1.12452e+07	1.64186e+07	NA	NA	NA	0	0	2.09994e+07	1.95865e+07	1.69172e+07	NA	NA	NA	2.58539e+06	2.40302e+06
2060	466.5	692.497	276.15				ION=[M+H]+			4945973	6.36846e+06	5.54557e+06	5.65686e+06	NA	NA	NA	0	0	1.06212e+07	7.60136e+06	6.59826e+06	NA	NA	NA	1.72453e+06	1.6295e+06
2061	466.23	387.35	215.151				ION=[M+H]+			104136744	584326	502447	608207	579342	549619	397427	0	0	702030	659768	449631	163459	132244	188718	2.63887e+07	2.83801e+07
2062	465.69	444.36	212.653				ION=[M+H]+			6.41439e+06	NA	NA	NA	6.68968e+06	5.90084e+06	4.44428e+06	0	0	NA	NA	NA	1.69383e+06	1.8861e+06	1.74845e+06	3.8002e+06	3.14404e+06
2063	466.3	445.403	231.069				ION=[M+H]+			13661021	NA	250202	NA	NA	NA	339056	0	0	NA	NA	168344	NA	NA	NA	3.72828e+06	4.01411e+06
2064	467.71	773.556	287.721				ION=[M+H]+			10870688	1.10547e+07	1.43394e+07	1.14767e+07	1.43351e+06	3.46349e+06	NA	0	0	9.66219e+06	9.02303e+06	1.17921e+07	NA	863176	NA	2.30877e+06	1.94633e+06
2065	468.46	737.499	279.344				ION=[M+H]+			56068244	5.98712e+07	6.89249e+07	5.48921e+07	NA	577993	NA	0	0	7.26688e+07	8.61701e+07	8.09118e+07	NA	123681	NA	1.51997e+07	1.60033e+07
2066	468.34	781.463	273.605				ION=[M+H]+			3086702	3.31174e+06	4.06165e+06	3.37856e+06	NA	NA	NA	0	0	4.96269e+06	4.74388e+06	4.72857e+06	NA	NA	NA	1.26308e+06	1.87831e+06
2067	470.45	592.47	254.813				ION=[M+NH4]+			53621528	5.45618e+07	5.2434e+07	5.70141e+07	NA	NA	NA	0	0	7.35247e+07	8.24098e+07	5.73481e+07	NA	NA	NA	1.44354e+07	1.56783e+07
2068	469.44	650.523	268.688				ION=[M+H]+			12266596	1.20432e+07	1.24799e+07	1.00265e+07	NA	NA	NA	0	0	1.49e+07	1.88523e+07	1.53115e+07	NA	NA	NA	3.59345e+06	3.44101e+06
2069	469.56	434.34	218.924				ION=[M+H]+			2660958	2.41568e+06	2.53609e+06	2.34597e+06	1.81743e+06	1.72419e+06	1.17809e+06	0	0	3.38433e+06	3.37537e+06	2.78935e+06	NA	NA	247946	1.69677e+06	1.74821e+06
2070	470.3	420.36	221.949				ION=[M+H]+			5.00506e+06	NA	NA	NA	7.19999e+06	5.99535e+06	4.57266e+06	0	0	NA	NA	NA	1.35826e+06	1.33896e+06	1.31459e+06	2.82599e+06	2.79562e+06
2071	469.07	585.497	260.173				ION=[M+H]+			11528511	1.49242e+07	1.52071e+07	1.50758e+07	NA	NA	NA	0	0	1.15397e+07	1.30401e+07	1.1028e+07	NA	NA	NA	3.45005e+06	3.39685e+06
2072	471.74	648.496	260.796				ION=[M+Na]+			19641534	2.22057e+07	1.99729e+07	2.15714e+07	1.03709e+07	9.26637e+06	7.4708e+06	0	0	2.95682e+07	3.01866e+07	2.26696e+07	1.31129e+06	1.38938e+06	1.27968e+06	6.96816e+06	6.95031e+06
2073	471.26	442.33	224.251				ION=[M+NH4]+			74624584	NA	NA	NA	3.10575e+06	3.50076e+06	2.83936e+06	0	0	NA	NA	NA	2.17839e+07	2.42121e+07	2.23224e+07	1.97373e+07	2.18465e+07
2074	471.52	594.485	260.713				ION=[M+NH4]+			30607720	3.90057e+07	4.03743e+07	4.15466e+07	NA	NA	NA	0	0	2.17185e+07	9.40456e+06	5.38755e+06	NA	NA	NA	4.83583e+06	9.00379e+06
2075	472.05	550.46	252.439				ION=[M+H]+			21303560	2.61445e+07	2.52366e+07	3.1071e+07	NA	NA	NA	0	0	2.12023e+07	3.01283e+07	2.19514e+07	NA	NA	NA	5.28108e+06	7.09953e+06
2076	471.8	590.452	256.692				ION=[M+H]+			10201142	1.3401e+07	1.22251e+07	1.1851e+07	NA	NA	NA	0	0	1.01506e+07	1.16833e+07	8.54815e+06	NA	NA	NA	2.2455e+06	2.49884e+06
2079	471.69	706.549	273.445				ION=[M+H]+			13199562	1.55537e+07	1.74114e+07	1.40409e+07	3.25978e+06	3.12867e+06	2.41246e+06	0	0	9.21242e+06	1.84225e+07	1.11675e+07	474419	439603	479882	1.64807e+06	2.64646e+06
2080	470.74	473.423	228.721				ION=[M+H]+			6.29425e+06	3.29464e+06	4.80675e+06	3.91051e+06	NA	NA	NA	0	0	1.22708e+07	9.67349e+06	8.00472e+06	NA	NA	NA	1.43296e+06	1.58684e+06
2082	473.46	428.35	221.7				ION=[M+H-H2O]+			61118280	NA	NA	NA	3.2121e+06	2.27051e+06	1.36016e+06	0	0	NA	NA	NA	1.77972e+07	1.98299e+07	1.74884e+07	2.19021e+07	8.8463e+06
2083	473.35	771.541	287.092				ION=[M+H]+			9944896	1.30644e+07	1.23321e+07	1.12859e+07	1.49485e+06	NA	715927	0	0	7.26232e+06	1.03668e+07	9.23596e+06	NA	NA	112271	2.33161e+06	2.26606e+06
2088	477.53	729.539	286.506				ION=[M+H]+			3.65691e+06	4.80401e+06	4.60441e+06	4.48184e+06	NA	NA	NA	0	0	4.93739e+06	5.03765e+06	5.18049e+06	NA	NA	NA	1.18418e+06	1.23245e+06
2089	477.57	649.468	269.528				ION=[M+H]+			4176671	NA	NA	NA	6.16252e+06	5.70121e+06	4.97346e+06	0	0	NA	NA	NA	1.25405e+06	1.30863e+06	1.12665e+06	2.32104e+06	2.64014e+06
2090	476.15	396.339	214.529				ION=[M+H]+			5807409	7.3204e+06	7.06718e+06	7.18621e+06	575542	506012	416399	0	0	8.29144e+06	8.92528e+06	7.07863e+06	69079.3	77564.7	73974	2.86875e+06	3.03527e+06
2092	479.01	773.557	288.992				ION=[M+H]+			78245064	1.02789e+08	7.37273e+07	7.51198e+07	2.26026e+06	3.18609e+06	3.04001e+06	0	0	3.81518e+07	8.19212e+07	6.01442e+07	606040	630557	344718	1.29716e+07	1.2736e+07
2093	478.95	932.608	312.485				ION=[M+Na]+			15440591	2.0284e+07	1.9182e+07	1.618e+07	NA	NA	NA	48292.7	0	1.04806e+07	2.20506e+07	1.79495e+07	NA	NA	NA	2.69212e+06	2.98163e+06
2095	479.47	605.466	254.932				ION=[M+H]+			3.99736e+06	4.73357e+06	5.27287e+06	5.69928e+06	NA	NA	2.8799e+06	0	0	5.57285e+06	4.42855e+06	2.22005e+06	NA	NA	NA	1.28301e+06	1.79011e+06
2096	479.48	648.507	266.143				ION=[M+H]+			12109813	1.43891e+07	1.44872e+07	1.52305e+07	NA	NA	NA	0	0	1.4233e+07	1.86113e+07	1.49917e+07	NA	NA	NA	3.44696e+06	2.61783e+06
2098	477.18	687.484	275.93				ION=[M+H]+			3.23828e+06	2.50977e+06	2.68943e+06	2.16173e+06	NA	NA	NA	0	0	2.18033e+06	3.64354e+06	5.69701e+06	NA	NA	NA	1.04828e+06	666963
2099	478.65	789.552	290.66				ION=[M+H]+			16500386	1.9883e+07	2.17655e+07	2.12436e+07	394788	NA	NA	0	0	1.01494e+07	1.12479e+07	9.55056e+06	NA	NA	NA	2.91254e+06	2.99905e+06
2102	478.96	533.48	248.677				ION=[M+H]+			8.20085e+06	1.74371e+06	2.17755e+06	2.45647e+06	NA	NA	NA	0	0	9.7984e+06	9.89647e+06	1.44275e+07	NA	NA	NA	1.34911e+06	1.65224e+06
2103	481.3	706.549	278.758				ION=[M+H]+			34937492	NA	3.13746e+07	2.62056e+07	NA	2.30453e+06	NA	0	0	1.48882e+07	5.36947e+07	NA	NA	NA	NA	3.99625e+06	3.22943e+06
2104	480.35	700.56	279.086				ION=[M+H]+			4060366	3.58613e+06	5.35598e+06	3.51864e+06	NA	NA	NA	0	0	2.8618e+06	4.77615e+06	4.0889e+06	NA	NA	NA	618016	633960
2105	481.09	543.381	242.887				ION=[M+H]+			3.14238e+06	1.59139e+06	2.1951e+06	2.99853e+06	403299	518833	628485	0	0	4.12497e+06	2.70462e+06	4.37451e+06	NA	41507.2	78809.2	1.24493e+06	5.6382e+06
2106	480.58	797.556	289.045				ION=[M+H]+			31953176	3.39326e+07	4.21491e+07	3.08346e+07	NA	NA	NA	0	0	1.84974e+07	3.15729e+07	2.76033e+07	NA	NA	NA	5.12328e+06	6.05279e+06
2107	480.11	827.516	292.888				ION=[M+H]+			3.06987e+06	4.03282e+06	2.84259e+06	3.72611e+06	NA	NA	NA	0	0	5.2346e+06	4.27331e+06	4.29877e+06	NA	NA	NA	673626	961162
2108	480.11	646.491	266.502				ION=[M+H]+			8955276	NA	5.96353e+06	1.30612e+07	NA	NA	NA	0	0	6.33698e+06	9.6906e+06	7.02889e+06	NA	NA	NA	2.77736e+06	1.98755e+06
2109	480.95	630.497	271.467				ION=[M+H]+			80963648	1.0636e+08	7.57387e+07	9.36358e+07	NA	NA	NA	0	0	6.09569e+07	8.24341e+07	5.652e+07	NA	NA	NA	1.11884e+07	1.07781e+07
2110	480.6	420.36	220.113				ION=[M+H]+			3.52991e+06	NA	NA	NA	5.47076e+06	4.64175e+06	3.64023e+06	0	0	NA	NA	NA	1.04091e+06	1.03329e+06	1.05731e+06	2.86053e+06	2.7321e+06
2111	481.47	594.486	255.465				ION=[M+H-H2O]+			24746310	3.25087e+07	3.17053e+07	3.33316e+07	NA	NA	NA	0	0	2.40649e+07	2.53236e+07	1.26708e+07	NA	NA	NA	5.94097e+06	6.85997e+06
2112	482.01	428.35	219.219				ION=[M+H-H2O]+			23916792	NA	NA	NA	923998	936483	888445	0	0	NA	NA	NA	7.76043e+06	7.75984e+06	7.81315e+06	7.02812e+06	7.28e+06
2113	481.51	592.469	247.76				ION=[M+Na]+			15024356	1.97372e+07	1.78165e+07	1.64582e+07	NA	NA	NA	0	0	7.30057e+06	1.16603e+07	4.815e+06	NA	NA	NA	3.75121e+06	1.65183e+06
2115	481.84	650.523	267.368				ION=[M+H]+			25746278	3.38224e+07	3.23671e+07	3.16775e+07	NA	NA	NA	0	0	2.01198e+07	2.72954e+07	1.56127e+07	NA	NA	NA	2.14593e+06	2.14555e+06
2116	481.66	686.523	271.441				ION=[M+H]+			24576940	3.03358e+07	3.24192e+07	3.03369e+07	1.94736e+06	1.18415e+06	1.38537e+06	0	0	5.57283e+06	7.47497e+06	6.09417e+06	582908	542584	629799	4.41424e+06	3.62121e+06
2117	481.61	652.539	271.111				ION=[M+H]+			13630354	1.79059e+07	1.70492e+07	1.73457e+07	NA	NA	NA	0	0	1.08523e+07	1.50623e+07	7.6994e+06	NA	NA	NA	2.13305e+06	2.01954e+06
2119	482.42	771.541	296.354				ION=[M+H]+			2888545	3.28447e+06	2.83208e+06	2.83215e+06	416096	363416	301427	0	0	2.68597e+06	4.43934e+06	3.9771e+06	NA	37693.9	79470.3	743691	670211
2120	481.38	956.607	312.887				ION=[M+NH4]+			11988390	1.22337e+07	1.58138e+07	1.23901e+07	NA	NA	NA	0	0	1.06407e+07	1.37561e+07	1.45338e+07	NA	NA	NA	2.7704e+06	2.75604e+06
2121	482.21	810.491	294.158				ION=[M+Na]+			7860176	9.62183e+06	5.87948e+06	8.3456e+06	NA	NA	NA	0	0	1.59354e+07	1.20801e+07	1.01887e+07	NA	NA	NA	2.08607e+06	2.05206e+06
2122	480.71	568.47	253.084				ION=[M+H-H2O]+			6632558	8.71306e+06	7.52709e+06	6.54324e+06	NA	NA	NA	0	0	7.35716e+06	8.29999e+06	5.06648e+06	NA	NA	NA	1.91122e+06	2.62408e+06
2123	480.85	596.441	252.985				ION=[M+H]+			12110342	1.59091e+07	1.44859e+07	1.23625e+07	NA	NA	NA	0	0	8.72697e+06	1.26731e+07	9.37249e+06	NA	NA	NA	1.81495e+06	1.78468e+06
2125	480.95	632.512	269.095				ION=[M+H]+			37869148	4.9748e+07	4.23802e+07	4.22837e+07	NA	NA	NA	0	0	2.56836e+07	3.38526e+07	3.37825e+07	NA	NA	NA	1.33584e+07	4.8397e+06
2126	481.99	630.497	277.046				ION=[M+H]+			35015384	4.5999e+07	2.02285e+07	1.81027e+07	NA	NA	NA	0	0	2.05043e+07	1.58812e+07	1.33897e+07	NA	NA	NA	3.6316e+06	1.56659e+06
2129	482.45	609.496	253.43				ION=[M+H]+			27817000	3.65426e+07	3.52363e+07	3.32172e+07	NA	NA	NA	0	0	2.6918e+07	2.71774e+07	2.21383e+07	NA	NA	NA	5.20155e+06	5.82149e+06
2130	480.54	819.539	291.706				ION=[M+H]+			6083149	7.04461e+06	8.02421e+06	5.0746e+06	NA	NA	NA	0	0	NA	8.04155e+06	7.33443e+06	NA	NA	NA	1.71442e+06	1.03683e+06
2131	481.16	868.544	300.176				ION=[M+H]+			10870532	1.33918e+07	8.06165e+06	1.19781e+07	NA	NA	NA	0	0	2.29579e+07	1.67067e+07	1.66194e+07	NA	NA	NA	2.08966e+06	2.14372e+06
2132	482.6	771.541	289.942				ION=[M+H]+			7826491	1.02815e+07	6.46784e+06	8.66229e+06	NA	442706	NA	0	0	4.71533e+06	6.89083e+06	5.53156e+06	114942	NA	NA	2.39574e+06	2.35466e+06
2134	482.13	452.35	255.319				ION=[M+H]+			3.44656e+06	4.52768e+06	3.95618e+06	4.35259e+06	NA	NA	NA	0	0	2.10203e+06	2.43318e+06	1.30891e+06	NA	NA	NA	556426	672308
2137	483.09	649.468	268.915				ION=[M+H]+			4.31542e+06	4.72833e+06	3.96548e+06	3.56413e+06	5.53952e+06	5.54676e+06	4.54549e+06	0	0	NA	NA	NA	1.13517e+06	1.13149e+06	1.13072e+06	2.39033e+06	2.93937e+06
2138	484.9	468.345	225.213				ION=[M+NH4]+			63247172	738327	1.40532e+06	639349	NA	NA	NA	0	0	NA	NA	NA	1.94352e+07	2.05206e+07	1.98329e+07	1.58846e+07	1.61571e+07
2139	483.7	810.492	282.895				ION=[M+H-H2O]+			2.97985e+06	3.91457e+06	2.01748e+06	3.46163e+06	NA	NA	NA	0	0	6.82648e+06	3.84155e+06	3.8503e+06	NA	NA	NA	871913	864245
2140	484.7	556.449	247.381				ION=[M+H]+			21401930	1.9796e+07	2.8231e+07	2.08755e+07	NA	NA	NA	0	0	3.35938e+07	3.23221e+07	2.31194e+07	NA	NA	NA	5.79042e+06	5.91488e+06
2141	483.57	589.471	249.262				ION=[M+H]+			6347679	8.30974e+06	8.37315e+06	8.01316e+06	NA	NA	NA	0	0	1.58645e+07	8.06156e+06	5.71129e+06	NA	NA	NA	3.38657e+06	5.07082e+06
2143	484.98	408.339	217.747				ION=[M+H]+			2292421	2.71605e+06	3.02391e+06	3.02948e+06	NA	NA	NA	0	0	4.61905e+06	3.46146e+06	3.92903e+06	NA	NA	NA	1.19824e+06	1.31246e+06
2144	485.67	827.574	293.948				ION=[M+H]+			10898559	7.4406e+06	1.43762e+07	8.475e+06	NA	NA	NA	0	0	9.2213e+06	8.8019e+06	5.98695e+06	NA	NA	NA	1.14123e+06	2.54179e+06
2145	487.15	794.554	290.635				ION=[M+Na]+			53663584	7.04968e+07	5.33794e+07	4.97792e+07	NA	NA	NA	0	0	2.92608e+07	6.37938e+07	4.00917e+07	NA	NA	NA	6.09283e+06	5.5772e+06
2147	485.89	670.478	262.844				ION=[M+H]+			20417726	1.07849e+07	1.11649e+07	1.20852e+07	NA	NA	NA	0	0	9.71905e+06	3.13796e+07	5.61687e+06	NA	NA	NA	2.65777e+07	1.14254e+07
2148	487.55	852.607	302.335				ION=[M+H]+			12912065	1.249e+07	1.70322e+07	1.59998e+07	NA	NA	NA	0	0	6.80758e+06	1.80092e+07	1.23184e+07	NA	NA	NA	1.32958e+06	1.30277e+06
2149	487.34	495.411	231.629				ION=[M+H]+			110851304	6.39282e+06	1.64267e+07	5.60738e+06	NA	NA	NA	0	0	1.74924e+07	1.70365e+08	1.30506e+07	NA	NA	NA	2.43822e+06	3.07162e+06
2150	488.98	648.496	261.479				ION=[M+K]+			20739912	NA	NA	NA	NA	NA	NA	0	0	NA	3.18747e+07	1.96992e+07	NA	NA	NA	1.31107e+07	7.81174e+06
2151	489.23	498.417	236.351				ION=[M+K]+			12260383	NA	NA	NA	NA	NA	NA	0	0	NA	NA	NA	4.49613e+06	3.21569e+06	3.49e+06	5.58298e+06	5.33203e+06
2152	489.08	792.538	288.558				ION=[M+NH4]+			7709499	9.64501e+06	1.01695e+07	5.74579e+06	NA	NA	NA	0	0	8.53042e+06	6.00072e+06	7.75083e+06	NA	NA	NA	3.17685e+06	1.30481e+06
2155	488.55	815.566	294.677				ION=[M+H]+			15659051	1.36882e+07	2.06557e+07	2.13739e+07	337168	NA	NA	0	0	6.65056e+06	5.49208e+06	6.32747e+06	206480	NA	NA	2.93566e+06	2.88977e+06
2156	487.43	709.468	264.259				ION=[M+H]+			12216075	1.58315e+07	1.48023e+07	1.7817e+07	NA	NA	NA	0	0	9.07248e+06	8.09029e+06	1.02471e+07	NA	NA	NA	2.59652e+06	2.79164e+06
2158	489.71	688.504	272.143				ION=[M+H]+			15797528	NA	NA	NA	NA	NA	NA	0	0	NA	NA	NA	4.80557e+06	5.12553e+06	4.84648e+06	8.20374e+06	7.13894e+06
2159	489.4	392.329	211.944				ION=[M+H]+			4.23519e+06	NA	1.25536e+06	NA	7.11631e+06	3.20142e+06	4.85434e+06	0	0	1.89629e+06	1.22412e+06	1.84828e+06	NA	NA	1.08137e+06	3.26603e+06	1.70563e+06
2160	489.15	436.355	223.222				ION=[M+H]+			30181664	NA	NA	NA	1.99528e+06	1.11849e+06	1.42549e+06	0	0	NA	NA	NA	9.25731e+06	9.79249e+06	6.53049e+06	8.50005e+06	7.79037e+06
2161	489.8	556.471	251.083				ION=[M+H]+			32239380	NA	NA	NA	NA	NA	NA	147619	314623	523906	NA	228463	86726.6	139778	98674	8.92997e+06	9.1035e+06
2164	488.23	713.499	277.059	66.68	PE 34:3	C39H72NO8P	ION=[M+H]+			11238237	1.4228e+07	1.45805e+07	1.36034e+07	1.87133e+06	3.79899e+06	4.3446e+06	0	0	1.06731e+07	1.72718e+07	1.29066e+07	608165	NA	NA	3.2167e+06	3.06178e+06
2165	488.95	706.549	276.362				ION=[M+H]+			172525984	2.26644e+08	NA	NA	NA	1.64239e+06	1.50632e+06	0	0	2.36025e+07	6.37333e+07	4.67536e+07	NA	NA	NA	1.05093e+07	1.24401e+07
2166	490.56	568.47	253.499				ION=[M+H-H2O]+			18480826	1.66375e+07	1.60356e+07	2.69541e+07	NA	NA	NA	0	0	2.80835e+07	2.04409e+07	2.87945e+07	NA	NA	NA	5.61725e+06	6.26866e+06
2167	490.65	560.407	245.23				ION=[M+H]+			7187980	8.99224e+06	7.84474e+06	8.83785e+06	NA	NA	2.93913e+06	0	0	1.46558e+07	1.1047e+07	1.07164e+07	NA	NA	NA	2.94793e+06	3.09635e+06
2168	491.46	567.42	297.693				ION=[M+H]+			5322493	3.35779e+06	3.90376e+06	6.28722e+06	NA	NA	NA	0	0	5.73348e+06	7.91325e+06	9.36369e+06	NA	NA	146238	1.33514e+06	2.62183e+06
2169	490.26	768.493	282.116	40.066	PG 18:2_18:3	C42H73O10P	ION=[M+NH4]+			4.27479e+06	4.14999e+06	5.06776e+06	4.68693e+06	651768	NA	NA	0	0	4.15819e+06	6.56982e+06	5.51436e+06	NA	NA	131173	1.4607e+06	1.57178e+06
2171	493.97	574.46	247.505				ION=[M+H-H2O]+			67739152	2.8928e+07	3.10673e+07	3.14747e+07	NA	NA	NA	0	0	1.04797e+08	1.04107e+08	6.18075e+07	NA	NA	NA	1.49905e+07	1.5315e+07
2172	494.42	504.429	245.528				ION=[M+H]+			10772041	NA	NA	NA	1.31848e+07	1.23606e+07	9.05236e+06	0	0	NA	NA	NA	3.15332e+06	3.49501e+06	3.02873e+06	4.92898e+06	4.94796e+06
2173	493.73	473.372	231.767				ION=[M+H]+			39112744	NA	NA	NA	NA	NA	NA	0	0	NA	NA	NA	1.29779e+07	1.26902e+07	1.27773e+07	1.1163e+07	1.2293e+07
2174	492.96	856.51	294.18	55.89	PI 36:5	C45H77O13P	ION=[M+NH4]+			7.80576e+06	1.02543e+07	9.81608e+06	9.90961e+06	NA	NA	NA	0	0	7.58636e+06	8.74131e+06	9.24619e+06	NA	NA	NA	1.7875e+06	2.06895e+06
2175	492.09	807.549	287.025				ION=[M+H]+			2.70269e+06	3.55047e+06	2.77038e+06	3.09149e+06	NA	NA	NA	0	0	2.34582e+06	2.45396e+06	2.41059e+06	NA	NA	NA	1.61333e+06	653285
2177	492.59	832.474	293.291				ION=[M+H]+			4.44412e+06	5.83816e+06	2.89894e+06	3.46152e+06	NA	NA	NA	0	0	8.79028e+06	6.48524e+06	6.60607e+06	NA	NA	NA	767381	662066
2178	492.48	868.544	303.211				ION=[M+H]+			9161884	9.14228e+06	6.72254e+06	9.42747e+06	NA	NA	NA	0	0	1.46868e+07	1.40807e+07	1.31491e+07	NA	NA	NA	1.06807e+06	1.04795e+06
2179	492.87	596.48	256.393				ION=[M+H]+			4340519	4.98049e+06	5.62267e+06	5.06323e+06	NA	NA	NA	0	0	4.08532e+06	6.67085e+06	NA	NA	NA	NA	988841	3.15174e+06
2180	495.2	713.499	280.161				ION=[M+H]+			19669036	2.12854e+07	2.56801e+07	2.04827e+07	NA	NA	NA	0	0	2.16047e+07	3.02289e+07	3.02735e+07	NA	535394	NA	4.54143e+06	6.09956e+06
2181	493.67	418.348	216.397				ION=[M+H]+			3.58965e+06	2.7479e+06	3.33899e+06	2.6024e+06	957939	986333	NA	0	0	3.03757e+06	2.7927e+06	2.30732e+06	163604	135498	188599	1.66947e+06	2.38107e+06
2182	494.95	473.423	231.238				ION=[M+H]+			8714845	4.5092e+06	6.55177e+06	5.93305e+06	NA	NA	NA	0	0	1.97504e+07	1.33937e+07	1.12845e+07	NA	NA	NA	1.87724e+06	2.27391e+06
2184	493.09	476.354	224.548				ION=[M+H]+			9252376	NA	NA	NA	7.01893e+06	1.05177e+07	NA	0	0	NA	NA	NA	3.07497e+06	3.00195e+06	3.19942e+06	3.34753e+06	3.42119e+06
2185	494.93	471.392	230.308				ION=[M+H]+			22043882	NA	NA	NA	461403	451967	NA	0	0	NA	NA	NA	5.76104e+06	5.97448e+06	8.15145e+06	6.63152e+06	7.32508e+06
2187	495.2	446.377	224.728				ION=[M+H]+			91618688	NA	NA	NA	1.28409e+08	1.16454e+08	8.42539e+07	0	0	NA	1.64691e+06	NA	2.38343e+07	2.63689e+07	2.33353e+07	3.41703e+07	3.67175e+07
2188	496.36	663.508	267.591				ION=[M+H]+			25677464	2.83948e+07	3.38709e+07	3.10025e+07	6.33896e+06	6.42862e+06	4.56067e+06	0	0	6.1614e+06	4.90738e+06	9.76707e+06	NA	NA	NA	4.86623e+06	7.87544e+06
2189	495.99	829.546	291.648				ION=[M+H]+			4694623	5.32981e+06	6.19262e+06	4.18421e+06	NA	NA	NA	0	0	3.42562e+06	5.84301e+06	4.7019e+06	NA	NA	NA	3.2191e+06	1.35661e+06
2191	498.57	650.512	265.016				ION=[M+Na]+			91922648	6.0178e+07	5.02362e+07	8.29183e+07	1.57199e+07	2.16111e+07	1.16737e+07	0	0	8.23174e+07	1.41274e+08	1.0769e+08	5.97076e+06	9.84078e+06	1.85113e+06	1.72712e+07	2.10247e+07
2193	498.76	611.512	260.648				ION=[M+H]+			9648835	5.26468e+06	1.27277e+07	5.28901e+06	NA	NA	NA	0	0	1.86865e+07	1.03842e+07	1.30472e+07	NA	NA	NA	4.85629e+06	5.18704e+06
2194	499.34	504.429	238.774				ION=[M+H]+			15480519	NA	NA	NA	2.42289e+07	1.97649e+07	1.39883e+07	0	0	NA	NA	NA	4.46085e+06	5.02268e+06	4.17673e+06	6.78315e+06	5.78013e+06
2197	496.63	662.56	268.215				ION=[M+H]+			2.2148e+06	1.70302e+06	2.07762e+06	2.15282e+06	NA	NA	NA	0	0	2.45384e+06	3.40388e+06	2.43235e+06	NA	NA	NA	314425	285982
2198	497.65	444.36	223.793				ION=[M+H]+			5.58902e+06	6.27583e+06	7.37241e+06	3.20394e+06	4.50543e+06	4.20598e+06	2.93123e+06	0	0	7.88298e+06	6.30498e+06	4.92386e+06	319319	265871	271514	2.36053e+06	2.48326e+06
2199	497.6	648.507	267.177				ION=[M+H]+			5640279	5.01667e+06	NA	8.22629e+06	NA	NA	NA	0	0	4.19686e+06	7.48679e+06	6.90107e+06	NA	NA	NA	1.84323e+06	1.48324e+06
2200	500.19	567.42	300.005				ION=[M+H]+			7206952	5.53011e+06	7.26648e+06	1.05113e+07	NA	NA	NA	0	0	6.21757e+06	9.58752e+06	1.07328e+07	NA	NA	NA	1.71829e+06	2.8419e+06
2201	500.71	807.549	286.348				ION=[M+H]+			9829135	1.27018e+07	1.20096e+07	1.43357e+07	NA	NA	NA	0	0	8.77174e+06	9.65258e+06	1.15265e+07	NA	NA	NA	5.43185e+06	6.65391e+06
2202	501.01	706.549	278.864				ION=[M+H]+			169881008	1.9762e+08	2.24088e+08	2.062e+08	6.84408e+06	5.91437e+06	4.39686e+06	0	0	3.60579e+07	4.6206e+07	5.54451e+07	806272	1.04338e+06	1.14517e+06	2.52587e+06	8.31431e+06
2203	500.06	511.387	227.992				ION=[M+H]+			58270048	NA	NA	NA	NA	NA	NA	0	0	NA	NA	NA	1.63563e+07	1.89058e+07	1.68416e+07	1.31237e+07	1.56535e+07
2204	501.49	704.533	281.288				ION=[M+H]+			57635364	7.33887e+07	7.60262e+07	3.34723e+07	6.60933e+06	4.86336e+06	1.51444e+06	0	0	1.99569e+07	7.91715e+06	3.00422e+07	537633	237702	NA	6.89552e+06	8.70019e+06
2205	500.81	812.505	283.755				ION=[M+H]+			4367194	5.7371e+06	5.70113e+06	5.71872e+06	NA	NA	NA	0	0	1.84496e+06	4.56918e+06	5.09943e+06	NA	NA	NA	1.06311e+06	1.58522e+06
2208	501.81	646.481	267.228				ION=[M+Na]+			38005068	1.39615e+07	2.6852e+07	5.543e+07	5.20588e+06	4.87373e+06	3.9747e+06	0	0	3.23404e+06	3.29464e+06	6.40637e+06	90350.5	NA	NA	4.45823e+06	2.08419e+06
2210	501.24	682.549	272.971				ION=[M+H]+			14113899	8.78245e+06	8.8646e+06	2.0585e+07	NA	NA	NA	0	0	1.18851e+07	1.57507e+07	1.20116e+07	462601	305328	478136	3.94943e+06	2.70951e+06
2211	501.33	396.339	214.042				ION=[M+H]+			2.95443e+06	2.68187e+06	2.9869e+06	2.84848e+06	453683	NA	NA	0	0	5.93206e+06	4.08546e+06	3.078e+06	NA	NA	143007	2.30518e+06	2.47287e+06
2212	501.88	708.564	276.705				ION=[M+H]+			53479860	5.80087e+07	6.19036e+07	7.30361e+07	4.74835e+06	3.78845e+06	2.43928e+06	0	0	4.1403e+07	8.2192e+07	8.78679e+07	589692	669437	647978	4.96186e+06	1.22579e+07
2217	502.77	646.478	262.472				ION=[M+H]+			11247888	1.40707e+07	9.99302e+06	1.35434e+07	4.26878e+06	3.75738e+06	2.99102e+06	0	0	1.34998e+07	1.39206e+07	1.29268e+07	NA	NA	NA	9.28913e+06	6.46963e+06
2220	502.36	462.371	227.826				ION=[M+H]+			6.96452e+06	NA	NA	NA	6.14587e+06	5.22293e+06	5.99364e+06	0	0	NA	NA	NA	2.07349e+06	2.25965e+06	2.2494e+06	4.70692e+06	3.24227e+06
2221	503.74	739.515	281.945				ION=[M+H]+			276673888	NA	3.40579e+08	2.93258e+08	2.123e+06	NA	NA	0	0	NA	NA	4.86744e+08	NA	NA	NA	2.07628e+07	1.56155e+08
2222	504.57	797.568	294.212				ION=[M+H]+			190680544	1.5163e+08	1.93262e+08	9.64819e+07	NA	NA	NA	0	0	1.24097e+08	2.93053e+08	2.33003e+08	NA	NA	NA	3.03138e+07	1.24784e+07
2223	504	568.47	254.107				ION=[M+Na]+			43316556	5.69041e+07	5.26824e+07	4.63996e+07	NA	NA	518366	0	0	2.78994e+07	4.32294e+07	4.24269e+07	NA	NA	595503	7.98102e+06	8.12006e+06
2224	504.64	799.453	278.23				ION=[M+H]+			5632781	6.2055e+06	6.4873e+06	6.85448e+06	NA	NA	NA	0	0	8.15822e+06	8.6569e+06	7.52799e+06	NA	NA	NA	2.74921e+06	2.72417e+06
2226	504.69	630.497	265.37				ION=[M+H]+			11569393	1.20048e+07	1.52611e+07	1.54997e+07	NA	NA	NA	0	0	1.60659e+07	1.6797e+07	1.94357e+07	NA	717013	NA	4.96958e+06	5.53316e+06
2228	505.56	626.523	269.567				ION=[M+H]+			57426716	7.17222e+07	7.57509e+07	5.21183e+07	NA	NA	NA	0	0	4.71286e+07	8.78023e+07	8.18095e+07	NA	NA	NA	1.25835e+07	9.19323e+06
2229	505.07	520.424	247.954				ION=[M+H]+			3.03945e+06	821637	NA	814356	4.558e+06	4.37904e+06	3.33515e+06	0	0	1.55001e+06	1.36605e+06	NA	774957	747322	714218	2.72246e+06	2.53262e+06
2230	504.14	384.339	212.478				ION=[M+H]+			8812004	991070	903553	1.37068e+06	1.48066e+07	1.30735e+07	1.00468e+07	0	0	1.72205e+06	1.52882e+06	664064	2.16857e+06	2.03346e+06	1.95979e+06	4.36623e+06	4.44315e+06
2231	504.06	680.534	274.49				ION=[M+H]+			10831971	1.2698e+07	1.42883e+07	1.23504e+07	NA	2.9183e+06	2.12228e+06	0	0	8.79433e+06	9.80545e+06	7.37575e+06	NA	291625	NA	5.23994e+06	2.10403e+06
2234	503.42	622.492	266.018				ION=[M+H]+			4.11017e+06	3.84506e+06	5.35295e+06	4.55979e+06	NA	1.60071e+06	2.67529e+06	0	0	4.45672e+06	6.31683e+06	6.0971e+06	NA	NA	NA	3.5464e+06	3.84424e+06
2238	504.53	738.534	278.634				ION=[M+H]+			8670112	6.13775e+06	1.14366e+07	1.05951e+07	1.56977e+06	NA	NA	0	0	8.14448e+06	8.22354e+06	6.9548e+06	NA	NA	NA	4.16339e+06	2.34292e+06
2239	505.95	632.512	265.761				ION=[M+H]+			23500990	2.20677e+07	2.59974e+07	1.43644e+07	NA	NA	NA	0	0	2.457e+07	3.61182e+07	2.61228e+07	NA	NA	NA	8.6886e+06	6.45062e+06
2240	505.37	585.497	258.74				ION=[M+H]+			29236306	3.84072e+07	3.28488e+07	3.21752e+07	NA	NA	NA	0	0	3.8804e+07	3.93783e+07	3.72228e+07	NA	NA	NA	9.41812e+06	8.83489e+06
2241	504.5	783.479	275.664				ION=[M+H]+			19369480	2.54453e+07	1.99481e+07	2.04564e+07	NA	NA	NA	0	0	4.07112e+07	2.51124e+07	2.645e+07	NA	NA	NA	1.09728e+07	1.00694e+07
2242	504.89	721.504	278.362				ION=[M+H]+			50719068	5.62159e+07	5.73969e+07	5.125e+07	NA	NA	NA	0	0	9.07346e+07	7.7949e+07	7.55036e+07	NA	NA	NA	2.02448e+07	2.43214e+07
2243	505.38	550.46	254.495				ION=[M+H]+			36129860	4.74631e+07	4.07645e+07	3.89234e+07	NA	NA	NA	0	0	4.42099e+07	4.30569e+07	4.43905e+07	NA	NA	NA	1.06704e+07	9.48122e+06
2244	506.1	648.508	269.117				ION=[M+H]+			40539308	NA	5.34749e+07	5.08132e+07	NA	NA	NA	0	0	1.40212e+07	9.83267e+06	1.3659e+07	NA	NA	NA	5.94565e+06	9.7886e+06
2245	507.98	936.581	306.162				ION=[M+Na]+			31863808	3.91342e+07	4.20312e+07	4.29567e+07	NA	NA	NA	0	0	4.18482e+07	4.19902e+07	4.34822e+07	NA	NA	NA	8.51457e+06	6.7093e+06
2247	507.61	835.583	296.189				ION=[M+H]+			6.02497e+06	7.91489e+06	5.77177e+06	3.61712e+06	NA	NA	NA	0	0	4.00792e+06	5.73447e+06	5.25317e+06	NA	NA	NA	2.62958e+06	1.9114e+06
2248	508.13	777.53	284.094	37.457	PC 36:6	C44H76NO8P	ION=[M+Na]+			4662430	4.75908e+06	6.15016e+06	4.522e+06	NA	350461	NA	0	0	3.17596e+06	4.52701e+06	5.24901e+06	118016	NA	47002.8	1.45416e+06	1.38885e+06
2250	507.15	868.546	295.491				ION=[M+H]+			3395519	3.57203e+06	1.83455e+06	2.69094e+06	NA	NA	NA	0	0	6.12302e+06	5.2185e+06	4.96747e+06	NA	NA	NA	1.41951e+06	1.24783e+06
2251	508.46	349.247	191.672				ION=[M+H]+			3.65991e+06	NA	NA	NA	NA	7.1722e+06	4.54303e+06	0	0	NA	NA	3.97984e+06	NA	NA	688631	6.58888e+06	6.5843e+06
2252	507.6	685.512	276.089	NA	HexCer 32:2;O3	C38H71NO9	ION=[M+H]+			6.98614e+06	9.17756e+06	8.38314e+06	8.09247e+06	NA	NA	NA	0	0	8.51257e+06	7.81e+06	6.21889e+06	NA	NA	NA	2.90238e+06	2.02312e+06
2253	508.24	576.475	255.714				ION=[M+H]+			7842978	8.39568e+06	8.52633e+06	1.14389e+07	NA	NA	NA	0	0	8.77431e+06	9.96456e+06	5.48345e+06	NA	NA	NA	2.08372e+06	2.72781e+06
2255	508.66	777.53	281.712	19.69	PC 36:6	C44H76NO8P	ION=[M+H]+			29439406	3.78973e+07	3.88332e+07	3.40331e+07	NA	NA	NA	0	0	2.77612e+07	3.39734e+07	4.44698e+07	NA	330405	NA	6.75137e+06	6.43691e+06
2256	510.01	706.549	278.698				ION=[M+H]+			18732594	2.12724e+07	2.471e+07	2.37146e+07	3.32803e+06	6.92621e+06	5.1422e+06	0	0	7.19261e+06	1.00787e+07	9.04018e+06	319629	356538	422359	1.10747e+07	9.76362e+06
2257	508.3	953.607	307.479				ION=[M+H]+			39654248	4.57637e+07	5.23075e+07	5.55264e+07	NA	NA	NA	0	0	5.8502e+07	5.46025e+07	6.00638e+07	NA	NA	NA	9.67262e+06	9.61796e+06
2258	509.47	511.387	227.709				ION=[M+H]+			31710208	NA	NA	NA	NA	NA	NA	0	0	NA	NA	NA	8.28798e+06	1.02884e+07	8.41645e+06	6.03426e+06	4.38274e+06
2261	510.69	446.376	226.488				ION=[M+H]+			36538244	NA	NA	NA	4.05316e+07	2.51502e+07	3.69916e+07	0	0	NA	NA	NA	6.32554e+06	7.54871e+06	5.75687e+06	1.33525e+07	1.25739e+07
2262	511.47	773.557	287.642				ION=[M+H]+			9246367	7.54326e+06	1.18933e+07	1.0123e+07	2.46323e+06	NA	1.7395e+06	0	0	6.73022e+06	1.42105e+07	1.12324e+07	1.14926e+06	873700	1.15588e+06	4.23085e+06	3.22623e+06
2263	511.5	583.482	257.141				ION=[M+H]+			3.07075e+06	4.03398e+06	3.94254e+06	4.24152e+06	NA	NA	NA	0	0	4.54076e+06	4.68132e+06	4.60541e+06	NA	NA	NA	1.741e+06	1.69417e+06
2264	510.06	368.344	206.183	7.437	Cholesterol	C27H44	ION=[M+H]+			47631676	NA	NA	NA	1.67067e+07	1.15752e+07	8.38389e+06	0	0	NA	NA	442041	1.1155e+07	1.54542e+07	1.17378e+07	4.56399e+06	4.93206e+06
2265	511.51	444.36	224.183				ION=[M+H]+			2.87937e+06	NA	NA	NA	4.05599e+06	3.44967e+06	2.79412e+06	0	0	NA	NA	NA	898847	926112	1.06474e+06	1.55969e+06	1.67117e+06
2266	510.61	768.494	283.993	29.945	PG 36:5	C42H73O10P	ION=[M+NH4]+			10475580	1.12569e+07	1.38182e+07	1.28064e+07	NA	NA	NA	0	0	8.223e+06	8.58368e+06	1.0729e+07	NA	NA	117649	2.64313e+06	2.06726e+06
2267	510.86	504.429	241.041				ION=[M+H]+			52523712	542671	NA	NA	3.83817e+07	3.01732e+07	2.94574e+07	0	0	NA	NA	NA	4.71589e+06	5.11112e+06	4.20942e+06	2.21874e+07	2.0928e+07
2268	510.58	686.521	274.811				ION=[M+H]+			15723896	NA	NA	2.29331e+07	9.02717e+06	8.32262e+06	6.3545e+06	0	0	NA	NA	9.675e+06	2.03293e+06	605158	775180	9.04854e+06	1.02995e+07
2269	511.1	410.355	220.327				ION=[M+H]+			33325092	4.37278e+07	4.39588e+07	4.58399e+07	1.14413e+06	817684	1.20999e+06	0	0	6.1e+07	4.9296e+07	4.61406e+07	NA	144516	229961	1.32711e+07	1.34589e+07
2271	513.78	663.507	265.135				ION=[M+H]+			29196182	3.21825e+07	3.85124e+07	3.39681e+07	5.14054e+06	2.2327e+06	3.38397e+06	0	0	1.21094e+07	1.02989e+07	9.73605e+06	NA	1.1855e+06	1.06976e+06	3.68164e+06	5.57322e+06
2272	512.59	624.508	268.122				ION=[M+H]+			6657848	5.24756e+06	8.78229e+06	4.84467e+06	NA	NA	NA	0	0	6.63441e+06	6.14539e+06	7.10696e+06	402712	682621	382717	2.42029e+06	2.18482e+06
2273	513.73	630.486	259.496				ION=[M+Na]+			102555440	1.34725e+08	1.3451e+08	1.31104e+08	7.11646e+06	8.10869e+06	6.58319e+06	0	0	4.52027e+07	3.20162e+07	3.99191e+07	1.09087e+06	NA	1.21955e+06	2.74494e+07	2.43764e+07
2274	515.54	520.377	232.395				ION=[M+NH4]+			114379760	NA	NA	NA	425972	NA	NA	0	0	NA	NA	NA	3.60163e+07	3.71107e+07	3.53673e+07	2.6672e+07	2.91467e+07
2275	513.57	682.551	278.026				ION=[M+Na]+			55951052	5.40025e+07	7.38044e+07	5.62822e+07	7.85989e+06	8.89049e+06	6.757e+06	0	0	2.46939e+07	2.9027e+07	2.35e+07	345386	2.20519e+06	2.22893e+06	1.36928e+07	1.39252e+07
2276	515.62	446.376	224.853				ION=[M+H]+			43380324	NA	NA	NA	2.09133e+07	1.55745e+07	NA	0	0	NA	NA	NA	3.33521e+06	4.06108e+06	3.26835e+06	9.91184e+06	1.14896e+07
2277	514.24	646.479	262.978				ION=[M+K]+			33564036	2.64218e+07	4.42739e+07	3.40256e+07	NA	2.2502e+06	NA	0	0	7.72538e+06	1.76202e+07	9.58214e+06	NA	NA	363227	6.31372e+06	9.47463e+06
2278	514.32	594.486	259.749				ION=[M+NH4]+			15168697	1.88995e+07	1.86516e+07	2.02823e+07	NA	NA	NA	0	0	2.56612e+07	2.33124e+07	1.85301e+07	NA	NA	NA	5.92094e+06	5.2437e+06
2279	513.74	711.528	283.598	26.594	HexCer 18:3;O2/16:0;O	C40H73NO9	ION=[M+H]+			6.99885e+06	9.19425e+06	8.82244e+06	8.27113e+06	NA	NA	NA	0	0	7.92834e+06	7.18976e+06	8.71751e+06	NA	NA	NA	2.05026e+06	2.17837e+06
2281	515.17	408.339	216.754				ION=[M+H]+			3.45042e+06	4.26563e+06	4.41132e+06	5.0324e+06	1.25712e+06	NA	855301	0	0	7.92089e+06	4.84652e+06	4.45284e+06	NA	NA	NA	2.43886e+06	2.68008e+06
2282	513.1	708.564	277.648				ION=[M+H]+			38132476	1.16682e+07	1.21221e+07	1.23498e+07	6.65475e+06	5.28879e+06	7.69441e+06	0	0	7.67683e+06	1.35772e+07	1.07863e+07	695036	733210	747508	9.34836e+06	5.77674e+06
2283	513.32	688.538	274.378				ION=[M+H]+			145896208	1.88502e+08	1.9245e+08	1.61855e+08	7.59321e+06	7.02725e+06	5.04369e+06	0	0	2.37823e+07	3.46476e+07	5.72225e+07	1.07221e+06	NA	NA	2.09341e+07	2.06385e+07
2284	514.67	520.424	246.98				ION=[M+H]+			6.18182e+06	NA	778902	NA	9.15648e+06	7.86886e+06	5.67205e+06	0	0	NA	NA	NA	1.66552e+06	1.65845e+06	1.72472e+06	3.89803e+06	4.08163e+06
2285	514.53	652.539	271.793				ION=[M+H]+			9718081	9.93632e+06	8.68975e+06	7.87303e+06	NA	NA	NA	0	0	8.14247e+06	1.49355e+07	9.42497e+06	NA	NA	NA	3.85978e+06	4.30731e+06
2286	514.55	402.35	211.626				ION=[M+H]+			4989550	5.89156e+06	6.58166e+06	6.04576e+06	NA	NA	NA	0	0	7.66876e+06	6.47103e+06	4.98692e+06	NA	NA	NA	1.51387e+06	1.43825e+06
2287	515.5	504.429	246.72				ION=[M+H]+			52704744	NA	NA	NA	4.15033e+07	2.91383e+07	2.55038e+07	0	0	NA	NA	NA	5.4373e+06	6.25986e+06	5.25437e+06	1.58212e+07	1.96091e+07
2289	514.99	578.429	245.407				ION=[M+H]+			28678276	NA	NA	NA	NA	NA	NA	0	0	NA	NA	NA	9.90598e+06	9.30471e+06	8.62029e+06	1.05446e+07	9.16182e+06
2291	513.88	612.473	259.767				ION=[M+H]+			23828640	2.23639e+07	2.15658e+07	3.45086e+07	NA	7.4785e+06	5.32772e+06	0	0	4.13327e+06	NA	NA	7.94737e+06	7.16567e+06	8.81142e+06	2.38682e+07	3.40328e+07
2294	516.18	662.476	266.519				ION=[M+H-H2O]+			12038467	1.58147e+07	1.51293e+07	1.66959e+07	NA	NA	NA	0	0	2.63043e+07	1.42056e+07	1.51173e+07	3.8911e+06	3.87805e+06	2.19149e+06	6.1211e+06	7.43778e+06
2295	515.81	626.487	261.3				ION=[M+H]+			68038632	NA	NA	NA	2.27503e+06	3.30652e+06	2.62136e+06	0	0	NA	NA	NA	1.35427e+07	1.91918e+07	2.51595e+07	1.56714e+07	1.65805e+07
2297	516.12	672.495	265.063				ION=[M+H]+			22410372	1.30016e+07	1.35749e+07	1.14578e+07	8.03736e+06	NA	NA	0	0	1.16752e+07	1.98871e+07	1.75321e+07	NA	NA	3.20502e+06	1.02943e+07	1.37552e+07
2300	516.92	590.452	254.647				ION=[M+H]+			7.43243e+06	9.76383e+06	9.74392e+06	9.48749e+06	NA	NA	NA	0	0	3.20532e+06	7.70337e+06	5.49502e+06	NA	539306	NA	1.29473e+06	1.31596e+06
2304	518.33	628.47	255.192				ION=[M+Na]+			65838168	8.25112e+07	8.68464e+07	8.64242e+07	1.14757e+07	9.72229e+06	6.68157e+06	0	0	2.6229e+07	2.58963e+07	2.00805e+07	NA	878481	771860	1.81735e+07	1.85736e+07
2305	518.04	585.497	259.869				ION=[M+H]+			7.59555e+06	9.97812e+06	8.95569e+06	9.74133e+06	NA	NA	NA	0	0	6.02385e+06	5.87767e+06	5.45998e+06	NA	NA	NA	1.36469e+06	1.86412e+06
2306	518.95	520.424	240.338				ION=[M+H]+			8.03175e+06	2.68053e+06	NA	NA	8.60888e+06	7.51061e+06	5.77859e+06	0	0	NA	NA	NA	1.68367e+06	1.65549e+06	1.63012e+06	4.7566e+06	5.54619e+06
2307	518.91	484.353	222.853				ION=[M+H]+			2.62859e+06	1.09347e+06	2.17098e+06	691927	3.03164e+06	2.78937e+06	2.16597e+06	0	0	2.53057e+06	NA	NA	640663	641750	625225	1.33446e+06	6.56854e+06
2308	518.39	735.484	269.022	78.622	PE 36:6	C41H70NO8P	ION=[M+H]+			4.94134e+06	6.00731e+06	6.51807e+06	5.78909e+06	NA	NA	NA	0	0	3.7171e+06	5.00396e+06	6.37032e+06	NA	NA	NA	1.36555e+06	1.97467e+06
2309	518.29	462.371	228.065				ION=[M+H]+			65886724	6.08594e+06	5.88593e+06	5.80299e+06	9.31599e+07	8.07332e+07	6.33653e+07	0	0	7.02502e+06	6.7941e+06	5.56516e+06	1.67907e+07	1.78168e+07	1.69077e+07	3.65934e+07	3.92356e+07
2311	520.27	838.523	303.841				ION=[M+Na]+			14742786	1.93673e+07	1.37019e+07	2.01624e+07	NA	NA	NA	0	0	3.57124e+07	1.88944e+07	2.09277e+07	NA	NA	NA	4.8559e+06	4.82743e+06
2312	519.15	650.512	267.609				ION=[M+NH4]+			27361582	NA	4.23003e+06	NA	NA	952467	NA	0	0	NA	2.49435e+06	NA	1.09203e+06	NA	59392.6	7.46832e+06	8.03701e+06
2313	521.42	708.565	279.959				ION=[M+H]+			32205542	7.10548e+06	NA	6.49632e+06	1.60894e+06	NA	NA	0	0	6.64214e+06	NA	NA	NA	109559	NA	9.04763e+06	9.19322e+06
2314	520.94	664.502	269.919				ION=[M+H]+			13774050	4.52031e+06	NA	NA	NA	NA	NA	0	0	NA	NA	NA	NA	NA	NA	5.6728e+06	3.26385e+06
2315	518.48	686.523	269.857				ION=[M+H]+			197706224	2.40288e+08	2.60792e+08	2.55865e+08	1.2026e+07	1.17972e+07	1.27637e+07	0	0	6.41319e+07	8.16966e+07	7.40188e+07	918456	714588	1.08134e+06	2.40499e+07	1.6683e+07
2316	520.18	896.575	309.749				ION=[M+H]+			12719891	1.58212e+07	1.16652e+07	1.85518e+07	NA	NA	NA	0	0	3.03742e+07	1.65653e+07	1.94297e+07	NA	NA	NA	3.42416e+06	3.40904e+06
2317	520.07	401.366	218.722				ION=[M+H]+			5.10109e+06	6.7012e+06	6.68296e+06	6.23135e+06	778204	678408	490970	0	0	7.39391e+06	7.5484e+06	6.32485e+06	NA	NA	NA	2.52575e+06	2.58195e+06
2319	519	591.486	252.513				ION=[M+H]+			20666392	2.27932e+07	2.57038e+07	2.50796e+07	NA	NA	NA	0	0	2.92393e+07	3.17617e+07	2.27506e+07	NA	NA	NA	2.41844e+06	6.45478e+06
2321	522.62	727.514	278.083	66.082	PC 32:3	C40H74NO8P	ION=[M+H]+			5230569	6.86075e+06	6.60823e+06	6.26397e+06	1.90482e+06	1.86652e+06	1.42712e+06	0	0	6.72047e+06	8.03875e+06	4.79209e+06	439321	491032	NA	2.22432e+06	2.00629e+06
2323	522.77	604.411	278.628				ION=[M+H]+			1.68561e+06	1.86531e+06	2.22347e+06	2.2232e+06	NA	NA	NA	0	0	1.90496e+06	1.98842e+06	1.72532e+06	NA	NA	NA	538535	448871
2324	522.51	572.476	256.399				ION=[M+H]+			8141775	1.06957e+07	9.91805e+06	1.13257e+07	NA	280023	NA	0	0	9.64101e+06	1.01317e+07	1.05146e+07	NA	NA	NA	3.14147e+06	4.41615e+06
2325	523.08	594.428	284.656				ION=[M+H]+			1748902	2.04056e+06	2.08487e+06	2.04597e+06	NA	NA	NA	0	0	1.85692e+06	2.68785e+06	2.11257e+06	NA	NA	NA	551933	501948
2326	523.26	594.428	273.719				ION=[M+H]+			2.76659e+06	3.26914e+06	3.64938e+06	3.83333e+06	NA	NA	NA	0	0	3.48318e+06	4.10409e+06	3.76782e+06	NA	NA	NA	713834	774945
2329	523.83	832.509	293.824	29.062	PI 34:3	C43H77O13P	ION=[M+NH4]+			14350092	1.88514e+07	1.72523e+07	1.89022e+07	NA	NA	NA	0	0	1.52321e+07	1.80978e+07	1.95389e+07	NA	NA	NA	4.49612e+06	6.74669e+06
2330	525.24	446.376	218.458				ION=[M+H-H2O]+			123602192	1.47479e+08	1.63042e+08	1.6226e+08	2.44078e+07	2.61575e+07	1.629e+07	0	0	1.25974e+08	1.04157e+08	7.84815e+07	2.57236e+06	2.62731e+06	2.6398e+06	3.71203e+07	3.77613e+07
2331	524.61	576.475	250.363				ION=[M+H-H2O]+			176577040	5.54084e+07	5.78832e+07	6.0155e+07	NA	NA	NA	0	0	2.76749e+08	2.71377e+08	1.68571e+08	NA	NA	NA	4.26106e+07	4.59139e+07
2332	525.71	674.536	280.934	8.946	SM 32:1;O2	C37H75N2O6P	ION=[M+H]+			37956112	NA	NA	NA	5.06299e+07	4.50656e+07	3.92102e+07	0	0	NA	NA	NA	1.23524e+07	1.23149e+07	9.93801e+06	1.98912e+07	2.03244e+07
2333	525.74	662.475	267.402				ION=[M+H]+			13467797	1.10647e+07	1.77652e+07	1.04934e+07	NA	NA	NA	0	0	2.4388e+07	1.05408e+07	1.05062e+07	1.98494e+06	NA	NA	1.06418e+07	4.63497e+06
2334	524.4	832.51	290.791				ION=[M+H]+			9368889	1.14259e+07	1.19953e+07	1.21616e+07	NA	NA	NA	0	0	1.15161e+07	1.43988e+07	1.37164e+07	NA	NA	NA	1.51133e+06	2.27223e+06
2335	524.98	816.536	289.781				ION=[M+H]+			9695231	9.16382e+06	1.25334e+07	9.71249e+06	NA	NA	NA	0	0	8.08004e+06	1.49004e+07	1.34371e+07	NA	NA	NA	1.34397e+06	1.08182e+06
2336	524.79	504.429	241.083				ION=[M+H]+			16926518	203592	NA	NA	1.37098e+07	1.1025e+07	7.84494e+06	0	0	NA	NA	NA	4.64143e+06	1.39043e+06	1.17578e+06	5.33685e+06	6.30698e+06
2337	525.32	634.528	265.293				ION=[M+H]+			58851552	2.3461e+07	2.26156e+07	2.39414e+07	NA	NA	NA	0	0	6.41272e+07	9.04477e+07	5.69011e+07	NA	NA	NA	6.61023e+06	6.58802e+06
2341	524.78	470.361	235.689				ION=[M+NH4]+			1928290432	2.79713e+06	NA	3.3054e+06	9.2644e+06	8.45219e+06	9.92329e+06	1.0231e+06	1.11917e+06	5.87035e+06	NA	1.41273e+06	6.03498e+08	6.25637e+08	5.94095e+08	4.51048e+08	4.71466e+08
2342	526.19	694.457	267.13				ION=[M+NH4]+			145550368	1.8486e+08	1.91994e+08	1.73628e+08	NA	NA	NA	0	0	1.10181e+08	1.49301e+08	1.47563e+08	NA	NA	NA	3.20367e+07	2.46658e+07
2343	524.63	528.414	243.572				ION=[M+H]+			106342528	NA	NA	NA	1.88296e+06	915630	591394	0	0	NA	NA	NA	3.41109e+07	3.4503e+07	2.3877e+07	5.46561e+07	5.38695e+07
2344	525.07	574.346	245.296				ION=[M+H]+			43138272	NA	NA	NA	NA	NA	NA	0	0	NA	NA	NA	1.31727e+07	1.39963e+07	7.97572e+06	6.22355e+06	1.2331e+07
2345	524.98	576.475	252.342				ION=[M+H]+			38731992	6.02969e+06	NA	2.1749e+07	NA	3.31406e+06	NA	0	0	5.37876e+07	5.95264e+07	3.63841e+07	578572	495014	753478	1.35426e+07	1.51796e+07
2348	527.18	596.48	256.496				ION=[M+H]+			11536295	1.5155e+07	1.25398e+07	1.65092e+07	NA	NA	NA	0	0	9.53684e+06	1.10095e+07	5.00595e+06	NA	NA	NA	3.53426e+06	2.33228e+06
2349	526.29	694.457	266.058				ION=[M+H]+			22685598	2.87889e+07	2.68589e+07	3.30867e+07	NA	NA	NA	0	0	2.53156e+07	1.19952e+07	2.0078e+07	NA	NA	NA	6.06496e+06	5.47049e+06
2351	525.89	738.421	267.043				ION=[M+H]+			7.09783e+06	6.83531e+06	8.8402e+06	1.03521e+07	NA	NA	NA	0	0	7.41656e+06	4.64276e+06	5.63984e+06	NA	NA	NA	1.87036e+06	1.36774e+06
2354	528.02	770.51	284.348	21.779	PG 18:2/18:2	C42H75O10P	ION=[M+NH4]+			24374576	2.79906e+07	3.11524e+07	2.684e+07	NA	NA	NA	0	0	3.44095e+07	3.74608e+07	2.93268e+07	NA	NA	NA	8.51214e+06	9.08278e+06
2355	528.52	550.46	247.784				ION=[M+H-H2O]+			20187444	1.02539e+07	1.10241e+07	1.11564e+07	NA	NA	NA	0	0	3.31825e+07	3.10256e+07	2.01764e+07	NA	NA	NA	7.45334e+06	7.72775e+06
2356	528.03	594.486	259.227				ION=[M+NH4]+			10897722	1.43161e+07	1.28313e+07	1.40842e+07	NA	NA	NA	0	0	8.34302e+06	8.7627e+06	4.29053e+06	NA	NA	NA	2.88696e+06	2.77598e+06
2357	528.05	734.488	279.746				ION=[M+H]+			10289584	1.15413e+07	1.35729e+07	1.02085e+07	NA	NA	NA	0	0	1.32926e+07	1.44364e+07	1.56746e+07	NA	NA	NA	2.83746e+06	2.93855e+06
2358	528	814.474	283.617				ION=[M+H]+			3011041	3.18334e+06	3.48079e+06	3.15448e+06	NA	NA	NA	0	0	5.37697e+06	4.6276e+06	4.76858e+06	NA	NA	NA	1.71965e+06	1.13283e+06
2360	527.11	828.563	298.053				ION=[M+H]+			4740540	4.10204e+06	4.77426e+06	6.91403e+06	NA	NA	NA	0	0	3.34547e+06	5.96029e+06	5.99808e+06	NA	NA	NA	777820	536194
2361	529.86	641.523	268.755				ION=[M+H]+			15566903	1.7987e+07	2.05341e+07	1.90413e+07	8.69428e+06	7.45513e+06	6.15261e+06	0	0	1.14053e+07	1.14353e+07	1.2301e+07	791732	716026	NA	6.79216e+06	8.23568e+06
2362	527.58	463.402	228.121				ION=[M+H]+			4485101	5.42242e+06	5.91625e+06	6.31812e+06	NA	NA	NA	0	0	7.44351e+06	6.12791e+06	5.96765e+06	NA	NA	NA	1.94963e+06	2.22976e+06
2365	527.62	593.502	251.433				ION=[M+H]+			33186170	1.40775e+07	1.63103e+07	1.59805e+07	NA	NA	NA	0	0	4.79394e+07	5.10031e+07	2.75308e+07	NA	NA	NA	8.69797e+06	9.75151e+06
2366	529.99	517.413	240.336				ION=[M+H]+			12578340	NA	NA	NA	1.51269e+07	1.37491e+07	1.1495e+07	0	0	NA	NA	NA	3.94206e+06	4.02939e+06	3.72029e+06	7.19292e+06	7.64385e+06
2367	528.91	769.525	281.977				ION=[M+H]+			6.5126e+06	6.99373e+06	8.5907e+06	7.82051e+06	NA	NA	NA	0	0	3.99975e+06	4.16246e+06	4.65062e+06	NA	NA	NA	1.38365e+06	1.29635e+06
2369	530.17	575.466	256.404				ION=[M+H]+			9739967	NA	NA	NA	8.5317e+06	7.39607e+06	5.66713e+06	0	0	NA	NA	NA	1.81959e+06	1.8453e+06	1.63485e+06	4.53826e+06	5.02246e+06
2371	529.29	897.579	306.918				ION=[M+H]+			3.8275e+06	5.02811e+06	4.84527e+06	4.75561e+06	NA	NA	NA	0	0	NA	2.28625e+06	4.35045e+06	NA	NA	NA	2.25321e+06	761431
2372	529.13	805.547	290.958				ION=[M+H]+			8.28243e+06	6.1661e+06	1.09253e+07	2.81128e+06	1.58705e+06	NA	6.01496e+06	0	0	2.14472e+06	5.7169e+06	8.60793e+06	285317	NA	NA	2.61939e+06	1.41424e+06
2373	529.51	462.371	227.767				ION=[M+H]+			3432251	725383	657664	NA	4.33636e+06	3.89094e+06	3.08089e+06	0	0	NA	NA	NA	922892	1.02833e+06	986292	2.28634e+06	2.85757e+06
2376	529.23	646.478	265.969				ION=[M+H]+			20427040	2.68346e+07	2.55412e+07	2.84608e+07	1.1794e+07	5.59616e+06	8.32256e+06	0	0	2.05139e+07	1.89292e+07	2.54049e+07	NA	811472	NA	1.04184e+07	9.39937e+06
2377	530.88	626.513	265.955				ION=[M+Na]+			31745530	2.4956e+07	3.06957e+07	2.54539e+07	8.93913e+06	8.3843e+06	7.53361e+06	0	0	3.78618e+07	4.8789e+07	3.4094e+07	731752	1.16488e+06	NA	1.36478e+07	1.27338e+07
2378	532.06	858.525	296.746	27.94	PI 36:4	C45H79O13P	ION=[M+NH4]+			38045124	4.83848e+07	4.68214e+07	5.54884e+07	653795	NA	565784	0	0	4.66206e+07	5.26157e+07	4.90065e+07	NA	NA	NA	1.23004e+07	1.34826e+07
2379	532.35	598.496	259.35				ION=[M+H]+			20791868	2.73139e+07	2.31588e+07	2.96845e+07	NA	NA	NA	0	463698	2.10724e+07	2.52378e+07	2.74493e+07	1.04071e+06	NA	NA	5.25835e+06	5.53311e+06
2380	531.47	902.49	295.089				ION=[M+H]+			2970239	3.70398e+06	3.09338e+06	4.33206e+06	NA	NA	NA	0	0	4.32094e+06	3.31551e+06	3.98278e+06	NA	NA	NA	1.43348e+06	1.40771e+06
2381	531.15	438.371	231.006				ION=[M+H]+			66493848	NA	NA	NA	6.82211e+06	7.45541e+06	6.48372e+06	146907	115727	NA	NA	NA	8.53144e+06	1.86087e+07	9.99038e+06	3.01067e+07	3.51356e+07
2383	530.92	684.564	276.26				ION=[M+H]+			22277576	2.92656e+07	2.87219e+07	2.46486e+07	4.3072e+06	3.77545e+06	2.34948e+06	0	0	7.50987e+06	NA	3.08628e+07	165346	98076.2	336696	5.14743e+06	5.25656e+06
2384	531.47	652.527	268.524				ION=[M+Na]+			7005555	7.40428e+06	NA	NA	2.52783e+06	2.53925e+06	1.93584e+06	0	0	8.26446e+06	6.02423e+06	3.95796e+06	NA	NA	NA	4.49508e+06	3.68012e+06
2385	531.72	410.355	219.043				ION=[M+H]+			10258699	1.19224e+07	1.22209e+07	1.16757e+07	1.15841e+06	1.86127e+06	1.02537e+06	635037	0	1.9969e+07	1.57664e+07	1.52779e+07	NA	NA	NA	7.2549e+06	7.96451e+06
2386	531.95	859.542	291.599				ION=[M+H]+			9633333	1.15321e+07	1.21341e+07	1.40501e+07	NA	NA	NA	0	0	1.44075e+07	1.40309e+07	1.04744e+07	NA	NA	NA	3.26129e+06	3.7752e+06
2387	531.15	809.565	288.615				ION=[M+H]+			5.87232e+06	7.71435e+06	6.43084e+06	7.58577e+06	NA	NA	NA	0	0	7.25067e+06	6.74439e+06	7.5681e+06	NA	NA	NA	1.57083e+06	1.89968e+06
2388	532.32	562.434	246.226				ION=[M+H]+			3.11826e+06	2.56366e+06	4.11326e+06	3.91884e+06	1.72605e+06	2.04578e+06	1.10614e+06	0	0	2.30673e+06	1.32809e+06	NA	357921	328491	NA	2.06046e+06	1.7679e+06
2390	533	546.44	244.331				ION=[M+H]+			6684577	5.58804e+06	8.81755e+06	8.0994e+06	5.641e+06	6.02444e+06	4.13742e+06	0	0	1.08018e+07	6.13705e+06	1.15024e+07	1.16676e+06	902387	949152	4.27305e+06	4.30452e+06
2391	532	858.526	293.319	40.51	PI 36:4	C45H79O13P	ION=[M+Na]+			10156294	1.33421e+07	1.18571e+07	1.42952e+07	NA	NA	246988	0	0	1.39413e+07	1.29931e+07	1.24502e+07	NA	NA	NA	3.48151e+06	3.80074e+06
2392	534.03	697.504	278.546				ION=[M+H]+			34613104	3.93344e+07	4.56578e+07	3.90927e+07	NA	NA	NA	0	0	4.39271e+07	5.23417e+07	6.01938e+07	NA	NA	NA	1.16383e+07	1.22276e+07
2393	533	680.534	279.784				ION=[M+H]+			21512372	1.23028e+07	2.75092e+07	1.44678e+07	7.55383e+06	6.57137e+06	5.48987e+06	0	0	3.65041e+06	4.0646e+06	1.23138e+07	NA	NA	NA	6.63552e+06	6.35424e+06
2394	532.28	639.507	270.053				ION=[M+H]+			8704440	2.19178e+06	1.02398e+07	6.34973e+06	2.71586e+06	4.68617e+06	3.95559e+06	0	0	NA	NA	4.90036e+06	NA	NA	NA	3.34846e+06	1.97529e+06
2395	532.22	682.549	277.708				ION=[M+H]+			49504532	5.61525e+07	6.53009e+07	5.9458e+07	1.03736e+07	9.15163e+06	6.64358e+06	0	0	9.6313e+06	1.66807e+07	3.73677e+07	138973	175971	737997	1.00457e+07	1.75131e+07
2396	534.13	715.515	282.407				ION=[M+H]+			231495248	2.45245e+08	2.87402e+08	2.52882e+08	NA	NA	NA	0	0	2.81134e+08	3.5578e+08	3.8423e+08	NA	NA	NA	7.03843e+07	7.76713e+07
2397	533.98	773.567	293.096				ION=[M+H]+			72965168	8.76015e+07	8.52629e+07	5.74191e+07	NA	NA	NA	0	0	4.22476e+07	1.12139e+08	9.87833e+07	NA	NA	NA	4.62768e+06	5.00975e+06
2398	534.16	737.497	277.59				ION=[M+Na]+			10458848	1.24148e+07	1.28047e+07	1.2634e+07	NA	NA	NA	0	0	1.71946e+07	1.59709e+07	1.83999e+07	NA	NA	NA	5.59118e+06	5.57105e+06
2399	534.8	430.345	216.685				ION=[M+H]+			23559516	2.75042e+07	3.10771e+07	2.78499e+07	1.44648e+07	1.03931e+07	1.12944e+07	0	0	1.98558e+07	2.44067e+07	1.9973e+07	1.76485e+06	2.01085e+06	2.20483e+06	1.20784e+07	1.70235e+07
2402	534.09	572.444	249.814				ION=[M+NH4]+			45742028	6.00904e+07	3.32877e+07	3.64063e+07	NA	NA	NA	0	0	2.24396e+07	2.26102e+07	1.87895e+07	NA	NA	NA	1.3995e+07	1.2749e+07
2403	534.41	456.381	229.133				ION=[M+Na]+			22639242	NA	NA	NA	3.24007e+06	3.68626e+06	2.81483e+06	0	0	NA	NA	NA	4.87419e+06	4.86856e+06	5.42345e+06	9.98772e+06	1.06057e+07
2406	534.79	654.483	260.367				ION=[M+H]+			15855486	2.0829e+07	1.90133e+07	2.04862e+07	NA	NA	NA	0	0	6.98649e+06	1.40553e+07	9.82869e+06	NA	NA	NA	4.41423e+06	4.13819e+06
2407	534.83	690.554	274.605				ION=[M+H]+			46345252	6.08043e+07	6.11335e+07	4.85885e+07	NA	NA	NA	0	0	1.90643e+07	3.69758e+07	3.10014e+07	NA	NA	NA	3.83663e+06	3.50492e+06
2408	535.43	634.528	262.1				ION=[M+H]+			57682348	3.6741e+07	4.19453e+07	3.70708e+07	NA	NA	NA	0	0	5.14816e+07	8.86507e+07	6.29776e+07	NA	NA	NA	4.43445e+06	4.54516e+06
2410	534.09	628.502	263.878				ION=[M+H]+			8587022	NA	NA	NA	NA	NA	NA	0	0	NA	NA	NA	2.06369e+06	2.15901e+06	2.30204e+06	3.541e+06	2.1458e+07
2411	533.88	560.367	244.806				ION=[M+H]+			9227786	NA	NA	NA	934312	921106	498852	0	0	NA	NA	NA	1.85807e+06	2.99397e+06	2.78102e+06	3.04439e+06	3.80675e+06
2412	535.39	593.501	248.692				ION=[M+H]+			28712180	1.90377e+07	2.26028e+07	2.01703e+07	NA	NA	NA	0	0	4.1143e+07	4.41271e+07	3.88428e+07	NA	NA	NA	1.03038e+07	1.05001e+07
2418	535.69	576.475	246.976				ION=[M+Na]+			25598758	1.46581e+07	1.51973e+07	1.82846e+07	NA	NA	NA	0	0	3.11869e+07	3.93422e+07	2.64994e+07	NA	NA	NA	1.30983e+07	5.32385e+06
2419	535.78	473.408	237.161				ION=[M+H]+			17942538	NA	NA	NA	1.44955e+06	1.17635e+06	841861	0	0	NA	NA	NA	6.02695e+06	5.82148e+06	5.81892e+06	6.76165e+06	7.35878e+06
2420	535.8	618.483	262.099				ION=[M+H]+			3.87179e+06	3.36593e+06	3.92451e+06	4.08174e+06	NA	NA	NA	0	0	NA	5.95047e+06	4.44471e+06	NA	NA	NA	1.67232e+06	2.55629e+06
2421	536.68	470.361	231.236				ION=[M+NH4]+			475939648	NA	NA	NA	3.29971e+06	3.02223e+06	2.58927e+06	0	1.47426e+06	NA	NA	NA	1.4741e+08	1.54419e+08	1.55197e+08	1.11449e+08	1.20779e+08
2422	536.93	838.523	298.757				ION=[M+Na]+			8083169	1.06187e+07	6.90346e+06	1.08855e+07	NA	NA	NA	0	0	1.86537e+07	1.05102e+07	1.0981e+07	NA	NA	NA	2.10249e+06	2.15886e+06
2423	538.06	462.371	227.202				ION=[M+H]+			2.82786e+06	1.88799e+06	1.23321e+06	1.14841e+06	3.388e+06	3.04964e+06	2.31704e+06	0	0	2.06628e+06	1.917e+06	1.55807e+06	527474	745059	658888	1.88651e+06	2.22107e+06
2424	538.6	699.528	279.611	37.534	HexCer 18:2;O2/15:0;O	C39H73NO9	ION=[M+H]+			15906804	1.13812e+07	1.04302e+07	1.02718e+07	NA	NA	NA	0	0	NA	2.44468e+07	1.20755e+07	NA	NA	NA	9.439e+06	2.75969e+06
2425	535.92	612.508	265				ION=[M+H]+			3.62218e+06	NA	NA	NA	4.16704e+06	3.75251e+06	2.53393e+06	0	0	NA	NA	NA	673618	NA	699635	2.61608e+06	3.689e+06
2426	536.74	528.414	242.229				ION=[M+H]+			29306226	NA	NA	NA	1.21272e+06	NA	978032	0	0	NA	NA	NA	7.35205e+06	9.50845e+06	7.67102e+06	1.53039e+07	1.76416e+07
2427	537.25	704.534	277.913				ION=[M+H]+			13082311	1.44161e+07	1.72567e+07	1.51129e+07	1.81333e+06	1.88374e+06	1.1629e+06	0	0	2.47131e+06	3.96362e+06	3.30605e+06	NA	NA	NA	1.3893e+06	1.71616e+06
2429	537.76	788.505	283.645				ION=[M+H]+			3.69861e+06	4.85879e+06	4.69165e+06	4.84984e+06	NA	NA	NA	0	0	5.28583e+06	5.18224e+06	5.29501e+06	NA	NA	NA	1.34215e+06	1.21145e+06
2430	537.55	626.487	262.045				ION=[M+H]+			16184853	NA	NA	NA	1.92627e+06	NA	NA	0	0	NA	NA	NA	4.79505e+06	5.2512e+06	5.06302e+06	6.54673e+06	5.76077e+06
2431	538.84	677.499	275.708	15.091	PC 28:0	C36H72NO8P	ION=[M+H]+			32529250	2.06656e+06	1.93822e+06	1.88788e+06	4.52198e+07	4.11856e+07	3.71675e+07	0	0	NA	NA	NA	5.24719e+06	1.05542e+07	9.33456e+06	1.76663e+07	1.92554e+07
2433	538.2	801.588	294.542				ION=[M+H]+			9795155	1.1909e+07	8.91575e+06	9.66827e+06	2.56715e+06	1.19581e+06	938709	0	0	5.96206e+06	1.5054e+07	9.10755e+06	NA	NA	NA	2.56988e+06	3.42698e+06
2434	538.79	567.486	248.947				ION=[M+H]+			4350469	3.74911e+06	2.97368e+06	3.1799e+06	NA	NA	NA	0	0	4.92485e+06	6.68614e+06	4.30964e+06	NA	NA	NA	2.05641e+06	1.11101e+06
2436	536.54	896.576	305.892				ION=[M+H]+			13352024	1.75403e+07	1.13002e+07	1.54615e+07	NA	NA	NA	0	0	2.74393e+07	1.53429e+07	1.71617e+07	NA	NA	NA	2.13033e+06	2.0001e+06
2437	536.77	574.346	242.488				ION=[M+H]+			13149430	NA	NA	NA	NA	NA	NA	0	0	NA	NA	NA	3.59382e+06	4.26635e+06	3.88741e+06	3.49749e+06	4.44613e+06
2438	536.1	456.382	237.47				ION=[M+H]+			9329276	NA	NA	NA	717109	832296	NA	0	0	NA	NA	NA	2.99716e+06	3.0269e+06	2.62577e+06	3.21712e+06	3.67865e+06
2439	536.43	875.596	306.437				ION=[M+H]+			6979541	9.16889e+06	8.6584e+06	9.0245e+06	NA	NA	NA	0	0	8.97501e+06	NA	8.61619e+06	NA	NA	NA	3.03787e+06	1.50772e+06
2440	537.86	677.5	278.517	55.867	PC 28:0	C36H72NO8P	ION=[M+Na]+			4276630	NA	356475	NA	5.19634e+06	4.82207e+06	4.38077e+06	0	0	NA	NA	NA	1.23044e+06	1.26496e+06	640778	2.09635e+06	2.40379e+06
2441	539.43	838.525	293.598				ION=[M+H]+			3574470	4.69571e+06	4.70097e+06	3.79373e+06	NA	NA	NA	0	0	8.65066e+06	4.74809e+06	5.411e+06	NA	NA	NA	1.27382e+06	2.29249e+06
2442	538.46	783.549	285.606				ION=[M+H]+			17548488	2.30531e+07	2.29998e+07	2.11578e+07	NA	NA	NA	0	0	2.41443e+07	2.60999e+07	2.38026e+07	NA	NA	NA	6.4228e+06	5.67881e+06
2443	539.5	554.429	247.569				ION=[M+H]+			33535458	NA	NA	NA	NA	NA	NA	0	0	NA	NA	NA	1.22981e+07	9.92303e+06	8.65027e+06	1.48862e+07	1.52993e+07
2444	538.67	513.403	237.799				ION=[M+H]+			403053824	NA	NA	NA	1.44814e+06	1.06921e+06	1.11507e+06	0	0	NA	NA	NA	1.27585e+08	1.30771e+08	1.24827e+08	7.66842e+07	1.02142e+08
2446	539.59	820.512	290.32				ION=[M+H]+			3.4992e+06	4.59683e+06	3.91262e+06	5.08154e+06	NA	NA	NA	0	0	9.49905e+06	4.55003e+06	4.91952e+06	NA	NA	NA	1.3694e+06	1.0528e+06
2447	539.97	558.465	251.61				ION=[M+H]+			48860988	2.56714e+07	2.39935e+07	2.53363e+07	NA	NA	NA	0	0	7.61835e+07	7.50934e+07	4.90063e+07	NA	NA	NA	1.53595e+07	1.57954e+07
2448	540.03	576.476	255.142				ION=[M+H]+			16373718	5.5226e+06	1.23131e+07	NA	NA	NA	NA	0	0	2.41531e+07	2.51644e+07	1.70897e+07	NA	NA	NA	3.7226e+06	4.62965e+06
2449	541.76	731.554	286.646				ION=[M+H]+			23231338	3.05186e+07	2.72159e+07	2.69184e+07	NA	NA	NA	0	0	2.30033e+07	2.48062e+07	2.56331e+07	NA	NA	NA	5.27771e+06	5.38242e+06
2450	540.36	940.612	311.243				ION=[M+NH4]+			5.40062e+06	5.10653e+06	5.71861e+06	5.98231e+06	NA	NA	NA	0	0	7.97244e+06	8.30009e+06	7.08423e+06	NA	NA	NA	1.79236e+06	1.72771e+06
2451	542.45	410.355	219.744				ION=[M+H]+			73784256	7.00088e+07	7.29237e+07	7.06574e+07	4.18527e+06	3.81355e+06	2.78791e+06	0	0	9.15232e+07	7.80637e+07	6.78481e+07	767053	760887	844646	3.60256e+07	3.73968e+07
2452	540.61	809.564	288.338				ION=[M+H]+			36065552	4.73786e+07	3.58163e+07	3.42694e+07	NA	NA	NA	0	0	3.26861e+07	3.52315e+07	3.75715e+07	NA	NA	NA	7.29736e+06	7.64987e+06
2453	541.74	569.501	260.909	18.8	Cer 18:1;O3/16:0;O	C34H67NO5	ION=[M+H]+			3284194	4.31438e+06	3.45765e+06	3.49866e+06	NA	NA	NA	0	0	2.84314e+06	3.48473e+06	3.54512e+06	NA	NA	NA	749568	678885
2454	540.37	662.523	268.999				ION=[M+H]+			8930768	1.17322e+07	1.14607e+07	1.11586e+07	1.93611e+06	1.91968e+06	NA	0	0	5.72404e+06	8.67805e+06	7.77364e+06	NA	NA	NA	2.05661e+06	1.94101e+06
2456	543.3	652.527	268.912				ION=[M+Na]+			38786320	2.38428e+07	2.31851e+07	2.20607e+07	6.35007e+06	5.42753e+06	4.58162e+06	0	0	3.61139e+07	3.62427e+07	3.23201e+07	462481	598960	NA	1.34242e+07	1.11203e+07
2457	543.41	650.511	268.614				ION=[M+Na]+			31753098	3.76646e+07	4.18852e+07	4.50344e+07	7.20573e+06	5.98273e+06	NA	0	0	NA	1.67449e+07	1.89852e+07	NA	NA	NA	1.5801e+07	1.62506e+07
2458	542.95	744.493	283.944	191.897	PG 34:3	C40H73O10P	ION=[M+NH4]+			13945410	1.56954e+07	1.83952e+07	1.57564e+07	NA	NA	NA	0	0	1.12067e+07	1.23019e+07	1.56311e+07	NA	NA	NA	2.9082e+06	3.79696e+06
2460	542.52	504.429	244.924				ION=[M+H]+			2.9043e+06	357911	NA	387188	3.49452e+06	2.40536e+06	2.1141e+06	0	0	NA	NA	NA	776631	880451	959717	1.56128e+06	2.22741e+06
2462	543.38	572.48	255.889				ION=[M+H]+			6.65746e+06	7.00483e+06	8.78178e+06	2.65729e+06	926911	974491	839507	0	0	5.92609e+06	6.9886e+06	9.0018e+06	NA	NA	223528	1.8156e+06	2.75133e+06
2466	544.52	591.487	255.636				ION=[M+H]+			6970570	5.2475e+06	9.1948e+06	6.06864e+06	NA	NA	NA	0	0	1.09911e+07	9.7802e+06	6.3356e+06	NA	NA	NA	1.6622e+06	3.98899e+06
2467	545.82	792.538	289.762				ION=[M+NH4]+			88785560	6.76794e+07	7.66651e+07	7.58167e+07	NA	NA	NA	0	0	8.0856e+07	1.36453e+08	9.98731e+07	NA	NA	NA	1.85213e+07	1.98354e+07
2468	546.11	676.552	284.785	13.899	SM 32:0;O2	C37H77N2O6P	ION=[M+H]+			42243924	NA	NA	NA	2.0919e+07	1.88006e+07	1.69988e+07	0	0	NA	NA	NA	4.61404e+06	4.55391e+06	3.83706e+06	7.68568e+06	8.25538e+06
2469	545.23	648.496	267.197				ION=[M+Na]+			20364176	2.53065e+07	2.68622e+07	2.51188e+07	NA	NA	NA	0	0	NA	1.07461e+07	1.81284e+07	NA	NA	NA	1.38764e+07	2.42998e+07
2470	546.06	428.366	218.352				ION=[M+H]+			8299715	NA	NA	NA	2.29215e+06	5.27579e+06	2.10816e+06	0	0	9.27885e+06	1.01956e+07	6.18247e+06	1.22199e+06	732042	1.22284e+06	1.76372e+06	3.35519e+06
2471	547.17	785.495	280.244				ION=[M+H]+			7.49744e+06	6.91724e+06	9.01982e+06	9.23393e+06	NA	NA	NA	0	0	1.46516e+07	1.15227e+07	1.28693e+07	NA	NA	NA	4.5316e+06	4.39819e+06
2473	545.36	652.502	266.966				ION=[M+H]+			39460088	NA	NA	NA	NA	NA	NA	0	0	NA	NA	NA	1.20904e+07	1.28029e+07	1.23742e+07	1.95524e+07	2.01876e+07
2474	545.04	611.476	258.73				ION=[M+H]+			31690590	NA	NA	NA	NA	NA	NA	0	0	NA	NA	NA	1.03646e+07	1.02821e+07	1.03776e+07	8.77939e+06	8.60025e+06
2475	545.28	836.503	282.623				ION=[M+H]+			2.3765e+06	2.31303e+06	2.94631e+06	2.87422e+06	NA	NA	NA	0	0	3.74208e+06	3.47469e+06	4.1809e+06	NA	NA	NA	1.61701e+06	1.40447e+06
2476	545.22	830.493	288.792				ION=[M+H]+			3.26762e+06	3.09491e+06	2.68547e+06	3.70276e+06	NA	565863	856545	0	0	3.68503e+06	4.37185e+06	5.74863e+06	NA	NA	NA	1.35749e+06	1.15125e+06
2477	545.86	708.564	281.792				ION=[M+H]+			29557368	3.65746e+07	3.05174e+07	3.21667e+07	4.16954e+06	3.69533e+06	3.70848e+06	0	0	1.30721e+07	1.42745e+07	2.73627e+07	NA	463473	NA	1.11828e+07	1.09184e+07
2478	547.46	741.531	284.721				ION=[M+H]+			173309440	1.57556e+08	1.85837e+08	1.62969e+08	2.89398e+06	2.31795e+06	2.02623e+06	0	0	2.26801e+08	2.66355e+08	2.76413e+08	NA	NA	1.89326e+06	4.99112e+07	5.86586e+07
2479	548.11	799.583	296.466				ION=[M+H]+			46839848	4.79656e+07	5.68061e+07	3.39995e+07	NA	NA	NA	0	0	4.587e+07	7.19871e+07	5.66186e+07	NA	NA	NA	5.94849e+06	4.1084e+06
2481	547.26	680.534	276.531				ION=[M+H]+			23530108	1.05496e+07	1.24486e+07	1.06091e+07	5.43535e+06	4.8216e+06	3.77702e+06	0	0	9.97125e+06	8.89716e+06	1.4818e+07	NA	NA	NA	7.96768e+06	9.85644e+06
2482	546.48	706.549	281.663				ION=[M+H]+			43751072	4.2846e+07	5.77115e+07	5.70577e+07	4.33245e+06	NA	1.95205e+06	0	0	NA	NA	4.26306e+07	NA	NA	NA	5.45623e+06	5.5503e+06
2484	546.43	537.403	251.278				ION=[M+H]+			17758574	NA	NA	NA	NA	NA	NA	0	0	NA	NA	NA	5.4998e+06	5.7618e+06	5.83468e+06	4.04295e+06	4.1797e+06
2485	547.79	664.539	272.302				ION=[M+H]+			6.00547e+06	5.87724e+06	5.99569e+06	NA	4.7543e+06	3.75349e+06	3.30232e+06	0	0	1.21139e+07	NA	NA	387376	NA	NA	5.23676e+06	4.49335e+06
2486	547.58	650.524	263.539				ION=[M+H]+			17489138	3.87033e+06	1.57547e+07	4.05027e+06	2.19909e+06	2.26709e+06	1.59699e+06	0	0	2.74598e+07	8.06798e+06	3.07681e+07	NA	NA	NA	1.13892e+07	1.20573e+07
2487	549.24	705.575	274.585				ION=[M+H]+			8.06567e+06	9.9417e+06	1.06393e+07	9.35471e+06	NA	NA	NA	0	0	9.19508e+06	1.01102e+07	1.07626e+07	NA	NA	NA	1.8759e+06	2.25489e+06
2488	547.38	716.537	280.38				ION=[M+H]+			45244484	NA	NA	NA	NA	NA	NA	0	0	NA	NA	NA	1.43998e+07	1.46796e+07	1.43412e+07	1.41964e+07	1.43643e+07
2489	546.5	710.58	280.198				ION=[M+H]+			44526860	3.55403e+07	3.95188e+07	3.60205e+07	3.24303e+06	NA	2.0464e+06	0	0	2.25358e+07	3.74643e+07	2.96684e+07	NA	NA	NA	1.09784e+07	2.05063e+07
2490	547.07	875.597	305.165				ION=[M+H]+			5347579	6.82571e+06	7.05393e+06	6.23928e+06	NA	NA	NA	0	0	6.23536e+06	6.259e+06	7.2674e+06	NA	NA	NA	1.48465e+06	1.72031e+06
2491	548.83	496.376	232.653				ION=[M+NH4]+			512754208	NA	NA	NA	2.68135e+06	4.45848e+06	3.73616e+06	0	0	NA	NA	NA	1.68464e+08	1.66364e+08	1.70312e+08	1.17397e+08	1.22085e+08
2492	548.9	554.429	244.947				ION=[M+H]+			48634420	NA	NA	NA	951597	886683	1.31489e+06	0	0	NA	NA	NA	1.78352e+07	1.54317e+07	1.63162e+07	3.1451e+07	3.25909e+07
2493	549.3	938.596	309.678				ION=[M+NH4]+			224933312	2.61379e+08	2.84475e+08	2.55291e+08	199861	180421	NA	0	0	3.04087e+08	3.45695e+08	3.42427e+08	NA	NA	NA	7.80734e+07	8.14772e+07
2494	551.22	770.51	286.689	43.291	PG 18:2/18:2	C42H75O10P	ION=[M+NH4]+			58078712	7.1745e+07	7.6611e+07	8.29392e+07	NA	NA	NA	0	0	5.8505e+07	5.48188e+07	5.57542e+07	NA	NA	NA	1.67425e+07	1.69994e+07
2495	550.37	517.413	235.414				ION=[M+H]+			17612386	NA	NA	NA	1.84458e+07	1.6713e+07	1.38545e+07	0	0	NA	NA	NA	4.59138e+06	4.5317e+06	4.47588e+06	7.96184e+06	8.64875e+06
2496	548.82	896.574	309.235				ION=[M+H]+			9886722	1.11378e+07	5.90538e+06	9.76698e+06	NA	NA	NA	0	0	2.89292e+07	1.4237e+07	1.73934e+07	NA	NA	NA	1.79726e+06	2.0623e+06
2497	550.09	779.545	299.111				ION=[M+H]+			9937143	1.24636e+07	1.3108e+07	1.14074e+07	NA	NA	NA	0	0	6.47081e+06	1.23425e+07	1.57805e+07	NA	NA	NA	590300	647639
2498	550.08	575.466	249.758				ION=[M+H]+			36046524	2.18281e+06	NA	NA	1.30268e+07	9.99101e+06	7.49682e+06	0	0	7.5212e+06	NA	173267	2.9883e+06	3.17759e+06	2.79595e+06	1.10231e+07	1.05796e+07
2499	550.41	828.564	297.945				ION=[M+H]+			10990878	1.03061e+07	1.4229e+07	1.60301e+07	NA	NA	NA	0	0	5.94808e+06	1.16416e+07	1.29098e+07	NA	NA	NA	1.01703e+06	1.77044e+06
2500	550	837.599	298.914				ION=[M+H]+			183283248	2.12976e+08	2.41767e+08	1.98066e+08	NA	NA	NA	0	0	1.33601e+08	2.11022e+08	2.70216e+08	NA	NA	NA	1.11579e+07	1.25389e+07
2501	549.79	779.547	284.54	12.297	PC 36:5	C44H78NO8P	ION=[M+H]+			669188672	7.43202e+08	8.82719e+08	7.13541e+08	2.10394e+06	1.84993e+06	1.81964e+06	0	0	5.09127e+08	6.62429e+08	8.43452e+08	505725	405811	352121	1.24786e+08	1.30385e+08
2503	550.66	779.546	287.221	28.002	PC 36:5	C44H78NO8P	ION=[M+Na]+			93400624	1.07662e+08	1.23204e+08	9.94942e+07	509370	359888	NA	0	0	6.55173e+07	9.65706e+07	1.13675e+08	NA	NA	NA	1.53467e+07	1.54339e+07
2504	552.45	638.523	268.08				ION=[M+H]+			10732085	NA	NA	NA	4.29454e+06	3.9092e+06	2.4626e+06	0	0	NA	NA	NA	3.26331e+06	2.63066e+06	2.30676e+06	6.38273e+06	6.60931e+06
2505	550.49	464.387	235.506				ION=[M+H]+			27772598	NA	NA	NA	NA	NA	NA	0	0	NA	NA	NA	8.51617e+06	9.01086e+06	8.40989e+06	9.3051e+06	9.7967e+06
2506	551.11	598.496	259.261				ION=[M+H]+			30757654	3.55097e+07	4.05721e+07	3.54199e+07	NA	NA	1.20185e+06	0	0	1.82399e+07	2.66053e+07	2.48061e+07	541435	NA	NA	7.61282e+06	8.03174e+06
2508	550.62	640.503	264.953				ION=[M+H]+			12382996	NA	NA	1.56671e+06	NA	1.06293e+06	NA	0	0	NA	NA	NA	4.54109e+06	3.41425e+06	3.61704e+06	5.79645e+06	5.86333e+06
2509	550.63	630.485	261.599				ION=[M+H]+			111347472	NA	1.46877e+08	1.20068e+08	1.21294e+07	1.16788e+07	1.00679e+07	0	0	3.46747e+07	3.16399e+07	3.49735e+07	2.38829e+06	1.69366e+06	1.66504e+06	1.36451e+07	1.41143e+07
2512	552.98	706.549	278.661				ION=[M+H]+			51521044	6.42172e+07	6.79608e+07	7.15136e+07	1.55532e+06	6.73627e+06	1.40586e+06	0	518710	7.9832e+07	6.81415e+07	4.59396e+07	1.18797e+06	NA	NA	1.14887e+07	9.65233e+06
2513	551.26	792.491	280.862				ION=[M+H]+			12353270	1.60951e+07	1.62951e+07	1.69402e+07	NA	NA	NA	0	0	1.33228e+07	1.11567e+07	1.22215e+07	NA	NA	NA	4.30469e+06	4.16313e+06
2515	552.43	588.439	253.071				ION=[M+H]+			5072348	6.54734e+06	5.71723e+06	6.298e+06	NA	NA	NA	0	0	1.32182e+07	7.79558e+06	7.38288e+06	NA	NA	NA	2.8663e+06	2.93739e+06
2516	554.87	632.501	254.504				ION=[M+H-H2O]+			260769072	3.08432e+08	3.43978e+08	3.20057e+08	1.49842e+07	1.34439e+07	8.37529e+06	0	0	1.30658e+08	1.73708e+08	1.47768e+08	520188	NA	NA	7.10459e+07	7.08475e+07
2517	555.16	614.491	256.23				ION=[M+H-H2O]+			25419920	2.89271e+07	3.35311e+07	2.34728e+07	NA	NA	NA	0	0	1.5967e+07	1.63614e+07	1.51914e+07	NA	NA	NA	7.83476e+06	6.65938e+06
2518	553.12	648.496	267.268				ION=[M+NH4]+			103473712	1.14325e+08	1.36491e+08	1.40629e+08	NA	1.05953e+07	2.51509e+06	0	0	5.98971e+07	6.0294e+07	4.35325e+07	NA	NA	NA	2.55794e+07	2.21943e+07
2519	552.76	774.528	285.249				ION=[M+NH4]+			24891564	3.1524e+07	3.28342e+07	2.9323e+07	NA	NA	NA	0	0	3.47094e+07	3.05736e+07	3.54591e+07	NA	NA	NA	1.06794e+07	1.03847e+07
2520	555.02	652.527	268.094				ION=[M+Na]+			23532918	2.53485e+07	NA	NA	NA	NA	NA	0	0	NA	NA	NA	NA	NA	NA	7.37024e+06	6.50516e+06
2521	552.81	580.47	259.007				ION=[M+NH4]+			7.43447e+06	NA	NA	NA	2.92995e+06	3.94618e+06	1.96645e+06	0	0	NA	NA	NA	2.46234e+06	2.10643e+06	2.74914e+06	6.51138e+06	6.74803e+06
2523	553.58	612.476	260.005				ION=[M+H]+			57309200	7.5286e+07	3.81714e+07	7.98303e+07	NA	4.55571e+06	7.2791e+06	0	0	1.08862e+07	NA	2.00057e+07	NA	3.40239e+06	NA	9.73257e+06	9.03111e+06
2524	554.64	710.581	283.455				ION=[M+H]+			57617860	NA	NA	NA	NA	2.967e+06	NA	0	0	NA	NA	NA	NA	NA	NA	1.51664e+07	1.15421e+07
2525	553.46	492.429	237.891				ION=[M+H]+			8.33591e+06	NA	NA	NA	9.57848e+06	NA	5.84248e+06	0	0	NA	NA	NA	2.15036e+06	2.16308e+06	1.97725e+06	5.29583e+06	5.78532e+06
2526	553.61	434.376	217.803				ION=[M+H]+			6065144	NA	NA	NA	7.99202e+06	6.79772e+06	6.89654e+06	0	0	NA	NA	NA	1.5811e+06	1.74862e+06	1.70575e+06	4.68164e+06	5.03189e+06
2527	554.18	690.554	277.043				ION=[M+H]+			268669504	3.34204e+08	3.54399e+08	3.8399e+08	NA	NA	1.5831e+07	0	0	2.03136e+08	2.1643e+08	1.93298e+08	840392	1.49215e+06	NA	4.86371e+07	5.08089e+07
2528	555.15	631.489	261.982				ION=[M+H]+			18926182	1.77312e+07	2.49653e+07	2.36001e+07	6.29129e+06	5.81393e+06	4.57866e+06	0	0	6.89546e+06	1.42334e+07	1.38404e+07	720788	651364	897065	1.46498e+07	1.06412e+07
2530	552.9	703.515	278.291				ION=[M+H]+			8480830	2.96361e+06	4.95251e+06	NA	1.27086e+07	1.07228e+07	9.02688e+06	115056	0	2.33958e+06	2.90851e+06	NA	2.83484e+06	2.75162e+06	NA	5.23606e+06	5.79276e+06
2532	556.73	526.45	243.097				ION=[M+K]+			52474120	NA	NA	NA	NA	NA	NA	0	0	NA	NA	NA	2.36846e+06	1.70253e+07	973903	1.15655e+07	9.48653e+06
2533	555.95	574.459	255.602				ION=[M+NH4]+			11622540	1.28847e+07	1.53312e+07	1.59695e+07	NA	NA	NA	0	0	8.54833e+06	6.99786e+06	1.16523e+07	NA	NA	NA	3.73587e+06	3.78762e+06
2534	556.85	482.399	238.123				ION=[M+NH4]+			21243064	NA	NA	NA	NA	NA	NA	0	0	NA	NA	NA	6.69065e+06	6.89235e+06	6.96441e+06	5.71091e+06	9.28694e+06
2536	555.18	662.521	272.952				ION=[M+H]+			10809095	1.41997e+07	1.37875e+07	1.31282e+07	NA	1.46876e+06	NA	0	0	1.06397e+07	5.10536e+06	7.11301e+06	NA	340252	NA	2.9518e+06	3.1333e+06
2537	556.55	584.503	257.905				ION=[M+H]+			63826060	NA	NA	NA	NA	NA	NA	0	0	NA	NA	NA	NA	NA	136408	1.72555e+07	1.85725e+07
2538	556.84	434.376	226.122				ION=[M+H]+			7958625	NA	NA	NA	1.05945e+07	9.15839e+06	7.24738e+06	0	0	NA	NA	NA	2.49958e+06	2.52979e+06	2.35924e+06	5.27385e+06	5.06113e+06
2539	556.9	492.429	248.546				ION=[M+H]+			13773279	NA	NA	NA	1.56166e+07	1.34174e+07	1.04076e+07	0	0	NA	NA	NA	3.3809e+06	3.40906e+06	3.3771e+06	7.71565e+06	7.67018e+06
2540	556.33	715.559	284.656				ION=[M+H]+			4.11824e+06	5.41005e+06	3.93699e+06	4.6044e+06	NA	NA	NA	0	0	4.1402e+06	4.28329e+06	4.74822e+06	NA	NA	NA	1.24363e+06	1.35269e+06
2542	556.93	484.377	239.28				ION=[M+NH4]+			185040496	NA	NA	NA	NA	NA	NA	0	0	NA	NA	NA	3.59617e+07	6.00367e+07	5.21133e+07	4.33799e+07	4.49479e+07
2543	557.47	804.562	296.951				ION=[M+H]+			6154913	8.08559e+06	5.87631e+06	5.01651e+06	NA	NA	NA	0	0	6.62559e+06	6.25377e+06	9.35113e+06	NA	NA	NA	1.4315e+06	884899
2544	559.76	630.486	258.263				ION=[M+Na]+			191982400	2.30333e+08	2.53242e+08	2.19719e+08	5.23434e+07	2.80094e+07	1.91482e+07	0	0	1.38322e+08	1.30504e+08	7.95017e+07	2.9361e+06	3.38102e+06	2.77931e+06	7.08959e+07	6.88574e+07
2545	558.13	746.51	286.091				ION=[M+H]+			25598994	3.05789e+07	3.37673e+07	2.92708e+07	NA	NA	NA	0	0	3.15488e+07	3.62253e+07	4.32069e+07	NA	NA	NA	7.61041e+06	9.06515e+06
2546	558.24	496.376	231.543				ION=[M+NH4]+			89555896	NA	NA	NA	NA	NA	NA	0	0	NA	NA	NA	2.79531e+07	2.90566e+07	2.88819e+07	1.95574e+07	2.46834e+07
2547	558.25	728.499	279.857				ION=[M+H-H2O]+			26276532	2.7885e+07	3.46611e+07	2.8184e+07	NA	NA	282610	0	0	2.87894e+07	3.56042e+07	3.60712e+07	NA	NA	NA	7.83399e+06	6.86004e+06
2548	559.57	578.491	255.826				ION=[M+H]+			10335146	1.03534e+07	9.90645e+06	1.08171e+07	NA	NA	759435	0	0	1.67024e+07	1.315e+07	1.60551e+07	NA	NA	NA	5.16444e+06	5.19847e+06
2549	559.35	688.564	278.021				ION=[M+H-H2O]+			14958840	1.8244e+07	1.9732e+07	2.05857e+07	NA	NA	NA	0	0	8.81774e+06	8.7033e+06	5.39226e+06	NA	NA	NA	2.4626e+06	2.68551e+06
2550	558.32	790.473	283.245				ION=[M+H]+			4.65619e+06	5.54552e+06	5.68477e+06	4.3677e+06	NA	NA	NA	0	0	7.33433e+06	7.156e+06	6.72019e+06	NA	NA	NA	1.86917e+06	2.33967e+06
2551	559.43	688.539	272.729				ION=[M+H]+			612992512	7.79949e+08	8.08592e+08	3.83366e+08	4.73376e+07	7.57303e+07	2.85324e+07	0	0	8.96091e+07	4.65776e+08	3.8064e+08	6.17007e+06	6.64267e+06	6.83432e+06	1.04834e+08	3.16258e+07
2553	558.63	554.429	245.227				ION=[M+H]+			10091216	NA	NA	NA	NA	NA	NA	0	0	NA	NA	NA	3.70065e+06	2.96767e+06	3.62958e+06	3.72234e+06	3.37539e+06
2555	557.8	710.536	283.916	73.747	SM 35:4;O2	C40H75N2O6P	ION=[M+H]+			5792968	NA	7.64144e+06	3.85215e+06	4.07381e+06	3.35316e+06	2.9541e+06	0	0	NA	NA	NA	713140	839832	1.21044e+06	1.31182e+06	2.77094e+06
2556	558.14	600.471	251.901				ION=[M+H]+			46172776	2.16223e+06	1.91018e+06	2.0824e+06	NA	NA	NA	0	0	4.69966e+06	7.19776e+06	4.66344e+06	1.69325e+07	7.41272e+06	7.49219e+06	5.85941e+06	2.37917e+06
2557	561.01	412.37	221.606				ION=[M+H]+			206582000	2.00977e+08	2.20548e+08	1.97254e+08	1.07892e+07	9.57239e+06	7.35552e+06	0	0	3.11476e+08	2.65923e+08	2.24869e+08	1.70296e+06	1.64362e+06	1.66754e+06	1.36237e+08	1.34036e+08
2558	560.75	522.392	237.111				ION=[M+NH4]+			316496768	NA	NA	NA	1.15741e+06	NA	NA	0	0	NA	NA	NA	9.88485e+07	1.02688e+08	9.63975e+07	7.32219e+07	7.50991e+07
2559	560.78	737.499	272.036	11.684	PE 36:5	C41H72NO8P	ION=[M+H]+			67022800	8.20453e+07	8.8409e+07	7.89452e+07	1.72719e+06	2.24611e+06	2.64231e+06	0	0	6.53707e+07	7.24821e+07	9.34918e+07	612933	1.62632e+06	332910	1.75672e+07	1.84102e+07
2561	560.63	781.462	276.468				ION=[M+H]+			2150121	2.82457e+06	2.75119e+06	2.35262e+06	414046	NA	NA	0	0	2.56936e+06	2.38222e+06	3.12917e+06	NA	NA	NA	1.12004e+06	1.01385e+06
2564	561.13	580.445	249.189				ION=[M+H]+			41380092	NA	NA	NA	NA	NA	NA	0	0	NA	NA	1.73443e+06	1.45737e+07	1.34258e+07	1.43109e+07	3.65987e+07	3.46363e+07
2565	561.04	785.565	290.813				ION=[M+H]+			3.10055e+06	3.4668e+06	3.48906e+06	4.52212e+06	NA	NA	NA	0	0	4.36398e+06	3.77662e+06	4.97664e+06	NA	NA	NA	1.17856e+06	1.67691e+06
2566	562.2	546.439	246.487				ION=[M+H]+			5112348	3.8549e+06	6.74364e+06	5.6783e+06	3.50992e+06	3.35642e+06	2.25256e+06	0	190777	9.22435e+06	5.71218e+06	8.27228e+06	NA	NA	883117	2.56531e+06	2.77276e+06
2568	562.17	410.354	213.183				ION=[M+H]+			7.82631e+06	4.09696e+06	3.42011e+06	3.11988e+06	2.82544e+06	3.05739e+06	2.76197e+06	0	0	5.38047e+06	5.24142e+06	4.65084e+06	525620	481285	528880	3.95306e+06	4.23129e+06
2570	562.62	534.465	250.957				ION=[M+H]+			68929224	2.5552e+07	3e+07	2.69616e+07	NA	NA	NA	0	0	8.41891e+07	9.60225e+07	5.76309e+07	NA	NA	273561	2.60381e+07	2.74371e+07
2571	562.74	615.504	259.353				ION=[M+H]+			13887348	1.24132e+07	NA	NA	NA	NA	NA	0	0	NA	NA	NA	4.33466e+06	4.50577e+06	4.4821e+06	2.56574e+07	4.62878e+06
2574	563.85	589.434	246.257				ION=[M+H]+			21412592	NA	NA	NA	NA	NA	NA	0	0	NA	NA	NA	6.29038e+06	6.94735e+06	6.36323e+06	5.27689e+06	5.76362e+06
2577	564.02	630.46	257.72				ION=[M+H]+			5.02337e+06	NA	NA	NA	NA	NA	NA	0	0	NA	NA	NA	1.78557e+06	1.54877e+06	1.85755e+06	9.58041e+06	3.87445e+06
2579	564.25	620.462	257.464				ION=[M+H]+			12733983	NA	NA	NA	NA	NA	NA	0	0	NA	NA	NA	3.60023e+06	4.13156e+06	3.94762e+06	4.69006e+06	4.15692e+06
2580	564.57	484.377	235.803				ION=[M+NH4]+			180574704	NA	NA	NA	2.83633e+06	2.92653e+06	NA	0	0	NA	NA	NA	5.78769e+07	5.85877e+07	5.56155e+07	4.02237e+07	4.25199e+07
2581	564.82	482.424	235.075				ION=[M+H]+			345959872	NA	NA	NA	NA	NA	NA	0	0	NA	NA	NA	NA	3.75172e+06	566094	4.33413e+07	4.21717e+07
2582	565.24	428.365	218.129				ION=[M+H]+			11465576	NA	NA	NA	2.79187e+06	5.52168e+06	1.94283e+06	0	0	1.06397e+07	1.16511e+07	8.06242e+06	1.48029e+06	878610	1.32975e+06	1.7304e+06	4.69382e+06
2583	564.81	540.477	248.827				ION=[M+H]+			678279680	NA	NA	NA	NA	NA	NA	0	0	NA	NA	1.49449e+06	582370	613896	1.25179e+06	2.14406e+08	2.33304e+08
2584	565.49	767.546	284.238	41.625	PC 35:4	C43H78NO8P	ION=[M+H]+			19720142	2.22967e+07	2.60126e+07	2.08925e+07	NA	NA	NA	0	0	1.48093e+07	2.09881e+07	2.25081e+07	NA	NA	NA	3.60673e+06	3.23398e+06
2585	565.27	552.476	253.05				ION=[M+Na]+			47977308	5.04584e+07	6.32863e+07	6.12295e+07	NA	NA	NA	0	0	2.42639e+07	4.75324e+07	3.08455e+07	NA	NA	NA	1.00069e+07	1.0718e+07
2586	564.68	656.534	267.245				ION=[M+H]+			16290268	NA	NA	NA	NA	NA	363820	0	0	NA	NA	NA	5.05164e+06	5.2854e+06	5.65568e+06	9.59701e+06	9.39118e+06
2587	565.07	807.562	293.2				ION=[M+H]+			11859021	4.03911e+06	1.56431e+07	2.33227e+06	5.66536e+06	NA	1.17132e+07	0	0	2.58941e+06	4.42041e+06	2.10533e+06	580099	NA	NA	2.65707e+06	2.3859e+06
2588	565.13	664.538	273.109				ION=[M+H]+			6559800	8.61748e+06	7.02385e+06	6.45055e+06	6.91292e+06	4.73899e+06	3.46349e+06	0	0	NA	NA	NA	869292	1.03255e+06	419111	3.97542e+06	3.53552e+06
2589	565.21	671.518	261.086				ION=[M+H]+			19819136	8.54231e+06	9.08544e+06	NA	NA	NA	NA	0	0	NA	NA	NA	NA	NA	NA	4.62185e+07	8.61399e+06
2590	565.27	610.526	266.488				ION=[M+H]+			29560254	1.40306e+07	1.25225e+07	1.45454e+07	786997	NA	NA	0	0	3.20748e+07	4.54305e+07	2.89698e+07	NA	NA	NA	8.2825e+06	7.13612e+06
2591	565.28	708.564	280.348				ION=[M+H]+			9022868	9.38991e+06	1.1902e+07	1.30088e+07	2.25481e+06	1.37946e+06	1.77556e+06	0	0	NA	NA	7.84106e+06	NA	NA	NA	3.11706e+06	5.2574e+06
2592	565.79	856.508	292.257				ION=[M+H]+			14564466	1.79005e+07	1.83843e+07	2.08761e+07	725937	1.2154e+06	475104	0	0	3.32117e+07	2.19606e+07	2.56228e+07	NA	73976.3	NA	1.20431e+07	1.25037e+07
2593	566.76	668.534	273.895				ION=[M+H]+			5491706	NA	5.18954e+06	3.68145e+06	NA	NA	NA	0	0	NA	NA	NA	1.60613e+06	1.78179e+06	1.67238e+06	4.36144e+06	4.02677e+06
2594	565.59	691.515	278.974	29.109	PC 29:0	C37H74NO8P	ION=[M+H]+			19501360	7.80434e+06	9.05395e+06	9.07534e+06	1.24027e+07	9.9746e+06	9.52722e+06	0	0	9.49966e+06	1.23528e+07	1.06963e+07	3.28992e+06	2.71906e+06	2.17872e+06	1.09495e+07	4.64172e+06
2595	565.76	713.544	284.099	4.088	HexCer 18:2;O2/16:0;O	C40H75NO9	ION=[M+H]+			858263808	1.12748e+09	7.12856e+08	9.52276e+08	2.10181e+06	NA	1.98262e+06	0	0	5.17783e+08	1.00853e+09	1.03014e+09	NA	NA	NA	1.41961e+08	1.51147e+08
2596	565.99	834.526	296.088	23.516	PI 34:2	C43H79O13P	ION=[M+NH4]+			79471112	1.00993e+08	9.45284e+07	1.15908e+08	2.45738e+06	1.96345e+06	1.80802e+06	0	0	9.66566e+07	1.18662e+08	1.11788e+08	197396	335364	458923	3.32899e+07	3.74608e+07
2597	566.07	628.528	268.736				ION=[M+Na]+			118072320	NA	NA	1.49372e+07	2.06836e+06	1.60869e+06	1.12725e+06	0	0	9.4196e+06	8.45805e+06	8.38891e+06	NA	NA	NA	1.72948e+07	1.8559e+07
2598	566.87	630.487	259.383				ION=[M+NH4]+			67530520	7.62779e+07	8.90788e+07	7.80658e+07	NA	NA	NA	0	0	2.92896e+07	5.2859e+07	3.97965e+07	NA	NA	NA	9.82151e+06	9.01919e+06
2599	565.64	551.491	256.243				ION=[M+H-H2O]+			63364616	3.72082e+07	8.35836e+07	4.99897e+07	NA	NA	NA	0	0	7.11147e+07	1.6611e+07	NA	NA	NA	NA	1.00947e+07	9.89283e+06
2600	566.51	626.487	261.779				ION=[M+H]+			29079734	NA	NA	NA	1.61514e+06	NA	NA	0	0	NA	NA	NA	9.08649e+06	9.43497e+06	1.00396e+07	1.85886e+07	2.20841e+07
2601	566.23	686.581	280.176				ION=[M+H]+			60103492	2.6206e+06	2.71299e+06	2.84264e+06	1.40791e+06	865131	528787	0	0	2.51915e+06	4.34069e+06	3.93459e+06	NA	NA	NA	1.82847e+07	2.03778e+07
2602	567.77	676.532	271.939				ION=[M+H]+			21518452	4.45583e+06	5.93323e+06	7.34649e+06	NA	1.56864e+06	1.03956e+06	0	0	NA	5.90049e+06	NA	NA	NA	NA	1.56253e+07	5.24725e+06
2604	566.57	787.583	294.995				ION=[M+H]+			40135972	5.27258e+07	4.1438e+07	3.92468e+07	1.31597e+06	1.05833e+06	666023	0	0	2.2049e+07	5.11413e+07	4.73369e+07	399786	420363	144182	3.86533e+06	5.01155e+06
2605	567.46	713.499	269.716				ION=[M+H]+			425556160	4.16184e+08	4.57231e+08	6.20669e+08	NA	1.55378e+07	NA	0	0	7.0373e+08	4.9945e+08	4.29573e+08	NA	1.17722e+06	777308	1.88421e+08	2.22141e+08
2606	565.94	905.607	306.17				ION=[M+H]+			4.53642e+06	5.45231e+06	5.74371e+06	3.8485e+06	NA	NA	NA	0	0	3.88734e+06	6.97192e+06	5.88388e+06	NA	NA	NA	1.28911e+06	1.36883e+06
2607	565.83	771.598	295.964				ION=[M+H]+			509512224	5.77965e+08	5.49203e+08	6.04395e+08	NA	NA	NA	0	0	3.62646e+08	7.83058e+08	6.76405e+08	NA	NA	NA	2.15169e+07	2.75321e+07
2608	566.02	574.496	296.816				ION=[M+H]+			6035038	7.92811e+06	6.96095e+06	8.53195e+06	NA	NA	NA	0	0	6.09144e+06	8.65094e+06	8.87023e+06	NA	NA	NA	1.82083e+06	2.01659e+06
2609	565.91	741.531	281.706	10.774	PC 33:3	C41H76NO8P	ION=[M+H]+			20022372	2.22053e+07	2.64113e+07	2.02341e+07	NA	501320	NA	0	0	1.36119e+07	2.03028e+07	2.39882e+07	NA	NA	NA	4.88839e+06	4.05438e+06
2610	566.83	688.539	273.742				ION=[M+H]+			189828400	2.36425e+08	2.50401e+08	2.24745e+08	NA	NA	NA	0	0	1.40802e+08	1.53426e+08	1.58621e+08	NA	NA	NA	4.31571e+07	4.161e+07
2611	566.22	729.53	280.512	34.882	PC 32:2	C40H76NO8P	ION=[M+H]+			90204920	1.185e+08	1.17498e+08	9.05173e+07	1.16672e+07	1.04486e+07	1.03366e+07	0	214131	5.85358e+07	1.17033e+08	1.10097e+08	2.6987e+06	2.74582e+06	2.26359e+06	1.69318e+07	1.80623e+07
2612	565.71	751.501	284.378				ION=[M+H]+			51241776	5.37068e+07	2.81556e+07	NA	NA	NA	NA	0	0	1.54056e+08	3.05371e+07	7.25381e+07	NA	NA	NA	5.3227e+07	5.65475e+07
2614	565.54	735.526	283.885				ION=[M+H]+			169632608	2.22843e+08	9.45192e+07	1.53839e+08	NA	NA	NA	0	0	4.53622e+08	2.47743e+08	2.54911e+08	NA	NA	NA	1.45842e+08	1.39409e+08
2615	565.81	872.48	294.052				ION=[M+H]+			3.10896e+06	3.80141e+06	4.10099e+06	4.26844e+06	NA	NA	NA	0	0	6.17931e+06	4.46178e+06	5.27189e+06	NA	NA	NA	2.43648e+06	1.90857e+06
2616	566.88	724.559	282.6				ION=[M+H]+			6.31883e+06	NA	NA	NA	3.9574e+06	2.77443e+06	7.98556e+06	2335175	0	5.9455e+06	NA	NA	NA	NA	NA	1.20762e+07	8.1981e+06
2618	565.65	551.491	285.936				ION=[M+H]+			13694673	1.55353e+07	1.5308e+07	1.99735e+07	NA	NA	NA	0	0	1.90685e+07	2.1033e+07	1.15705e+07	NA	NA	NA	1.86895e+06	2.43017e+06
2621	565.73	710.58	280.799				ION=[M+H]+			12836478	4.09941e+06	4.77953e+06	2.77776e+06	2.13084e+06	1.53779e+06	1.06362e+06	0	0	7.84786e+06	6.47304e+06	5.92476e+06	NA	NA	NA	6.23818e+06	7.30557e+06
2625	566.13	910.565	304.021				ION=[M+H]+			3.24369e+06	NA	3.50502e+06	1.73149e+06	NA	NA	NA	0	0	4.8201e+06	4.98515e+06	4.89283e+06	NA	NA	NA	1.18381e+06	1.01493e+06
2626	566.32	592.508	259.533				ION=[M+H-H2O]+			62549104	7.27945e+07	8.25078e+07	8.40639e+07	1.15121e+06	1.6324e+06	990017	0	0	9.09835e+07	8.64989e+07	8.38509e+07	195664	261976	262766	2.33277e+07	2.53772e+07
2627	567.52	652.468	257.146				ION=[M+H]+			15235857	1.23382e+07	1.99818e+07	1.91716e+07	NA	NA	NA	0	0	3.66554e+07	1.63242e+07	2.6804e+07	NA	NA	NA	1.4161e+07	1.42281e+07
2628	567.26	696.472	268.435				ION=[M+H]+			97644712	2.2254e+07	8.21286e+07	1.42414e+08	NA	NA	NA	0	0	1.18542e+08	7.73003e+07	7.06293e+07	NA	NA	NA	3.24219e+07	3.72989e+07
2631	567.11	598.496	259.451				ION=[M+H]+			43837236	1.07196e+07	5.78252e+07	4.70454e+07	1.69414e+06	1.54075e+06	1.63984e+06	0	0	4.09077e+07	4.34593e+07	5.01921e+07	2.70614e+06	640204	2.60687e+06	1.05439e+07	1.07162e+07
2632	566.7	754.526	284.117				ION=[M+H]+			75885592	9.96894e+07	9.31305e+07	7.92195e+07	NA	NA	NA	0	0	3.0927e+07	7.25364e+07	5.11437e+07	NA	NA	NA	1.14845e+07	1.1246e+07
2634	566.37	596.441	248.121				ION=[M+H]+			22694624	2.80918e+07	2.92153e+07	3.30999e+07	NA	NA	NA	0	0	2.841e+07	2.3095e+07	2.37808e+07	NA	NA	NA	7.55972e+06	1.43818e+07
2635	568.11	696.472	268.778				ION=[M+Na]+			56458896	3.11638e+07	4.38405e+07	5.6068e+07	NA	NA	3.98119e+06	0	0	1.0417e+08	4.85827e+07	9.93264e+07	NA	NA	NA	3.7489e+07	3.89215e+07
2636	567.18	508.412	242.292	53.714	DG 10:0_18:2	C31H56O5	ION=[M+NH4]+			25120070	NA	NA	NA	2.89513e+06	NA	1.93738e+06	0	0	NA	NA	NA	7.77852e+06	8.15025e+06	7.97858e+06	6.19796e+06	6.88392e+06
2637	568.61	661.567	276.801				ION=[M+H]+			10602679	1.39285e+07	1.2081e+07	1.09849e+07	109650	NA	NA	0	0	6.45256e+06	3.45923e+06	7.55776e+06	NA	NA	NA	2.88475e+06	1.45786e+06
2638	566.39	706.549	278.561				ION=[M+H]+			19778012	2.5982e+07	1.36201e+07	2.01296e+07	NA	4.34065e+06	3.33975e+06	0	0	1.81432e+07	1.28352e+07	1.84113e+07	NA	NA	NA	4.33894e+06	8.73797e+06
2642	566.88	632.513	266.457				ION=[M+H]+			366138528	4.74133e+08	4.82969e+08	2.02627e+08	NA	NA	NA	0	0	8.54624e+07	2.98278e+08	1.57375e+08	NA	NA	NA	4.04845e+07	3.73147e+07
2643	567.33	546.439	242.005				ION=[M+H]+			4504332	2.6625e+06	3.95817e+06	4.14144e+06	3.57427e+06	3.54649e+06	2.7051e+06	0	0	8.70946e+06	4.16795e+06	7.92433e+06	1.1207e+06	1.00867e+06	NA	3.34249e+06	3.47372e+06
2645	567.08	812.579	297.355				ION=[M+H]+			57772660	7.18763e+07	6.54915e+07	8.42608e+07	NA	NA	NA	0	0	1.6604e+07	5.01718e+07	3.07699e+07	NA	NA	NA	3.55665e+06	6.53185e+06
2646	568.68	785.566	289.009				ION=[M+H]+			7.90814e+06	8.82719e+06	7.76022e+06	1.12723e+07	NA	NA	NA	0	0	1.43098e+07	1.21539e+07	1.23643e+07	NA	NA	NA	5.03518e+06	6.11125e+06
2648	567.38	692.562	275.667				ION=[M+H]+			8807408	1.15701e+07	1.09664e+07	1.2331e+07	NA	NA	NA	0	0	6.89984e+06	7.60497e+06	6.6165e+06	NA	NA	NA	1.97458e+06	1.58969e+06
2649	567.3	591.486	252.458				ION=[M+H]+			137834912	1.46837e+08	1.81816e+08	1.85092e+08	NA	NA	NA	0	0	3.06754e+07	1.0339e+08	5.96022e+07	NA	NA	NA	2.56007e+07	2.67436e+07
2650	568.72	666.555	274.467				ION=[M+H]+			10805039	NA	1.42528e+07	1.21193e+07	2.97085e+06	2.44885e+06	2.19491e+06	0	0	NA	1.26574e+07	NA	NA	NA	NA	4.64596e+06	4.33133e+06
2651	568.34	638.524	267.536				ION=[M+H]+			9499879	5.07172e+06	5.83526e+06	3.30771e+06	6.14914e+06	5.02402e+06	3.44407e+06	0	0	2.34917e+06	NA	3.96769e+06	873295	879923	1.27996e+06	6.58483e+06	7.40554e+06
2652	568.21	562.434	243.614				ION=[M+H]+			5691078	3.74826e+06	7.50704e+06	6.20101e+06	1.82478e+06	1.57786e+06	2.33935e+06	0	282151	7.55743e+06	NA	3.64229e+06	402794	430428	NA	4.14701e+06	3.9128e+06
2653	568.46	513.44	236.282				ION=[M+H]+			4.27645e+06	5.61789e+06	2.94145e+06	4.54264e+06	NA	NA	NA	0	0	3.90962e+06	3.08539e+06	3.43408e+06	NA	NA	NA	790048	724543
2654	568.45	740.437	270.611				ION=[M+H]+			15836216	NA	7.59879e+06	1.11806e+07	NA	NA	NA	0	0	3.71881e+07	NA	2.78602e+07	NA	NA	NA	1.55176e+07	1.19692e+07
2656	569.05	680.534	276.568				ION=[M+H]+			10417197	3.52501e+06	4.68347e+06	NA	2.47906e+06	1.71585e+06	1.528e+06	0	0	NA	NA	NA	NA	NA	3.8521e+06	1.64183e+07	1.80586e+07
2657	568.97	726.508	276.956				ION=[M+H]+			6636944	8.43216e+06	8.75472e+06	5.25019e+06	NA	NA	NA	0	0	NA	NA	NA	NA	NA	NA	2.14327e+06	2.31586e+06
2658	569.86	713.543	282.814	9.948	HexCer 18:2;O2/16:0;O	C40H75NO9	ION=[M+H]+			790652288	NA	1.04294e+09	4.76543e+08	NA	NA	NA	257987	0	4.37967e+08	NA	NA	NA	NA	NA	1.13577e+08	1.30536e+08
2659	569.41	522.392	236.219				ION=[M+NH4]+			118477608	NA	NA	NA	NA	NA	NA	0	0	NA	NA	NA	4.34481e+07	3.39203e+07	3.35788e+07	2.44706e+07	2.485e+07
2660	570.55	551.491	255.797				ION=[M+H-H2O]+			43993664	3.19558e+07	NA	2.01722e+07	NA	NA	NA	0	0	NA	1.6499e+07	7.73967e+07	NA	NA	NA	7.93659e+06	7.99637e+06
2662	570.83	636.544	268.916				ION=[M+H]+			52158920	3.18207e+07	2.11085e+07	2.40397e+07	NA	2.38094e+06	NA	0	0	6.14776e+07	8.01619e+07	4.54331e+07	NA	NA	NA	1.47678e+07	1.41081e+07
2663	571.06	771.597	295.918				ION=[M+H]+			314544768	4.13211e+08	2.07241e+08	2.07456e+08	NA	NA	NA	0	0	NA	NA	NA	NA	NA	NA	1.16506e+07	1.24576e+07
2664	569.87	640.503	266.546				ION=[M+H]+			26387814	NA	NA	NA	NA	NA	NA	0	0	NA	NA	NA	7.27341e+06	8.56157e+06	8.73844e+06	1.23559e+07	1.48927e+07
2665	570.16	595.517	257.762				ION=[M+H]+			15876733	NA	NA	NA	NA	NA	NA	0	0	3.14664e+07	7.43942e+06	4.23024e+06	NA	NA	NA	2.42638e+06	3.83029e+06
2666	570.56	654.483	263.295				ION=[M+H]+			23837948	2.03461e+07	3.14444e+07	2.84314e+07	NA	NA	NA	0	0	1.15582e+07	1.08869e+07	1.34649e+07	NA	NA	NA	6.55513e+06	7.1496e+06
2667	572.35	713.544	283.507				ION=[M+Na]+			384852832	4.09384e+08	4.91686e+08	4.65916e+08	NA	NA	NA	0	0	4.7914e+08	5.49361e+08	6.7706e+08	NA	NA	NA	8.08341e+07	8.0922e+07
2668	572.99	446.376	226.643				ION=[M+H]+			228774064	NA	NA	NA	2.90031e+08	2.59864e+08	2.09484e+08	0	0	2.43177e+06	1.76725e+06	NA	5.78446e+07	6.14125e+07	5.8416e+07	1.07126e+08	1.16193e+08
2674	572.7	404.365	217.285				ION=[M+H]+			15712104	1.90253e+07	2.07257e+07	2.23511e+07	NA	NA	294802	0	0	2.41683e+07	2.24646e+07	2.09776e+07	NA	NA	NA	9.04702e+06	1.07636e+07
2676	572.76	504.429	244.825				ION=[M+H]+			30180904	NA	NA	NA	3.32727e+07	2.96455e+07	2.34765e+07	0	0	NA	NA	NA	5.38679e+06	5.68996e+06	5.47417e+06	2.44179e+07	2.5923e+07
2677	572.44	798.526	284.973				ION=[M+H]+			7089108	4.65546e+06	9.35116e+06	9.31684e+06	NA	NA	NA	0	0	7.16697e+06	7.28247e+06	8.86636e+06	NA	NA	NA	740922	827187
2678	571.27	578.491	253.359				ION=[M+H-H2O]+			141567200	2.72295e+07	2.69687e+07	2.82624e+07	305363	373569	NA	0	0	1.00903e+08	1.02665e+08	6.86079e+07	NA	NA	NA	4.29872e+07	4.53445e+07
2679	571.07	613.528	264.139				ION=[M+H]+			8245050	1.08314e+07	9.4473e+06	9.05705e+06	NA	NA	NA	0	0	1.03698e+07	1.22851e+07	1.14479e+07	NA	NA	NA	3.33549e+06	3.58875e+06
2680	571.14	678.518	272.732				ION=[M+H]+			21537994	NA	NA	NA	1.09263e+06	1.15005e+06	NA	0	0	NA	NA	NA	6.8429e+06	6.02864e+06	7.96438e+06	1.06968e+07	1.18073e+07
2681	572.02	622.455	255.903				ION=[M+H]+			9020853	1.73137e+06	2.91773e+06	3.35435e+06	1.29514e+06	1.72211e+06	1.40569e+06	0	0	7.83095e+06	6.21924e+06	5.05704e+06	NA	NA	NA	7.67181e+06	7.8837e+06
2682	571.91	604.468	257.198				ION=[M+H]+			5.30193e+06	3.54223e+06	NA	NA	7.15107e+06	3.52366e+06	2.89753e+06	0	0	NA	NA	NA	NA	909360	762570	4.26896e+06	3.20866e+06
2684	571.71	565.471	254.36				ION=[M+H]+			7.5411e+06	8.88824e+06	9.94738e+06	9.58895e+06	NA	2.25271e+06	NA	0	0	6.71055e+06	7.07926e+06	3.13227e+06	NA	103926	NA	1.71682e+06	1.5906e+06
2685	571.52	590.428	250.899				ION=[M+H]+			29567442	3.53819e+06	3.57598e+06	2.94863e+06	NA	NA	NA	0	0	NA	5.04061e+06	3.97216e+06	NA	9.5932e+06	NA	6.87256e+06	1.39485e+07
2687	572.18	814.499	286.354				ION=[M+H]+			3.25347e+06	2.63505e+06	4.29093e+06	4.69288e+06	NA	NA	NA	0	0	5.89284e+06	5.00019e+06	5.12238e+06	NA	NA	NA	871047	1.1636e+06
2688	572.25	635.557	271.285				ION=[M+H]+			10309888	1.35439e+07	1.07775e+07	1.04856e+07	NA	NA	NA	0	0	6.72265e+06	1.04775e+07	9.52635e+06	NA	NA	NA	1.13127e+06	1.3796e+06
2689	574.01	610.524	261.804				ION=[M+H]+			9024317	9.00723e+06	9.91892e+06	7.44718e+06	NA	NA	NA	0	0	1.6741e+07	1.28129e+07	1.58762e+07	NA	NA	NA	2.0181e+06	2.87899e+06
2692	574.96	608.501	257.364				ION=[M+Na]+			55557324	5.46809e+07	7.3285e+07	7.57385e+07	1.88722e+07	1.66456e+07	NA	0	0	5.41554e+07	5.56883e+07	6.91379e+07	NA	NA	NA	1.08678e+07	9.90134e+06
2693	574.85	577.505	255.818	NA	Cer 18:2;O2/18:1;O	C36H67NO4	ION=[M+H]+			6.92944e+06	8.03195e+06	9.14054e+06	9.64007e+06	NA	NA	NA	0	0	7.27643e+06	9.50498e+06	8.48973e+06	NA	NA	NA	2.94046e+06	2.67037e+06
2694	574.62	668.478	265.735				ION=[M+Na]+			7.57324e+06	4.86731e+06	7.36222e+06	9.13938e+06	NA	NA	NA	0	0	1.25271e+07	1.00086e+07	1.33234e+07	NA	NA	NA	1.85459e+06	2.89695e+06
2695	574.54	569.503	252.311				ION=[M+H]+			4398320	3.53496e+06	3.94637e+06	3.13543e+06	NA	NA	NA	0	0	6.72338e+06	6.75968e+06	5.72932e+06	NA	NA	NA	1.54265e+06	1.54423e+06
2696	575.9	548.408	241.511				ION=[M+NH4]+			341788832	NA	NA	NA	710301	751194	783852	0	0	NA	NA	NA	1.07828e+08	1.10894e+08	1.04455e+08	7.16504e+07	7.5035e+07
2698	575.52	606.461	253.76				ION=[M+H]+			49616916	NA	NA	NA	NA	NA	NA	0	0	NA	NA	NA	1.44113e+07	1.60983e+07	1.44715e+07	2.46474e+07	2.46451e+07
2699	574.86	654.518	268.163				ION=[M+H]+			85220648	NA	NA	NA	3.93453e+06	NA	NA	0	0	NA	NA	NA	2.67841e+07	2.765e+07	2.68815e+07	4.18812e+07	4.60429e+07
2700	575.2	444.361	224.237				ION=[M+H]+			3.9137e+06	NA	1.21419e+06	NA	1.01203e+06	4.52953e+06	2.31397e+06	0	0	NA	6.01488e+06	3.99359e+06	1.36466e+06	832379	732750	1.86937e+06	1.74837e+06
2702	575.54	666.554	273.435				ION=[M+H]+			40376052	5.30412e+07	3.75061e+07	4.5438e+07	NA	NA	NA	0	0	3.48113e+07	3.04303e+07	4.18338e+07	NA	NA	NA	4.71918e+06	5.63719e+06
2703	577.85	434.376	225.463				ION=[M+H]+			261719856	NA	NA	NA	3.43035e+08	2.84651e+08	2.2252e+08	0	0	NA	NA	NA	6.76513e+07	6.69405e+07	6.41714e+07	1.29935e+08	1.37839e+08
2704	577.98	492.429	246.224				ION=[M+H]+			243771056	NA	NA	NA	3.23333e+08	2.91386e+08	2.34315e+08	0	0	NA	NA	NA	6.10743e+07	6.32431e+07	6.202e+07	1.69356e+08	1.69168e+08
2706	576.84	807.562	293.789				ION=[M+H]+			7.01849e+06	2.70492e+06	6.82146e+06	NA	5.3978e+06	NA	1.37793e+07	0	0	NA	2.78091e+06	NA	803150	788181	572372	1.69154e+06	2.00924e+06
2707	576.92	572.48	256.407				ION=[M+H]+			5.53551e+06	7.08257e+06	5.30584e+06	8.07348e+06	NA	NA	NA	0	0	5.61558e+06	6.70395e+06	7.53794e+06	807118	682197	650151	2.53562e+06	2.32616e+06
2708	577.27	676.525	272.51				ION=[M+H]+			31874300	9.41859e+06	8.93188e+06	9.54672e+06	1.44353e+06	1.70828e+06	1.67065e+06	0	0	NA	1.03848e+07	NA	356691	369513	434965	9.45622e+06	1.14179e+07
2709	577.48	730.553	283.082				ION=[M+H]+			41019472	NA	NA	NA	NA	NA	NA	149172	0	NA	NA	NA	1.33912e+07	1.33088e+07	1.33405e+07	1.13197e+07	1.0819e+07
2711	577.82	671.633	281.979				ION=[M+H]+			2.32922e+06	2.78214e+06	2.64543e+06	2.29304e+06	NA	NA	NA	0	0	1.32984e+06	3.0988e+06	4.09772e+06	NA	NA	NA	444641	365199
2712	578.67	625.528	261.186				ION=[M+H]+			19171366	2.34646e+07	2.52887e+07	2.54618e+07	8.22151e+06	7.81694e+06	8.09785e+06	0	0	1.7939e+07	2.34018e+07	1.96888e+07	NA	1.26103e+06	NA	5.78926e+06	6.63874e+06
2713	577.98	664.539	271.58				ION=[M+H]+			56519116	7.39531e+07	7.45537e+07	7.50046e+07	NA	NA	NA	0	0	4.68774e+07	6.76485e+07	7.31976e+07	NA	NA	NA	3.0584e+06	3.66078e+06
2714	578.16	687.484	267.815	24.497	PE 32:2	C37H70NO8P	ION=[M+H]+			18320144	2.40668e+07	1.97409e+07	1.89417e+07	7.69069e+06	6.30123e+06	5.59411e+06	0	0	1.54526e+07	1.48427e+07	1.56832e+07	1.50823e+06	1.04757e+06	1.36701e+06	1.01308e+07	8.59567e+06
2715	580.96	446.376	222.095				ION=[M+H]+			270785376	414933	NA	NA	2.87666e+08	2.56711e+08	2.00916e+08	0	0	NA	NA	2.58421e+06	6.4527e+07	6.89662e+07	6.53211e+07	1.39883e+08	1.45826e+08
2716	580.22	768.538	288.356				ION=[M+NH4]+			145249408	1.69188e+08	1.66081e+08	1.60426e+08	NA	NA	NA	0	0	1.76523e+08	2.23231e+08	2.11285e+08	NA	NA	NA	4.08397e+07	4.18322e+07
2717	579.11	717.53	284.07				ION=[M+H]+			38827716	4.60073e+07	5.12172e+07	3.41796e+07	3.81422e+06	5.3969e+06	4.9133e+06	0	0	4.81549e+07	5.38101e+07	4.92165e+07	782221	999247	1.12673e+06	1.33493e+07	1.30748e+07
2719	579.11	860.541	299.624	36.521	PI 36:3	C45H81O13P	ION=[M+NH4]+			22863876	3.00358e+07	2.69136e+07	2.51043e+07	4.90334e+06	2.41379e+06	4.33361e+06	0	0	2.73819e+07	2.94888e+07	2.52778e+07	601000	853658	447605	9.9104e+06	8.51183e+06
2720	580.54	634.517	261.788				ION=[M+K]+			13528066	1.3318e+07	5.951e+06	8.58668e+06	1.98964e+06	NA	5.28637e+06	0	0	2.93148e+07	9.92723e+06	1.40924e+07	2.17659e+06	NA	5.00244e+06	9.73263e+06	6.88326e+06
2721	581.05	776.543	286.252				ION=[M+NH4]+			16708475	1.73585e+07	2.204e+07	1.81407e+07	NA	NA	NA	0	0	2.46138e+07	2.5612e+07	2.33896e+07	NA	NA	NA	5.20257e+06	6.03285e+06
2723	579.51	552.475	261.121				ION=[M+NH4]+			11538766	1.51582e+07	1.37071e+07	1.26471e+07	NA	NA	NA	0	0	1.18831e+07	1.11941e+07	1.19149e+07	NA	NA	NA	4.43037e+06	2.58981e+06
2724	580.3	812.503	281.569				ION=[M+H]+			4.80397e+06	5.15097e+06	5.4116e+06	5.97795e+06	NA	NA	NA	0	0	8.78118e+06	7.38311e+06	8.19945e+06	NA	NA	NA	3.17359e+06	2.95385e+06
2725	578.75	712.596	283.59				ION=[M+H]+			7941233	3.93652e+06	2.8872e+06	2.84294e+06	NA	NA	NA	0	0	2.32573e+06	5.18891e+06	3.70869e+06	NA	NA	NA	3.4222e+06	3.46162e+06
2726	581.59	600.509	262.263				ION=[M+H]+			20194112	2.65286e+07	1.03681e+07	2.24421e+07	NA	NA	1.62634e+07	0	0	1.88726e+07	2.19676e+07	2.26567e+07	NA	NA	NA	5.25521e+06	6.4489e+06
2727	578.69	775.583	296.024				ION=[M+H]+			9724670	1.19913e+07	1.28277e+07	9.25726e+06	NA	NA	NA	0	0	5.21231e+06	1.21541e+07	9.59803e+06	NA	NA	NA	865935	1.67984e+06
2729	581.26	504.429	237.83				ION=[M+H]+			30212780	NA	NA	NA	3.2004e+07	3.01752e+07	2.38797e+07	0	0	NA	NA	NA	7.13509e+06	6.7688e+06	7.11083e+06	2.26359e+07	2.22879e+07
2730	579.07	527.418	236.93				ION=[M+H]+			135751968	NA	NA	NA	NA	NA	NA	0	0	NA	7.088e+06	NA	3.59858e+07	4.40449e+07	3.54059e+07	2.98836e+07	3.00708e+07
2731	580.45	692.569	277.192				ION=[M+H]+			36254756	3.40328e+07	4.78232e+07	3.47941e+07	3.34706e+06	3.58973e+06	2.99951e+06	0	0	3.72983e+07	4.71972e+07	3.07751e+07	517114	567448	412713	3.35296e+06	3.78663e+06
2733	579.01	671.569	274.383				ION=[M+H]+			21725798	NA	NA	NA	1.67406e+06	1.14402e+06	1.12466e+06	0	0	NA	NA	NA	NA	182084	314996	6.50167e+06	6.34753e+06
2734	579.07	620.462	259.824				ION=[M+H]+			51474260	1.30735e+06	1.28909e+06	NA	NA	NA	NA	0	0	NA	NA	NA	1.6943e+07	1.67009e+07	1.59356e+07	2.15057e+07	1.75341e+07
2735	579.13	548.348	235.497				ION=[M+H]+			18144128	985835	1.65461e+06	2.07718e+06	NA	NA	NA	0	0	2.03447e+06	1.5376e+06	1.71718e+06	6.65382e+06	2.84804e+06	3.34563e+06	9.10475e+06	8.11525e+06
2739	582.96	670.553	277.6				ION=[M+H]+			22662598	2.84474e+07	2.91982e+07	3.30532e+07	NA	NA	NA	0	0	1.3809e+07	1.52991e+07	8.99824e+06	NA	NA	NA	4.59135e+06	5.48411e+06
2741	582.65	688.564	283.568				ION=[M+NH4]+			18964984	1.11998e+07	2.38268e+07	2.76602e+07	NA	NA	NA	0	0	1.27424e+07	1.1674e+07	7.79992e+06	NA	NA	NA	5.09403e+06	4.88107e+06
2742	581.97	632.501	261.989				ION=[M+NH4]+			8.02656e+06	6.26511e+06	6.49986e+06	7.67449e+06	1.34869e+07	1.08675e+07	9.80557e+06	0	0	6.14877e+06	6.32936e+06	6.50227e+06	NA	NA	1.43372e+06	5.47565e+06	5.09849e+06
2744	582.02	690.554	275.961				ION=[M+H]+			20448152	2.63558e+07	2.69729e+07	2.72374e+07	1.66613e+07	1.30869e+07	1.16615e+07	0	0	1.66039e+07	2.32631e+07	3.17563e+07	1.57583e+06	2.05102e+06	1.67228e+06	6.87944e+06	7.03839e+06
2748	582.74	636.436	261.645				ION=[M+H]+			40601560	NA	NA	NA	NA	NA	NA	0	0	NA	NA	NA	1.40597e+07	1.31732e+07	1.32805e+07	1.61882e+07	1.86111e+07
2749	583.25	595.517	253.515				ION=[M+H]+			11710735	8.20863e+06	8.41244e+06	9.03573e+06	NA	NA	NA	0	0	1.8626e+07	1.7998e+07	1.3281e+07	NA	NA	NA	3.60573e+06	3.03415e+06
2751	583.73	779.546	287.162	39.609	PC 36:5	C44H78NO8P	ION=[M+H]+			2594632	NA	NA	NA	3.55398e+06	2.9127e+06	2.50728e+06	0	0	NA	NA	NA	895286	633443	731822	2.77004e+06	2.33084e+06
2752	582.49	654.518	269.752				ION=[M+H]+			80742944	NA	NA	NA	NA	NA	NA	0	0	NA	NA	NA	2.4641e+07	2.61972e+07	2.54535e+07	1.69567e+07	1.52444e+07
2754	582.22	746.617	292.055				ION=[M+H]+			6455594	7.95734e+06	8.5155e+06	8.00697e+06	NA	NA	NA	0	0	2.11643e+06	3.11426e+06	1.7362e+06	NA	NA	NA	466235	371781
2755	582.67	598.494	260.803				ION=[M+H]+			30688016	NA	5.09245e+06	1.87943e+07	NA	NA	NA	0	0	NA	NA	NA	9.10225e+06	9.95678e+06	1.00907e+07	9.58674e+06	3.57205e+06
2756	585.66	755.546	283.701	10.332	PC 34:3	C42H78NO8P	ION=[M+H]+			296750144	3.80951e+08	3.9144e+08	3.2708e+08	2.18084e+07	1.78156e+07	1.74791e+07	0	0	2.39391e+08	3.22489e+08	4.11246e+08	5.16286e+06	4.25661e+06	4.56746e+06	6.88408e+07	7.64025e+07
2757	584.96	914.596	309.791				ION=[M+NH4]+			111026304	1.33142e+08	1.46454e+08	1.2058e+08	NA	NA	NA	0	0	1.43045e+08	1.68504e+08	1.71951e+08	NA	NA	NA	3.79102e+07	3.92584e+07
2758	585.49	746.509	287.022	14.154	PG 34:2	C40H75O10P	ION=[M+NH4]+			112439616	1.22131e+08	1.48318e+08	1.57331e+08	NA	345203	NA	0	149063	1.20566e+08	1.04954e+08	1.42222e+08	NA	NA	NA	3.36473e+07	3.42202e+07
2759	585.85	697.549	281.732	21.167	HexCer 18:2;O2/16:0	C40H75NO8	ION=[M+H]+			32516068	4.27157e+07	3.44933e+07	3.61808e+07	NA	NA	NA	0	0	3.45467e+07	3.38363e+07	3.83324e+07	NA	NA	NA	9.34985e+06	9.93202e+06
2760	585.74	813.599	298.379				ION=[M+H]+			79021880	9.9869e+07	1.04237e+08	7.65582e+07	707668	898454	NA	0	0	3.91972e+07	8.10382e+07	9.16832e+07	349809	NA	213507	4.05528e+06	4.49179e+06
2761	585.58	755.602	293.601				ION=[M+H]+			16100627	2.11511e+07	1.87952e+07	1.65052e+07	NA	NA	NA	0	0	9.55843e+06	1.64717e+07	1.57418e+07	NA	NA	NA	1.63916e+06	1.37504e+06
2762	586.06	486.371	230.344				ION=[M+H]+			3873575	2.22171e+06	4.83138e+06	3.45959e+06	5.31748e+06	6.04815e+06	4.14187e+06	391987	0	5.17644e+06	3.09433e+06	6.81466e+06	879354	1.02592e+06	991061	4.16629e+06	3.62661e+06
2763	585.37	574.496	287.906				ION=[M+H]+			7.80526e+06	8.53698e+06	1.02958e+07	1.05477e+07	NA	NA	NA	0	0	8.69993e+06	7.78949e+06	9.46936e+06	NA	NA	NA	1.99054e+06	2.31232e+06
2764	585.53	804.562	297.919				ION=[M+H]+			27557360	2.81813e+07	3.63506e+07	2.58644e+07	NA	NA	NA	0	0	1.38405e+07	2.31012e+07	2.56201e+07	NA	NA	NA	2.82948e+06	2.3478e+06
2765	586.29	700.541	275.145				ION=[M+H]+			9290863	1.22052e+07	1.02945e+07	1.08052e+07	NA	NA	NA	0	0	1.32704e+07	8.73779e+06	9.12184e+06	NA	NA	NA	4.76252e+06	3.46446e+06
2767	585.58	574.496	259.502				ION=[M+H]+			77850936	8.52839e+07	1.02692e+08	8.18383e+07	NA	857570	NA	64994.9	0	6.19839e+07	6.88143e+07	8.07896e+07	NA	NA	NA	1.80436e+07	1.65972e+07
2768	587.3	578.431	242.641				ION=[M+H]+			10920654	1.37447e+07	1.44053e+07	1.49562e+07	NA	NA	NA	0	0	1.34709e+07	1.38742e+07	8.87528e+06	NA	2.66248e+06	2.81008e+06	3.60746e+06	5.10291e+06
2772	586.1	790.473	282.086				ION=[M+H]+			5.30342e+06	6.01542e+06	6.99569e+06	7.4479e+06	NA	NA	NA	0	0	8.93697e+06	5.95032e+06	8.51352e+06	NA	NA	NA	3.06268e+06	3.69929e+06
2773	587.02	472.331	226.459				ION=[M+H]+			7.53652e+06	NA	NA	NA	9.07379e+06	8.87344e+06	7.55117e+06	0	0	NA	NA	NA	2.06834e+06	2.44524e+06	1.90165e+06	3.83946e+06	4.4291e+06
2774	587.05	434.376	220.078				ION=[M+H]+			364096736	NA	NA	NA	3.89821e+08	3.43669e+08	2.67881e+08	0	0	NA	NA	NA	1.08661e+08	1.18132e+08	1.06419e+08	1.87211e+08	2.01346e+08
2775	587.28	492.429	240.027				ION=[M+H]+			344580576	NA	NA	NA	4.07355e+08	3.67125e+08	3.04377e+08	0	0	NA	NA	NA	8.12179e+07	8.03112e+07	8.18051e+07	2.27893e+08	2.31851e+08
2776	588.21	741.53	276.107				ION=[M+H]+			38982124	3.36328e+07	4.11029e+07	5.6855e+07	NA	NA	NA	0	0	7.06521e+06	1.06179e+07	1.15475e+07	NA	NA	673263	8.17778e+06	9.44097e+06
2778	587.54	612.379	247.007				ION=[M+H]+			9006729	NA	NA	NA	NA	NA	NA	0	0	NA	NA	NA	2.789e+06	2.92225e+06	1.90095e+06	3.64819e+06	3.10193e+06
2780	587.95	591.45	248.313				ION=[M+H]+			55896196	NA	NA	NA	NA	NA	NA	0	0	NA	NA	NA	1.65722e+07	1.81356e+07	1.89963e+07	1.12572e+07	1.33308e+07
2782	589.13	498.392	243.734				ION=[M+NH4]+			6472296448	1.06878e+06	1.33084e+06	1.54725e+06	3.20829e+07	2.69154e+07	2.43313e+07	1309961	1.0884e+06	2.80557e+06	NA	2.43995e+06	2.08796e+09	2.09995e+09	2.08651e+09	1.38299e+09	1.44838e+09
2783	588.8	715.559	284.469	7.917	HexCer 18:1;O2/16:0;O	C40H77NO9	ION=[M+H]+			251547952	2.65815e+08	3.31814e+08	3.01379e+08	NA	NA	NA	0	0	3.72575e+08	3.5171e+08	3.78959e+08	NA	NA	NA	9.69319e+07	1.05936e+08
2784	589.7	556.447	251.382				ION=[M+H]+			78092248	NA	4.55236e+06	6.04802e+06	5.1232e+06	3.39688e+06	NA	0	0	NA	NA	NA	NA	NA	2.88772e+07	1.22079e+08	1.13179e+08
2787	589.42	590.491	268.2				ION=[M+H]+			8966750	1.17794e+07	9.79223e+06	1.15613e+07	NA	NA	1.86827e+06	0	0	4.28051e+06	6.9647e+06	5.59799e+06	NA	NA	NA	3.54033e+06	3.3637e+06
2788	588.98	553.507	258.559	25.548	Cer 18:1;O2/16:0;O	C34H67NO4	ION=[M+H]+			30348698	2.40999e+07	4.00326e+07	3.2436e+07	NA	NA	NA	0	0	3.88683e+07	4.12085e+07	2.46115e+07	NA	NA	NA	9.60672e+06	1.17093e+07
2791	589.33	773.613	296.057				ION=[M+H]+			37694152	3.80758e+07	4.97219e+07	4.20753e+07	NA	NA	NA	0	0	4.33849e+07	5.63228e+07	5.40879e+07	NA	NA	NA	5.2716e+06	5.6645e+06
2792	590.23	1018.77	345.529				ION=[M+H]+			71271456	NA	NA	NA	NA	NA	NA	0	0	NA	NA	NA	1.6708e+07	1.29051e+07	2.63549e+07	1.6795e+07	1.89759e+07
2793	588.77	415.357	215.971				ION=[M+H]+			30191636	3.16769e+06	3.46273e+06	2.58317e+06	1.88114e+07	1.68446e+07	1.43915e+07	0	0	1.1845e+07	1.01797e+07	9.0417e+06	3.10427e+06	4.61917e+06	3.85499e+06	1.82631e+07	1.8792e+07
2795	588.84	553.506	286.497				ION=[M+H]+			6.50913e+06	6.48053e+06	8.58612e+06	7.36548e+06	NA	NA	NA	0	0	8.87341e+06	8.32448e+06	9.57355e+06	NA	NA	NA	1.63083e+06	2.41775e+06
2796	589.68	416.363	215.488				ION=[M+H]+			14434372	1.08094e+06	1.13585e+06	NA	9.76473e+06	9.88737e+06	8.1172e+06	0	0	5.17844e+06	2.93814e+06	2.96962e+06	1.32594e+06	1.76574e+06	1.47399e+06	8.29133e+06	8.60181e+06
2798	588.8	646.471	266.336				ION=[M+H]+			9722915	1.16528e+07	1.28254e+07	1.33994e+07	NA	NA	NA	0	0	1.73112e+07	4.73126e+06	7.27063e+06	NA	NA	NA	1.77113e+07	4.3255e+06
2799	589.39	560.481	254.977				ION=[M+H]+			14841023	4.16744e+06	4.92801e+06	5.31114e+06	NA	NA	NA	0	0	1.45672e+07	1.16153e+07	8.56572e+06	230687	163707	NA	8.75939e+06	7.72502e+06
2800	591.09	602.377	253.024				ION=[M+H]+			108224336	NA	NA	NA	776106	872339	NA	0	0	NA	NA	NA	3.47768e+07	3.51136e+07	2.62103e+07	2.79313e+07	3.50026e+07
2801	588.43	628.468	261.95				ION=[M+H]+			11195417	7.29702e+06	7.39471e+06	8.13008e+06	NA	NA	1.02317e+07	0	0	1.02182e+07	6.5076e+06	7.16949e+06	NA	NA	868626	1.94786e+07	8.31444e+06
2802	590	415.358	235.703				ION=[M+H]+			7.39179e+06	NA	NA	NA	4.68109e+06	4.81622e+06	4.21024e+06	0	0	3.01561e+06	2.8458e+06	2.18486e+06	NA	NA	NA	3.4732e+06	3.5304e+06
2803	589.27	702.567	286.141	12.273	SM 34:1;O2	C39H79N2O6P	ION=[M+H]+			156054944	1.97005e+06	2.03351e+06	1.69166e+06	1.95227e+08	1.65889e+08	1.2189e+08	0	0	NA	NA	NA	4.28784e+07	5.06323e+07	3.68902e+07	5.95732e+07	6.20801e+07
2807	591.95	811.581	292.325				ION=[M+H]+			23471262	2.84866e+07	2.21887e+07	2.58597e+07	NA	NA	NA	0	0	3.27312e+07	3.60725e+07	2.78563e+07	NA	NA	NA	9.82156e+06	1.175e+07
2808	589.27	702.567	286.801	39.907	SM 34:1;O2	C39H79N2O6P	ION=[M+Na]+			19507528	NA	NA	NA	2.05459e+07	2.277e+07	2.14034e+07	0	0	NA	NA	NA	4.87755e+06	6.32925e+06	4.69862e+06	1.05379e+07	1.11761e+07
2810	591.88	666.554	275.568				ION=[M+H]+			41028704	5.1838e+07	5.12942e+07	5.70812e+07	1.92498e+07	1.04401e+07	1.29077e+07	0	0	4.26555e+07	4.09444e+07	3.91249e+07	NA	NA	NA	2.13259e+07	1.77174e+07
2815	589.39	684.436	260.624				ION=[M+H]+			4.41872e+06	NA	NA	NA	2.9912e+06	4.0751e+06	NA	0	0	2.2627e+06	NA	NA	1.62043e+06	NA	747684	8.98923e+06	6.04627e+06
2817	591.64	940.612	310.678				ION=[M+Na]+			277342048	1.69913e+08	2.98837e+08	3.14787e+08	721424	657847	731273	0	55088.3	6.33998e+08	4.26241e+08	4.13104e+08	NA	NA	NA	2.79786e+08	2.81897e+08
2818	590.19	590.491	256.074				ION=[M+H]+			59897700	6.68965e+07	7.53093e+07	6.6591e+07	1.2213e+07	1.34387e+07	1.01969e+07	0	0	4.25857e+07	5.17448e+07	4.46007e+07	1.93188e+06	2.4499e+06	1.72868e+06	3.03587e+07	3.22407e+07
2819	590.47	608.501	265.283				ION=[M+Na]+			68074608	2.10297e+07	2.01959e+07	2.44666e+07	1.12572e+07	1.42183e+07	4.82026e+06	0	0	2.39199e+07	1.76708e+07	1.54645e+07	NA	NA	NA	2.17015e+07	2.289e+07
2822	591.12	410.34	245.469				ION=[M+H]+			82809000	NA	NA	NA	NA	NA	NA	0	0	NA	NA	NA	2.8061e+07	2.68675e+07	2.75838e+07	1.63723e+07	1.95891e+07
2823	591.38	598.496	259.597				ION=[M+H]+			18657318	9.71103e+06	1.4072e+07	8.66766e+06	NA	NA	NA	0	0	3.00547e+07	2.8674e+07	1.40295e+07	NA	NA	NA	9.71854e+06	3.93285e+06
2826	592.36	748.561	287.628				ION=[M+H]+			12159499	NA	NA	NA	2.4318e+06	436899	NA	0	0	NA	NA	NA	4.45913e+06	2.46592e+06	1.5633e+06	5.98541e+06	5.71183e+06
2827	592.38	616.507	257.354				ION=[M+H]+			85191560	4.75655e+07	9.93406e+07	5.15816e+07	1.80756e+06	NA	NA	0	0	1.29224e+08	1.30929e+08	1.44796e+08	7.77122e+06	NA	NA	4.15518e+07	4.00467e+07
2830	593.92	710.58	284.251				ION=[M+H]+			19883930	4.09524e+06	6.45568e+06	NA	3.25499e+06	4.54348e+06	2.29809e+06	0	0	NA	NA	NA	NA	NA	NA	6.47179e+06	5.92472e+06
2831	593.63	839.615	301.489				ION=[M+H]+			916594560	1.1778e+09	1.20907e+09	1.19548e+09	3.26221e+06	NA	NA	0	0	1.23977e+09	1.15549e+09	1.28672e+09	NA	NA	NA	1.97343e+08	2.24276e+08
2832	595.54	781.563	287.378	2.276	PC 18:2/18:2	C44H80NO8P	ION=[M+H]+			4407087616	5.24765e+09	5.81334e+09	5.25665e+09	2.15768e+07	1.91481e+07	1.70956e+07	0	0	4.7723e+09	5.05369e+09	6.25566e+09	4.05871e+06	5.21681e+06	4.92532e+06	1.20957e+09	1.30001e+09
2833	592.84	957.639	311.71				ION=[M+H]+			933038848	1.07295e+09	1.16442e+09	1.04686e+09	1.26834e+06	1.31931e+06	1.33564e+06	168699	0	1.51659e+09	1.43397e+09	1.42606e+09	NA	NA	NA	5.78649e+08	5.87789e+08
2834	593.99	781.562	301.53				ION=[M+H]+			47129564	5.98345e+07	6.21681e+07	6.52349e+07	NA	NA	NA	0	0	6.37125e+07	6.29176e+07	6.31413e+07	NA	NA	NA	9.81385e+06	1.07068e+07
2836	593.68	664.539	272.334				ION=[M+H]+			102205016	1.16998e+07	1.23615e+07	NA	4.11838e+07	3.5574e+07	2.00308e+07	0	0	2.35387e+07	NA	NA	NA	NA	NA	2.08026e+07	6.4766e+07
2837	593.86	606.485	267.664				ION=[M+H]+			15292829	1.03278e+07	NA	NA	7.07371e+06	8.26844e+06	6.48074e+06	0	0	NA	3.01938e+06	NA	NA	NA	NA	5.08602e+06	1.00413e+07
2839	595.18	781.562	290.258	21.606	PC 36:4	C44H80NO8P	ION=[M+Na]+			219265744	2.88045e+08	2.8291e+08	3.07214e+08	2.08414e+06	1.93573e+06	2.41597e+06	0	0	3.61246e+08	2.50764e+08	3.37869e+08	NA	NA	NA	1.27412e+08	1.30137e+08
2840	595.7	606.486	261.236				ION=[M+NH4]+			32518772	1.9053e+07	1.92679e+07	1.8475e+07	1.14427e+07	1.02604e+07	8.18131e+06	0	0	1.41366e+07	1.07209e+07	1.38726e+07	2.13234e+06	1.25093e+06	2.2286e+06	1.53879e+07	1.60673e+07
2841	595	883.599	305.284				ION=[M+H]+			2.94584e+06	NA	NA	NA	4.63159e+06	3.67185e+06	3.40089e+06	0	0	NA	NA	NA	NA	NA	NA	1.14816e+06	1.04409e+06
2842	596.14	712.596	283.328				ION=[M+H]+			13593964	NA	NA	NA	1.19032e+06	NA	937990	0	0	1.51423e+06	1.91575e+06	1.18328e+06	NA	NA	NA	3.96687e+06	3.77556e+06
2843	595.23	861.617	305.392				ION=[M+H]+			9796044	NA	NA	NA	1.4297e+07	1.31372e+07	1.05526e+07	0	0	NA	NA	NA	2.10794e+06	2.69595e+06	2.24166e+06	4.2335e+06	4.6304e+06
2844	595.55	591.45	247.454				ION=[M+H]+			41160724	NA	NA	NA	NA	NA	NA	0	0	NA	NA	NA	1.50945e+07	6.95281e+06	1.31965e+07	5.35897e+06	8.71778e+06
2846	596.9	484.413	238.814				ION=[M+H-H2O]+			58324288	NA	NA	NA	9.44593e+06	7.49685e+06	6.80146e+06	0	0	NA	NA	NA	NA	1.03996e+07	NA	4.55673e+07	3.88682e+07
2847	596.98	793.57	287.468				ION=[M+H]+			93513464	1.22847e+08	1.13648e+08	1.07477e+08	NA	1.25188e+06	NA	0	0	1.27413e+08	1.30442e+08	1.38673e+08	NA	NA	NA	4.06314e+07	4.16921e+07
2848	598.86	772.526	289.144				ION=[M+H]+			7.95441e+06	1.04496e+07	1.04196e+07	1.02017e+07	NA	NA	NA	0	0	8.49399e+06	6.9539e+06	4.47298e+06	NA	NA	NA	2.65141e+06	2.55266e+06
2849	596.96	705.59	283.399				ION=[M+H]+			12828138	1.17687e+07	1.07054e+07	1.87097e+07	NA	NA	NA	0	0	6.77558e+06	6.91976e+06	NA	NA	NA	NA	3.88205e+06	3.66224e+06
2850	596.47	676.525	272.455				ION=[M+H]+			27252816	NA	NA	NA	3.2379e+06	1.85198e+06	2.09601e+06	0	0	NA	1.37399e+06	NA	NA	NA	NA	8.30177e+06	5.84071e+06
2851	596.53	789.582	282.373				ION=[M+H]+			12462574	9.09298e+06	1.0783e+07	4.20517e+06	NA	NA	NA	0	0	2.71924e+07	1.28984e+07	2.1925e+07	1.12552e+06	1.24022e+06	NA	2.59861e+07	2.9049e+07
2852	596.61	654.518	271.235				ION=[M+H]+			36165948	NA	NA	NA	NA	NA	NA	0	0	NA	NA	NA	1.32628e+07	7.30468e+06	7.11492e+06	1.33353e+07	9.41108e+06
2854	600.02	498.392	239.288				ION=[M+NH4]+			3065095936	NA	NA	NA	1.24664e+07	1.09891e+07	1.04204e+07	1.44392e+06	0	NA	NA	NA	1.00506e+09	9.94475e+08	9.79623e+08	7.77274e+08	8.1903e+08
2855	598.85	632.501	261.77				ION=[M+NH4]+			233592208	2.83655e+08	3.08129e+08	3.16533e+08	5.58922e+07	4.84859e+07	3.97926e+07	0	0	2.13414e+08	2.35602e+08	2.39325e+08	9.04607e+06	8.4668e+06	9.03527e+06	9.73737e+07	1.02294e+08
2856	599.34	556.447	249.437				ION=[M+H]+			124227264	NA	NA	NA	2.93412e+06	2.23319e+06	1.90912e+06	0	0	NA	NA	NA	4.55566e+07	3.75269e+07	3.90684e+07	9.66537e+07	8.86229e+07
2857	598.05	743.545	283.479	24.359	PC 33:2	C41H78NO8P	ION=[M+H]+			68012872	8.93472e+07	7.78443e+07	7.53633e+07	7.02155e+06	5.24719e+06	4.12381e+06	0	0	8.99675e+07	8.37939e+07	8.12904e+07	1.70813e+06	1.34053e+06	NA	2.67665e+07	1.84094e+07
2858	599.25	554.491	252.444				ION=[M+H]+			59449680	NA	NA	NA	NA	NA	NA	0	0	NA	NA	NA	NA	NA	NA	1.66223e+07	1.51641e+07
2859	599.19	715.56	284.17	37.913	HexCer 18:1;O2/16:0;O	C40H77NO9	ION=[M+H]+			29269326	3.72156e+07	3.86088e+07	3.48842e+07	1.5233e+06	NA	1.29399e+06	0	0	3.29979e+07	3.52023e+07	3.54158e+07	NA	NA	NA	9.63299e+06	1.02855e+07
2860	597.68	776.544	284.545				ION=[M+Na]+			26609556	3.49564e+07	2.69371e+07	2.70434e+07	NA	NA	NA	0	0	4.76011e+07	3.84879e+07	3.63569e+07	NA	NA	NA	1.99582e+07	1.86437e+07
2861	598.79	690.554	275.276				ION=[M+H]+			337855360	3.93079e+08	4.45661e+08	4.57912e+08	7.83492e+07	5.54402e+07	4.36206e+07	0	0	4.01994e+08	3.98081e+08	3.98432e+08	2.54799e+06	NA	2.55605e+06	1.01984e+08	1.00916e+08
2863	598.57	919.624	308.247				ION=[M+H]+			5.9055e+06	6.75034e+06	6.42384e+06	6.1636e+06	NA	NA	NA	0	0	7.98627e+06	9.07603e+06	9.47983e+06	NA	NA	NA	1.82172e+06	1.95813e+06
2864	599.17	794.506	283.877				ION=[M+H]+			6707994	8.81216e+06	6.59697e+06	4.72626e+06	NA	NA	NA	0	0	7.75317e+06	4.87136e+06	4.40177e+06	NA	NA	NA	4.06364e+06	2.28466e+06
2865	597.48	713.499	270.695				ION=[M+H]+			109581504	1.43955e+08	1.37663e+08	1.31687e+08	1.06711e+07	1.33909e+07	1.41188e+07	0	0	1.15925e+08	1.59015e+08	1.41017e+08	3.29838e+06	3.96283e+06	3.81016e+06	4.33727e+07	4.86928e+07
2867	599.86	1018.77	344.732				ION=[M+H]+			32365646	NA	NA	NA	NA	NA	NA	0	0	NA	NA	NA	1.18691e+07	1.00844e+07	1.07986e+07	7.04692e+06	7.16921e+06
2868	598.45	772.525	289.93	17.688	PG 36:3	C42H77O10P	ION=[M+NH4]+			34692132	3.90653e+07	4.5762e+07	4.08686e+07	NA	NA	NA	0	0	3.41692e+07	2.71614e+07	2.18178e+07	NA	NA	NA	1.20525e+07	9.52273e+06
2869	600.24	410.339	240.806				ION=[M+H]+			44027268	NA	NA	NA	NA	128281	NA	0	0	NA	NA	NA	1.16243e+07	1.42847e+07	1.3391e+07	9.70708e+06	9.34059e+06
2871	598.39	794.52	291.828	46.151	SQDG 16:0/16:0	C41H78O12S	ION=[M+NH4]+			7.729e+06	1.01534e+07	6.60834e+06	4.73511e+06	NA	NA	NA	0	0	1.16692e+07	8.78656e+06	7.35401e+06	NA	NA	NA	3.18555e+06	3.08244e+06
2872	597.87	613.492	261.041				ION=[M+H]+			30032312	NA	NA	NA	NA	NA	NA	0	0	NA	NA	NA	1.10135e+07	NA	8.05946e+06	5.95293e+06	5.5832e+06
2873	600.12	410.34	219.772				ION=[M+H]+			14081627	NA	NA	NA	NA	NA	NA	0	0	NA	NA	NA	4.90926e+06	4.56881e+06	4.97059e+06	3.9259e+06	4.3525e+06
2874	597.78	644.442	259.462				ION=[M+H]+			17013762	2.75786e+06	2.95065e+06	2.12981e+06	1.22305e+07	1.06825e+07	9.36884e+06	0	0	8.40653e+06	2.19111e+06	3.28621e+06	NA	NA	NA	8.13982e+06	1.09917e+07
2876	597.81	727.559	286.117	10.439	HexCer 35:2;O3	C41H77NO9	ION=[M+H]+			17642442	1.57677e+07	2.32719e+07	1.61774e+07	NA	NA	NA	0	0	2.67276e+07	1.47139e+07	2.78553e+07	NA	NA	NA	8.64272e+06	7.92397e+06
2877	598.75	924.578	306.97				ION=[M+H]+			2734873	2.69349e+06	2.18487e+06	2.64886e+06	NA	NA	NA	0	0	3.67606e+06	4.20317e+06	3.96128e+06	NA	NA	NA	1.18138e+06	944112
2878	598.73	736.486	275.985				ION=[M+H]+			4.22588e+06	4.98953e+06	5.57431e+06	4.73897e+06	1.46338e+06	1.47883e+06	1.46187e+06	0	0	2.23157e+06	3.90631e+06	5.24876e+06	NA	NA	NA	1.80111e+06	1.9745e+06
2881	598.61	618.447	259.066				ION=[M+H]+			17399804	NA	NA	NA	NA	NA	NA	0	0	NA	NA	NA	4.74459e+06	5.64539e+06	3.32504e+06	2.65006e+06	4.10344e+06
2883	601.22	484.412	242.72				ION=[M+NH4]+			18747218	NA	NA	NA	NA	NA	1.53968e+06	0	0	NA	NA	NA	NA	NA	NA	2.30981e+07	1.376e+07
2884	599.54	708.565	281.719				ION=[M+H]+			23272130	2.29362e+07	2.68006e+07	3.39422e+07	NA	3.20801e+06	NA	0	0	1.93262e+07	1.57462e+07	1.70484e+07	NA	NA	NA	4.72771e+06	7.54563e+06
2889	601.77	705.531	281.655	14.721	PC 30:0	C38H76NO8P	ION=[M+H]+			160204656	8.96113e+06	7.53143e+06	7.55022e+06	2.1432e+08	1.8383e+08	1.6613e+08	0	0	5.8105e+06	8.26077e+06	7.18609e+06	5.41749e+07	5.19787e+07	4.79337e+07	7.69678e+07	8.68922e+07
2890	602.87	616.506	259.641				ION=[M+H]+			106258904	1.23127e+08	1.40165e+08	1.26675e+08	7.00065e+06	7.37063e+06	7.07392e+06	921108	1.02528e+06	6.22456e+07	4.08528e+07	4.08963e+07	NA	1.10526e+06	NA	2.67319e+07	3.01511e+07
2891	602.94	634.517	267.072				ION=[M+Na]+			55781276	7.16486e+07	6.39431e+07	8.13564e+07	8.0108e+06	6.43987e+06	1.59089e+07	1.45759e+06	400829	7.21335e+07	3.27211e+07	3.45052e+07	NA	NA	NA	2.52532e+07	3.13266e+07
2893	601.61	763.583	295.312				ION=[M+H]+			11688144	1.93798e+06	3.15667e+06	3.66627e+06	9.855e+06	7.8593e+06	6.97186e+06	0	0	NA	2.86934e+06	1.76276e+06	2.5609e+06	3.41105e+06	2.14599e+06	6.2426e+06	4.8682e+06
2894	602.15	446.376	226.155				ION=[M+H]+			4.75339e+06	NA	NA	NA	6.12383e+06	4.52105e+06	4.01153e+06	0	0	NA	NA	NA	826169	1.26661e+06	1.34773e+06	2.43703e+06	2.82004e+06
2895	602.47	716.437	270.991				ION=[M+H]+			13627652	4.12076e+06	5.99881e+06	1.98758e+07	NA	NA	NA	0	0	NA	8.26272e+06	7.18392e+06	NA	NA	NA	9.41157e+06	1.05478e+07
2896	603.65	672.473	270.805				ION=[M+NH4]+			490599136	6.4449e+08	5.77761e+08	6.34742e+08	NA	NA	1.0819e+07	0	0	3.75114e+08	6.29217e+08	4.23993e+08	1.4073e+06	NA	NA	1.09021e+08	1.05221e+08
2897	604.72	574.496	269.461				ION=[M+H]+			15903165	1.26269e+07	1.50989e+07	2.31946e+07	NA	NA	NA	0	0	1.27044e+07	2.3287e+07	1.7012e+07	NA	NA	NA	3.80097e+06	3.90735e+06
2902	604.29	579.522	261.055	37.557	Cer 18:1;O2/18:1;O	C36H69NO4	ION=[M+H]+			20681270	1.85878e+07	2.72804e+07	2.55275e+07	NA	282476	NA	0	0	1.71902e+07	2.68686e+07	2.45158e+07	NA	NA	NA	5.32521e+06	6.16962e+06
2903	604.24	637.575	274.904				ION=[M+H]+			10857593	1.42634e+07	1.31551e+07	1.43969e+07	NA	85735.5	NA	0	0	8.94426e+06	1.30882e+07	1.42165e+07	NA	NA	NA	1.31683e+06	1.49436e+06
2904	603.89	693.573	279.205				ION=[M+H]+			56070992	6.84443e+07	6.42703e+07	8.1779e+07	3.258e+06	2.56077e+06	2.58269e+06	0	0	4.45204e+07	3.43976e+07	4.1809e+07	NA	NA	NA	1.27652e+07	6.97618e+06
2906	604.19	710.427	268.48				ION=[M+H]+			12424413	1.57946e+07	1.16112e+07	1.81209e+07	NA	NA	NA	0	0	1.24459e+07	1.37753e+07	1.16961e+07	NA	NA	NA	2.222e+06	8.15401e+06
2908	605.73	571.518	265.608				ION=[M+H]+			3.42134e+06	2.89985e+06	2.64978e+06	3.18935e+06	NA	NA	NA	0	0	2.73865e+06	2.95486e+06	3.27608e+06	NA	NA	NA	1.2859e+06	1.39605e+06
2909	605.17	715.543	270.219				ION=[M+H]+			31993772	NA	NA	NA	NA	NA	NA	0	0	2.43847e+07	NA	NA	NA	NA	NA	1.57297e+07	2.81384e+07
2910	606.72	739.516	274.899	8.858	PE 18:2/18:2	C41H74NO8P	ION=[M+H]+			614756672	7.51703e+08	8.10919e+08	7.54887e+08	2.02011e+07	2.11473e+07	1.57159e+07	0	0	6.3496e+08	6.97588e+08	8.52657e+08	6.9315e+06	6.28608e+06	5.9942e+06	1.5835e+08	1.67397e+08
2911	607.85	632.501	263.628				ION=[M+NH4]+			52847336	6.0472e+07	6.97103e+07	5.71679e+07	1.0714e+07	8.84853e+06	6.41053e+06	0	0	3.49205e+07	4.10235e+07	4.1832e+07	1.3959e+06	903203	NA	2.08028e+07	2.0751e+07
2912	607.71	498.392	237.623				ION=[M+NH4]+			249565184	NA	NA	NA	NA	1.12171e+06	1.07654e+06	0	0	NA	NA	NA	8.40711e+07	8.09718e+07	8.60954e+07	6.40206e+07	6.72046e+07
2914	605.95	761.497	279.676				ION=[M+Na]+			10267164	1.28274e+07	1.35433e+07	1.38425e+07	1.2568e+06	966006	765065	0	0	2.16857e+07	1.47051e+07	1.80619e+07	NA	NA	NA	7.64394e+06	8.77891e+06
2916	605.9	699.564	283.247	13.744	HexCer 34:1;O2	C40H77NO8	ION=[M+H]+			7278492	6.99957e+06	9.60098e+06	6.81126e+06	NA	NA	NA	0	0	7.73986e+06	1.04378e+07	1.05977e+07	NA	NA	NA	1.67587e+06	1.06395e+07
2917	608.17	614.497	261.29				ION=[M+H]+			43533412	2.82161e+07	5.74244e+07	NA	4.79444e+06	4.90035e+06	4.04655e+06	0	0	2.33414e+07	NA	NA	NA	NA	NA	7.45537e+06	7.15106e+06
2918	607.8	565.434	257.617				ION=[M+H]+			33109592	NA	NA	NA	NA	NA	NA	0	0	NA	NA	NA	8.76114e+06	1.07425e+07	9.83274e+06	5.81521e+06	5.90972e+06
2919	606.78	553.507	256.147	8.761	Cer 16:0;O2/18:1;O	C34H67NO4	ION=[M+H]+			13353415	1.75421e+07	1.61897e+07	1.60671e+07	NA	NA	NA	0	0	1.22338e+07	1.32112e+07	1.48293e+07	NA	NA	NA	3.42513e+06	4.28644e+06
2921	606.88	767.547	285.061				ION=[M+H]+			4417173	4.83011e+06	5.41477e+06	3.39065e+06	NA	NA	NA	0	0	5.92424e+06	6.78866e+06	7.21242e+06	NA	NA	NA	2.12154e+06	1.82428e+06
2922	607.99	556.445	249.439				ION=[M+H]+			15151455	NA	NA	NA	NA	NA	NA	0	0	NA	NA	NA	4.49239e+06	4.91591e+06	4.92753e+06	9.60122e+06	1.12032e+07
2924	605.96	680.534	274.342				ION=[M+H]+			58127580	NA	NA	NA	3.70076e+06	NA	NA	0	0	NA	NA	NA	1.67218e+07	1.88596e+07	1.83205e+07	2.71064e+07	4.00369e+07
2925	605.76	797.568	290.87				ION=[M+H]+			124123432	1.47922e+08	1.6373e+08	1.53345e+08	1.94446e+06	1.01032e+06	330004	0	0	9.63463e+07	1.63579e+08	1.9241e+08	NA	NA	NA	1.02864e+07	1.2932e+07
2926	606.61	611.56	271.385				ION=[M+H]+			5409733	7.10666e+06	6.40637e+06	7.13473e+06	NA	NA	NA	0	0	4.62959e+06	6.61679e+06	5.88487e+06	NA	NA	NA	620254	683321
2930	605.39	562.363	242.308				ION=[M+H]+			143320192	NA	NA	NA	NA	NA	NA	0	0	NA	NA	NA	4.40933e+07	4.65005e+07	4.5927e+07	5.47948e+07	5.69941e+07
2931	606.85	579.45	246.906				ION=[M+H]+			24207692	NA	NA	NA	NA	NA	NA	0	0	NA	NA	NA	7.19723e+06	7.85422e+06	8.4457e+06	5.93424e+06	6.71463e+06
2932	605.96	639.507	265.801				ION=[M+H]+			90914232	NA	NA	NA	NA	NA	NA	0	0	NA	NA	NA	2.7315e+07	2.90117e+07	3.36185e+07	2.16932e+07	2.22249e+07
2934	608.27	690.554	275.906				ION=[M+H]+			97055480	8.73899e+07	NA	NA	9.12735e+06	4.27511e+07	5.22091e+07	0	0	1.48136e+08	1.49162e+08	1.43374e+08	NA	NA	NA	3.64297e+07	1.99463e+07
2935	605.68	582.46	255.367				ION=[M+H]+			61777204	NA	NA	NA	1.63818e+06	NA	NA	0	0	NA	NA	NA	2.03047e+07	1.52617e+07	2.28441e+07	5.40395e+07	5.86241e+07
2936	606.18	622.481	262.708				ION=[M+Na]+			41347708	NA	NA	NA	NA	NA	NA	0	0	NA	NA	NA	1.5163e+07	1.27965e+07	1.36514e+07	1.34497e+07	1.02634e+07
2938	608.85	570.45	257.106				ION=[M+NH4]+			293267104	NA	NA	NA	2.08467e+06	2.50103e+06	1.88286e+06	0	0	NA	NA	NA	1.07547e+08	5.24051e+07	5.43506e+07	3.11996e+07	3.42128e+07
2939	609.37	580.506	260.763				ION=[M+H]+			107866304	1.29229e+07	NA	3.26369e+06	NA	NA	361332	0	0	NA	5.67599e+06	3.75223e+06	NA	98150.7	NA	2.79476e+07	3.12807e+07
2940	608.26	550.46	256.593				ION=[M+NH4]+			48823640	5.81656e+07	6.44027e+07	6.67357e+07	NA	NA	NA	0	0	4.88184e+07	4.94684e+07	3.7492e+07	NA	NA	NA	1.32822e+07	1.45319e+07
2941	609.78	559.496	253.925	28.66	Cer 18:2;O2/18:2	C36H65NO3	ION=[M+H]+			15759298	2.07027e+07	1.93002e+07	2.08255e+07	NA	NA	NA	0	0	1.38193e+07	2.06633e+07	1.95481e+07	NA	NA	NA	3.95911e+06	4.45133e+06
2943	609.38	617.549	269.041				ION=[M+H]+			31119184	4.08807e+07	3.54686e+07	4.17556e+07	NA	NA	NA	0	0	2.08409e+07	4.3097e+07	3.86305e+07	NA	NA	NA	3.98982e+06	3.97589e+06
2944	608.88	628.503	265.208				ION=[M+H]+			39273236	NA	NA	NA	NA	NA	NA	0	0	NA	NA	NA	1.09509e+07	1.27423e+07	1.1819e+07	2.06047e+07	2.18019e+07
2945	608.63	591.45	249.958				ION=[M+H]+			34629296	NA	NA	NA	NA	NA	NA	0	0	NA	NA	NA	1.16326e+07	1.12355e+07	1.20943e+07	7.50081e+06	8.78142e+06
2946	610.38	550.46	256.457				ION=[M+H]+			25754044	2.70633e+07	3.39719e+07	3.38682e+07	NA	NA	NA	0	0	2.0094e+07	2.17727e+07	1.17006e+07	NA	NA	NA	6.28149e+06	9.34749e+06
2947	608.45	753.53	281.629				ION=[M+H]+			9561240	9.69675e+06	9.71954e+06	8.52958e+06	NA	NA	7.12625e+06	0	0	7.47111e+06	9.3926e+06	1.08405e+07	NA	NA	NA	1.74519e+06	2.97871e+06
2948	609.41	638.56	272.308				ION=[M+H]+			31208308	NA	NA	6.0989e+06	NA	NA	NA	0	0	NA	2.02019e+06	NA	NA	NA	NA	5.97241e+06	6.10803e+06
2949	608.97	608.513	266.892				ION=[M+H]+			60056808	6.90896e+07	7.5901e+07	8.75922e+07	NA	NA	NA	0	0	3.84174e+07	5.91571e+07	4.22413e+07	NA	NA	NA	6.57834e+06	6.05107e+06
2950	610.49	744.568	286.881				ION=[M+H]+			38905768	NA	NA	NA	NA	NA	NA	0	0	NA	3.03807e+06	NA	1.37548e+07	8.9683e+06	1.43867e+07	1.05399e+07	1.8442e+07
2953	610.93	928.612	311.189				ION=[M+NH4]+			9155063	7.67645e+06	9.21571e+06	1.02401e+07	NA	NA	NA	0	0	8.81517e+06	1.40702e+07	1.4411e+07	NA	NA	NA	1.86845e+06	2.12341e+06
2954	610.29	701.499	271.547	74.958	PE 33:2	C38H72NO8P	ION=[M+H]+			7178345	7.50676e+06	9.46887e+06	7.95509e+06	2.15463e+06	2.53742e+06	1.76349e+06	0	0	8.16914e+06	8.44911e+06	1.17963e+07	461673	NA	NA	2.09388e+06	2.61733e+06
2955	610.95	536.48	255.272				ION=[M+H]+			121192416	2.94498e+07	2.80724e+07	6.49807e+06	NA	NA	NA	0	0	1.3486e+07	1.74417e+07	1.12543e+07	NA	NA	NA	3.51514e+07	3.63233e+07
2956	612.44	574.496	259.578				ION=[M+H]+			25063336	3.29252e+07	5.38859e+06	NA	3.50303e+06	NA	3.86941e+06	0	0	NA	5.0058e+06	NA	NA	NA	NA	1.6787e+07	2.53609e+06
2958	610.87	533.481	256.85	14.672	Cer 18:2;O2/16:1	C34H63NO3	ION=[M+H]+			13619009	1.20093e+07	1.25474e+07	1.11046e+07	415966	450614	210611	0	0	1.90766e+07	2.09308e+07	1.84897e+07	NA	NA	NA	4.61327e+06	4.57259e+06
2964	612.8	549.475	243.62				ION=[M+H]+			18039992	1.94645e+07	1.93151e+07	2.16071e+07	NA	NA	NA	0	0	2.80669e+07	2.77253e+07	2.10465e+07	NA	NA	NA	6.18711e+06	6.33522e+06
2966	611.82	551.492	258.273	90.567	Cer 18:2;O2/16:0;O	C34H65NO4	ION=[M+H]+			11046708	9.21306e+06	8.72906e+06	6.47186e+06	340548	NA	NA	0	0	1.53337e+07	1.50512e+07	1.94341e+07	NA	NA	NA	3.0765e+06	4.79032e+06
2967	611.94	606.484	260.135				ION=[M+H]+			4.39208e+06	1.7541e+06	2.60199e+06	2.18381e+06	5.70389e+06	4.6467e+06	3.56129e+06	0	0	4.47665e+06	3.71814e+06	3.83107e+06	NA	NA	NA	2.99377e+06	3.19905e+06
2968	612.2	524.408	241.14				ION=[M+NH4]+			3732675328	NA	NA	NA	1.40028e+07	6.93757e+06	6.61449e+06	0	0	NA	NA	NA	1.36885e+09	8.86864e+08	8.72528e+08	6.45666e+08	6.82676e+08
2969	612.43	582.46	252.725				ION=[M+H]+			226354896	NA	NA	NA	2.41228e+06	3.04312e+06	4.28481e+06	0	0	NA	NA	NA	5.82027e+07	4.99226e+07	8.37021e+07	1.1325e+08	1.06163e+08
2971	612.29	769.563	286.937	36.82	PC 35:3	C43H80NO8P	ION=[M+H]+			38411792	4.36814e+07	5.06686e+07	4.2999e+07	1.38921e+06	2.10926e+06	2.20997e+06	0	0	5.09559e+07	4.05349e+07	5.13408e+07	NA	NA	784908	1.47036e+07	1.18309e+07
2972	613.86	428.366	217.972				ION=[M+H]+			5.5367e+06	1.30277e+06	1.54172e+06	1.16375e+06	9.30321e+06	8.77745e+06	7.11548e+06	0	0	5.52942e+06	5.16977e+06	5.02587e+06	1.67805e+06	1.615e+06	1.59836e+06	4.42809e+06	5.21916e+06
2973	612.31	628.393	251.243				ION=[M+H]+			55396936	NA	NA	NA	NA	NA	NA	0	0	NA	667148	NA	1.92209e+07	1.79736e+07	1.22862e+07	1.07969e+07	1.22151e+07
2974	612.77	554.432	239.424				ION=[M+H]+			5076455	4.32411e+06	4.39595e+06	4.30216e+06	NA	NA	NA	0	0	5.69341e+06	6.18318e+06	8.93085e+06	NA	NA	NA	1.34351e+06	1.54159e+06
2976	613.35	733.622	289.989				ION=[M+H]+			10256149	1.20434e+07	1.27994e+07	1.49585e+07	NA	NA	NA	0	0	6.21324e+06	5.84726e+06	NA	NA	NA	NA	2.10626e+06	2.24618e+06
2977	614.09	492.418	242.397				ION=[M+H]+			46887152	NA	NA	NA	5.4516e+06	4.96011e+06	NA	0	0	NA	NA	NA	1.31332e+07	1.51936e+07	1.73381e+07	1.63723e+07	1.72988e+07
2978	613.4	698.584	283.106				ION=[M+H]+			16242296	1.83823e+07	1.51897e+07	2.36892e+07	NA	NA	NA	0	0	9.61673e+06	8.97034e+06	6.6425e+06	NA	NA	NA	2.69677e+06	3.2608e+06
2979	614.18	778.559	289.104				ION=[M+NH4]+			20946268	2.39173e+07	2.763e+07	2.73729e+07	NA	NA	NA	0	0	2.48822e+07	2.64161e+07	2.46564e+07	NA	NA	NA	7.10545e+06	7.39619e+06
2980	613.62	880.506	296.006				ION=[M+H]+			2479593	3.25739e+06	3.01743e+06	2.86748e+06	1.43602e+06	1.14596e+06	1.29912e+06	0	0	4.98942e+06	3.73437e+06	3.85425e+06	NA	NA	NA	2.21758e+06	1.94651e+06
2981	614.08	836.541	299.161	24.412	PI 34:1	C43H81O13P	ION=[M+NH4]+			33276622	4.37148e+07	3.85812e+07	4.59724e+07	8.36691e+06	7.62734e+06	6.98046e+06	0	0	3.78405e+07	4.24629e+07	4.01377e+07	787067	1.52469e+06	1.39986e+06	1.27359e+07	1.36608e+07
2984	615.25	690.554	277.095				ION=[M+H]+			47893180	6.05644e+07	6.31754e+07	6.43002e+07	NA	NA	NA	0	0	2.20025e+07	3.88254e+07	3.65401e+07	NA	NA	NA	5.0496e+06	5.69078e+06
2985	613.67	576.511	262.733				ION=[M+H]+			33864704	4.44874e+07	3.65514e+07	4.36989e+07	6.64052e+06	6.0713e+06	5.1588e+06	0	0	3.04468e+07	3.80955e+07	3.68351e+07	972252	1.34753e+06	943845	1.0779e+07	1.06133e+07
2986	615.76	429.373	237.102				ION=[M+H]+			2484108	NA	NA	NA	3.85567e+06	2.47261e+06	2.68275e+06	0	0	4.3935e+06	3.81777e+06	3.97015e+06	666411	600545	509712	3.37391e+06	2.55808e+06
2987	614.06	576.511	299.952				ION=[M+H]+			4.29653e+06	5.64427e+06	5.01166e+06	5.75979e+06	699616	661123	475116	0	0	4.05279e+06	5.62411e+06	4.81913e+06	NA	NA	NA	1.43059e+06	1.1689e+06
2988	614.64	570.449	256.051				ION=[M+NH4]+			176227408	NA	NA	NA	NA	NA	1.67918e+06	0	0	3.4297e+06	NA	NA	NA	5.71773e+07	5.528e+07	3.98783e+07	4.09866e+07
2990	614.82	716.583	289.379	23.436	SM 35:1;O2	C40H81N2O6P	ION=[M+H]+			9663490	NA	NA	NA	6.84085e+06	6.08966e+06	5.59454e+06	0	0	NA	NA	NA	1.32081e+06	3.13533e+06	NA	2.89607e+06	2.42855e+06
2992	615.28	429.373	218.596				ION=[M+H]+			12213117	1.62013e+06	1.22136e+06	1.47379e+06	1.12175e+07	8.20966e+06	7.71339e+06	0	0	1.10372e+07	1.0259e+07	9.39612e+06	3.49421e+06	3.96257e+06	3.06644e+06	9.67434e+06	7.67468e+06
2993	616.87	731.546	284.322	18.638	PC 32:1	C40H78NO8P	ION=[M+H]+			64214312	6.1321e+07	5.75007e+07	5.03387e+07	8.31275e+07	7.65032e+07	6.39826e+07	456020	405430	2.91955e+07	3.80525e+07	4.38121e+07	2.19298e+07	2.06373e+07	1.77015e+07	3.97761e+07	4.09123e+07
2994	617.28	698.488	272.465				ION=[M+H]+			58868328	7.60439e+07	6.37227e+07	8.58589e+07	NA	NA	NA	0	0	4.821e+07	6.46539e+07	5.7308e+07	NA	NA	NA	1.59515e+07	1.72672e+07
2998	615.48	628.503	264.441				ION=[M+H]+			41975116	NA	NA	NA	NA	NA	NA	0	0	NA	NA	NA	1.20902e+07	1.36189e+07	1.5114e+07	2.10073e+07	2.50945e+07
3000	615.67	576.474	257.91				ION=[M+H]+			24301822	2.16094e+07	3.20563e+07	3.45494e+07	5.49247e+06	NA	NA	0	0	1.81287e+07	1.87894e+07	1.95644e+07	NA	NA	NA	5.32504e+06	6.19028e+06
3004	616.98	789.599	298.546				ION=[M+H]+			12336035	1.62056e+07	1.46898e+07	1.38628e+07	4.06979e+06	3.39425e+06	NA	0	0	2.58855e+06	9.17303e+06	8.2807e+06	723801	922424	870127	2.03154e+06	2.08804e+06
3006	617.56	742.452	274.618				ION=[M+H]+			16707412	2.13682e+07	1.85888e+07	2.43676e+07	1.17884e+06	NA	NA	0	0	2.2349e+07	1.2873e+07	1.98605e+07	NA	NA	NA	7.49004e+06	4.25108e+06
3007	617.45	715.516	274.01				ION=[M+H]+			472226496	5.86254e+08	5.26955e+08	6.88738e+08	NA	NA	NA	0	0	3.95997e+08	5.3807e+08	4.32182e+08	NA	2.72566e+06	NA	1.24576e+08	1.1066e+08
3008	618.85	510.428	246.243	42.672	DG 10:0_18:1	C31H58O5	ION=[M+NH4]+			87612624	NA	NA	NA	5.19667e+06	6.31363e+06	2.96671e+06	0	0	NA	NA	NA	2.01981e+07	2.77634e+07	3.23976e+07	2.32452e+07	1.7079e+07
3009	618.2	626.487	266.671				ION=[M+H]+			37915852	NA	NA	NA	NA	NA	NA	0	0	NA	NA	NA	1.32971e+07	1.23019e+07	1.34411e+07	1.58943e+07	2.6501e+07
3010	621.4	541.436	240.1				ION=[M+H]+			502593152	NA	NA	NA	1.70141e+06	1.36645e+06	1.33993e+06	0	0	NA	NA	NA	1.64677e+08	1.63067e+08	1.62914e+08	1.20737e+08	1.24051e+08
3011	621.26	524.408	235.061				ION=[M+Na]+			67013400	NA	NA	NA	1.84423e+06	NA	NA	0	0	NA	NA	NA	2.32276e+07	2.17426e+07	2.28327e+07	2.32535e+07	2.49123e+07
3012	620.82	580.507	258.03				ION=[M+H-H2O]+			261537984	5.93748e+06	7.50594e+06	5.61135e+06	1.07155e+06	1.27524e+06	NA	0	207224	2.493e+07	2.26745e+07	1.06267e+07	329424	676870	850465	6.75988e+07	7.12361e+07
3013	621.67	717.575	288.033	21.502	HexCer 18:0;O2/16:0;O	C40H79NO9	ION=[M+H]+			49215584	5.46223e+07	6.49197e+07	5.71864e+07	NA	NA	NA	0	0	5.92857e+07	7.27166e+07	7.17405e+07	NA	NA	NA	1.48568e+07	1.60131e+07
3014	621.25	575.491	246.606				ION=[M+H]+			8534786	1.00098e+07	1.12581e+07	1.03818e+07	NA	NA	NA	0	0	9.42022e+06	1.15694e+07	9.75283e+06	NA	NA	NA	2.92386e+06	2.978e+06
[truncated: 2,087 more rows]
