# Supplementary material for: Fat sensory cues in early life program central response to food and obesity
Source: Nat Metab. 2025 Dec 1;7(12):2451–73. doi: 10.1038/s42255-025-01405-8 (PMC12727534; doi:10.1038/s42255-025-01405-8)
Supplement: Supplementary file 5 — Raw data from food metabolomics (untargeted analysis) [file 42255_2025_1405_MOESM5_ESM.xlsx]

## Sheet: norm_TICmed
										TICmed/average	1.43914	1.63662	1.4953	0.730359	0.664982	0.72011			1.15211	1.22848	1.18416	0.812638	0.820672	0.716206	0.664319	0.734905
										sample type	BFD	BFD	BFD	HFD	HFD	HFD	Method blank	Method blank	NCD	NCD	NCD	NCD butter	NCD butter	NCD butter	Pool	Pool
FEATURE_ID	RT	MASS [M]	CCS	SIGMA_SCORE	NAME_METABOSCAPE	MOLECULAR_FORMULA	ADDUCT	KEGG	CAS	MaxIntensity	4_Food_BFD_G-A6_1_4949	5_Food_BFD_G-B2_1_4954	6_Food_BFD_G-B7_1_4959	7_Food_HFD_G-A7_1_4950	8_Food_HFD_G-B3_1_4955	9_Food_HFD_G-B8_1_4960	16_Food_MB_G-A4_1_4946	17_Food_MB_G-A4_1_4947	1_Food_NCD_G-A5_1_4948	2_Food_NCD_G-B1_1_4953	3_Food_NCD_G-B6_1_4958	13_Food_Butter_fat_G-A9_1_4952	14_Food_Butter_fat_G-B5_1_4957	15_Food_Butter_fat_G-C1_1_4962	Pool_1_G-A3_1_4944	Pool_2_G-A3_1_4965
2	18.73	102.948	114.322				ION=[M+H]+			852361	525537	383340	380452	1.09234e+06	584859	630170	767662	588874	579467	386318	451052	566178	742533	440751	608335	658131
3	25.26	207.08	136.549				ION=[M+H]+			1.99128e+06	1.23059e+06	1.12827e+06	1.2744e+06	NA	NA	NA	0	0	1.51447e+06	1.4214e+06	1.05371e+06	NA	NA	NA	2.49753e+06	914091
6	27.7	243.991	150.739				ION=[M+H]+			2263731	1.5053e+06	1.07974e+06	1.11553e+06	973969	924580	1.76347e+06	0	0	1.71811e+06	1.17298e+06	1.55226e+06	1.88756e+06	2.05419e+06	982541	2.10172e+06	1.58212e+06
7	27.84	164.062	208.754				ION=[M+H+H]2+			13150033	5.31989e+06	4.21735e+06	7.32927e+06	NA	5.39343e+06	5.27438e+06	0	0	5.64871e+06	1.02437e+07	5.64791e+06	1.08066e+07	NA	4.45349e+06	6.45614e+06	1.19839e+07
8	27.92	140.044	210.01				ION=[M+H+H]2+			131516760	8.13285e+07	6.27575e+07	5.95842e+07	7.11344e+07	4.89202e+07	5.90736e+07	0	0	2.19585e+07	1.0245e+08	3.43312e+07	6.74553e+07	9.83303e+07	2.57836e+07	6.75105e+07	1.34837e+08
9	27.97	269.938	154.605				ION=[M+H]+			3486208	1.9082e+06	1.91353e+06	2.09511e+06	1.95686e+06	1.52196e+06	2.01121e+06	0	0	1.82099e+06	2.71572e+06	1.88044e+06	2.21378e+06	3.45849e+06	1.31963e+06	2.38748e+06	4.13965e+06
10	27.97	268.942	153.859				ION=[M+H]+			3649157	1.6368e+06	1.60612e+06	1.94425e+06	1.67895e+06	1.16612e+06	1.78357e+06	0	0	1.61468e+06	2.84265e+06	1.44575e+06	1.80301e+06	3.01308e+06	1.14215e+06	1.95855e+06	3.15791e+06
11	28	62.0156	117.323				ION=[M+H]+			22086006	1.21603e+07	9.68182e+06	9.97188e+06	NA	6.87547e+06	5.6615e+06	0	0	7.79488e+06	1.46611e+07	9.2475e+06	9.76662e+06	1.28429e+07	2.59877e+06	7.01621e+06	2.25277e+07
12	28.01	382.922	173.286				ION=[M+H]+			3984880	1.65407e+06	1.60829e+06	1.76317e+06	2.24327e+06	1.12523e+06	1.96023e+06	0	0	1.63123e+06	2.33889e+06	1.53557e+06	1.92856e+06	3.71488e+06	2.42553e+06	1.4422e+06	3.19756e+06
13	28.06	163.06	208.682				ION=[M+H+H]2+			46689208	2.9114e+07	1.8287e+07	2.08647e+07	2.51199e+07	2.23933e+07	3.155e+07	0	666725	2.82339e+07	3.63704e+07	2.23842e+07	3.89528e+07	2.87141e+07	2.05706e+07	4.05066e+07	5.13044e+07
14	28.06	383.919	171.238				ION=[M+H]+			4.73197e+06	1.62823e+06	2.13708e+06	2.38889e+06	2.57893e+06	1.27643e+06	2.53701e+06	0	0	2.10341e+06	2.70101e+06	2.00196e+06	2.61051e+06	4.43227e+06	2.8211e+06	2.21917e+06	3.87931e+06
15	28.07	498.901	193.57				ION=[M+H]+			1.91851e+06	738973	813557	821843	1.20927e+06	704903	1.35063e+06	0	0	922657	1.18413e+06	870460	1.51795e+06	1.92446e+06	1.11243e+06	1.3054e+06	1.76035e+06
16	28.07	202.965	139.757				ION=[M+H]+			3.53454e+06	2.26064e+06	1.86301e+06	1.81008e+06	1.16108e+06	NA	879902	0	0	2.93588e+06	2.43601e+06	1.21368e+06	NA	2.24919e+06	283054	1.05827e+06	2.54044e+06
17	28.1	145.05	212.502				ION=[M+H+H]2+			29930156	1.6337e+07	1.23633e+07	1.36985e+07	9.6864e+06	1.17813e+07	NA	0	0	1.29703e+07	2.33153e+07	2.29824e+07	2.05277e+07	1.61763e+07	9.58816e+06	1.60622e+07	3.26475e+07
19	28.15	89.519	114.149				ION=[M+H]+			31945596	1.48235e+07	1.36545e+07	1.08397e+07	691319	2.64786e+06	4.75668e+06	12513274	0	2.65349e+07	1.19794e+07	NA	1.14101e+07	1.755e+06	4.84214e+06	1.76839e+07	1.46319e+07
20	28.15	70.5225	113.123				ION=[M+H]+			28450232	NA	1.12514e+07	1.40602e+07	1.24908e+07	NA	9.77263e+06	0	0	9.38707e+06	2.21624e+07	NA	1.30547e+07	1.54538e+07	4.18551e+06	8.51449e+06	2.37773e+07
21	28.17	297.933	160.251				ION=[M+H]+			4.02184e+06	1.79486e+06	2.00532e+06	2.27086e+06	2.53455e+06	1.30318e+06	2.42771e+06	0	0	1.87379e+06	2.40887e+06	2.01832e+06	2.67357e+06	3.7336e+06	1.5027e+06	2.03898e+06	3.42555e+06
22	28.17	496.902	192.403				ION=[M+H]+			2.94791e+06	840670	1.14445e+06	1.25916e+06	1.5245e+06	1.05781e+06	1.80666e+06	0	0	1.36417e+06	1.69393e+06	1.38965e+06	2.00271e+06	2.6454e+06	1.38452e+06	1.77526e+06	2.5999e+06
23	28.18	296.937	159.977				ION=[M+H]+			3349172	1.68695e+06	1.94372e+06	1.93922e+06	2.26198e+06	1.08104e+06	2.00425e+06	0	0	1.88701e+06	2.00876e+06	1.64047e+06	2.31458e+06	3.52265e+06	1.46262e+06	1.96209e+06	3.57476e+06
25	28.21	161.027	217.617				ION=[M+H+H]2+			25271166	9.55194e+06	8.64746e+06	7.85411e+06	NA	566159	3.78395e+06	0	8933292	2.09909e+07	9.04575e+06	1.93139e+07	5.85671e+06	841199	3.14387e+06	1.32277e+07	1.2922e+07
26	28.33	230.028	151.431				ION=[M+H]+			7700358	688047	2.80656e+06	3.20095e+06	737200	968785	3.67974e+06	90674.6	0	1.01608e+06	3.77384e+06	6.22301e+06	4.01197e+06	3.52557e+06	2.00015e+06	742065	5.00881e+06
27	28.71	497.899	192.913				ION=[M+H]+			3676466	1.31282e+06	1.41444e+06	1.41314e+06	2.07988e+06	1.41845e+06	2.56382e+06	0	0	1.83359e+06	2.28667e+06	1.77576e+06	2.76151e+06	3.3157e+06	2.05708e+06	2.37623e+06	3.0745e+06
28	28.85	412.205	191.12				ION=[M+H]+			10481415	6.37687e+06	5.55334e+06	5.47049e+06	NA	NA	NA	0	0	6.17287e+06	8.16491e+06	4.92494e+06	NA	NA	NA	4.80983e+06	7.65803e+06
29	28.94	264.168	162.399				ION=[M+H]+			5.97049e+06	2.15195e+06	1.83064e+06	2.03556e+06	NA	182532	NA	60610.2	0	3.03328e+06	4.65095e+06	2.25074e+06	NA	NA	NA	2.3329e+06	3.144e+06
30	29.46	382.155	178.347				ION=[M+H]+			3.7136e+06	269338	406537	318591	NA	NA	NA	0	0	1.21668e+06	2.89285e+06	NA	NA	NA	NA	553626	1.34213e+06
31	29.83	235.898	157.053				ION=[M+H]+			3.37869e+06	1.12615e+06	694056	863128	3.32508e+06	1.7044e+06	2.78633e+06	0	0	323578	NA	423000	2.7419e+06	2.5408e+06	2.2373e+06	1.25851e+06	1.51492e+06
32	30.33	542.218	215.641				ION=[M+H]+			16598802	356123	700769	465289	NA	NA	NA	0	0	4.0576e+06	1.29303e+07	NA	NA	NA	NA	410887	1.12299e+06
38	31.64	699.638	204.619				ION=[M+H]+			1.32515e+06	NA	NA	NA	1.28743e+06	1.84049e+06	1.68336e+06	0	0	NA	NA	NA	1.56052e+06	NA	987617	391555	717290
39	32.07	621.642	198.217				ION=[M+H]+			2.22782e+06	NA	NA	NA	2.5459e+06	993109	2.6525e+06	0	0	NA	NA	NA	2.62352e+06	1.0758e+06	1.68011e+06	351417	1.13061e+06
40	32.84	541.668	191.689				ION=[M+H]+			1.11791e+06	NA	NA	NA	1.46477e+06	605702	1.13637e+06	0	0	NA	NA	NA	853520	584413	544512	597425	1.17576e+06
41	32.84	308.159	170.435				ION=[M+H]+			8825090	1.5481e+06	1.71105e+06	1.88449e+06	1.65181e+06	304879	1.03844e+06	132457	119240	2.68604e+06	6.87465e+06	1.26097e+06	246505	684513	252504	1.09914e+06	2.16348e+06
42	32.86	421.71	175.873				ION=[M+H]+			1.57866e+06	NA	NA	NA	821190	1.3839e+06	1.83926e+06	0	0	NA	NA	NA	1.4874e+06	NA	1.04966e+06	663582	962799
43	32.98	242.176	166.516				ION=[M+H]+			6362373	3.4209e+06	3.72024e+06	2.62344e+06	1.38901e+06	2.22633e+06	2.72546e+06	0	0	3.15784e+06	2.65143e+06	3.47532e+06	1.28354e+06	2.35586e+06	1.71019e+06	2.79667e+06	4.34245e+06
44	33.09	500.03	198.415				ION=[M+H]+			2.11331e+06	938050	593451	1.17046e+06	NA	NA	NA	0	0	1.75537e+06	1.15434e+06	517295	NA	NA	NA	623314	1.16498e+06
45	33.68	334.066	170.163				ION=[M+H]+			1.70685e+06	957148	652322	862782	NA	NA	NA	0	0	916068	1.32962e+06	462796	NA	NA	NA	681700	1.59603e+06
46	34.12	59.0735	126.756				ION=[M+H]+			33426080	1.29016e+07	1.11278e+07	1.44954e+07	3.44104e+07	2.62897e+07	3.00762e+07	0	0	1.8511e+07	1.30783e+07	1.32973e+07	3.04708e+07	3.89777e+07	2.09313e+07	2.10975e+07	2.91317e+07
47	35.08	402.077	184.723				ION=[M+H]+			14664614	NA	NA	NA	8.26736e+06	1.82709e+06	4.93197e+06	0	0	NA	NA	NA	4.34103e+06	1.71002e+07	2.51489e+06	1.75879e+06	3.28997e+06
48	35.1	415.866	182.38				ION=[M+H]+			4.16082e+06	NA	NA	NA	4.13642e+06	1.51913e+06	3.17955e+06	0	0	NA	NA	NA	2.96446e+06	4.85188e+06	2.04414e+06	521817	1.17328e+06
55	36.52	578.139	299.57				ION=[M+H+H]2+			6146228	NA	NA	NA	8.05327e+06	2.9901e+06	3.80679e+06	0	0	NA	NA	NA	3.24847e+06	6.3294e+06	1.69583e+06	606234	2.04242e+06
56	36.85	560.128	292.988				ION=[M+H+H]2+			2155012	NA	NA	NA	2.755e+06	965858	1.63827e+06	0	0	NA	NA	NA	1.20957e+06	2.51293e+06	702711	193843	533227
57	36.88	564.129	213.582				ION=[M+H]+			8761249	NA	NA	NA	4.95624e+06	1.27386e+06	3.10418e+06	0	0	NA	NA	NA	2.46941e+06	1.02164e+07	1.62102e+06	852341	1.93499e+06
58	36.95	507.162	210.378				ION=[M+H]+			18993574	2.02377e+06	1.49207e+06	2.57667e+06	5.01134e+06	2.41344e+06	2.89273e+06	0	0	863757	NA	1.4037e+06	5.64679e+06	5.98443e+06	1.98873e+06	3.65379e+06	7.26023e+06
59	37.42	429.148	191.515				ION=[M+H]+			4841721	2.84089e+06	2.83107e+06	2.91404e+06	NA	NA	NA	0	0	2.39225e+06	3.59487e+06	2.98442e+06	NA	NA	NA	1.89177e+06	3.72119e+06
60	37.92	547.211	213.679				ION=[M+H]+			4.1216e+06	2.04852e+06	2.41e+06	2.51549e+06	NA	NA	NA	0	0	1.85542e+06	3.04763e+06	2.16737e+06	NA	NA	NA	1.20576e+06	1.87235e+06
61	38.16	708.192	238.058				ION=[M+H]+			8995253	1.84377e+06	1.8494e+06	1.88258e+06	1.72668e+06	4.24431e+06	8.23649e+06	0	0	NA	2.04054e+06	1.79112e+06	7.37225e+06	1.04892e+07	4.22069e+06	2.51795e+06	7.35688e+06
63	38.74	502.201	208.976				ION=[M+H]+			6732636	3.98628e+06	3.47271e+06	4.30882e+06	NA	NA	NA	0	0	3.0691e+06	4.07355e+06	3.28714e+06	NA	NA	NA	2.39221e+06	4.35724e+06
64	38.95	531.216	213.289				ION=[M+H]+			11437000	5.76468e+06	6.03956e+06	6.25957e+06	NA	NA	NA	0	0	6.40252e+06	8.9093e+06	6.91256e+06	NA	NA	NA	1.03648e+06	1.67931e+06
67	40.82	575.206	218.696				ION=[M+H]+			23251906	1.37573e+07	1.3596e+07	1.30945e+07	NA	NA	NA	0	0	9.48516e+06	1.70821e+07	1.26013e+07	NA	NA	NA	5.92884e+06	2.64772e+06
69	46.65	884.235	300.974				ION=[M+H+H]2+			6504318	4.32513e+06	2.08846e+06	1.92813e+06	1.15838e+06	NA	1.6296e+06	0	0	NA	4.26429e+06	4.0477e+06	1.30598e+06	2.03095e+06	654038	1.82442e+06	3.47714e+06
70	47.62	292.001	157.118				ION=[M+H]+			8.10417e+06	4.99081e+06	2.3473e+06	3.08266e+06	NA	NA	NA	0	0	3.10637e+06	6.31306e+06	4.66358e+06	NA	NA	NA	288705	628988
72	52.09	708.28	239.409				ION=[M+H]+			5657060	3.18099e+06	3.30782e+06	2.04104e+06	NA	NA	NA	0	0	2.77971e+06	3.73388e+06	3.31381e+06	NA	NA	NA	861923	1.63819e+06
73	52.15	588.121	213.318				ION=[M+H]+			4849096	2.21628e+06	1.96749e+06	2.31033e+06	NA	283196	657371	0	0	2.09975e+06	2.28511e+06	1.83723e+06	523239	587134	248856	1.85385e+06	2.8356e+06
74	52.17	1353.44	354.97				ION=[M+H+H]2+			5.14696e+06	NA	NA	NA	4.94569e+06	2.95627e+06	5.07729e+06	0	0	NA	NA	NA	4.57797e+06	4.23556e+06	1.77622e+06	1.24062e+06	2.30502e+06
75	52.2	1186.44	337.605				ION=[M+H+H]2+			6.67363e+06	NA	168562	NA	8.74431e+06	3.37391e+06	4.66452e+06	0	0	NA	NA	NA	3.46252e+06	7.4267e+06	1.02905e+06	1.02797e+06	2.39465e+06
76	52.22	1348.49	356.816				ION=[M+H+H]2+			17246114	NA	NA	NA	1.67406e+07	1.14695e+07	1.70795e+07	0	0	627442	507136	NA	1.50123e+07	1.54152e+07	5.58179e+06	3.1982e+06	9.32383e+06
77	52.23	1313.45	356.944				ION=[M+H+H]2+			7.18642e+06	NA	NA	NA	6.85523e+06	4.86329e+06	7.3392e+06	0	0	NA	NA	NA	5.90864e+06	5.71662e+06	2.0289e+06	1.05046e+06	4.19561e+06
78	52.31	1550.46	380.925				ION=[M+H+H]2+			5.76395e+06	3.83281e+06	3.06765e+06	3.34924e+06	NA	NA	NA	0	0	4.29959e+06	2.15796e+06	3.57465e+06	NA	NA	NA	1.05822e+06	2.01481e+06
79	52.35	1046.29	323.111				ION=[M+H+H]2+			16794696	1.09227e+07	8.14059e+06	9.03455e+06	NA	1.8424e+06	2.26766e+06	0	0	9.12528e+06	1.30829e+07	9.89895e+06	2.36613e+06	3.51347e+06	1.84561e+06	2.71667e+06	7.55593e+06
80	52.7	257.137	161.308				ION=[M+H]+			2.61881e+06	1.19817e+06	1.53129e+06	947495	NA	NA	NA	0	0	1.07079e+06	1.6311e+06	1.47938e+06	NA	NA	NA	893686	1.2468e+06
82	52.79	1028.28	323.477				ION=[M+H+H]2+			11343275	NA	NA	NA	1.48628e+07	4.45192e+06	8.85449e+06	0	0	NA	NA	NA	5.87091e+06	1.2841e+07	3.44252e+06	877936	5.01049e+06
83	53.06	1190.33	343.623				ION=[M+H+H]2+			10747276	NA	NA	258546	1.39643e+07	6.07071e+06	1.08782e+07	0	0	NA	431198	NA	5.73298e+06	1.25322e+07	5.46303e+06	1.38986e+06	1.67997e+06
85	54.01	631.232	223.129				ION=[M+H]+			6258674	2.89607e+06	3.6596e+06	2.32448e+06	NA	NA	NA	0	0	2.18526e+06	4.028e+06	2.10277e+06	NA	NA	NA	1.40441e+06	2.16311e+06
86	54.2	747.254	239.203				ION=[M+H]+			13910843	7.30209e+06	7.51834e+06	8.90279e+06	NA	NA	NA	0	0	6.88883e+06	9.47173e+06	5.66012e+06	NA	NA	NA	2.28723e+06	2.848e+06
87	54.2	633.248	223.277				ION=[M+H]+			18758588	9.7671e+06	1.03101e+07	1.08049e+07	NA	NA	NA	0	0	1.55814e+07	1.2239e+07	1.02844e+07	NA	NA	NA	6.84067e+06	1.01364e+07
88	54.21	736.276	238.187				ION=[M+H]+			3.18661e+06	1.60041e+06	1.44245e+06	2.03939e+06	NA	NA	NA	0	0	1.26503e+06	2.20178e+06	1.35528e+06	NA	NA	NA	458981	531158
89	54.34	649.253	221.821				ION=[M+H]+			4139091	2.01372e+06	2.42023e+06	2.34813e+06	NA	NA	NA	0	0	2.11771e+06	1.87614e+06	1.24983e+06	NA	NA	NA	626392	1.11075e+06
90	54.54	111.043	161.512				ION=[M+H]+			59045116	3.48467e+07	3.29892e+07	3.77883e+07	2.35451e+06	1.22488e+06	2.04676e+06	0	0	3.6632e+07	4.00661e+07	3.07985e+07	1.13267e+06	2.34751e+06	428195	2.67213e+07	3.24928e+07
91	54.64	135.055	124.39				ION=[M+H]+			107434656	7.144e+07	5.6186e+07	6.32461e+07	NA	586948	NA	0	0	6.3315e+07	7.96244e+07	7.51766e+07	NA	NA	NA	4.79524e+07	5.54108e+07
92	54.64	216.122	151.231				ION=[M+H]+			3.49469e+06	1.25211e+06	1.90753e+06	1.74923e+06	NA	NA	NA	0	0	2.90278e+06	2.43115e+06	2.31187e+06	NA	NA	NA	2.16404e+06	2.67385e+06
93	56.19	977.325	274.133				ION=[M+H]+			7.74433e+06	764373	686214	714178	3.82884e+06	3.98055e+06	6.61725e+06	0	0	610585	972495	445527	9.11983e+06	8.26812e+06	6.16711e+06	3.875e+06	9.11058e+06
94	56.53	755.251	253.505				ION=[M+H]+			3.64477e+06	856183	2.13119e+06	2.00162e+06	95213.8	NA	70603.5	0	0	2.16377e+06	1.55676e+06	469121	132956	200709	130419	3.9771e+06	3.3953e+06
95	57.83	1936.64	426.881				ION=[M+H+H]2+			5.77871e+06	NA	NA	NA	3.94128e+06	3.22111e+06	5.88502e+06	0	0	NA	NA	NA	6.63545e+06	6.73847e+06	5.77646e+06	1.42047e+06	3.63929e+06
96	57.94	454.181	212.464				ION=[M+H]+			3.16546e+06	2.10491e+06	973563	1.93375e+06	NA	NA	NA	0	0	1.55161e+06	2.37124e+06	2.0753e+06	NA	NA	NA	397128	547721
97	57.97	2098.7	431.445				ION=[M+H+H]2+			5.04331e+06	NA	NA	NA	2.44967e+06	2.46009e+06	4.57305e+06	0	0	NA	NA	NA	5.93907e+06	4.74243e+06	5.07159e+06	756211	2.28177e+06
98	58.08	374.169	185.644				ION=[M+H]+			7547345	3.49829e+06	3.34587e+06	3.40842e+06	NA	NA	NA	0	0	2.47403e+06	5.8793e+06	2.89838e+06	NA	NA	NA	1.84611e+06	2.81958e+06
99	58.19	1370.4	358.562				ION=[M+H+H]2+			3.9574e+06	2.63152e+06	984517	1.37479e+06	NA	NA	NA	0	0	2.64386e+06	2.7357e+06	2.19546e+06	NA	NA	NA	439208	1.01899e+06
101	58.73	1966.67	416.843				ION=[M+H+H]2+			3.49096e+06	NA	NA	NA	3.71739e+06	3.71015e+06	3.71945e+06	0	0	NA	NA	NA	3.07042e+06	2.62077e+06	3.51919e+06	1.03494e+06	2.52523e+06
102	58.83	464.201	201.876				ION=[M+H]+			77929112	4.8591e+07	4.34248e+07	4.98738e+07	NA	NA	NA	0	0	4.37532e+07	3.71928e+07	3.35069e+07	NA	NA	NA	3.06853e+07	4.00849e+07
103	58.85	536.224	218.862				ION=[M+H]+			3234417	1.8698e+06	1.71677e+06	1.68327e+06	NA	NA	NA	0	0	1.21148e+06	2.51958e+06	1.37018e+06	NA	NA	NA	790520	1.26897e+06
104	58.97	407.19	197.435				ION=[M+H]+			5.88519e+06	3.36282e+06	3.44122e+06	2.97436e+06	NA	NA	NA	0	0	2.35973e+06	2.39426e+06	3.03247e+06	NA	NA	NA	2.58733e+06	2.36999e+06
105	59.2	1672.6	392.382				ION=[M+H+H]2+			8991004	3.04081e+06	3.24455e+06	1.27693e+06	1.17807e+07	1.13341e+07	7.31089e+06	0	0	3.82763e+06	3.46152e+06	3.18621e+06	3.97544e+06	4.84789e+06	6.07961e+06	3.77793e+06	6.41166e+06
107	59.52	1817.62	398.691				ION=[M+H+H]2+			7.89934e+06	NA	NA	NA	9.93711e+06	1.13679e+07	7.31183e+06	0	0	NA	NA	NA	4.29088e+06	4.00256e+06	6.18958e+06	2.73056e+06	5.9278e+06
108	59.73	1799.61	398.396				ION=[M+H+H]2+			5.62969e+06	NA	NA	NA	7.16986e+06	7.46489e+06	5.23349e+06	0	0	NA	NA	NA	2.44564e+06	2.3349e+06	4.64065e+06	1.22875e+06	3.33926e+06
109	59.78	332.169	180.847				ION=[M+H]+			4191458	2.36949e+06	2.16448e+06	2.68249e+06	NA	NA	NA	0	0	1.86273e+06	2.96646e+06	2.46645e+06	NA	NA	NA	1.34511e+06	1.86457e+06
110	59.78	1655.57	391.335				ION=[M+H+H]2+			6.47137e+06	NA	NA	NA	8.4793e+06	7.23777e+06	4.77682e+06	0	0	NA	NA	NA	2.46335e+06	3.089e+06	4.36358e+06	1.70091e+06	3.67245e+06
111	59.79	1834.65	401.757				ION=[M+H+H]2+			6030543	2.70368e+06	2.41577e+06	NA	7.90169e+06	8.61996e+06	5.42488e+06	0	0	2.89958e+06	NA	2.80897e+06	3.01399e+06	3.25888e+06	4.54031e+06	3.02237e+06	5.37939e+06
112	59.88	1979.68	413.966				ION=[M+H+H]2+			7.40724e+06	NA	NA	NA	9.70555e+06	8.56528e+06	5.77959e+06	0	0	NA	NA	NA	3.29947e+06	4.21989e+06	4.69435e+06	2.56755e+06	4.1108e+06
113	60.01	1996.7	414.643				ION=[M+H+H]2+			3.70469e+06	NA	1.24158e+06	1.17726e+06	4.85417e+06	4.80742e+06	3.48273e+06	0	0	1.48501e+06	1.46247e+06	1.61763e+06	1.85234e+06	NA	NA	1.78535e+06	3.11757e+06
114	60.21	146.021	145.949				ION=[M+H]+			21673272	4.2587e+06	4.64715e+06	5.64205e+06	1.37586e+07	5.70013e+06	8.2294e+06	0	0	7.4145e+06	1.09938e+07	8.3684e+06	1.10145e+07	2.52729e+07	8.00748e+06	7.07598e+06	1.4388e+07
115	60.26	422.002	265.486				ION=[M+H+H]2+			3.62119e+06	503216	357095	733151	1.40823e+06	NA	757633	0	0	786092	873958	NA	1.47441e+06	4.22262e+06	1.16074e+06	1.13619e+06	1.8927e+06
116	60.28	180.101	137.921				ION=[M+H]+			16768793	383253	NA	NA	7.97523e+06	5.82539e+06	4.94899e+06	0	0	416076	570113	338852	3.57286e+06	3.77339e+06	4.17031e+06	4.26644e+06	4.04605e+06
117	60.33	79.0422	110.311				ION=[M+H]+			21291906	7.78137e+06	9.50506e+06	9.03489e+06	7.09026e+06	3.7509e+06	6.2425e+06	0	0	5.92684e+06	6.83313e+06	1.27657e+07	3.58483e+06	NA	9.02639e+06	6.97791e+06	8.58535e+06
118	60.47	408.012	183.328				ION=[M+H]+			18331938	4.56404e+06	3.9299e+06	5.88127e+06	1.00576e+07	3.41669e+06	7.1303e+06	0	0	7.8609e+06	8.38587e+06	7.86861e+06	1.01364e+07	2.13766e+07	7.54993e+06	9.34725e+06	1.30383e+07
119	60.52	614.028	216.552				ION=[M+H]+			4702454	634321	546798	896424	2.05564e+06	402214	1.37276e+06	0	0	1.24266e+06	1.4563e+06	1.45236e+06	2.01317e+06	5.48346e+06	1.70522e+06	2.43666e+06	2.41463e+06
120	60.53	436.966	185.128				ION=[M+H]+			3.26992e+06	784811	577086	935189	1.99824e+06	557998	829432	0	0	853553	1.19151e+06	875044	1.15475e+06	3.71367e+06	637635	2.1172e+06	2.23064e+06
121	60.56	437.973	186.415				ION=[M+H]+			4.50344e+06	989952	765345	1.33757e+06	2.72466e+06	680218	1.69075e+06	0	0	1.6436e+06	1.64875e+06	1.55614e+06	2.12726e+06	5.25139e+06	1.40983e+06	2.27327e+06	2.78204e+06
122	60.74	173.106	137.197				ION=[M+H]+			8849626	3.87092e+06	4.04503e+06	5.66367e+06	NA	NA	NA	0	0	5.16028e+06	3.32971e+06	4.00281e+06	NA	NA	NA	2.22499e+06	2.89406e+06
124	61.39	373.138	186.218				ION=[M+H]+			4405588	2.1318e+06	2.57606e+06	2.17001e+06	NA	NA	NA	0	0	1.43152e+06	2.85007e+06	1.97572e+06	NA	NA	NA	1.30676e+06	2.03835e+06
125	62.77	387.273	195.798				ION=[M+H]+			28009950	1.26465e+07	1.53703e+07	1.79261e+07	NA	NA	NA	0	0	2.10937e+07	1.53509e+07	1.24857e+07	NA	NA	NA	1.75151e+07	1.18593e+07
126	63.87	340.199	183.915				ION=[M+H]+			25579008	5.24915e+06	4.37118e+06	4.20304e+06	NA	NA	NA	0	0	1.59567e+07	1.99258e+07	1.55421e+07	NA	NA	NA	1.07301e+07	1.0186e+07
127	64.67	328.049	182.334				ION=[M+H]+			3.01612e+06	1.175e+06	1.49146e+06	1.93028e+06	NA	NA	NA	0	0	1.65619e+06	2.12158e+06	1.1645e+06	NA	NA	NA	515857	1.22861e+06
129	67.15	555.132	285.752				ION=[M+H+H]2+			5.51094e+06	2.10735e+06	2.67562e+06	3.52694e+06	NA	NA	NA	0	0	2.44754e+06	2.05422e+06	1.90356e+06	NA	NA	NA	1.09152e+06	1.53081e+06
130	72.7	268.153	169.462				ION=[M+H]+			5.03864e+06	3.1311e+06	2.41494e+06	3.22467e+06	NA	NA	NA	0	0	2.04268e+06	2.88303e+06	2.54164e+06	NA	NA	NA	1.56917e+06	2.51282e+06
131	75.45	172.132	138.095				ION=[M+H]+			33402872	1.79174e+07	1.95315e+07	1.8627e+07	NA	NA	NA	0	0	1.76942e+07	1.04723e+07	1.49964e+07	NA	NA	NA	1.95649e+07	1.21845e+07
132	79.06	378.038	173.306				ION=[M+H]+			4.43189e+06	2.22988e+06	2.59143e+06	2.20443e+06	NA	NA	NA	0	0	2.10951e+06	2.55987e+06	2.29557e+06	NA	NA	NA	596620	973031
133	79.33	260.011	160.569				ION=[M+H]+			2.9344e+06	1.81012e+06	1.71582e+06	1.60797e+06	NA	NA	NA	0	0	1.76798e+06	1.82411e+06	1.98124e+06	NA	NA	NA	1.36621e+06	1.49029e+06
134	79.56	248.053	148.23				ION=[M+H]+			4818381	2.2076e+06	2.41762e+06	2.45427e+06	NA	NA	NA	0	0	1.61511e+06	3.75347e+06	2.28855e+06	NA	NA	NA	1.12814e+06	1.48528e+06
135	80.99	203.127	145.795				ION=[M+H]+			5.76579e+06	3.83403e+06	3.05633e+06	2.82429e+06	NA	NA	NA	0	0	4.30864e+06	3.73596e+06	3.58659e+06	NA	NA	NA	2.73649e+06	2.72826e+06
136	86.02	452.151	198.97				ION=[M+H]+			19497428	6.38595e+06	8.15038e+06	1.24781e+07	NA	NA	NA	0	0	6.52382e+06	5.45916e+06	4.25092e+06	NA	NA	NA	6.5751e+06	5.8818e+06
138	100.05	94.042	113.559				ION=[M+H]+			34045008	1.82613e+07	1.72501e+07	2.17884e+07	NA	NA	NA	0	0	1.96146e+07	1.99271e+07	2.73004e+07	NA	NA	NA	1.94843e+07	1.89286e+07
139	100.14	92.0626	122.952				ION=[M+H]+			106273760	5.4169e+07	6.21409e+07	6.04119e+07	NA	NA	NA	0	0	4.64802e+07	7.78114e+07	6.41291e+07	NA	NA	NA	4.26384e+07	5.69576e+07
140	100.96	336.09	165.883				ION=[M+H]+			12116805	953604	1.14605e+06	1.39251e+06	NA	NA	NA	0	0	434355	795520	559290	NA	NA	NA	4.31227e+06	3.37031e+06
141	102.66	261.031	167.331				ION=[M+H]+			6158471	3.44705e+06	3.60101e+06	3.66118e+06	NA	NA	NA	0	0	3.24345e+06	3.34639e+06	2.68063e+06	NA	NA	NA	1.62594e+06	2.61674e+06
142	103.39	258.085	159.969				ION=[M+H]+			21275702	1.00959e+07	1.15733e+07	1.28023e+07	270500	NA	NA	0	96541.5	1.04393e+07	1.65735e+07	1.22054e+07	NA	NA	260550	6.99724e+06	9.71691e+06
143	106.99	516.193	209.338				ION=[M+H]+			27004710	1.11431e+07	1.57903e+07	1.43784e+07	NA	NA	NA	0	0	9.93784e+06	1.93711e+07	8.93935e+06	NA	NA	NA	1.25357e+07	8.4845e+06
147	116.79	200.08	149.114				ION=[M+H]+			17600352	8.8443e+06	1.02914e+07	7.45503e+06	NA	NA	NA	0	0	6.44015e+06	1.24801e+07	8.06095e+06	NA	NA	NA	4.39939e+06	5.93138e+06
148	117.13	89.0478	159.824				ION=[M+H]+			17147908	8.5246e+06	1.00268e+07	9.03162e+06	NA	NA	NA	0	0	6.38909e+06	1.2303e+07	8.43021e+06	NA	NA	NA	4.14077e+06	5.53959e+06
149	118.74	424.185	198.832				ION=[M+H]+			11731860	5.7362e+06	6.85991e+06	4.9503e+06	NA	NA	NA	0	0	4.35459e+06	5.35969e+06	3.62657e+06	NA	NA	NA	4.959e+06	5.17471e+06
150	119.12	391.093	187.973				ION=[M+H]+			4645411	2.60169e+06	2.71022e+06	2.97301e+06	NA	NA	NA	0	0	2.33186e+06	1.51381e+06	1.82357e+06	NA	NA	NA	1.0897e+06	1.89801e+06
153	122.59	264.126	157.718				ION=[M+H]+			21441474	1.42578e+07	8.72763e+06	4.60671e+06	NA	NA	NA	0	0	7.04536e+06	1.55953e+07	1.06299e+07	NA	NA	NA	7.73122e+06	8.36884e+06
154	124.88	129.09	171.215				ION=[M+H]+			60765112	4.04065e+07	NA	NA	NA	NA	NA	0	0	1.14434e+07	1.299e+07	1.08238e+07	NA	NA	NA	2.08547e+07	1.67039e+07
155	130.52	174.079	152.198				ION=[M+H]+			12610432	7.5226e+06	7.37363e+06	7.1306e+06	NA	NA	NA	0	0	5.63591e+06	5.66478e+06	5.39493e+06	NA	NA	NA	2.68317e+06	4.69419e+06
157	137.31	251.066	156.135				ION=[M+H]+			11010355	5.60635e+06	6.09754e+06	6.36172e+06	NA	NA	NA	0	0	6.2672e+06	8.57695e+06	7.27216e+06	NA	NA	NA	2.9358e+06	4.75262e+06
158	139.27	341.109	174.667				ION=[M+H]+			9461371	6.29145e+06	3.52925e+06	3.94605e+06	NA	NA	NA	0	0	3.59045e+06	3.94391e+06	4.42108e+06	NA	NA	NA	3.46257e+06	3.81698e+06
160	147.15	260.137	162.133				ION=[M+H]+			6.64781e+06	3.45804e+06	3.62048e+06	4.25453e+06	NA	NA	NA	0	0	3.67951e+06	4.63096e+06	4.0177e+06	NA	NA	NA	1.84173e+06	2.90391e+06
161	165.98	225.148	157.957				ION=[M+H]+			22628024	1.22345e+07	1.32312e+07	1.28568e+07	NA	NA	NA	0	0	1.04964e+07	1.59984e+07	1.26023e+07	NA	NA	NA	1.17813e+07	1.06285e+07
162	167.1	97.0529	135.66				ION=[M+H]+			7.20544e+06	3.8647e+06	4.2132e+06	3.98879e+06	NA	NA	NA	0	0	3.66686e+06	4.77188e+06	4.02574e+06	NA	NA	NA	2.13122e+06	2.34536e+06
163	181.73	165.115	137.654				ION=[M+H]+			17377512	1.59218e+06	4.91113e+06	3.94085e+06	NA	NA	NA	0	0	9.72914e+06	7.47899e+06	1.40436e+07	NA	NA	NA	3.44989e+06	5.34079e+06
164	182.46	341.147	178.93				ION=[M+H]+			59504036	2.99229e+07	3.08388e+07	2.79424e+07	NA	NA	NA	0	0	2.13643e+07	4.6353e+07	2.79556e+07	NA	NA	NA	2.88928e+07	2.3206e+07
165	184.31	141.115	147.208				ION=[M+H]+			7.36379e+06	3.65658e+06	4.30579e+06	4.15889e+06	NA	NA	NA	0	0	3.28623e+06	3.49128e+06	3.96002e+06	NA	NA	NA	2.69557e+06	2.54228e+06
166	185.8	374.205	196.01				ION=[M+H]+			11810393	4.73751e+06	6.90583e+06	4.41933e+06	NA	NA	NA	0	0	4.17192e+06	6.11372e+06	3.31684e+06	NA	NA	NA	4.68492e+06	3.68801e+06
167	191.15	368.265	201.629				ION=[M+H]+			5.01445e+06	575472	1.55195e+06	1.81557e+06	NA	NA	NA	0	0	4.16514e+06	2.48225e+06	3.20353e+06	NA	NA	NA	2.46255e+06	515186
168	192.07	447.244	211.143				ION=[M+H]+			4701383	1.31751e+06	2.74902e+06	2.87271e+06	NA	NA	NA	0	0	3.90314e+06	1.9828e+06	2.45453e+06	NA	NA	NA	3.58965e+06	1.18792e+06
169	195.31	136.038	165.779				ION=[M+H]+			12779100	7.88898e+06	7.47226e+06	8.0063e+06	NA	NA	NA	0	0	7.36025e+06	7.97829e+06	7.68151e+06	NA	430232	NA	5.11652e+06	5.64858e+06
170	198.07	491.2	203.469				ION=[M+H]+			9768892	4.30584e+06	5.71211e+06	4.62875e+06	NA	NA	NA	0	0	3.34255e+06	4.8643e+06	4.31093e+06	NA	NA	NA	3.42343e+06	2.74277e+06
171	198.5	238.105	195.132				ION=[M+H]+			6.9297e+06	3.54921e+06	4.05197e+06	3.73289e+06	NA	NA	NA	0	0	4.28546e+06	3.75005e+06	3.92996e+06	NA	NA	NA	2.73348e+06	3.41672e+06
172	200.61	202.143	148.693				ION=[M+H]+			15688416	1.04322e+07	8.77177e+06	9.36045e+06	NA	NA	NA	0	0	8.48931e+06	6.86651e+06	6.34735e+06	NA	NA	NA	1.01921e+07	5.77753e+06
173	201.8	360.201	186.081				ION=[M+H]+			3975017	1.85494e+06	2.26606e+06	2.54397e+06	NA	NA	NA	0	0	1.86657e+06	2.97725e+06	2.318e+06	NA	NA	NA	1.35457e+06	1.60542e+06
176	204.1	88.0524	133.493				ION=[M+H]+			5.17015e+06	2.44037e+06	3.02311e+06	3.21821e+06	3.33119e+06	2.27142e+06	2.47464e+06	2.33547e+06	2.36674e+06	2.84779e+06	2.8823e+06	2.05298e+06	2.54784e+06	2.59021e+06	2.13055e+06	4.67112e+06	4.65327e+06
177	207.2	623.242	224.189				ION=[M+H]+			78476704	3.72193e+07	4.387e+07	5.02243e+07	NA	NA	NA	0	0	4.2194e+07	1.66335e+07	1.51405e+07	NA	NA	NA	1.0334e+07	2.87503e+07
178	209.25	373.101	180.692				ION=[M+H]+			8742332	5.67764e+06	5.11186e+06	5.07993e+06	NA	NA	NA	0	0	4.85998e+06	4.00314e+06	3.67182e+06	NA	NA	NA	2.62417e+06	3.62071e+06
179	209.51	216.147	157.562				ION=[M+H]+			8712384	4.28518e+06	5.09435e+06	5.37063e+06	NA	NA	NA	0	0	3.42099e+06	6.02143e+06	5.48382e+06	NA	NA	NA	3.61859e+06	4.12536e+06
180	210.23	227.163	160.893				ION=[M+H]+			4536785	2.29958e+06	2.65277e+06	2.45751e+06	NA	NA	NA	0	0	2.09465e+06	3.24384e+06	2.26537e+06	NA	NA	NA	1.79925e+06	1.80461e+06
181	210.53	143.04	125.979				ION=[M+H]+			14054337	6.87865e+06	8.21792e+06	7.38921e+06	863310	490516	NA	0	0	8.42523e+06	6.76819e+06	8.01014e+06	889101	761599	NA	5.96854e+06	7.1511e+06
182	211.65	179.095	137.759				ION=[M+H]+			77585712	3.85068e+07	4.53663e+07	3.6508e+07	NA	NA	NA	0	0	3.21831e+07	6.00915e+07	3.66513e+07	NA	NA	NA	4.38676e+07	2.77219e+07
183	215.32	556.175	231.928				ION=[M+H]+			2640722	1.75598e+06	1.26023e+06	1.50056e+06	NA	NA	NA	0	0	1.67223e+06	1.37551e+06	1.17285e+06	NA	NA	NA	697549	894268
184	216.88	345.106	177.747				ION=[M+H]+			3.10166e+06	1.6684e+06	1.81361e+06	1.62944e+06	NA	NA	NA	0	0	1.8594e+06	1.7e+06	1.49469e+06	NA	NA	NA	1.07006e+06	1.39291e+06
186	217.43	246.121	162.692				ION=[M+H]+			5556309	3.09086e+06	3.24891e+06	3.4766e+06	NA	NA	NA	0	0	3.48895e+06	3.75648e+06	3.68059e+06	NA	NA	NA	2.40314e+06	2.63871e+06
187	217.61	382.137	188.343				ION=[M+H]+			13544916	9.00686e+06	6.47621e+06	6.86764e+06	NA	NA	NA	0	0	7.39517e+06	7.13206e+06	6.24019e+06	NA	NA	NA	4.27737e+06	6.75519e+06
189	219.64	324.082	175.067				ION=[M+H]+			2.98047e+06	1.59465e+06	1.25699e+06	1.90747e+06	NA	NA	NA	0	0	2.18613e+06	1.35436e+06	1.44993e+06	NA	NA	NA	1.3783e+06	2.10835e+06
192	220.3	175.106	139.062				ION=[M+H]+			14391283	9.07813e+06	7.49395e+06	7.38259e+06	1.59809e+07	1.65204e+07	1.5239e+07	11206019	12581809	6.0166e+06	9.06236e+06	7.2046e+06	1.45576e+07	1.45086e+07	1.26218e+07	1.59532e+07	1.87399e+07
193	221.72	250.142	166.032				ION=[M+H]+			3.21293e+06	1.83339e+06	1.87868e+06	1.64151e+06	NA	NA	NA	0	0	1.47813e+06	2.0845e+06	1.88643e+06	NA	NA	NA	1.23838e+06	1.32178e+06
194	222.84	283.142	163.992				ION=[M+H]+			3.18974e+06	1.57291e+06	1.86512e+06	1.58359e+06	NA	NA	NA	0	0	1.38696e+06	2.26076e+06	1.55358e+06	NA	NA	NA	1.54981e+06	1.18377e+06
195	224.25	239.116	153.149				ION=[M+H]+			60319356	2.99013e+07	3.52702e+07	2.99689e+07	NA	NA	NA	0	0	2.50657e+07	3.46543e+07	3.02061e+07	NA	NA	NA	2.74921e+07	1.77428e+07
196	227.69	365.169	183.325				ION=[M+H]+			6227573	3.05383e+06	3.64142e+06	3.39162e+06	NA	NA	NA	0	0	2.54033e+06	4.32384e+06	3.36409e+06	NA	NA	NA	2.10339e+06	2.29007e+06
197	228.78	222.137	160.298				ION=[M+H]+			3.06537e+06	2.03836e+06	1.515e+06	1.88264e+06	NA	NA	NA	0	0	2.38722e+06	1.52755e+06	2.17979e+06	NA	NA	NA	2.14089e+06	1.61713e+06
198	229.88	468.211	203.02				ION=[M+H]+			3.84599e+06	1.70862e+06	2.24884e+06	2.07473e+06	NA	NA	NA	0	0	1.73631e+06	2.6452e+06	1.78767e+06	NA	NA	NA	2.14815e+06	1.59177e+06
199	233.27	145.158	132.19				ION=[M+H]+			4179287	1.39264e+06	1.47444e+06	1.99166e+06	NA	NA	NA	0	0	3.4337e+06	3.25562e+06	2.40864e+06	NA	NA	NA	1.30799e+06	1.66136e+06
200	233.59	201.01	141.227				ION=[M+H]+			6106690	2.68882e+06	2.65908e+06	3.47967e+06	NA	NA	NA	0	0	2.71896e+06	4.75705e+06	3.65884e+06	NA	NA	NA	1.58773e+06	2.46265e+06
201	236.02	568.23	214.401				ION=[M+H]+			8632669	NA	273354	NA	1.12596e+07	1.24232e+07	8.53285e+06	0	0	NA	NA	NA	7.68603e+06	8.03975e+06	8.41947e+06	7.00083e+06	5.77522e+06
202	236.57	152.033	169.845				ION=[M+H]+			8.1687e+06	4.21411e+06	4.77644e+06	3.81484e+06	NA	NA	NA	0	0	5.47336e+06	5.03073e+06	4.47844e+06	NA	NA	NA	3.43991e+06	4.10588e+06
203	237.08	242.105	156.246				ION=[M+H]+			3.54353e+06	1.74069e+06	1.92604e+06	1.94537e+06	NA	NA	NA	0	0	1.66215e+06	2.76037e+06	1.78578e+06	NA	NA	NA	1.8241e+06	1.54139e+06
204	237.19	278.126	169.991				ION=[M+H]+			8947625	4.31763e+06	5.05056e+06	5.72639e+06	NA	NA	NA	0	0	4.47197e+06	6.8136e+06	5.83703e+06	NA	NA	NA	3.3237e+06	4.19324e+06
205	237.64	425.19	204.176				ION=[M+H]+			26433044	8.77024e+06	1.54561e+07	9.05554e+06	NA	NA	NA	0	0	4.98049e+06	1.03822e+07	9.69359e+06	NA	NA	NA	3.74289e+06	9.48361e+06
206	237.89	532.213	213.866				ION=[M+H]+			3.85925e+06	1.86331e+06	2.09603e+06	2.12112e+06	NA	NA	NA	0	0	1.86684e+06	3.00632e+06	2.10266e+06	NA	NA	NA	1.23694e+06	1.53918e+06
208	238.78	247.093	160.835				ION=[M+H]+			6556940	4.36012e+06	3.30336e+06	3.98552e+06	NA	NA	NA	0	0	3.26499e+06	4.05461e+06	3.99904e+06	NA	NA	NA	4.29547e+06	3.50656e+06
209	243.76	195.089	143.308				ION=[M+H]+			3.99433e+06	1.654e+06	2.33558e+06	1.88121e+06	NA	NA	NA	22787.5	0	2.24061e+06	2.76686e+06	2.37381e+06	NA	NA	NA	1.50506e+06	1.53155e+06
210	246.98	354.154	179.729				ION=[M+H]+			3692280	1.67412e+06	2.15897e+06	1.89943e+06	NA	NA	NA	0	0	1.62359e+06	2.76385e+06	1.94245e+06	NA	NA	NA	1.28411e+06	1.37291e+06
211	248.25	281.112	167.275				ION=[M+H]+			2.96923e+06	1.75834e+06	1.73618e+06	1.69395e+06	NA	NA	NA	0	0	1.69381e+06	1.99419e+06	1.8242e+06	NA	NA	NA	901086	1.41127e+06
212	249.99	346.101	175.101				ION=[M+H]+			4.07083e+06	2.19147e+06	2.38032e+06	2.50392e+06	NA	NA	NA	0	0	2.84948e+06	2.44923e+06	2.16734e+06	NA	NA	NA	1.15716e+06	1.79765e+06
213	250.11	214.059	179.379				ION=[M+H]+			2.27229e+06	1.28383e+06	1.32866e+06	1.40155e+06	NA	NA	NA	0	0	1.52257e+06	1.3567e+06	1.18193e+06	NA	NA	NA	675158	1.11783e+06
214	250.28	574.246	218.552				ION=[M+H]+			7.91761e+06	3.87574e+06	4.62962e+06	4.12699e+06	NA	NA	NA	0	0	3.5198e+06	5.6288e+06	4.35074e+06	NA	NA	NA	3.9713e+06	3.03409e+06
215	250.45	214.082	147.016				ION=[M+H]+			12444668	5.75935e+06	6.81074e+06	7.96446e+06	NA	NA	NA	0	0	NA	NA	NA	NA	NA	NA	4.29556e+06	4.16179e+06
216	250.66	434.052	201.349				ION=[M+H]+			7.33339e+06	4.87643e+06	4.16108e+06	4.21057e+06	NA	NA	NA	0	0	3.09963e+06	2.21229e+06	3.32927e+06	NA	NA	NA	1.59081e+06	3.078e+06
217	251.05	202.132	155.42				ION=[M+H]+			5.9475e+06	1.73515e+06	3.47765e+06	3.29621e+06	NA	NA	NA	0	0	2.80447e+06	4.18796e+06	2.39179e+06	NA	NA	NA	2.18257e+06	2.16728e+06
218	251.1	131.095	160.381				ION=[M+H]+			13952973	2.8356e+06	7.9082e+06	8.92976e+06	NA	NA	NA	0	0	6.41495e+06	9.40642e+06	8.03802e+06	NA	NA	NA	4.22574e+06	5.65942e+06
219	253.31	300.118	166.854				ION=[M+H]+			4.92019e+06	3.27174e+06	2.49833e+06	3.06368e+06	NA	NA	NA	0	0	2.99729e+06	2.60481e+06	2.69958e+06	NA	NA	NA	3.5921e+06	3.54184e+06
220	253.36	142.111	154.382				ION=[M+H]+			4.66546e+06	2.63654e+06	2.30758e+06	2.98584e+06	NA	NA	NA	0	0	2.30337e+06	3.26518e+06	3.03838e+06	NA	NA	NA	1.63094e+06	2.1135e+06
221	254.72	197.069	185.569				ION=[M+H]+			2653443	1.60144e+06	1.55153e+06	1.54226e+06	NA	NA	NA	0	0	1.43908e+06	1.16163e+06	1.03258e+06	NA	NA	NA	634550	1.00902e+06
222	255.24	239.094	156.876				ION=[M+H]+			3.09832e+06	1.7782e+06	1.81167e+06	1.48652e+06	NA	NA	NA	0	0	1.57561e+06	2.1919e+06	1.66646e+06	NA	NA	NA	2.01928e+06	1.27456e+06
223	256.15	151.05	176.351				ION=[M+H]+			5.21047e+06	2.66138e+06	3.04669e+06	3.01217e+06	NA	NA	NA	0	0	2.29314e+06	3.08476e+06	3.11774e+06	NA	NA	NA	1.55934e+06	2.23526e+06
224	256.19	319.089	179.525				ION=[M+H]+			3334561	2.06773e+06	1.83329e+06	2.13408e+06	NA	NA	NA	0	0	1.87564e+06	2.3463e+06	2.24098e+06	NA	NA	NA	2.08272e+06	1.8737e+06
225	257.47	560.171	229.477				ION=[M+H]+			3.15457e+06	1.63286e+06	1.63938e+06	2.01889e+06	NA	NA	NA	0	0	1.78665e+06	1.71851e+06	1.29623e+06	NA	NA	NA	941405	1.6426e+06
226	259.17	390.263	192.442				ION=[M+H]+			3.21661e+06	1.53891e+06	1.88083e+06	1.59528e+06	NA	NA	NA	0	0	1.36806e+06	2.06804e+06	2.07132e+06	NA	NA	NA	2.03411e+06	1.31968e+06
227	260.22	241.154	163.903				ION=[M+H]+			10400013	6.91561e+06	4.55548e+06	6.35242e+06	NA	NA	NA	0	0	4.94155e+06	4.14862e+06	4.79396e+06	NA	NA	NA	6.07239e+06	4.40705e+06
228	261.47	554.154	219.232				ION=[M+H]+			7069680	3.88785e+06	3.72203e+06	3.7702e+06	NA	NA	NA	0	0	2.97765e+06	5.5072e+06	3.50687e+06	NA	NA	NA	4.07739e+06	3.63936e+06
229	264.43	310.116	172.273				ION=[M+H]+			13704235	9.1128e+06	5.79944e+06	5.21104e+06	NA	NA	NA	0	0	3.5855e+06	4.63441e+06	3.82647e+06	NA	NA	NA	2.69562e+06	3.93587e+06
230	264.84	1290.36	366.269				ION=[M+H+H]2+			3.83555e+06	1.3312e+06	1.98493e+06	1.89896e+06	NA	NA	NA	0	0	3.18591e+06	2.12205e+06	1.55736e+06	NA	NA	NA	602535	987552
231	264.95	176.048	165.14				ION=[M+H]+			3.38245e+06	1.65236e+06	1.9778e+06	1.73579e+06	NA	NA	NA	0	0	2.54544e+06	2.33365e+06	1.55328e+06	NA	NA	NA	526997	1.28713e+06
232	265.19	664.154	279.555				ION=[M+H+H]2+			11692988	6.91558e+06	6.44219e+06	7.34238e+06	NA	NA	NA	0	0	9.69547e+06	9.10871e+06	7.90292e+06	NA	NA	NA	5.18812e+06	8.31679e+06
233	265.3	710.158	235.4				ION=[M+H]+			6.56333e+06	3.5787e+06	3.19062e+06	3.73589e+06	NA	NA	NA	0	0	5.45168e+06	4.58777e+06	4.52075e+06	NA	NA	NA	5.17305e+06	5.6817e+06
234	265.39	680.124	241.587				ION=[M+H]+			2.43548e+06	1.27682e+06	1.20721e+06	1.15831e+06	NA	NA	NA	0	0	2.02297e+06	1.56447e+06	1.57562e+06	NA	NA	NA	1.98594e+06	1.7524e+06
235	265.92	651.238	232.116				ION=[M+H]+			40183220	1.9433e+07	2.34961e+07	1.91312e+07	NA	NA	NA	0	0	1.59486e+07	2.40106e+07	1.78602e+07	NA	NA	NA	1.14484e+07	1.61033e+07
236	266.47	199.084	144.594				ION=[M+H]+			3.09305e+06	1.89771e+06	1.68517e+06	1.97952e+06	NA	NA	NA	0	0	1.72014e+06	1.58444e+06	1.40736e+06	NA	NA	NA	1.88501e+06	1.43854e+06
237	269.33	111.08	166.983				ION=[M+H]+			10817748	7.19339e+06	3.18527e+06	3.25751e+06	NA	NA	NA	0	0	3.66032e+06	3.51704e+06	NA	NA	NA	NA	4.33216e+06	2.58267e+06
238	271.73	342.19	181.397				ION=[M+H]+			3087289	1.41931e+06	1.80521e+06	1.77641e+06	NA	NA	NA	0	0	1.53013e+06	2.13597e+06	1.63717e+06	NA	NA	NA	1.04083e+06	1.24059e+06
239	272.21	198.148	149.248				ION=[M+H]+			6433280	3.67063e+06	3.7617e+06	3.67017e+06	NA	NA	NA	0	0	3.47643e+06	2.73709e+06	2.68337e+06	NA	NA	NA	3.42757e+06	2.3644e+06
240	272.5	353.071	180.471				ION=[M+H]+			2.82334e+06	1.55226e+06	1.65087e+06	1.38675e+06	NA	NA	NA	0	0	1.46013e+06	1.59413e+06	1.5919e+06	NA	NA	NA	808986	1.25955e+06
241	272.67	115.064	160.865				ION=[M+H]+			13406899	6.9757e+06	7.83935e+06	7.67071e+06	NA	NA	NA	0	0	5.49778e+06	8.93151e+06	7.24127e+06	NA	NA	NA	4.53686e+06	4.52502e+06
242	273.07	284.046	166.653				ION=[M+H]+			4.3542e+06	2.21298e+06	2.54601e+06	2.67775e+06	NA	NA	NA	0	0	2.04099e+06	3.09284e+06	2.37332e+06	NA	NA	NA	1.28116e+06	1.66093e+06
244	274.41	491.133	200.219				ION=[M+H]+			4584292	401253	572734	710683	2.06809e+06	2.47333e+06	3.20357e+06	0	0	NA	NA	553100	3.74355e+06	2.21305e+06	6.1254e+06	3.96681e+06	1.82915e+06
245	274.42	482.138	201.773				ION=[M+H]+			7160218	606334	882102	790064	3.59358e+06	3.83543e+06	6.77286e+06	0	0	339817	NA	960456	8.41956e+06	3.98152e+06	9.56728e+06	4.75518e+06	4.46951e+06
246	274.51	695.279	241.586				ION=[M+H]+			14529796	607181	963140	888203	3.09778e+06	3.41695e+06	7.58199e+06	0	0	1.11461e+06	NA	1.04557e+06	9.94425e+06	3.02613e+06	1.94143e+07	4.56952e+06	4.95811e+06
247	274.55	102.068	159.082				ION=[M+H]+			5.70571e+06	1.37136e+06	1.4975e+06	1.58305e+06	5.80152e+06	5.90727e+06	6.14145e+06	0	0	711879	847666	1.77921e+06	5.67707e+06	2.7303e+06	6.61861e+06	5.3141e+06	5.91782e+06
248	274.55	447.137	192.771				ION=[M+H]+			3481342	1.96199e+06	1.90796e+06	2.22802e+06	NA	NA	NA	0	0	1.82286e+06	1.34457e+06	1.99087e+06	NA	NA	NA	798885	1.67252e+06
249	275.93	407.158	195.184				ION=[M+H]+			4.29609e+06	2.66295e+06	2.24939e+06	2.32198e+06	NA	NA	NA	0	0	1.88659e+06	3.34661e+06	1.91454e+06	NA	NA	NA	1.36277e+06	1.65937e+06
250	276.36	694.165	278.198				ION=[M+H+H]2+			2725728	1.09917e+06	944574	979769	NA	NA	NA	0	0	2.05726e+06	2.12331e+06	1.3562e+06	NA	NA	NA	483980	859120
251	277.17	402.163	189.453				ION=[M+H]+			13734739	6.38311e+06	8.03104e+06	6.28907e+06	NA	NA	NA	0	0	5.0429e+06	6.5517e+06	6.41848e+06	NA	NA	NA	4.03538e+06	4.13655e+06
253	278.76	227.113	152.66				ION=[M+H]+			6.26449e+06	2.57724e+06	NA	NA	1.72899e+06	2.47043e+06	2.31635e+06	6.26449e+06	6.15788e+06	NA	NA	847148	2.57465e+06	3.06907e+06	2.51183e+06	1.86301e+06	1.56843e+06
254	280.72	482.212	204.602				ION=[M+H]+			9989644	4.93301e+06	5.84119e+06	5.72004e+06	NA	NA	NA	0	0	4.43367e+06	7.17674e+06	5.68786e+06	NA	NA	NA	3.4369e+06	4.3084e+06
255	281.04	331.142	177.766				ION=[M+H]+			8123022	4.17249e+06	4.42092e+06	2.20844e+06	NA	NA	NA	0	0	3.42351e+06	6.32775e+06	3.29388e+06	NA	NA	NA	1.69214e+06	3.10418e+06
256	281.14	354.154	180.255				ION=[M+H]+			5.93574e+06	3.16546e+06	3.47078e+06	3.26326e+06	NA	NA	NA	0	0	2.54693e+06	3.95278e+06	3.05738e+06	NA	NA	NA	2.04385e+06	2.33081e+06
257	282.49	253.131	157.538				ION=[M+H]+			15154225	6.39177e+06	8.86105e+06	5.74074e+06	NA	NA	NA	0	0	4.93088e+06	1.02235e+07	6.25037e+06	NA	NA	NA	5.82534e+06	4.00657e+06
259	283.06	230.077	145.032				ION=[M+H]+			2.50788e+06	1.25971e+06	1.13298e+06	1.2612e+06	1.24809e+06	NA	481415	2.50788e+06	238837	1.8942e+06	1.46174e+06	1.49721e+06	192414	502432	1.17232e+06	2.16139e+06	1.89605e+06
260	284.14	383.119	187.155				ION=[M+H]+			5317697	2.96841e+06	2.24866e+06	2.68805e+06	NA	NA	NA	0	0	2.49797e+06	4.14243e+06	2.03072e+06	NA	NA	NA	3.10137e+06	2.88144e+06
261	284.2	540.218	204.712				ION=[M+H]+			2.8873e+06	1.36116e+06	1.58059e+06	1.60817e+06	NA	NA	NA	0	0	1.36311e+06	2.24918e+06	1.79709e+06	NA	NA	NA	1.02243e+06	1.24986e+06
262	287.44	330.088	175.011				ION=[M+H]+			9648157	6.41566e+06	4.89144e+06	5.014e+06	NA	NA	NA	0	0	4.52372e+06	3.91409e+06	4.54595e+06	NA	NA	NA	3.4695e+06	3.97552e+06
263	287.76	89.9694	176.575				ION=[M+H]+			23829082	NA	NA	NA	NA	NA	NA	0	0	NA	NA	NA	NA	NA	NA	4.33367e+06	3.75143e+06
264	288.06	631.211	237.478				ION=[M+H]+			4.38612e+06	2.9166e+06	1.32162e+06	1.62477e+06	NA	NA	NA	0	0	2.3428e+06	2.77622e+06	2.49047e+06	NA	NA	NA	1.47918e+06	1.62943e+06
265	288.68	353.147	188.523				ION=[M+H]+			8554650	4.14642e+06	5.00212e+06	3.61199e+06	NA	NA	NA	0	0	2.29732e+06	4.77438e+06	2.27845e+06	NA	NA	NA	4.12777e+06	3.43328e+06
266	289.04	376.174	186.755				ION=[M+H]+			4642984	2.2802e+06	2.12476e+06	2.97146e+06	NA	NA	NA	0	0	1.78154e+06	2.54101e+06	2.47765e+06	NA	NA	NA	1.58852e+06	1.66914e+06
267	289.36	510.284	213.297				ION=[M+H]+			27179094	1.3664e+07	1.58923e+07	1.41823e+07	NA	NA	NA	0	0	1.38381e+07	2.008e+07	1.67865e+07	NA	NA	NA	1.58638e+07	1.42511e+07
268	291.54	454.206	227.386				ION=[M+H]+			35397100	6.40035e+06	2.06976e+07	7.80603e+06	NA	NA	NA	0	0	1.76509e+07	8.13076e+06	2.16141e+07	NA	NA	NA	1.84815e+07	1.9419e+07
269	292.17	241.004	155.107				ION=[M+H]+			3.4525e+06	NA	NA	NA	3.70303e+06	4.93613e+06	3.92052e+06	0	0	NA	NA	NA	4.03547e+06	3.64907e+06	2.33383e+06	2.33968e+06	2.61647e+06
270	292.28	383.107	190.267				ION=[M+H]+			9740391	5.37117e+06	5.69545e+06	5.9139e+06	NA	163994	155742	0	0	6.15199e+06	7.28667e+06	6.02615e+06	141080	224531	NA	3.51922e+06	4.60002e+06
271	292.3	591.227	230.439				ION=[M+H]+			4.50355e+06	1.65483e+06	1.85893e+06	2.14408e+06	NA	NA	NA	0	0	3.74077e+06	1.84059e+06	1.75755e+06	NA	NA	NA	2.86546e+06	2.80288e+06
272	292.55	561.217	221.592				ION=[M+H]+			2730905	1.81595e+06	1.58985e+06	1.7183e+06	NA	NA	NA	0	0	2.14096e+06	1.46613e+06	1.28229e+06	NA	NA	NA	1.98785e+06	2.29302e+06
273	292.64	615.372	294.36				ION=[M+H+H]2+			2319112	1.16424e+06	1.15968e+06	1.48421e+06	NA	NA	NA	0	0	928631	1.39261e+06	1.23558e+06	NA	NA	NA	819718	910192
274	293.05	264.104	165.65				ION=[M+H]+			12283806	NA	NA	NA	NA	NA	NA	0	0	1.02033e+07	5.4666e+06	7.05374e+06	NA	NA	NA	4.18185e+06	3.30567e+06
275	298.02	387.212	197.068				ION=[M+H]+			5.66295e+06	1.94519e+06	2.30426e+06	3.62423e+06	NA	NA	NA	0	0	1.94959e+06	2.83933e+06	2.54025e+06	NA	NA	NA	1.60797e+06	1.75814e+06
276	298.85	450.171	199.512				ION=[M+H]+			3.35964e+06	2.07816e+06	1.94802e+06	2.15013e+06	NA	NA	NA	0	0	2.10505e+06	1.62225e+06	1.79506e+06	NA	NA	NA	2.05049e+06	2.28401e+06
277	299.04	416.18	191.277				ION=[M+H]+			9072134	2.45543e+06	3.07366e+06	2.63936e+06	NA	NA	NA	0	0	3.20072e+06	7.06709e+06	4.26198e+06	NA	NA	NA	2.01366e+06	2.47779e+06
278	299.74	445.195	197.492				ION=[M+H]+			11067433	7.35942e+06	5.94679e+06	6.14861e+06	NA	NA	NA	0	0	5.99295e+06	5.11896e+06	5.94961e+06	NA	NA	NA	6.67347e+06	3.93215e+06
279	299.83	443.238	204.143				ION=[M+H]+			7344127	3.97973e+06	4.29429e+06	4.52979e+06	NA	NA	NA	0	0	3.46109e+06	4.80828e+06	4.42147e+06	NA	NA	NA	3.13395e+06	3.26546e+06
280	300.12	365.072	181.609				ION=[M+H]+			2.21048e+06	1.46989e+06	1.28049e+06	1.32001e+06	NA	NA	NA	0	0	1.22274e+06	1.61843e+06	1.35679e+06	NA	NA	NA	2.00595e+06	2.52522e+06
281	300.98	464.276	273.7				ION=[M+H+H]2+			5.1144e+06	2.38008e+06	2.37872e+06	3.27316e+06	NA	NA	NA	0	0	1.83515e+06	2.742e+06	2.64394e+06	NA	NA	NA	1.66446e+06	1.71743e+06
282	301.38	486.135	207.725				ION=[M+H]+			2.86482e+06	1.905e+06	1.43872e+06	1.55225e+06	NA	NA	NA	0	0	1.62614e+06	1.27525e+06	1.41081e+06	NA	NA	NA	1.8302e+06	1.99561e+06
283	301.42	292.142	170.575				ION=[M+H]+			9086341	4.62368e+06	5.31301e+06	5.12761e+06	NA	NA	NA	0	0	4.07762e+06	5.73533e+06	4.90308e+06	NA	NA	NA	4.81257e+06	3.71634e+06
284	301.43	384.066	185.823				ION=[M+H]+			3.48394e+06	1.72622e+06	2.03715e+06	1.9125e+06	NA	NA	NA	0	0	1.44049e+06	2.26354e+06	1.79101e+06	NA	NA	NA	1.30023e+06	1.32406e+06
285	301.58	426.2	223.487				ION=[M+H]+			3.48842e+06	1.91238e+06	2.03976e+06	1.88869e+06	NA	NA	NA	0	0	1.61629e+06	1.91155e+06	1.75172e+06	NA	NA	NA	2.18852e+06	2.09033e+06
286	302.72	594.137	225.941				ION=[M+H]+			71818104	3.8097e+07	9.44048e+06	2.32369e+07	NA	NA	NA	0	0	2.19787e+07	5.59455e+07	4.37286e+07	NA	NA	NA	1.51094e+07	3.10505e+06
287	303.56	147.054	191.985				ION=[M+H]+			5.93971e+06	2.79446e+06	3.47309e+06	3.06974e+06	NA	NA	NA	0	0	2.41641e+06	4.20346e+06	3.09803e+06	NA	NA	NA	2.38842e+06	2.62088e+06
288	303.9	534.243	226.981				ION=[M+H]+			4.43545e+06	2.34528e+06	2.58852e+06	2.83864e+06	NA	NA	NA	0	0	1.86304e+06	2.82242e+06	2.52358e+06	NA	NA	NA	1.64497e+06	1.61419e+06
289	303.99	240.057	158.962				ION=[M+H]+			3.34199e+06	1.40037e+06	1.95414e+06	1.27825e+06	NA	NA	NA	0	0	1.29624e+06	1.61415e+06	1.47917e+06	NA	NA	NA	1.6988e+06	1.62759e+06
290	304.27	185.142	144.948				ION=[M+H]+			3.11662e+06	1.5173e+06	1.82236e+06	1.52509e+06	NA	NA	NA	0	0	1.66948e+06	1.73591e+06	1.54245e+06	NA	NA	NA	1.68544e+06	1.29667e+06
291	304.65	584.321	225.979				ION=[M+H]+			4.75873e+06	2.13579e+06	2.78255e+06	2.47093e+06	NA	NA	NA	0	0	1.76825e+06	3.26688e+06	1.89017e+06	NA	NA	NA	2.98262e+06	2.83768e+06
292	305.51	301.131	173.522				ION=[M+H]+			5449808	2.8186e+06	3.18664e+06	2.8512e+06	NA	NA	NA	0	0	1.94683e+06	4.23058e+06	2.51025e+06	NA	NA	NA	2.54804e+06	2.54545e+06
293	306.86	512.269	213.349				ION=[M+H]+			2.81105e+06	1.22406e+06	1.64369e+06	1.11488e+06	NA	NA	NA	0	0	1.31768e+06	1.73232e+06	1.80804e+06	NA	NA	NA	1.04688e+06	1.19715e+06
294	307.25	398.227	193.629				ION=[M+H]+			14225415	6.80511e+06	8.31795e+06	7.46689e+06	NA	NA	NA	0	0	7.78592e+06	1.04348e+07	7.90428e+06	NA	NA	NA	5.84898e+06	6.91821e+06
295	307.42	514.13	220.093				ION=[M+H]+			7458058	1.70227e+06	2.84877e+06	2.86764e+06	NA	NA	NA	0	0	6.19486e+06	2.51089e+06	2.99467e+06	NA	NA	NA	2.40735e+06	3.0663e+06
297	307.77	656.222	242.541				ION=[M+H]+			15814690	8.1749e+06	3.72627e+06	6.31544e+06	NA	NA	NA	0	0	1.27214e+07	1.05779e+07	1.27806e+07	NA	NA	NA	4.41253e+06	3.19972e+06
298	307.87	650.217	238.474				ION=[M+H]+			6.64981e+06	3.25079e+06	2.57307e+06	3.53304e+06	NA	NA	NA	0	0	5.52351e+06	3.20708e+06	3.74541e+06	NA	NA	NA	4.51276e+06	4.38689e+06
301	308.33	446.128	200.655				ION=[M+H]+			4.15422e+06	2.15245e+06	NA	2.40124e+06	NA	NA	NA	0	0	2.80919e+06	1.7081e+06	3.15315e+06	NA	NA	NA	4.37383e+06	4.0418e+06
303	308.68	221.141	156.559				ION=[M+H]+			9162749	244280	NA	3.04575e+06	7.81731e+06	9.09522e+06	6.90568e+06	8754171	8758308	1.72299e+06	2.86526e+06	2.1191e+06	1.00368e+07	8.67151e+06	1.2243e+07	1.35482e+06	3.6435e+06
304	309.07	404.129	184.499				ION=[M+H]+			4680557	2.36875e+06	2.43988e+06	2.99551e+06	NA	NA	NA	0	0	2.04806e+06	1.98104e+06	1.9385e+06	NA	NA	NA	2.42987e+06	1.90682e+06
305	309.98	372.189	182.81				ION=[M+H]+			3.93924e+06	1.62403e+06	2.16514e+06	2.02533e+06	NA	NA	NA	0	0	1.58284e+06	3.06863e+06	1.84417e+06	NA	NA	NA	1.73241e+06	1.9057e+06
306	310.14	713.42	305.726				ION=[M+H+H]2+			1.79403e+06	1.04922e+06	978000	1.14816e+06	NA	NA	NA	0	0	1.02598e+06	1.3103e+06	1.05782e+06	NA	NA	NA	739215	753205
307	310.81	514.166	215.702				ION=[M+H]+			5.09705e+06	2.40556e+06	2.32335e+06	3.26206e+06	NA	NA	NA	0	0	3.78887e+06	2.60235e+06	2.51643e+06	NA	NA	NA	3.55213e+06	3.84879e+06
308	311.67	382.087	187.318				ION=[M+H]+			2961972	1.83528e+06	1.56514e+06	1.72473e+06	NA	NA	NA	0	0	2.46029e+06	1.96742e+06	1.85328e+06	NA	NA	NA	2.13587e+06	1.7591e+06
309	311.76	186.087	138.205				ION=[M+H]+			10308870	6.85501e+06	5.52874e+06	4.58918e+06	NA	NA	NA	0	0	NA	305952	NA	NA	NA	NA	4.85414e+06	3.22832e+06
310	313.22	434.289	204.059				ION=[M+H]+			18977826	9.61974e+06	1.10968e+07	1.03203e+07	NA	NA	NA	0	0	1.10383e+07	6.5578e+06	1.02808e+07	NA	NA	NA	8.88824e+06	7.25148e+06
311	313.96	719.323	248.933				ION=[M+H]+			4568484	2.44076e+06	2.28167e+06	2.65974e+06	NA	NA	NA	0	0	2.16367e+06	3.5588e+06	2.7703e+06	NA	NA	NA	1.24002e+06	1.74872e+06
312	314.14	420.273	212.355				ION=[M+H]+			2.96486e+06	1.96221e+06	1.73363e+06	1.67312e+06	NA	NA	NA	0	0	1.98963e+06	1.47022e+06	1.96068e+06	NA	NA	NA	1.6144e+06	1.54493e+06
313	314.38	491.201	220.116				ION=[M+H]+			16196845	9.57573e+06	4.13827e+06	6.69932e+06	NA	NA	NA	0	0	1.34535e+07	1.54319e+06	3.33553e+06	NA	NA	NA	3.24645e+06	497636
314	315.54	438.211	225.446				ION=[M+H]+			79368304	5.60728e+06	4.64086e+07	7.66517e+06	NA	NA	NA	0	0	7.67112e+06	1.20304e+07	2.69964e+07	NA	NA	NA	2.23766e+07	2.08391e+07
315	315.93	484.264	214.393				ION=[M+H]+			6.5798e+06	3.03895e+06	3.84737e+06	3.72675e+06	NA	NA	NA	0	0	2.72976e+06	3.8454e+06	3.4887e+06	NA	NA	NA	2.31356e+06	2.36264e+06
316	316.65	391.283	208.692				ION=[M+H]+			8027889	4.80184e+06	4.69411e+06	4.24711e+06	NA	NA	NA	0	0	5.52646e+06	4.60061e+06	6.36992e+06	NA	NA	NA	3.82371e+06	3.55937e+06
317	317.96	670.321	235.272				ION=[M+H]+			8.20501e+06	3.85158e+06	4.79767e+06	4.15621e+06	NA	NA	NA	0	0	3.34678e+06	5.47268e+06	4.68194e+06	NA	NA	NA	3.69888e+06	3.68791e+06
318	318.43	457.253	207.95				ION=[M+H]+			6.06141e+06	3.06761e+06	3.5369e+06	3.87924e+06	NA	NA	NA	0	0	2.77217e+06	4.24227e+06	3.39838e+06	NA	NA	NA	2.63396e+06	2.26504e+06
319	319.84	135.055	180.92				ION=[M+H]+			7.06908e+06	3.85574e+06	4.13347e+06	3.76292e+06	NA	NA	NA	0	0	2.77962e+06	3.63797e+06	3.58943e+06	NA	NA	NA	2.53866e+06	2.66296e+06
320	320.26	260.083	163.046				ION=[M+H]+			3438655	1.65436e+06	2.01067e+06	2.0919e+06	NA	NA	NA	0	0	1.27492e+06	1.97917e+06	1.79504e+06	NA	NA	NA	1.47693e+06	1.48596e+06
321	320.64	115.064	163.729				ION=[M+H]+			18268152	9.19281e+06	1.06818e+07	1.09309e+07	NA	NA	NA	0	0	9.25286e+06	1.10086e+07	1.02792e+07	NA	NA	NA	6.95065e+06	7.01872e+06
322	321.12	230.12	159.729				ION=[M+H]+			5731388	3.58331e+06	3.35128e+06	3.42473e+06	NA	NA	NA	0	0	2.63169e+06	3.61291e+06	2.42454e+06	NA	NA	NA	2.90168e+06	2.62244e+06
323	321.34	684.222	241.371				ION=[M+H]+			3775523	1.84462e+06	1.9999e+06	2.4163e+06	NA	NA	NA	0	0	2.18301e+06	2.20093e+06	2.1716e+06	NA	NA	NA	1.57993e+06	1.69385e+06
324	321.35	366.093	188.526				ION=[M+H]+			3.10381e+06	2.06392e+06	1.19869e+06	1.44836e+06	NA	NA	NA	0	0	1.39963e+06	1.13697e+06	1.30006e+06	NA	NA	NA	2.46684e+06	2.33807e+06
325	321.35	354.106	183.119				ION=[M+H]+			5167561	2.98665e+06	3.0216e+06	3.06527e+06	NA	NA	NA	0	0	3.82897e+06	3.4725e+06	3.20708e+06	NA	NA	NA	2.10504e+06	2.29642e+06
327	322.27	88.0526	162.549				ION=[M+H]+			3.44542e+06	1.5838e+06	1.39862e+06	1.54773e+06	2.43339e+06	3.17205e+06	2.75551e+06	1.70656e+06	1.69771e+06	1.7547e+06	1.74833e+06	1.68981e+06	654247	2.69258e+06	4.53901e+06	2.55321e+06	2.80221e+06
328	323.22	336.132	176.577				ION=[M+H]+			11655667	4.95964e+06	6.81536e+06	5.43559e+06	NA	NA	NA	0	0	5.06882e+06	4.76091e+06	6.16373e+06	NA	NA	NA	3.98588e+06	2.37065e+06
329	324.3	206.142	154.652				ION=[M+H]+			6.0126e+06	3.78337e+06	3.46432e+06	2.91988e+06	NA	NA	NA	0	0	4.20921e+06	3.34038e+06	4.85906e+06	NA	NA	NA	3.18135e+06	3.10906e+06
330	324.7	404.203	190.943				ION=[M+H]+			5.10105e+06	3.392e+06	1.95667e+06	2.50497e+06	NA	NA	NA	0	0	2.91063e+06	1.70793e+06	1.72415e+06	NA	NA	NA	2.70486e+06	2.45794e+06
331	327.04	292.105	164.038				ION=[M+H]+			15033112	7.6933e+06	8.79023e+06	8.79653e+06	NA	NA	NA	0	0	6.93797e+06	1.10725e+07	9.13557e+06	NA	NA	NA	6.54149e+06	6.9498e+06
332	329.44	1052.49	336.396				ION=[M+H+H]2+			4788672	2.24852e+06	2.80006e+06	2.39691e+06	NA	NA	NA	0	0	1.86665e+06	3.21416e+06	2.37358e+06	NA	NA	NA	2.06208e+06	2.10225e+06
333	329.45	83.037	146.207				ION=[M+H]+			21279206	1.00839e+07	1.24425e+07	1.10683e+07	NA	NA	NA	0	0	5.58349e+06	9.37947e+06	8.218e+06	NA	NA	NA	7.08356e+06	6.94936e+06
334	329.79	280.153	173.808				ION=[M+H]+			3.32432e+06	2.21054e+06	1.48752e+06	1.4735e+06	169499	305714	122431	151357	51800.4	1.94822e+06	2.04805e+06	1.92895e+06	150713	109849	237749	1.80074e+06	1.71389e+06
335	330.09	192.063	206.888				ION=[M+H]+			6317920	4.14288e+06	3.69424e+06	3.65935e+06	NA	NA	NA	0	0	2.19285e+06	2.04472e+06	2.30275e+06	NA	NA	NA	1.52163e+06	2.05787e+06
336	330.26	241.988	204.444				ION=[M+H]+			13643722	8.8823e+06	7.97782e+06	7.13286e+06	NA	NA	NA	0	0	4.50613e+06	4.40816e+06	4.98864e+06	NA	NA	NA	3.25098e+06	4.34445e+06
337	330.45	449.063	199.886				ION=[M+H]+			6586334	4.37966e+06	3.74781e+06	3.69603e+06	NA	NA	NA	0	0	672805	2.16052e+06	667931	NA	NA	NA	2.92005e+06	2.871e+06
338	330.81	454.158	201.826				ION=[M+H]+			7482227	3.9186e+06	4.37504e+06	4.02442e+06	NA	NA	NA	0	0	2.24969e+06	3.26464e+06	3.23667e+06	NA	NA	NA	1.60663e+06	1.71406e+06
339	331.04	626.302	230.115				ION=[M+H]+			2.50315e+06	1.24459e+06	1.46365e+06	1.51858e+06	NA	NA	NA	0	0	1.09398e+06	1.68504e+06	1.5713e+06	NA	NA	NA	965514	1.08242e+06
340	331.19	492.273	216.489				ION=[M+H]+			11876150	5.74435e+06	6.94428e+06	5.80951e+06	NA	NA	NA	0	0	5.62696e+06	7.48847e+06	6.94205e+06	NA	NA	NA	6.02547e+06	5.58094e+06
341	333.22	224.116	153.379				ION=[M+H]+			3764721	1.6687e+06	2.20133e+06	2.01407e+06	NA	NA	NA	0	0	2.61069e+06	2.65125e+06	2.32487e+06	NA	NA	NA	2.03003e+06	2.1961e+06
342	333.5	337.116	179.532				ION=[M+H]+			3050229	1.651e+06	1.78354e+06	1.69442e+06	NA	NA	NA	0	0	1.19007e+06	1.60395e+06	1.61616e+06	NA	NA	NA	1.38978e+06	1.36743e+06
343	333.61	484.205	202.197				ION=[M+H]+			5456611	2.89398e+06	3.19062e+06	2.72022e+06	NA	NA	NA	0	0	1.99222e+06	2.75563e+06	2.76353e+06	NA	NA	NA	1.95916e+06	4.52185e+06
344	335.15	579.206	228.476				ION=[M+H]+			5.7195e+06	3.80325e+06	1.18969e+06	1.60745e+06	NA	NA	NA	0	0	1.38015e+06	2.15776e+06	2.27674e+06	NA	NA	NA	2.44138e+06	2.43524e+06
345	335.88	936.41	375.328				ION=[M+H+H]2+			13473039	4.92222e+06	7.87802e+06	6.47661e+06	NA	NA	NA	0	0	4.58736e+06	2.996e+06	5.40432e+06	NA	NA	NA	1.10259e+07	1.12534e+07
346	336.1	292.154	180.994				ION=[M+H]+			105723088	2.36833e+07	6.18189e+07	2.89701e+07	NA	NA	NA	0	0	4.03486e+07	2.20882e+07	4.0236e+07	NA	NA	NA	5.20894e+07	5.00055e+07
347	336.18	69.0578	186.931				ION=[M+H]+			5397380	2.53391e+06	2.82788e+06	3.45427e+06	NA	NA	NA	0	0	2.51387e+06	3.67826e+06	3.183e+06	NA	NA	NA	1.90184e+06	2.3112e+06
348	339.23	295.142	182.611				ION=[M+H]+			10725206	1.61993e+06	6.27129e+06	1.0374e+06	NA	NA	NA	0	0	2.50506e+06	837667	1.83385e+06	NA	NA	NA	2.14294e+06	1.64047e+06
349	340.71	804.367	345.954				ION=[M+H+H]2+			14491562	4.76695e+06	8.47358e+06	7.12951e+06	NA	NA	NA	0	0	5.6371e+06	2.87606e+06	4.17949e+06	NA	NA	NA	9.63575e+06	9.91082e+06
350	341.06	424.171	196.413				ION=[M+H]+			4.62246e+06	3.07376e+06	1.95592e+06	2.16323e+06	NA	NA	NA	0	0	2.63946e+06	1.82957e+06	2.90598e+06	NA	NA	NA	2.29643e+06	3.448e+06
352	342.06	498.243	210.735				ION=[M+H]+			2.74567e+06	1.38747e+06	1.60546e+06	1.52649e+06	NA	NA	NA	0	0	1.28742e+06	1.8127e+06	1.48343e+06	NA	NA	NA	1.22658e+06	1.16198e+06
353	342.49	594.137	242.284				ION=[M+H]+			5.07663e+06	2.66887e+06	835756	1.66652e+06	NA	NA	NA	0	0	1.47582e+06	3.95464e+06	3.19197e+06	NA	NA	NA	823443	97582.3
354	342.88	451.215	199.339				ION=[M+H]+			4.77849e+06	2.097e+06	2.7941e+06	2.34035e+06	NA	NA	NA	0	0	2.14002e+06	1.9849e+06	2.06879e+06	NA	NA	NA	1.36065e+06	1.6448e+06
355	344.52	264.136	215.133				ION=[M+H]+			3821137	1.90974e+06	2.23431e+06	1.82306e+06	NA	NA	NA	0	0	1.47308e+06	1.48044e+06	1.26772e+06	NA	NA	NA	1.23152e+06	1.4869e+06
356	344.95	294.121	170.244				ION=[M+H]+			18557254	1.23399e+07	9.0476e+06	8.21164e+06	139653	185502	232289	0	0	4.99546e+06	6.06313e+06	5.30856e+06	99225.5	80858.3	133002	5.49382e+06	5.5421e+06
357	345.77	419.143	191.136				ION=[M+H]+			6752531	4.20547e+06	3.94837e+06	3.6173e+06	NA	NA	NA	0	0	4.01087e+06	4.49185e+06	2.5447e+06	NA	NA	NA	3.02345e+06	2.86832e+06
358	345.87	226.084	196.593				ION=[M+H]+			3.7339e+06	2.42675e+06	2.1833e+06	2.18674e+06	NA	NA	NA	0	0	2.24703e+06	2.17642e+06	1.88158e+06	NA	NA	NA	1.50531e+06	1.72187e+06
359	347.11	578.142	223.357				ION=[M+H]+			56942804	3.25083e+07	1.51372e+07	2.05257e+07	NA	NA	NA	0	0	1.84917e+07	4.43578e+07	3.73937e+07	NA	NA	NA	1.79723e+07	1.52357e+07
360	348.27	419.136	197.602				ION=[M+H]+			6674402	2.27534e+06	1.33296e+06	2.66137e+06	NA	NA	NA	0	0	2.8418e+06	3.70477e+06	5.39389e+06	NA	NA	NA	1.61481e+06	2.72239e+06
361	348.38	654.327	230.112				ION=[M+H]+			14203860	7.98541e+06	8.30535e+06	8.42653e+06	NA	NA	NA	0	0	3.0764e+06	1.00568e+07	7.90074e+06	NA	NA	NA	8.75405e+06	3.4957e+06
362	348.84	501.167	212.598				ION=[M+H]+			3203881	1.93324e+06	1.87339e+06	1.86121e+06	NA	NA	NA	0	0	2.56104e+06	2.05855e+06	2.21707e+06	NA	NA	NA	1.61697e+06	1.82801e+06
363	349.01	366.179	188.622				ION=[M+H]+			4.8929e+06	2.49008e+06	2.54445e+06	2.21825e+06	NA	NA	NA	0	0	1.98506e+06	3.81151e+06	2.26563e+06	NA	NA	NA	2.18599e+06	2.20772e+06
364	349.14	260.116	162.247				ION=[M+H]+			11299489	5.43246e+06	6.60709e+06	6.49209e+06	NA	NA	NA	0	0	4.43016e+06	7.77053e+06	6.11971e+06	NA	NA	NA	4.65461e+06	4.63484e+06
365	350.9	318.144	168.955				ION=[M+H]+			5.12543e+06	1.99299e+06	1.71076e+06	1.68821e+06	NA	NA	NA	0	0	2.39031e+06	2.16221e+06	2.43243e+06	NA	NA	NA	2.27111e+06	1.82316e+06
366	351.3	584.305	225.59				ION=[M+H]+			17992790	NA	3.77296e+06	1.15152e+07	NA	NA	NA	0	0	8.38398e+06	1.3426e+07	1.11665e+07	NA	NA	NA	7.30277e+06	5.88501e+06
367	352.48	216.09	153.995				ION=[M+H]+			27917368	8.5054e+06	1.6324e+07	1.16581e+07	NA	862221	NA	0	0	2.02233e+07	1.5438e+07	2.0561e+07	NA	NA	323040	1.18242e+07	1.30439e+07
369	353.96	129.152	133.509				ION=[M+H]+			34627016	1.15947e+07	1.28259e+07	1.54492e+07	3.00551e+07	2.60348e+07	2.03093e+07	34627016	33495532	1.4469e+07	1.33169e+07	1.57011e+07	3.13422e+07	2.15016e+07	2.96333e+07	2.86056e+07	2.28473e+07
370	354.83	700.368	252.452				ION=[M+H]+			5256888	2.36091e+06	2.75158e+06	2.99105e+06	NA	NA	NA	0	0	4.36651e+06	2.6638e+06	2.65261e+06	NA	NA	NA	2.65272e+06	3.04901e+06
371	356.42	306.098	166.316				ION=[M+H]+			2.28626e+06	1.34455e+06	1.33683e+06	1.37668e+06	NA	NA	NA	0	0	1.11056e+06	1.58608e+06	1.40738e+06	NA	NA	NA	1.41637e+06	1.3519e+06
372	356.53	572.244	226.321				ION=[M+H]+			3.15658e+06	2.099e+06	1.32595e+06	1.76415e+06	NA	NA	NA	0	0	2.0655e+06	1.74137e+06	1.34606e+06	NA	NA	NA	2.59789e+06	2.72043e+06
373	356.68	328.103	170.268				ION=[M+H]+			356677632	NA	NA	NA	6.16196e+06	8.77699e+06	1.23591e+07	0	0	NA	NA	NA	7.35013e+06	9.35166e+06	1.05627e+07	4.06585e+07	3.53901e+07
374	356.8	950.425	375.227				ION=[M+H+H]2+			6.71728e+06	1.76455e+06	3.92776e+06	2.65609e+06	NA	NA	NA	0	0	2.41668e+06	1.49384e+06	2.12193e+06	NA	NA	NA	4.03347e+06	3.92036e+06
375	357.5	644.193	248.575				ION=[M+H]+			4458813	2.90202e+06	1.85302e+06	2.85359e+06	NA	NA	NA	0	0	3.09979e+06	2.75858e+06	2.0382e+06	NA	NA	NA	3.49036e+06	3.54748e+06
376	358.05	1066.47	394.766				ION=[M+H+H]2+			4.2426e+06	958846	1.80986e+06	1.27003e+06	NA	NA	NA	0	0	2.83178e+06	1.81229e+06	3.42864e+06	NA	NA	NA	3.42819e+06	2.77296e+06
377	358.23	479.14	206.138				ION=[M+H]+			9161322	5.75503e+06	3.77619e+06	5.86315e+06	NA	NA	NA	0	0	4.09757e+06	6.57327e+06	4.57631e+06	NA	NA	NA	6.10407e+06	5.36395e+06
378	358.82	394.21	187.361				ION=[M+H]+			2.74898e+06	1.75315e+06	1.6074e+06	1.48747e+06	NA	NA	NA	0	0	1.44146e+06	1.74427e+06	1.40067e+06	NA	NA	NA	1.59018e+06	1.28146e+06
379	359.38	173.142	144.135				ION=[M+H]+			3.4465e+06	1.40147e+06	2.01525e+06	1.85894e+06	NA	NA	NA	0	0	2.30677e+06	1.80287e+06	1.34589e+06	NA	NA	NA	1.63657e+06	1.38503e+06
380	359.79	165.115	139.548				ION=[M+H]+			4.67694e+06	2.21001e+06	2.171e+06	2.13804e+06	NA	NA	NA	0	0	3.06197e+06	3.64328e+06	3.11869e+06	NA	NA	NA	2.11111e+06	1.34352e+06
382	361.2	191.058	156.428				ION=[M+H]+			5388904	2.72728e+06	2.9954e+06	3.44884e+06	NA	NA	NA	0	0	2.79125e+06	3.47369e+06	2.96369e+06	NA	NA	NA	2.21238e+06	2.05594e+06
383	361.69	515.19	218.685				ION=[M+H]+			3.25012e+06	1.67911e+06	1.90042e+06	1.85963e+06	NA	NA	NA	0	0	2.22751e+06	2.16102e+06	1.82154e+06	NA	NA	NA	1.4955e+06	1.70996e+06
384	361.93	627.18	227.722				ION=[M+H]+			3290897	1.84546e+06	1.92427e+06	1.95437e+06	NA	NA	NA	0	0	2.27662e+06	2.07755e+06	1.49672e+06	NA	NA	NA	1.26243e+06	1.39735e+06
385	362.64	241.004	149.957				ION=[M+H]+			7597241	NA	NA	NA	7.54996e+06	9.80985e+06	7.44984e+06	0	0	NA	NA	NA	7.44612e+06	7.56161e+06	7.345e+06	6.20852e+06	5.76019e+06
386	362.95	540.146	217.384				ION=[M+H]+			4987399	3.31643e+06	1.88058e+06	877340	NA	NA	NA	0	0	2.7539e+06	2.21647e+06	1.77115e+06	NA	NA	NA	3.73722e+06	3.36755e+06
387	363.56	674.203	251.998				ION=[M+H]+			4202598	2.79457e+06	1.307e+06	1.89574e+06	NA	NA	NA	0	0	3.1578e+06	2.69792e+06	1.84677e+06	NA	NA	NA	2.71497e+06	2.46625e+06
388	364.61	375.093	183.451				ION=[M+H]+			2.43571e+06	1.57712e+06	1.06003e+06	1.55883e+06	NA	NA	NA	0	0	1.01891e+06	1.75619e+06	1.4485e+06	NA	NA	NA	1.82345e+06	1.81704e+06
389	365.85	934.431	371.244				ION=[M+H+H]2+			28822808	8.7478e+06	1.6661e+07	9.67332e+06	NA	NA	NA	0	0	2.3941e+07	2.14275e+07	2.31481e+07	NA	NA	NA	2.70053e+07	2.57852e+07
390	366.51	756.382	334.83				ION=[M+H+H]2+			13671132	3.95905e+06	7.67042e+06	4.73131e+06	NA	NA	NA	0	0	6.12966e+06	1.06158e+07	1.10483e+07	NA	NA	NA	1.10374e+07	1.01531e+07
391	367.29	726.372	327.185				ION=[M+H+H]2+			6771905	1.78348e+06	3.9597e+06	2.50566e+06	NA	NA	NA	0	0	3.20359e+06	4.2326e+06	5.24681e+06	NA	NA	NA	5.87153e+06	4.8831e+06
392	367.35	276.158	177.353				ION=[M+H]+			224365424	1.83746e+07	1.31192e+08	1.88444e+07	NA	NA	NA	0	0	1.58855e+07	2.51496e+07	4.25199e+07	NA	NA	NA	4.87442e+07	4.53209e+07
393	367.89	429.221	204.625				ION=[M+H]+			2732927	1.20318e+06	1.59801e+06	1.23711e+06	NA	NA	NA	0	0	1.79398e+06	1.13413e+06	1.45675e+06	NA	NA	NA	914837	1.05149e+06
394	368.06	157.089	160.906				ION=[M+H]+			5176372	1.24673e+06	1.39241e+06	1.62096e+06	NA	NA	NA	0	0	4.29963e+06	3.77229e+06	3.93123e+06	NA	NA	NA	2.24942e+06	2.27122e+06
395	369.36	454.206	199.042				ION=[M+H]+			6367709	2.9509e+06	3.72336e+06	3.40971e+06	NA	NA	NA	0	0	2.96165e+06	4.79367e+06	3.78246e+06	NA	NA	NA	2.86807e+06	2.7417e+06
396	370.92	410.119	200.335				ION=[M+H]+			4.38159e+06	2.49315e+06	2.22141e+06	2.80417e+06	NA	NA	NA	0	0	2.86085e+06	2.57692e+06	2.64354e+06	NA	NA	NA	2.26018e+06	2.1113e+06
397	371.57	948.445	370.959				ION=[M+H+H]2+			3331574	669276	1.82726e+06	849312	NA	NA	NA	0	0	2.19539e+06	2.14862e+06	2.6924e+06	NA	NA	NA	2.51833e+06	2.36596e+06
398	372.58	786.393	339.904				ION=[M+H+H]2+			24378070	4.54249e+06	1.42545e+07	5.01743e+06	NA	NA	NA	0	0	8.44839e+06	1.3323e+07	1.36948e+07	NA	NA	NA	1.46361e+07	1.325e+07
399	373.14	448.121	195.489				ION=[M+H]+			3.3449e+06	1.59745e+06	1.95585e+06	1.77806e+06	NA	NA	NA	0	0	2.30279e+06	1.37219e+06	1.53156e+06	NA	NA	NA	1.60701e+06	1.57822e+06
400	373.17	612.303	315.857				ION=[M+H+H]2+			11009058	4.12792e+06	6.43727e+06	5.89225e+06	NA	NA	NA	0	0	3.78521e+06	2.13846e+06	3.24182e+06	NA	NA	NA	1.0658e+07	9.33855e+06
401	373.46	726.2	264.034				ION=[M+H]+			4.87508e+06	1.81087e+06	2.1388e+06	2.43383e+06	NA	NA	NA	0	0	4.04938e+06	2.50317e+06	2.45803e+06	NA	NA	NA	1.8537e+06	1.84677e+06
402	374.18	280.091	168.57				ION=[M+H]+			19179636	NA	NA	NA	6.10069e+06	5.91241e+06	7.3045e+06	0	0	NA	NA	NA	2.11593e+07	2.23651e+07	1.30654e+07	8.11948e+06	7.88733e+06
403	374.2	103.046	182.016				ION=[M+H]+			5.5958e+06	NA	NA	NA	1.88839e+06	1.80101e+06	2.28141e+06	0	0	NA	NA	NA	6.58969e+06	6.46473e+06	3.51923e+06	2.50633e+06	2.37622e+06
404	374.26	406.231	202.733				ION=[M+H]+			5819432	3.14706e+06	3.32513e+06	3.72438e+06	NA	NA	NA	0	0	2.03403e+06	2.69991e+06	2.95668e+06	NA	NA	NA	2.32971e+06	1.85869e+06
405	375.24	524.299	221.446				ION=[M+H]+			7064912	4.6979e+06	3.30885e+06	3.70419e+06	NA	NA	NA	0	0	2.05802e+06	369693	NA	NA	NA	NA	6.86002e+06	6.71382e+06
406	375.37	582.292	307.199				ION=[M+H+H]2+			4334701	1.3343e+06	2.26969e+06	2.77416e+06	NA	NA	NA	0	0	1.55483e+06	1.22111e+06	2.07359e+06	NA	NA	NA	3.46395e+06	3.13441e+06
407	375.39	563.023	222.721				ION=[M+H]+			4668594	2.00627e+06	2.72984e+06	2.10976e+06	NA	NA	259919	0	0	1.39972e+06	1.48004e+06	2.97006e+06	NA	NA	NA	1.6265e+06	1.67025e+06
408	375.42	332.998	191.001				ION=[M+H]+			5.19823e+06	1.87587e+06	2.10601e+06	1.91088e+06	566662	232174	1.5222e+06	0	0	2.64083e+06	1.43571e+06	4.20093e+06	578750	NA	789075	361150	2.17574e+06
409	375.52	323.988	177.228				ION=[M+H]+			7748791	4.1076e+06	4.53091e+06	3.6811e+06	692689	309521	1.41254e+06	0	0	2.55548e+06	3.53147e+06	4.09492e+06	546448	NA	996388	1.68808e+06	4.77865e+06
410	376.07	297.988	168.89				ION=[M+H]+			4705893	2.86438e+06	2.75165e+06	2.65597e+06	779528	416299	3.42543e+06	0	0	1.80304e+06	2.83195e+06	2.65564e+06	1.25492e+06	NA	2.00951e+06	5.0122e+06	4.78913e+06
411	378.15	508.268	227.211				ION=[M+H]+			10161856	3.65171e+06	3.6643e+06	3.88481e+06	NA	NA	NA	0	0	4.21311e+06	7.91598e+06	5.4477e+06	NA	NA	NA	5.95651e+06	5.79214e+06
412	378.84	554.31	225.135				ION=[M+H]+			7.11309e+06	4.03203e+06	4.1592e+06	4.10881e+06	NA	NA	NA	0	0	4.7293e+06	3.68333e+06	4.53039e+06	NA	NA	NA	4.0402e+06	3.40796e+06
413	379.69	196.074	195.763				ION=[M+H]+			2.7095e+06	1.37836e+06	1.58431e+06	1.50919e+06	NA	NA	NA	0	0	1.65334e+06	1.48946e+06	1.38546e+06	NA	NA	NA	1.30872e+06	1.37069e+06
414	379.89	358.221	192.712				ION=[M+H]+			5.39961e+06	2.3829e+06	2.41645e+06	3.4557e+06	NA	NA	NA	0	0	2.25661e+06	2.84262e+06	4.11128e+06	NA	NA	NA	1.97658e+06	2.1346e+06
415	380.76	301.2	176.153				ION=[M+H]+			3.19529e+06	1.58431e+06	1.40252e+06	1.99002e+06	NA	NA	NA	0	0	1.00615e+06	1.73295e+06	2.58226e+06	NA	NA	NA	1.05678e+06	1.14293e+06
416	381.22	333.132	174.897				ION=[M+H]+			29680124	1.53276e+07	1.73547e+07	1.55029e+07	NA	NA	NA	0	0	1.85534e+07	1.86275e+07	2.01415e+07	NA	NA	NA	1.25766e+07	1.19441e+07
417	381.52	279.147	178.407				ION=[M+H]+			20252688	2.14896e+06	1.18422e+07	1.7131e+06	NA	NA	NA	0	0	3.0099e+06	1.76645e+06	2.31026e+06	NA	NA	NA	3.06332e+06	2.81953e+06
418	381.75	228.091	151.865				ION=[M+H]+			5.58111e+06	2.80598e+06	2.7544e+06	3.07541e+06	NA	NA	NA	0	0	4.63582e+06	3.69954e+06	4.25088e+06	NA	NA	NA	3.27747e+06	3.76634e+06
419	382.77	290.174	180.637				ION=[M+H]+			18790208	1.83755e+06	1.09871e+07	1.96532e+06	NA	NA	NA	0	0	2.21798e+06	3.20003e+06	4.70816e+06	NA	NA	NA	3.41664e+06	3.10663e+06
421	384.35	58.0419	158.866				ION=[M+H]+			4.24689e+06	1.69731e+06	2.38405e+06	1.82108e+06	2.80756e+06	NA	NA	2.11978e+06	2.49257e+06	1.83126e+06	1.97669e+06	3.43211e+06	2.4107e+06	2.32171e+06	2.71097e+06	3.59209e+06	3.21348e+06
422	384.5	306.169	186.207				ION=[M+H]+			156061232	1.88362e+07	9.12529e+07	2.32893e+07	NA	NA	NA	0	0	1.78906e+07	1.87128e+07	3.37373e+07	NA	NA	NA	3.33349e+07	3.05895e+07
423	384.63	504.236	211.038				ION=[M+H]+			7.21122e+06	3.34701e+06	3.66655e+06	4.6151e+06	NA	NA	NA	0	0	2.86384e+06	4.33164e+06	4.13021e+06	NA	NA	NA	2.98662e+06	2.68166e+06
424	387.11	510.244	210.127				ION=[M+H]+			8750840	3.9629e+06	5.11683e+06	4.77683e+06	NA	NA	NA	0	0	3.42419e+06	5.47259e+06	4.41838e+06	NA	NA	NA	3.29548e+06	3.06187e+06
425	387.67	455.274	202.619				ION=[M+H]+			15331112	7.76517e+06	8.96448e+06	8.85726e+06	NA	NA	NA	0	0	6.79161e+06	1.04932e+07	8.97946e+06	NA	NA	NA	6.21338e+06	5.77498e+06
426	390.73	606.312	227.929				ION=[M+H]+			4207314	2.06727e+06	2.46012e+06	2.31374e+06	NA	NA	NA	0	0	1.77608e+06	2.92169e+06	2.33832e+06	NA	NA	NA	1.67946e+06	1.53451e+06
427	391.4	198.079	142.581				ION=[M+H]+			3.24419e+06	1.70301e+06	1.81316e+06	2.00222e+06	NA	NA	NA	0	0	2.69471e+06	2.2476e+06	2.46511e+06	NA	NA	NA	2.2172e+06	2.16535e+06
428	391.65	75.032	157.421				ION=[M+H]+			3.27797e+06	160786	NA	102415	3.46261e+06	4.71732e+06	3.75706e+06	0	0	NA	NA	NA	3.13598e+06	3.56551e+06	3.10829e+06	2.63827e+06	2.45891e+06
429	392.3	570.228	223.003				ION=[M+H]+			3.61443e+06	2.02646e+06	2.03437e+06	2.3132e+06	NA	NA	NA	0	0	2.33387e+06	2.28383e+06	2.36356e+06	NA	NA	NA	3.05277e+06	2.57499e+06
430	394.09	461.132	216.174				ION=[M+H]+			3884040	2.58274e+06	2.09104e+06	2.13335e+06	NA	NA	NA	0	0	2.43033e+06	2.06262e+06	2.35547e+06	NA	NA	NA	1.59615e+06	1.45908e+06
431	394.1	774.258	245.728				ION=[M+H]+			5.77136e+06	3.83774e+06	1.81515e+06	1.97745e+06	NA	NA	NA	0	0	3.63758e+06	165482	327557	513142	NA	NA	1.9456e+06	1.4233e+06
432	394.39	83.0371	180.664				ION=[M+H]+			4.00909e+06	2.0564e+06	2.34422e+06	2.23345e+06	NA	NA	NA	0	0	1.04942e+06	2.67495e+06	1.5539e+06	NA	NA	NA	1.87006e+06	1.66168e+06
433	395.56	447.215	203.315				ION=[M+H]+			3.1545e+06	1.50312e+06	1.82616e+06	2.01885e+06	NA	NA	NA	0	0	1.33485e+06	1.79224e+06	1.44099e+06	NA	NA	NA	1.33457e+06	1.19746e+06
434	396.63	580.143	230.279				ION=[M+H]+			17547538	6.10184e+06	6.77959e+06	7.68315e+06	NA	NA	NA	0	0	1.45755e+07	8.29804e+06	1.0329e+07	NA	NA	NA	7.65643e+06	7.0485e+06
435	398.44	276.147	168.933				ION=[M+H]+			3.43611e+06	1.71952e+06	1.82424e+06	2.19293e+06	NA	NA	NA	0	0	1.39368e+06	2.67669e+06	2.11046e+06	NA	NA	NA	1.6115e+06	1.63605e+06
436	399.05	526.312	214.604				ION=[M+H]+			5308139	2.48703e+06	3.1038e+06	3.30221e+06	NA	NA	NA	0	0	2.35703e+06	3.56642e+06	3.10913e+06	NA	NA	NA	2.06365e+06	2.04634e+06
437	399.18	626.319	310.892				ION=[M+H+H]2+			6.3317e+06	1.31727e+06	3.7023e+06	1.41188e+06	NA	NA	NA	0	0	1.45798e+06	1.53415e+06	1.14362e+06	NA	NA	NA	3.06151e+06	2.37455e+06
438	400.43	656.341	245.623				ION=[M+H]+			6.76165e+06	3.57092e+06	3.9537e+06	3.32944e+06	NA	NA	NA	0	0	2.67039e+06	4.44064e+06	3.64288e+06	NA	NA	NA	3.86967e+06	3.65654e+06
439	403.79	350.195	198.559				ION=[M+H]+			7450386	3.31942e+06	3.85519e+06	3.16597e+06	NA	NA	NA	0	0	6.18849e+06	2.89336e+06	2.85218e+06	NA	NA	NA	3.30195e+06	2.95191e+06
440	405.4	157.089	149.065				ION=[M+H]+			5842825	2.76053e+06	3.05173e+06	2.69941e+06	458294	864779	701575	0	0	2.82259e+06	4.5515e+06	3.20946e+06	818497	490820	778383	3.6157e+06	3.13864e+06
441	405.92	568.326	229.24				ION=[M+H]+			15103697	7.19878e+06	8.83151e+06	8.52275e+06	NA	NA	NA	0	0	8.49e+06	5.53069e+06	7.56038e+06	NA	NA	NA	6.9259e+06	6.49878e+06
442	406.38	329.231	183.226				ION=[M+H]+			3.81012e+06	1.82097e+06	2.09798e+06	2.43843e+06	NA	NA	NA	0	0	1.56889e+06	2.46718e+06	2.45357e+06	NA	NA	NA	1.592e+06	1.61658e+06
443	406.85	591.216	222.818				ION=[M+H]+			4.54503e+06	2.58033e+06	2.65759e+06	2.81241e+06	NA	NA	NA	0	0	2.7899e+06	2.3848e+06	2.10987e+06	NA	NA	NA	2.20058e+06	1.97082e+06
445	407.72	585.312	234.234				ION=[M+H]+			3.90207e+06	2.18598e+06	2.28164e+06	2.13705e+06	3.34123e+06	3.82799e+06	3.49868e+06	2.57116e+06	2.5847e+06	2.82044e+06	2.96922e+06	2.74663e+06	3.2568e+06	3.0243e+06	2.93192e+06	4.77943e+06	4.48659e+06
446	409.47	598.279	225.614				ION=[M+H]+			6.66526e+06	3.82313e+06	3.89734e+06	3.38651e+06	NA	NA	NA	0	0	2.94776e+06	5.02228e+06	3.13751e+06	NA	NA	NA	4.2372e+06	3.78733e+06
447	409.67	524.299	226.327				ION=[M+H]+			11841508	4.61757e+06	5.38669e+06	7.57844e+06	NA	NA	NA	0	0	3.92177e+06	3.80255e+06	6.44789e+06	NA	NA	NA	6.23881e+06	5.30931e+06
448	410.28	244.157	160.126				ION=[M+H]+			3.35228e+06	1.79867e+06	1.96016e+06	1.50545e+06	NA	NA	NA	0	0	1.64351e+06	2.51554e+06	1.73881e+06	NA	NA	NA	1.58569e+06	1.28853e+06
449	410.47	104.026	148.457				ION=[M+H]+			3.80063e+06	2.19774e+06	2.22232e+06	2.21547e+06	NA	NA	NA	0	0	2.30586e+06	2.47273e+06	1.81712e+06	NA	NA	NA	1.64583e+06	1.71215e+06
450	410.55	196.074	197.082				ION=[M+H]+			25207092	1.44637e+07	1.47392e+07	1.38689e+07	NA	NA	NA	0	0	1.47065e+07	1.51047e+07	1.29417e+07	NA	NA	NA	1.26665e+07	1.20339e+07
451	412.16	425.196	192.74				ION=[M+H]+			4.06011e+06	1.55828e+06	1.67995e+06	2.59843e+06	NA	NA	NA	0	0	1.35488e+06	2.01782e+06	2.28562e+06	NA	NA	NA	1.76956e+06	1.6523e+06
452	413.16	984.546	281.221				ION=[M+H]+			41731200	1.74265e+07	2.44013e+07	1.97721e+07	NA	NA	NA	0	0	1.40215e+07	2.35164e+07	2.19123e+07	NA	NA	NA	1.02018e+07	1.04131e+07
453	413.46	257.199	163.164				ION=[M+H]+			5.30802e+06	1.73834e+06	2.1072e+06	1.90769e+06	NA	NA	NA	0	0	4.40899e+06	1.65818e+06	1.81424e+06	NA	NA	NA	2.26943e+06	2.19686e+06
455	415.85	427.197	196.201				ION=[M+H]+			5.132e+06	1.52963e+06	2.20486e+06	1.88914e+06	123678	152573	125542	583848	593960	4.26278e+06	3.1747e+06	3.71289e+06	75329.6	193735	140867	2.53091e+06	2.39304e+06
456	416.22	624.34	310.901				ION=[M+H+H]2+			9961789	1.31951e+06	5.82491e+06	1.24258e+06	NA	NA	NA	0	0	1.79731e+06	4.7164e+06	3.12002e+06	NA	NA	NA	3.95724e+06	3.37649e+06
457	417.1	182.084	138.194				ION=[M+H]+			7.39526e+06	2.14825e+06	2.55993e+06	2.22527e+06	464267	473444	NA	0	0	6.1427e+06	4.66573e+06	5.12417e+06	408582	NA	186874	4.36167e+06	4.41041e+06
458	417.64	416.11	204.257				ION=[M+H]+			11785055	7.83662e+06	5.55756e+06	4.10051e+06	NA	NA	NA	0	0	1.09236e+06	518771	717001	NA	NA	NA	2.80644e+06	2.69293e+06
459	417.91	329.135	190.297				ION=[M+H]+			5.24165e+06	1.51468e+06	3.06492e+06	1.48329e+06	NA	NA	NA	0	0	1.25811e+06	1.48686e+06	1.86751e+06	NA	NA	NA	2.12406e+06	1.91223e+06
460	418.1	257.066	156.567				ION=[M+H]+			2.141e+06	1.2608e+06	1.12216e+06	1.37022e+06	NA	NA	NA	0	0	926090	1.43673e+06	1.04026e+06	NA	NA	NA	1.63124e+06	1.43106e+06
461	418.98	1154.6	358.288				ION=[M+H+H]2+			3640429	NA	NA	NA	3.42543e+06	3.97245e+06	2.65895e+06	0	0	NA	NA	93770.9	3.40828e+06	4.23008e+06	3.06856e+06	3.58571e+06	2.85792e+06
462	419.91	360.075	176.995				ION=[M+H]+			62892024	NA	NA	NA	2.31603e+06	1.7512e+06	2.70765e+06	0	0	NA	NA	NA	1.96922e+06	1.64238e+06	2.06105e+06	6.59239e+06	5.26323e+06
463	421.03	702.19	242.202				ION=[M+H]+			5277842	1.99944e+06	3.08609e+06	3.06107e+06	NA	NA	NA	0	0	1.84513e+06	2.91437e+06	2.54327e+06	NA	NA	NA	2.29608e+06	2.01681e+06
464	421.75	276.111	165.25				ION=[M+H]+			19703710	9.24699e+06	1.15212e+07	1.14791e+07	NA	NA	65810.5	0	0	7.73468e+06	1.34383e+07	1.06555e+07	NA	NA	NA	9.18656e+06	8.37621e+06
465	422.39	304.153	184.446				ION=[M+H]+			48124936	2.43783e+07	2.81398e+07	2.43777e+07	NA	NA	NA	0	0	2.674e+07	1.77468e+07	1.74169e+07	NA	NA	NA	2.14466e+07	1.84145e+07
466	422.43	111.08	198.098				ION=[M+H]+			2.28895e+06	1.16602e+06	1.33841e+06	1.14539e+06	NA	NA	NA	0	0	1.2645e+06	968182	793128	NA	NA	NA	932660	820879
467	422.92	207.162	154.604				ION=[M+H]+			3.08244e+06	1.60591e+06	1.66869e+06	1.64517e+06	NA	NA	NA	0	0	2.27116e+06	2.40119e+06	1.79572e+06	NA	NA	NA	1.62274e+06	1.54893e+06
468	424.05	270.108	158.709				ION=[M+H]+			5613335	1.51526e+06	1.73582e+06	1.63022e+06	932412	NA	NA	0	0	4.66259e+06	3.76405e+06	4.30868e+06	750274	837744	1.04945e+06	2.66639e+06	2.51933e+06
469	424.29	162.032	142.182				ION=[M+H]+			4406224	1.83924e+06	2.57643e+06	2.30531e+06	NA	NA	NA	0	0	1.51981e+06	3.11586e+06	2.16813e+06	NA	NA	NA	2.00014e+06	1.48489e+06
470	425.87	82.0781	155.023				ION=[M+H]+			5.46191e+06	NA	NA	NA	4.28261e+06	7.48081e+06	5.89883e+06	0	0	NA	NA	NA	5.90711e+06	5.30583e+06	5.26148e+06	4.59979e+06	4.12554e+06
471	426.14	382.199	182.951				ION=[M+H]+			2.57438e+06	1.47619e+06	1.0452e+06	1.64757e+06	NA	NA	NA	0	0	1.67337e+06	2.00072e+06	1.89636e+06	NA	NA	NA	1.56395e+06	1.20508e+06
473	428.7	489.278	203.479				ION=[M+H]+			4598683	2.85477e+06	2.63026e+06	2.77822e+06	5.84333e+06	6.27023e+06	5.48382e+06	4.09292e+06	4.13122e+06	3.69943e+06	3.40082e+06	3.36705e+06	5.11857e+06	5.34435e+06	5.8264e+06	6.62456e+06	5.57729e+06
474	430.51	315.216	181.684				ION=[M+H]+			2.59676e+06	1.35105e+06	1.41383e+06	1.6619e+06	NA	NA	NA	0	0	1.06319e+06	1.45031e+06	1.64861e+06	NA	NA	NA	1.1603e+06	855422
476	431.61	154.099	138.061				ION=[M+H]+			12641406	7.67247e+06	7.13329e+06	7.88093e+06	1.10656e+07	1.15246e+07	1.12787e+07	8.08445e+06	8.13521e+06	8.69559e+06	8.47477e+06	9.44048e+06	9.2578e+06	1.04501e+07	1.04909e+07	1.82104e+07	1.53008e+07
478	431.8	599.328	235.733				ION=[M+H]+			4140942	2.48631e+06	2.22874e+06	2.65016e+06	3.66709e+06	3.64289e+06	3.69e+06	2.78953e+06	2.66924e+06	3.08011e+06	2.90508e+06	2.90251e+06	3.25785e+06	3.07122e+06	3.21855e+06	5.17666e+06	4.44097e+06
479	431.99	1298.75	501.056				ION=[M+H+H2]3+			30606514	1.4548e+07	1.78964e+07	1.24121e+07	NA	NA	NA	0	0	1.31997e+07	2.11925e+07	1.91562e+07	NA	NA	NA	1.26683e+07	1.0707e+07
480	432.39	568.268	219.975				ION=[M+H]+			3530627	1.90555e+06	2.06445e+06	1.79559e+06	NA	NA	NA	0	0	1.63721e+06	2.40648e+06	1.87783e+06	NA	NA	NA	1.69339e+06	1.64958e+06
481	433.4	577.36	299.913				ION=[M+H+H]2+			3.30637e+06	1.2797e+06	1.31542e+06	2.11604e+06	NA	NA	NA	0	0	1.22708e+06	1.92695e+06	2.40555e+06	NA	NA	NA	1.40789e+06	1.18885e+06
482	433.77	378.106	180.747				ION=[M+H]+			5306866	3.28931e+06	3.10306e+06	3.28274e+06	NA	NA	NA	0	0	3.38603e+06	3.07768e+06	4.02483e+06	NA	NA	NA	2.84057e+06	2.57422e+06
483	436.83	756.189	258.739				ION=[M+H]+			9445222	2.56404e+06	1.8269e+06	2.45478e+06	NA	NA	NA	0	0	7.84545e+06	3.49029e+06	3.1794e+06	NA	NA	NA	2.96155e+06	1.78272e+06
484	437.11	115.064	197.667				ION=[M+H]+			7.56731e+06	3.62244e+06	4.42479e+06	3.96772e+06	NA	NA	NA	0	0	3.13135e+06	5.15936e+06	4.07397e+06	NA	NA	NA	3.61062e+06	2.99703e+06
485	437.18	339.179	183.822				ION=[M+H]+			9498025	4.46342e+06	5.55373e+06	4.89521e+06	NA	NA	NA	0	0	3.64956e+06	6.07875e+06	4.88571e+06	NA	NA	NA	4.26452e+06	3.6545e+06
486	438.3	570.301	224.634				ION=[M+H]+			3.66702e+06	1.85194e+06	2.1442e+06	1.87309e+06	NA	NA	NA	0	0	1.54472e+06	2.32831e+06	2.13677e+06	NA	NA	NA	1.72968e+06	1.39536e+06
489	442.25	533.304	211.904				ION=[M+H]+			3.82219e+06	2.22945e+06	2.07218e+06	2.33677e+06	4.80102e+06	5.00554e+06	4.59172e+06	3.5955e+06	3.41487e+06	2.97712e+06	2.72783e+06	2.58719e+06	4.27054e+06	4.45498e+06	4.75865e+06	5.50599e+06	4.62825e+06
490	442.74	610.153	230.004				ION=[M+H]+			3.2863e+06	1.95985e+06	1.92158e+06	1.63655e+06	NA	NA	NA	0	0	2.16647e+06	2.095e+06	2.35924e+06	NA	NA	NA	1.75443e+06	1.57215e+06
491	445.34	203.095	142.116				ION=[M+H]+			5529303	2.41251e+06	3.23312e+06	2.02344e+06	NA	NA	NA	0	0	2.04629e+06	4.10661e+06	3.18174e+06	NA	NA	NA	2.80913e+06	2.0428e+06
492	445.37	71.0734	157.59				ION=[M+H]+			5517554	2.61289e+06	3.22625e+06	3.08813e+06	NA	NA	NA	0	0	2.27354e+06	4.0902e+06	2.91473e+06	NA	NA	NA	2.518e+06	2.55007e+06
493	445.51	521.184	214.99				ION=[M+H]+			3046763	1.32851e+06	1.78152e+06	1.70425e+06	NA	NA	NA	0	0	1.7766e+06	1.94564e+06	2.08197e+06	NA	NA	NA	1.90015e+06	1.85968e+06
495	447.32	547.284	214.878				ION=[M+H]+			4.08038e+06	2.22248e+06	2.24167e+06	2.27312e+06	3.65504e+06	3.72226e+06	3.73899e+06	2.60425e+06	2.64702e+06	3.06353e+06	2.73072e+06	2.64279e+06	3.20906e+06	3.41341e+06	3.65645e+06	5.87792e+06	4.24182e+06
496	448.46	203.056	146.128				ION=[M+H]+			2.7787e+06	1.49878e+06	1.62477e+06	1.65189e+06	NA	NA	NA	0	0	1.16199e+06	1.42595e+06	1.52122e+06	NA	NA	NA	1.34709e+06	1.29542e+06
497	448.54	244.157	159.997				ION=[M+H]+			9296056	4.73395e+06	5.43563e+06	4.81955e+06	NA	NA	NA	0	0	4.71474e+06	6.76148e+06	5.37021e+06	NA	NA	NA	4.8733e+06	4.25851e+06
498	449.5	288.157	205.645				ION=[M+H]+			2.99811e+06	1.95471e+06	1.71952e+06	1.91876e+06	NA	NA	NA	0	0	2.23461e+06	2.01335e+06	1.90758e+06	NA	NA	NA	1.6773e+06	1.70645e+06
499	449.66	192.042	136.769				ION=[M+H]+			6351087	4.22323e+06	3.51212e+06	3.09729e+06	NA	NA	NA	0	0	3.13221e+06	2.76892e+06	3.28307e+06	NA	NA	NA	3.16207e+06	2.92993e+06
500	449.8	366.202	187.447				ION=[M+H]+			3.65825e+06	2.32611e+06	2.02835e+06	2.34124e+06	NA	NA	NA	0	0	2.59912e+06	2.12617e+06	2.10327e+06	NA	NA	NA	2.40469e+06	2.1009e+06
501	449.88	290.09	163.385				ION=[M+H]+			6.24307e+06	3.20653e+06	3.65048e+06	3.71574e+06	NA	NA	NA	0	0	3.70956e+06	2.7373e+06	2.75412e+06	NA	NA	NA	3.16624e+06	2.77377e+06
503	453.09	236.15	157.858				ION=[M+H]+			2.94874e+06	1.00437e+06	922104	892575	3.57782e+06	3.68495e+06	3.91866e+06	2.65531e+06	2695021	1.25588e+06	1.05044e+06	989625	3.21894e+06	3.10556e+06	3.43321e+06	3.10542e+06	2.43518e+06
504	453.66	321.205	142.877				ION=[M+H]+			3.41518e+06	1.64907e+06	1.99694e+06	1.88608e+06	NA	NA	NA	0	0	1.24278e+06	2.6071e+06	1.84129e+06	NA	NA	NA	1.54599e+06	1.34301e+06
505	454.49	365.34	201.1				ION=[M+H]+			6375193	3.83175e+06	3.123e+06	3.33734e+06	NA	NA	NA	0	0	4.47203e+06	3.16877e+06	5.15208e+06	NA	NA	NA	2.96019e+06	2.54367e+06
507	454.61	577.331	220.594				ION=[M+H]+			3.19039e+06	1.79781e+06	1.75736e+06	1.92962e+06	3.62464e+06	3.96922e+06	3.73854e+06	2.75074e+06	2.78786e+06	2.39289e+06	2.32778e+06	2.38084e+06	3.28826e+06	3.3012e+06	3.69173e+06	4.59587e+06	3.67763e+06
508	454.69	191.095	154.048				ION=[M+H]+			11637590	5.40382e+06	6.80479e+06	5.22706e+06	NA	NA	NA	0	0	4.17449e+06	8.29727e+06	5.49476e+06	NA	NA	NA	4.41744e+06	4.90169e+06
509	457.54	220.11	205.915				ION=[M+H]+			4.50507e+06	2.46708e+06	2.3418e+06	2.8832e+06	NA	NA	NA	0	0	2.04846e+06	2.1481e+06	1.90515e+06	NA	NA	NA	2.20859e+06	1.93381e+06
510	458.33	1062.62	352.931				ION=[M+H+H]2+			34944712	1.73894e+07	1.98704e+07	2.04205e+07	NA	NA	NA	0	0	1.74291e+07	2.72216e+07	2.18846e+07	NA	NA	NA	1.82191e+07	1.28246e+07
511	459.06	283.19	202.351				ION=[M+H]+			5.21142e+06	2.40769e+06	2.66615e+06	3.33525e+06	NA	NA	NA	0	0	2.11663e+06	3.59029e+06	3.01049e+06	NA	NA	NA	2.24939e+06	1.91422e+06
516	461.14	314.174	181.02				ION=[M+H]+			3.57294e+06	1.65862e+06	1.79238e+06	1.60045e+06	NA	NA	NA	0	0	1.48524e+06	2.78328e+06	1.62731e+06	NA	NA	NA	1.54878e+06	1.18954e+06
518	461.95	487.263	202.936				ION=[M+H]+			3.20255e+06	1.75957e+06	1.67432e+06	1.9021e+06	3.51825e+06	3.6007e+06	3.15755e+06	2325115	2.40456e+06	2.19966e+06	2.10035e+06	2.06078e+06	2.81138e+06	3.03131e+06	3.29988e+06	4.61338e+06	3.49758e+06
520	463.97	228.134	149.494				ION=[M+H]+			3.78326e+06	2.51573e+06	863742	1.93563e+06	4.74119e+06	1.12287e+06	4.62591e+06	2.89954e+06	2.50523e+06	1.56324e+06	2.12468e+06	1.2901e+06	2.36577e+06	1.89448e+06	2.29195e+06	2.12189e+06	2.41342e+06
521	464.31	770.225	267.14				ION=[M+H]+			5586806	2.94679e+06	3.26674e+06	3.12404e+06	NA	NA	NA	0	0	NA	3.31927e+06	3.02057e+06	NA	NA	NA	3.38486e+06	3.01302e+06
522	465.39	451.247	221.376				ION=[M+H]+			2.84298e+06	1.34674e+06	1.66236e+06	1.53257e+06	NA	NA	NA	0	0	1.35122e+06	1.67836e+06	1.60933e+06	NA	NA	NA	1.62721e+06	1.51814e+06
523	465.68	333.103	177.72				ION=[M+H]+			8448340	NA	NA	NA	2.85607e+06	461913	1.49239e+06	0	0	NA	NA	NA	3.77579e+06	9.85148e+06	1.7311e+06	2.75287e+06	2.16889e+06
525	467.97	503.294	205.005				ION=[M+H]+			2.1418e+06	1.24068e+06	1.16011e+06	1.27246e+06	2.595e+06	2.8531e+06	2.75493e+06	2.07283e+06	2.05041e+06	1.63675e+06	1.36311e+06	1.50722e+06	2.45146e+06	2.35045e+06	2.63407e+06	2.37686e+06	2.54424e+06
526	468.48	618.192	248.797				ION=[M+H]+			3.32433e+06	1.75167e+06	1.94382e+06	1.81169e+06	NA	NA	NA	0	0	1.44913e+06	1.94153e+06	1.50956e+06	NA	NA	NA	2.08665e+06	1.64729e+06
527	470.47	375.215	187.193				ION=[M+H]+			4.23995e+06	1.73901e+06	1.99378e+06	2.71353e+06	NA	NA	NA	0	0	2.40224e+06	3.2809e+06	2.97963e+06	NA	NA	NA	2.5915e+06	1.70345e+06
528	471.29	554.224	232.86				ION=[M+H]+			3.77739e+06	2.15589e+06	2.20873e+06	1.91772e+06	NA	NA	NA	0	0	2.63704e+06	2.41332e+06	1.92104e+06	NA	NA	NA	2.41645e+06	2.04259e+06
529	472	477.12	210.606				ION=[M+H]+			31828632	1.81604e+07	1.8611e+07	1.8788e+07	NA	NA	NA	0	0	1.16788e+07	1.15698e+07	1.38083e+07	NA	NA	NA	1.30795e+07	1.07199e+07
530	474.02	624.229	239.03				ION=[M+H]+			3453728	2.06825e+06	2.01948e+06	2.15183e+06	NA	NA	NA	0	0	1.50774e+06	2.02764e+06	1.51838e+06	NA	NA	NA	3.97975e+06	3.20592e+06
531	474.24	145.053	129.49				ION=[M+H]+			7.17793e+06	2.49295e+06	2.32293e+06	2.96561e+06	1.51212e+06	1.72258e+06	1.4096e+06	0	0	4.99354e+06	4.28758e+06	5.80081e+06	1.5261e+06	1.10564e+06	1.37643e+06	5.54823e+06	5.36704e+06
532	474.82	480.187	220.625				ION=[M+H]+			13232485	6.41463e+06	6.88447e+06	7.56254e+06	NA	NA	NA	0	0	1.09913e+07	9.88939e+06	9.54565e+06	NA	NA	NA	1.12886e+07	1.05256e+07
533	476.46	483.269	211.984				ION=[M+H]+			2961886	1.5453e+06	1.73189e+06	1.88676e+06	NA	NA	NA	0	0	1.48109e+06	2.01232e+06	2.18873e+06	NA	NA	NA	1.60225e+06	1.27883e+06
534	476.87	1286.66	382.724				ION=[M+H+H]2+			2838667	1.46041e+06	1.65984e+06	1.79219e+06	NA	NA	NA	0	0	1.35303e+06	1.78029e+06	2.2473e+06	NA	NA	NA	1.61202e+06	1.14408e+06
535	477.91	420.099	198.352				ION=[M+H]+			8900823	4.34805e+06	5.05393e+06	5.69643e+06	NA	NA	NA	0	0	4.15377e+06	3.44933e+06	3.47244e+06	NA	NA	NA	4.06332e+06	3.18002e+06
536	478.01	1136.63	366.06				ION=[M+H+H]2+			2.50093e+06	1.01802e+06	1.18878e+06	1.02405e+06	NA	NA	NA	0	0	1.86436e+06	1.5144e+06	2.02112e+06	NA	NA	NA	1.32716e+06	1.09488e+06
537	478.41	429.14	191.232				ION=[M+H]+			5762224	3.22729e+06	3.36932e+06	3.28855e+06	NA	NA	NA	0	0	2.39831e+06	4.32074e+06	3.02665e+06	NA	NA	NA	3.82269e+06	3.48341e+06
538	478.58	922.53	342.216				ION=[M+H+H]2+			5059136	NA	NA	NA	3.78726e+06	5.75186e+06	3.72857e+06	0	0	NA	NA	NA	4.47051e+06	4.93918e+06	4.01931e+06	4.26105e+06	3.62016e+06
539	478.59	298.103	163.886				ION=[M+H]+			4.87235e+06	2.99235e+06	2.7036e+06	3.11825e+06	855520	866545	904795	447702	583465	3.72002e+06	3.36937e+06	3.65933e+06	801458	770100	925068	5.25296e+06	4.93416e+06
540	479.44	457.21	232.823				ION=[M+H]+			11846666	3.19378e+06	6.92704e+06	2.4886e+06	NA	NA	NA	0	0	3.60583e+06	1.27932e+06	3.96019e+06	NA	NA	NA	3.41483e+06	3.08538e+06
541	479.76	130.042	153.314				ION=[M+H]+			8495621	NA	NA	NA	6.89972e+06	7.98223e+06	7.42587e+06	0	0	NA	NA	NA	7.21018e+06	7.03456e+06	7.62041e+06	6.2753e+06	5.03917e+06
542	479.85	240.136	159.197				ION=[M+H]+			6.52345e+06	3.55798e+06	3.81442e+06	3.42992e+06	NA	NA	NA	0	0	3.52974e+06	4.21227e+06	3.51551e+06	NA	NA	NA	3.2145e+06	3.0403e+06
543	480.41	169.053	163.449				ION=[M+H]+			5.28416e+06	NA	NA	NA	3.78654e+06	3.83161e+06	3.88671e+06	0	0	NA	NA	NA	3.26473e+06	4.37692e+06	3.96138e+06	2.96289e+06	2.4378e+06
544	481.33	1421.65	384.306				ION=[M+H+H]2+			4137273	NA	NA	NA	3.09022e+06	3.88861e+06	2.63456e+06	0	0	NA	NA	NA	3.14146e+06	4.18641e+06	3.16778e+06	3.9603e+06	2.99569e+06
545	481.45	314.101	173.112				ION=[M+H]+			26538622	NA	NA	NA	967155	580028	187077	0	0	NA	NA	36161.7	412314	644427	522059	3.20767e+06	3.24754e+06
546	481.48	560.317	222.316				ION=[M+H]+			6809651	4.40935e+06	3.89272e+06	4.35811e+06	NA	NA	NA	0	0	4.3304e+06	4.24413e+06	3.3126e+06	NA	NA	NA	3.5072e+06	2.97697e+06
547	481.79	775.331	259.829				ION=[M+H]+			8061738	4.28533e+06	4.7139e+06	4.61044e+06	NA	NA	NA	0	0	3.68102e+06	6.19687e+06	4.7674e+06	NA	NA	NA	5.29538e+06	4.75449e+06
548	482.39	416.238	197.913				ION=[M+H]+			10933045	3.115e+06	3.03944e+06	6.99703e+06	NA	NA	NA	0	0	2.90679e+06	4.45154e+06	2.6047e+06	NA	NA	NA	6.82517e+06	7.65585e+06
549	482.45	744.198	255.736				ION=[M+H]+			2.7889e+06	1.43923e+06	1.63074e+06	1.54367e+06	NA	NA	NA	0	0	1.19241e+06	1.95891e+06	1.36902e+06	NA	NA	NA	1.20104e+06	1.15298e+06
550	483.01	638.184	249.571				ION=[M+H]+			11794418	4.99569e+06	6.89649e+06	5.70735e+06	NA	NA	NA	0	0	7.69281e+06	5.88011e+06	7.1843e+06	NA	NA	NA	5.51687e+06	5.17916e+06
551	483.09	1091.53	352.495				ION=[M+H+H]2+			9877108	NA	NA	NA	7.13829e+06	9.87011e+06	6.37454e+06	0	0	NA	NA	NA	7.26976e+06	1.13647e+07	7.11005e+06	7.40698e+06	6.58535e+06
552	484.04	986.521	344.219				ION=[M+H+H]2+			3.46728e+06	1.16491e+06	1.3354e+06	2.21903e+06	NA	NA	NA	0	0	1.13173e+06	1.82011e+06	1.59285e+06	NA	NA	NA	1.46092e+06	1.22935e+06
555	488.37	340.149	178.823				ION=[M+H]+			3.72558e+06	1.51522e+06	1.59205e+06	1.67274e+06	NA	NA	46400	64134.6	0	3.09456e+06	2.04966e+06	2.3374e+06	NA	NA	175244	2.29813e+06	1.93714e+06
556	489.2	1080.56	358.678				ION=[M+H+H]2+			2.52601e+06	1.18785e+06	1.22154e+06	1.61662e+06	NA	NA	NA	0	0	1.11806e+06	1.56804e+06	1.77642e+06	NA	NA	NA	1.08672e+06	1.06632e+06
559	489.32	739.458	336.276				ION=[M+H+H]2+			3663666	2.0711e+06	1.95618e+06	2.22322e+06	4.45613e+06	4.60526e+06	3.91787e+06	2.91849e+06	2.76461e+06	2.74675e+06	2.55781e+06	2.52794e+06	3.57465e+06	4.27215e+06	4.33508e+06	4.73305e+06	4.57705e+06
560	490.19	392.181	193.103				ION=[M+H]+			5355973	3.42366e+06	3.13177e+06	3.39834e+06	NA	NA	NA	0	0	4.23774e+06	3.19388e+06	3.11851e+06	NA	NA	NA	3.93931e+06	3.33011e+06
561	490.45	484.151	207.113				ION=[M+H]+			3647652	2.1163e+06	2.13287e+06	2.22822e+06	NA	NA	NA	0	0	1.95292e+06	1.67383e+06	1.50569e+06	NA	NA	NA	1.61713e+06	1.57624e+06
562	491.97	444.176	196.488				ION=[M+H]+			2.82198e+06	1.39531e+06	1.65008e+06	1.55851e+06	NA	NA	NA	0	0	1.25133e+06	1.93505e+06	1.77052e+06	NA	NA	NA	1.9978e+06	1.82224e+06
563	492.72	394.197	194.108				ION=[M+H]+			6.10919e+06	4.06238e+06	3.20157e+06	3.54728e+06	NA	NA	NA	0	0	4.19754e+06	3.46201e+06	3.79148e+06	NA	NA	NA	4.34642e+06	4.00332e+06
564	493.46	367.356	204.901				ION=[M+H]+			25513510	1.17105e+07	9.97424e+06	1.05091e+07	NA	NA	NA	0	0	1.79991e+07	1.28583e+07	2.06186e+07	NA	NA	NA	1.086e+07	9.83318e+06
565	495.03	124.089	144.918				ION=[M+H]+			7504087	2.46103e+06	3.35813e+06	2.92875e+06	913943	566174	532731	289028	437361	5.65047e+06	5.8456e+06	3.82882e+06	466837	657240	896680	4.19441e+06	3.99187e+06
570	498.7	102.032	143.789				ION=[M+H]+			10307448	5.93105e+06	6.02702e+06	6.1018e+06	9.67723e+06	1.12505e+07	8.82853e+06	7166609	7.09574e+06	6.39592e+06	6.51003e+06	5.77399e+06	7.64429e+06	9.03286e+06	1.02026e+07	1.39196e+07	1.10892e+07
571	499.09	246.137	158.604				ION=[M+H]+			8998230	1.19152e+06	1.48017e+06	1.50207e+06	NA	NA	NA	0	0	1.21077e+06	1.65698e+06	1.42918e+06	NA	NA	NA	3.70502e+06	3.46016e+06
572	499.14	199.136	147.317				ION=[M+H]+			3.79408e+06	1.58362e+06	1.085e+06	1.67778e+06	4.19094e+06	3.76842e+06	3.81595e+06	146634	122876	1.68425e+06	2.17396e+06	2.18035e+06	4.46797e+06	3.96348e+06	4.21385e+06	4.27708e+06	3.40392e+06
573	499.34	506.105	220.961				ION=[M+H]+			4588843	1.99938e+06	2.68321e+06	1.95523e+06	NA	NA	NA	0	0	2.31378e+06	1.40519e+06	1.27713e+06	NA	NA	NA	1.77531e+06	1.59358e+06
574	501.81	1021.6	354.737				ION=[M+H+H]2+			4.02634e+06	NA	NA	NA	3.26443e+06	4.94702e+06	2.65148e+06	0	0	NA	NA	NA	3.78701e+06	2.8942e+06	3.07778e+06	3.43973e+06	2.7857e+06
579	505.76	250.165	163.299				ION=[M+H]+			6011685	1.8399e+06	1.74479e+06	2.01648e+06	5.527e+06	5.78333e+06	5.15606e+06	4381918	3.91483e+06	2.86691e+06	2.27483e+06	2.32884e+06	4.55047e+06	5.00863e+06	6.01389e+06	5.45321e+06	4.73633e+06
580	505.9	1571.81	415.839				ION=[M+H+H]2+			7.49143e+06	3.43715e+06	3.56025e+06	3.99105e+06	NA	NA	NA	0	0	3.92155e+06	5.83574e+06	5.33489e+06	NA	NA	NA	3.59161e+06	2.89908e+06
581	505.92	1593.8	430.812				ION=[M+H+H]2+			3.25706e+06	1.54913e+06	1.54986e+06	1.84517e+06	NA	NA	NA	0	0	1.6965e+06	2.53721e+06	2.20274e+06	NA	NA	NA	1.74005e+06	1.27575e+06
582	506.76	632.234	249.111				ION=[M+H]+			5.12318e+06	2.10274e+06	2.99565e+06	2.6246e+06	NA	NA	NA	0	0	3.18828e+06	3.50841e+06	2.86129e+06	NA	NA	NA	4.27629e+06	3.73529e+06
583	508.67	518.105	220.537				ION=[M+H]+			17372098	1.15518e+07	8.71238e+06	5.31605e+06	NA	NA	NA	0	0	909214	542748	624643	NA	NA	NA	4.21285e+06	3.72706e+06
585	511.67	888.564	365.201				ION=[M+H+H]2+			2.24145e+06	1.01303e+06	943478	1.10491e+06	2.2345e+06	2.33131e+06	2.38425e+06	1.36967e+06	1.53488e+06	1.41832e+06	1.03836e+06	1.3004e+06	2.06892e+06	2.13742e+06	2.46031e+06	2.04372e+06	2.53642e+06
587	513.92	591.383	227.811				ION=[M+H]+			4777067	2.09309e+06	1.8166e+06	2.17112e+06	4.38379e+06	4.52765e+06	4.29568e+06	3.48792e+06	3.2179e+06	2.45114e+06	2.33506e+06	2.49519e+06	3.93264e+06	4.07638e+06	4.15708e+06	4.55459e+06	4.32822e+06
588	514.97	1328.71	392.851				ION=[M+H+H]2+			4223021	1.77741e+06	1.72525e+06	2.70269e+06	NA	NA	NA	0	0	1.50633e+06	2.03496e+06	2.0927e+06	NA	NA	NA	1.89849e+06	1.58129e+06
589	515.13	573.366	250.41				ION=[M+H]+			6443214	3.16895e+06	2.8159e+06	2.52673e+06	NA	NA	NA	0	0	2.98797e+06	2.29509e+06	5.20705e+06	NA	NA	NA	3.00956e+06	2.38508e+06
590	515.52	487.208	222.667				ION=[M+H]+			3.79241e+06	1.89133e+06	2.21751e+06	2.05628e+06	NA	NA	NA	0	0	1.70617e+06	2.39952e+06	1.88287e+06	NA	NA	NA	3.19947e+06	2.84129e+06
591	515.61	1059.65	358.596				ION=[M+H+H]2+			3.68446e+06	1.39384e+06	1.47658e+06	2.35801e+06	NA	NA	NA	0	0	1.53748e+06	2.26295e+06	2.58091e+06	NA	NA	NA	1.84132e+06	1.34219e+06
592	516.76	478.171	222.906				ION=[M+H]+			3.83013e+06	1.49276e+06	1.67395e+06	1.65022e+06	NA	NA	NA	0	0	3.18141e+06	2.9069e+06	3.00289e+06	NA	NA	NA	3.15941e+06	2.71995e+06
593	518.06	252.134	158.54				ION=[M+H]+			2547876	1.65837e+06	1.48981e+06	1.48128e+06	NA	NA	NA	0	0	1.82022e+06	1.55349e+06	1.86767e+06	NA	NA	NA	1.69014e+06	1.38642e+06
596	522.6	635.409	235.677				ION=[M+H]+			5085533	1.86172e+06	1.84557e+06	2.14659e+06	4.1825e+06	4.47991e+06	4.17207e+06	3.01953e+06	2.89683e+06	2.52649e+06	2.25986e+06	2.58625e+06	3.68205e+06	3.63169e+06	4.57307e+06	4.05376e+06	4.26894e+06
597	522.87	452.263	207.516				ION=[M+H]+			8672209	4.34035e+06	5.07086e+06	5.23363e+06	NA	NA	NA	0	0	3.83424e+06	6.02383e+06	4.93465e+06	NA	NA	NA	4.3177e+06	3.81314e+06
599	524.87	232.071	153.923				ION=[M+H]+			4.1944e+06	651758	552184	827325	4.43122e+06	4.47514e+06	4.07128e+06	3068396	2.89333e+06	679007	812404	768716	3.63657e+06	3.8895e+06	5.60443e+06	2.4035e+06	2.64513e+06
600	525.03	226.168	158.303				ION=[M+H]+			8511913	1.83746e+06	2.15394e+06	2.10222e+06	NA	NA	NA	0	0	1.78324e+06	2.4909e+06	2.48114e+06	NA	NA	NA	4.14852e+06	4.15153e+06
601	530.23	1051.53	385.184				ION=[M+H+H]2+			10792734	6.86938e+06	5.25949e+06	5.55069e+06	NA	NA	NA	0	0	8.96473e+06	7.57795e+06	7.99211e+06	NA	NA	NA	1.0928e+07	9.84093e+06
602	530.29	1246.67	439.721				ION=[M+H+H]2+			3993722	2.65567e+06	2.15444e+06	2.06833e+06	NA	NA	NA	0	0	2.06385e+06	1.773e+06	1.95842e+06	NA	NA	NA	2.45197e+06	1.96482e+06
603	535.84	729.286	263.921				ION=[M+H]+			3.90168e+06	2.10917e+06	2.28141e+06	2.04514e+06	NA	NA	NA	0	0	1.54557e+06	2.57956e+06	1.85386e+06	NA	NA	NA	3.22065e+06	2.44144e+06
604	537.24	274.193	169.55				ION=[M+H]+			7.99058e+06	5.31343e+06	4.56131e+06	4.40298e+06	NA	NA	NA	0	0	3.0024e+06	2.58142e+06	2.58947e+06	NA	NA	NA	2.74224e+06	2.11259e+06
605	537.57	1093.67	349.56				ION=[M+H+H]2+			4.46629e+06	NA	NA	NA	4.41903e+06	6.12587e+06	4.14394e+06	0	0	NA	NA	NA	4.72622e+06	4.4981e+06	4.7817e+06	4.68071e+06	4.22552e+06
606	539.16	194.131	197.551				ION=[M+H]+			2.19495e+06	1.07462e+06	1.28344e+06	1.25096e+06	NA	NA	NA	0	0	904939	1.38555e+06	1.15298e+06	NA	NA	NA	1.07992e+06	832632
607	539.55	1099.61	360.693				ION=[M+H+H]2+			6017782	1.61999e+06	2.13939e+06	3.85132e+06	NA	NA	NA	0	0	2.41075e+06	3.24602e+06	3.85305e+06	NA	NA	NA	2.84269e+06	2.32867e+06
608	539.86	688.365	245.951				ION=[M+H]+			6210500	3.36794e+06	2.83678e+06	3.97465e+06	NA	NA	NA	0	0	2.13263e+06	3.88688e+06	2.95776e+06	NA	NA	NA	1.82817e+06	2.4512e+06
609	542.06	313.131	181.991				ION=[M+H]+			6.22661e+06	3.7108e+06	3.64085e+06	3.49119e+06	NA	NA	NA	0	0	2.38478e+06	3.32363e+06	3.44361e+06	NA	NA	NA	3.27489e+06	2.92987e+06
610	543.46	1035.54	384.427				ION=[M+H+H]2+			3.06509e+06	1.96788e+06	1.41576e+06	1.35712e+06	NA	NA	NA	0	0	1.9545e+06	2.38767e+06	2.11382e+06	NA	NA	NA	3.89661e+06	3.44759e+06
611	543.53	1030.59	380.579				ION=[M+H+H]2+			2.26176e+06	1.50398e+06	1.0328e+06	941566	NA	NA	NA	0	0	1.64366e+06	1.69748e+06	1.52268e+06	NA	NA	NA	2.57365e+06	2.25198e+06
612	544.18	887.466	354.287				ION=[M+H+H]2+			2.32943e+06	1.3917e+06	1.12381e+06	1.0097e+06	NA	NA	NA	0	0	1.93489e+06	1.23134e+06	1.85567e+06	NA	NA	NA	3.01752e+06	2.57762e+06
613	545.09	2617.25	587.901				ION=[M+H+H2]3+			14271184	NA	NA	NA	9.14664e+06	1.07369e+07	7.22296e+06	0	0	NA	NA	NA	1.09256e+07	1.30619e+07	9.57917e+06	7.3577e+06	7.02628e+06
614	545.67	383.207	201.014				ION=[M+H]+			9075061	243863	383078	283153	330224	396565	392823	0	0	7.53799e+06	6.26403e+06	6.31762e+06	407420	336443	333653	3.29414e+06	3.00798e+06
616	546.47	1756.98	466.41				ION=[M+H+H]2+			13611163	8.31097e+06	6.87696e+06	6.23599e+06	NA	NA	NA	0	0	8.45809e+06	1.06029e+07	1.00333e+07	NA	NA	NA	1.40814e+07	1.35654e+07
617	546.55	590.346	253.227				ION=[M+H]+			3.19763e+06	1.99215e+06	1.86973e+06	1.35343e+06	NA	NA	NA	0	0	1.57749e+06	1.72483e+06	1.63332e+06	NA	NA	NA	1.46188e+06	1.50711e+06
618	546.57	935.476	358.064				ION=[M+H+H]2+			3.30939e+06	NA	1.52208e+06	1.85571e+06	NA	NA	NA	0	0	2.74887e+06	2.13097e+06	2.55738e+06	NA	NA	NA	2.85758e+06	2.09151e+06
619	546.6	905.448	416.357				ION=[M+H+H2]3+			3.28185e+06	2.18231e+06	1.69039e+06	1.4643e+06	NA	NA	NA	0	0	2.34048e+06	2.11465e+06	2.11007e+06	NA	NA	NA	1.6566e+06	1.57125e+06
620	546.61	973.436	367.131				ION=[M+H+H]2+			3.69728e+06	2.45855e+06	1.69907e+06	1.97669e+06	NA	NA	NA	0	0	2.58461e+06	2.48369e+06	2.89922e+06	NA	NA	NA	3.76592e+06	3.53411e+06
621	546.65	951.452	361.711				ION=[M+H+H]2+			18766726	1.24792e+07	1.0358e+07	1.01881e+07	NA	NA	NA	0	0	1.48161e+07	1.30811e+07	1.39074e+07	NA	NA	NA	1.64668e+07	1.49148e+07
622	546.67	923.42	360.662				ION=[M+H+H]2+			3.95803e+06	2.63194e+06	2.19321e+06	2.15421e+06	NA	NA	NA	0	0	2.763e+06	2.56335e+06	2.90097e+06	NA	NA	NA	3.20901e+06	3.23141e+06
623	546.68	1802.99	466.353				ION=[M+H+H]2+			3.46355e+06	1.59875e+06	1.1395e+06	1.45051e+06	NA	NA	NA	0	0	2.32065e+06	2.15433e+06	2.79906e+06	NA	NA	NA	2.02131e+06	2.3031e+06
624	546.72	957.469	363.72				ION=[M+H+H]2+			9324331	5.91269e+06	4.61701e+06	5.16205e+06	NA	NA	NA	0	0	6.46822e+06	6.36235e+06	6.17589e+06	NA	NA	NA	1.27146e+07	1.12931e+07
625	546.74	924.42	360.662				ION=[M+H+H]2+			4.84783e+06	3.22363e+06	2.82507e+06	2.62241e+06	NA	NA	NA	0	0	3.46494e+06	3.47458e+06	3.74506e+06	NA	NA	NA	3.75535e+06	4.26892e+06
626	546.87	162.053	191.51				ION=[M+H]+			4.64173e+06	2.56879e+06	2.22318e+06	2.53348e+06	NA	NA	NA	0	0	3.28361e+06	2.57332e+06	3.75119e+06	NA	NA	NA	3.99936e+06	3.16843e+06
627	546.87	892.469	352.98				ION=[M+H+H]2+			6537401	3.77354e+06	3.63923e+06	3.54686e+06	NA	NA	NA	0	0	5.27422e+06	3.46592e+06	5.28317e+06	NA	NA	NA	6.59655e+06	6.06094e+06
628	547.09	526.145	229.429				ION=[M+H]+			1.83851e+06	1.1322e+06	989789	1.09196e+06	NA	NA	NA	0	0	1.52711e+06	1.36585e+06	972298	NA	NA	NA	1.46636e+06	1.4072e+06
629	547.55	592.178	237.885				ION=[M+H]+			14972490	NA	1.1042e+06	1.88148e+06	NA	NA	NA	0	0	5.18592e+06	4.47411e+06	1.20999e+07	NA	NA	NA	4.09904e+06	3.17925e+06
630	549.14	569.332	233.257				ION=[M+H]+			15523318	8.24261e+06	8.57382e+06	8.14236e+06	NA	NA	NA	0	0	1.28941e+07	1.13864e+07	1.09366e+07	NA	NA	NA	7.92023e+06	8.52426e+06
631	549.27	176.047	145.966				ION=[M+H]+			8622366	3.2285e+06	4.51046e+06	2.96581e+06	NA	NA	NA	0	0	7.16197e+06	4.12288e+06	3.76037e+06	NA	NA	NA	4.90074e+06	4.84799e+06
632	549.62	576.365	243.337				ION=[M+H]+			3339514	2.22065e+06	1.60437e+06	1.24293e+06	NA	NA	NA	0	0	2.26714e+06	2.19683e+06	2.22435e+06	NA	NA	NA	1.98808e+06	1.87154e+06
633	550.15	454.168	194.725				ION=[M+H]+			4.75024e+06	2.98043e+06	2.77758e+06	2.1145e+06	NA	NA	NA	0	0	3.4302e+06	3.05823e+06	3.35269e+06	NA	NA	NA	2.89807e+06	2.4297e+06
634	550.22	1205.65	374.604				ION=[M+H+H]2+			12412409	4.11405e+06	4.27312e+06	5.17618e+06	NA	NA	NA	0	0	3.67766e+06	7.54535e+06	1.0031e+07	NA	NA	NA	6.27972e+06	5.37483e+06
635	550.31	200.068	163.528				ION=[M+H]+			2860781	1.90231e+06	1.33847e+06	1.26775e+06	NA	NA	NA	0	0	2.2235e+06	1.39726e+06	2.19579e+06	NA	NA	NA	1.42804e+06	1.00746e+06
636	550.34	935.458	360.4				ION=[M+H+H]2+			18062364	1.20108e+07	7.37975e+06	5.79057e+06	NA	NA	NA	0	0	8.10313e+06	9.25156e+06	9.06445e+06	NA	NA	NA	1.16831e+07	1.0016e+07
638	550.4	529.309	213.664				ION=[M+H]+			2.61775e+06	1.31399e+06	936675	1.10827e+06	3.35317e+06	3.39183e+06	3.13874e+06	2.41887e+06	2.38136e+06	1.32633e+06	1.38035e+06	1.19693e+06	3.0827e+06	2.83563e+06	3.17049e+06	3.13322e+06	2.66538e+06
639	551.21	465.257	209.94				ION=[M+H]+			2.88413e+06	1.91784e+06	1.55473e+06	1.50442e+06	NA	NA	NA	0	0	1.75226e+06	2.11512e+06	1.89322e+06	NA	NA	NA	1.53649e+06	1.39553e+06
640	551.48	434.278	211.737				ION=[M+H]+			8007401	4.64768e+06	4.68213e+06	4.81363e+06	NA	NA	NA	0	0	741169	1.09208e+06	817953	NA	NA	NA	2.31837e+06	2.32329e+06
641	552.99	227.095	157.839				ION=[M+H]+			3.00945e+06	1.27103e+06	1.7597e+06	873147	NA	NA	NA	0	0	762725	1.17788e+06	833063	NA	NA	NA	1.3938e+06	1.30967e+06
642	553.69	575.387	222.419				ION=[M+H]+			4239922	2.25872e+06	2.24695e+06	2.06635e+06	NA	991863	751564	478720	0	2.97721e+06	2.48489e+06	3.42647e+06	558745	709436	NA	2.45154e+06	2.33039e+06
643	553.94	727.428	332.277				ION=[M+H+H]2+			3452213	2.29559e+06	NA	1.6406e+06	NA	NA	NA	0	0	2.50699e+06	1.51837e+06	1.71007e+06	NA	NA	NA	3.38667e+06	3.26599e+06
646	560.46	457.325	201.487				ION=[M+H]+			5945657	3.36515e+06	3.46314e+06	3.37761e+06	NA	1.67855e+06	1.56359e+06	1.15742e+06	1.09206e+06	3.50022e+06	3.30301e+06	4.80495e+06	1.40556e+06	1.45416e+06	NA	3.44081e+06	3.1691e+06
647	563.76	294.137	168.132				ION=[M+H]+			8638167	999839	1.04408e+06	1.22069e+06	NA	NA	NA	0	0	805345	1.45348e+06	1.56771e+06	NA	NA	NA	4.12968e+06	3.57111e+06
648	564.25	684.42	250.506				ION=[M+H]+			6072627	NA	NA	NA	5.23212e+06	7.4708e+06	5.55764e+06	0	0	NA	NA	NA	6.35255e+06	5.28689e+06	5.55285e+06	6.3993e+06	5.99011e+06
649	564.27	937.502	283.639				ION=[M+H]+			21141342	9.4713e+06	8.60043e+06	7.65587e+06	NA	NA	NA	0	0	1.71689e+07	1.35978e+07	1.70853e+07	NA	NA	NA	1.22468e+07	1.04026e+07
650	565.83	460.16	234.273				ION=[M+H]+			4.04043e+06	1.93382e+06	2.06824e+06	2.19008e+06	NA	NA	NA	0	0	2.81524e+06	3.14745e+06	2.71029e+06	NA	NA	NA	3.31825e+06	3.27755e+06
652	566.95	221.139	154.127				ION=[M+H]+			12438673	2.68727e+06	2.01869e+06	2.61026e+06	1.38449e+07	1.01783e+07	1.25313e+07	10746012	10066372	2.72136e+06	3.13918e+06	3.04064e+06	1.13641e+07	1.28163e+07	1.37836e+07	9.95637e+06	8.5919e+06
653	568.24	588.312	231.893				ION=[M+H]+			10982969	7.0017e+06	6.42201e+06	5.97633e+06	NA	NA	NA	0	0	8.41611e+06	6.83759e+06	7.61083e+06	NA	NA	NA	7.30689e+06	6.7564e+06
654	570.09	1459.9	414.727				ION=[M+H+H]2+			4679300	NA	NA	NA	4.82562e+06	5.57701e+06	4.65259e+06	0	0	NA	NA	NA	4.87779e+06	5.21536e+06	5.10846e+06	5.68739e+06	5.26132e+06
655	570.25	791.445	275.679				ION=[M+H]+			9502514	4.97965e+06	5.05136e+06	4.02527e+06	NA	NA	NA	0	0	7.89304e+06	5.80451e+06	7.24961e+06	NA	NA	NA	5.21586e+06	4.6582e+06
656	570.26	501.351	210.221				ION=[M+H]+			5627601	3.15158e+06	3.05711e+06	3.13772e+06	1.36141e+06	NA	NA	0	0	4.46756e+06	3.35585e+06	4.54792e+06	NA	NA	NA	3.34194e+06	3.33815e+06
657	572.69	573.236	230.602				ION=[M+H]+			10747950	7.14698e+06	5.83024e+06	5.55339e+06	NA	NA	NA	0	0	7.07632e+06	5.99455e+06	6.79382e+06	NA	NA	NA	5.31404e+06	5.37132e+06
659	575.89	469.288	204.777				ION=[M+H]+			3.07024e+06	1.20294e+06	1.33245e+06	1.3761e+06	2.99276e+06	3.2859e+06	3.19573e+06	2255992	2.34171e+06	1.63077e+06	1.43931e+06	1.59438e+06	2.68832e+06	2.96505e+06	3.30232e+06	2.9846e+06	2.91794e+06
660	577.57	1082.58	352.848				ION=[M+H+H]2+			4.05077e+06	2.13637e+06	1.99679e+06	2.59245e+06	NA	NA	NA	0	0	1.76729e+06	2.58832e+06	3.24291e+06	NA	NA	NA	2.14564e+06	1.75497e+06
661	578.47	545.377	218.63				ION=[M+H]+			5.50277e+06	3.5547e+06	3.18139e+06	3.23688e+06	1.10541e+06	NA	1.30709e+06	0	0	4.24754e+06	3.04192e+06	4.44704e+06	697615	NA	1.56354e+06	3.36134e+06	3.14994e+06
662	578.49	688.364	242.003				ION=[M+H]+			5888736	2.81364e+06	2.94391e+06	2.65144e+06	NA	NA	NA	0	0	4.89134e+06	3.81083e+06	3.51617e+06	NA	NA	NA	2.62075e+06	2.69274e+06
663	579.07	747.389	260.157				ION=[M+H]+			5.27758e+06	3.50939e+06	3.01613e+06	2.62958e+06	NA	NA	NA	0	0	2.75718e+06	2.06984e+06	2.38213e+06	NA	NA	NA	2.45513e+06	2.36387e+06
664	579.27	445.269	209.543				ION=[M+H]+			6.48038e+06	4.2598e+06	3.25156e+06	4.14738e+06	NA	NA	NA	0	0	3.50497e+06	2.74516e+06	2.15017e+06	NA	NA	NA	2.01633e+06	2.15695e+06
665	581.42	650.197	244.221				ION=[M+H]+			3488335	2.01932e+06	1.75972e+06	2.2325e+06	NA	NA	NA	0	0	2.80746e+06	2.67765e+06	2.35133e+06	NA	NA	NA	2.61039e+06	2.64623e+06
667	582.69	513.314	212.78				ION=[M+H]+			4655658	2.23338e+06	2.14323e+06	2.35523e+06	4.45979e+06	4.84796e+06	4.99991e+06	3.17906e+06	3.15017e+06	2.42635e+06	2.20369e+06	2.34443e+06	4.10375e+06	4.15399e+06	6.20447e+06	3.65859e+06	4.5746e+06
668	583.96	605.249	253.484				ION=[M+H]+			5860217	3.20627e+06	3.29356e+06	3.75048e+06	NA	NA	NA	0	0	3.45578e+06	3.38111e+06	3.10845e+06	NA	NA	NA	3.84518e+06	3.98498e+06
669	584.11	727.389	252.777				ION=[M+H]+			4.00899e+06	2.35967e+06	1.96305e+06	2.56571e+06	NA	NA	NA	0	0	1.7815e+06	2.24835e+06	2.77658e+06	NA	NA	NA	1.68106e+06	1.6408e+06
671	588.46	557.341	220.447				ION=[M+H]+			5441990	2.14778e+06	1.95526e+06	2.48439e+06	4.66697e+06	5.26015e+06	4.85223e+06	3443543	3.16466e+06	2.59904e+06	2.49569e+06	2.71106e+06	4.14967e+06	4.25757e+06	6.97934e+06	4.09574e+06	4.89139e+06
672	589.82	597.244	247.155				ION=[M+H]+			4745907	2.53321e+06	2.77505e+06	2.04806e+06	NA	NA	NA	0	0	2.11786e+06	2.64998e+06	1.93722e+06	NA	NA	NA	2.37255e+06	2.54006e+06
673	590.16	607.356	231.964				ION=[M+H]+			5.74371e+06	3.19002e+06	3.35849e+06	2.99206e+06	NA	NA	NA	0	0	2.73258e+06	2.25017e+06	2.49284e+06	NA	NA	NA	2.34058e+06	2.02292e+06
675	590.57	543.325	217.242				ION=[M+H]+			2878575	1.754e+06	1.40012e+06	1.84226e+06	2.62432e+06	2.8711e+06	2.6887e+06	1.9936e+06	1.97635e+06	1.9439e+06	1.7859e+06	1.62385e+06	2.18961e+06	2.48324e+06	2.85075e+06	2.82793e+06	2.94101e+06
676	590.71	633.43	235.616				ION=[M+H]+			4.96473e+06	2.88968e+06	2.50528e+06	2.68099e+06	675039	516891	NA	173753	160404	3.754e+06	2.88227e+06	4.01222e+06	367340	426409	NA	2.54126e+06	2.50102e+06
678	593.73	601.367	228.802				ION=[M+H]+			5.12257e+06	1.86935e+06	1.79126e+06	2.0414e+06	3.63493e+06	4.73333e+06	4.7089e+06	2.63652e+06	2.80938e+06	2.27862e+06	2.27109e+06	2.50666e+06	3.52423e+06	3.90021e+06	6.26559e+06	3.47753e+06	4.08375e+06
679	594.28	606.207	257.136				ION=[M+H]+			3.05357e+06	2.03051e+06	1.6951e+06	1.82337e+06	NA	NA	NA	0	0	2.47148e+06	1.65817e+06	2.07979e+06	NA	NA	NA	2.02067e+06	1.47923e+06
680	595.1	665.271	263.552				ION=[M+H]+			4.85717e+06	2.67462e+06	2.84011e+06	3.10599e+06	NA	NA	NA	0	0	2.53441e+06	3.39492e+06	3.15438e+06	NA	NA	NA	2.70003e+06	1.92945e+06
681	595.98	471.341	205.843				ION=[M+H]+			5.21578e+06	3.36005e+06	2.8495e+06	2.9402e+06	1.29087e+06	1.59867e+06	1.53703e+06	154908	1.10627e+06	4.04143e+06	3.21271e+06	4.21511e+06	1.14024e+06	1.30316e+06	2.15526e+06	3.34966e+06	2.96444e+06
684	599.45	298.103	169.314				ION=[M+H]+			5.76542e+06	1.57588e+06	1.16092e+06	1.40618e+06	5.31045e+06	6.25238e+06	5.04986e+06	5.76542e+06	5.40383e+06	2.04082e+06	1.64093e+06	1.54221e+06	5.07605e+06	4.44324e+06	6.17332e+06	4.2039e+06	2.65636e+06
685	599.6	954.922	196.406				ION=[M+H]+			8224318	NA	4.80896e+06	3.89324e+06	NA	NA	NA	0	0	6.2682e+06	5.02628e+06	4.30081e+06	NA	NA	NA	1.75243e+06	1.37068e+06
686	599.62	1909.34	390.715				ION=[M+H+H]2+			7030792	3.50701e+06	4.11108e+06	3.5902e+06	NA	NA	NA	0	0	5.35476e+06	4.44859e+06	3.71089e+06	NA	NA	NA	1.378e+06	1.09966e+06
688	600.34	1880.84	383.463				ION=[M+H+H]2+			3.88211e+06	1.88917e+06	2.01951e+06	1.83596e+06	NA	NA	NA	0	0	3.22459e+06	2.58384e+06	2.19413e+06	NA	NA	NA	930725	783129
689	600.48	755.429	255.033				ION=[M+H]+			8.38351e+06	4.37327e+06	3.54569e+06	5.36536e+06	NA	NA	NA	0	0	4.10966e+06	3.82719e+06	4.91426e+06	NA	NA	NA	3.57734e+06	2.36244e+06
690	603.46	515.367	214.144				ION=[M+H]+			6.03063e+06	4.01014e+06	3.45768e+06	3.52515e+06	NA	NA	1.89733e+06	0	0	4.7129e+06	3.86992e+06	4.83609e+06	NA	NA	2.23752e+06	3.59619e+06	3.10662e+06
691	604.08	324.266	187.518				ION=[M+H]+			5497723	2.876e+06	3.21466e+06	3.12296e+06	NA	NA	NA	0	0	2.56422e+06	2.18451e+06	2.52854e+06	NA	NA	NA	1.83816e+06	1.36311e+06
692	604.47	368.256	196.026				ION=[M+H]+			10544572	5.14835e+06	6.16567e+06	6.18703e+06	NA	NA	NA	0	0	5.67707e+06	4.13081e+06	3.01495e+06	NA	NA	NA	3.62652e+06	2.12803e+06
693	604.67	313.225	186.859				ION=[M+H]+			2.74926e+06	311515	308124	345698	3.60229e+06	3.71894e+06	2.71432e+06	0	0	647804	361993	746421	2.55516e+06	2.53916e+06	2.40575e+06	2.4813e+06	1.66731e+06
694	607.97	609.371	235.697				ION=[M+H]+			3.98518e+06	2.49141e+06	2.31514e+06	2.55047e+06	NA	NA	NA	0	0	1.99033e+06	1.64931e+06	1.64184e+06	NA	NA	NA	1.32916e+06	1.05294e+06
695	608.1	648.181	250.164				ION=[M+H]+			4.1655e+06	2.38672e+06	2.43567e+06	2.62125e+06	NA	NA	NA	0	0	3.0942e+06	2.96858e+06	2.6241e+06	NA	NA	NA	2.81127e+06	1.80603e+06
696	609.3	330.074	178.764				ION=[M+H]+			14100601	3.53495e+06	8.24497e+06	4.71166e+06	NA	NA	NA	0	0	5.86101e+06	5.14507e+06	5.25016e+06	NA	NA	NA	4.75079e+06	2.89284e+06
697	609.43	559.393	221.477				ION=[M+H]+			6.39868e+06	3.94626e+06	3.74147e+06	3.52727e+06	NA	1.54753e+06	NA	0	900400	4.85228e+06	3.63491e+06	5.16462e+06	NA	NA	1.98938e+06	3.63314e+06	2.64002e+06
700	610.96	453.294	202.818				ION=[M+H]+			6897736	3.05165e+06	3.22682e+06	2.99176e+06	6.88033e+06	7.48012e+06	7.83092e+06	2.62188e+06	5248992	3.76987e+06	3.418e+06	4.08115e+06	6.61135e+06	6.59454e+06	8.993e+06	6.12365e+06	5.17361e+06
701	611.64	842.224	278.126				ION=[M+H]+			11738805	6.06712e+06	4.81171e+06	5.77517e+06	NA	NA	NA	0	0	9.75057e+06	6.67636e+06	5.50141e+06	NA	NA	NA	7.24193e+06	3.34354e+06
702	611.95	384.285	193.812				ION=[M+H]+			5.19673e+06	2.51314e+06	1.43676e+06	1.63921e+06	NA	NA	NA	0	0	3.84991e+06	4.04819e+06	3.41494e+06	NA	NA	NA	4.65375e+06	1.97992e+06
703	612.3	634.202	248.425				ION=[M+H]+			4.00293e+06	2.22134e+06	2.0094e+06	2.07276e+06	NA	NA	NA	0	0	3.32494e+06	2.37423e+06	2.41377e+06	NA	NA	NA	2.76494e+06	1.87844e+06
704	612.65	832.29	269.531				ION=[M+H]+			4.51082e+06	2.99953e+06	2.19069e+06	2.70334e+06	NA	NA	NA	0	0	3.47312e+06	2.83113e+06	924856	NA	NA	NA	3.58688e+06	1.84449e+06
705	613.21	839.413	261.926				ION=[M+H]+			4787350	2.10943e+06	1.72867e+06	3.06385e+06	NA	NA	NA	0	0	1.26056e+06	1.85654e+06	1.80045e+06	NA	NA	NA	1.70679e+06	1.16793e+06
706	614.93	603.419	229.832				ION=[M+H]+			6269890	3.93358e+06	3.27181e+06	3.4e+06	NA	620280	NA	84404	0	5.04086e+06	3.73271e+06	5.06698e+06	NA	NA	NA	3.59501e+06	2.9681e+06
710	619.48	235.155	159.236				ION=[M+H]+			16474032	2.85384e+06	2.76712e+06	3.66084e+06	2.02498e+07	2.17365e+07	1.93087e+07	12510740	10298723	4.29974e+06	4.88571e+06	3.21734e+06	1.65431e+07	1.78535e+07	1.71419e+07	1.5058e+07	9.65378e+06
711	619.84	647.445	238.538				ION=[M+H]+			5.66807e+06	3.7226e+06	3.13884e+06	3.02715e+06	NA	599634	NA	0	0	4.48535e+06	3.35268e+06	4.58063e+06	NA	766387	1.31011e+06	3.14305e+06	2.50265e+06
712	620.07	1245.74	383.254				ION=[M+H+H]2+			3.39925e+06	1.66898e+06	1.48337e+06	2.17548e+06	NA	NA	NA	0	0	1.28114e+06	1.99757e+06	2.04632e+06	NA	NA	NA	1.50718e+06	921645
713	620.92	436.113	221.124				ION=[M+H]+			10149094	6.74876e+06	2.30611e+06	2.82227e+06	NA	NA	NA	0	0	4.58129e+06	3.01563e+06	2.18921e+06	NA	NA	NA	1.1684e+07	6.30603e+06
714	621.6	322.25	185.228				ION=[M+H]+			11604411	6.85798e+06	6.78539e+06	6.61551e+06	NA	NA	NA	0	0	4.53517e+06	4.37853e+06	4.62886e+06	NA	NA	NA	3.3573e+06	2.52042e+06
717	622.68	513.314	213.978				ION=[M+H]+			3.28609e+06	1.9577e+06	1.66907e+06	2.10306e+06	2.47101e+06	3.15164e+06	2.62777e+06	1.60617e+06	1.77579e+06	1.92404e+06	1.8552e+06	1.77408e+06	2.28513e+06	2.4313e+06	3.163e+06	3.35362e+06	2.5149e+06
718	622.87	352.261	219.706				ION=[M+H]+			7338826	4.88004e+06	4.22826e+06	4.47821e+06	NA	NA	NA	0	0	3.95062e+06	3.08909e+06	3.69468e+06	NA	NA	NA	2.85562e+06	2.13915e+06
719	623.81	691.471	246.846				ION=[M+H]+			5428432	2.99046e+06	2.84509e+06	2.59996e+06	NA	357586	NA	0	0	2.91655e+06	3.01859e+06	4.38696e+06	NA	NA	NA	2.60896e+06	2.26671e+06
721	626.78	585.372	228.463				ION=[M+H]+			12465584	5.3584e+06	5.22794e+06	6.18984e+06	1.09331e+07	1.32687e+07	1.46892e+07	6526535	7748607	5.69597e+06	6.76325e+06	8.27969e+06	1.11826e+07	1.07794e+07	1.66562e+07	1.0369e+07	1.0527e+07
722	626.96	411.238	209.721				ION=[M+H]+			4017723	NA	2.34926e+06	NA	1.83119e+06	2.18947e+06	1.88553e+06	0	0	2.7978e+06	2.8703e+06	3.03063e+06	1.91963e+06	1.53628e+06	1.52644e+06	4.15132e+06	2.64064e+06
724	627.44	748.38	267.741				ION=[M+H]+			18789584	1.24944e+07	1.07449e+07	1.15276e+07	NA	NA	NA	0	0	4.51098e+06	5.72468e+06	5.99744e+06	NA	NA	NA	5.30088e+06	3.29899e+06
725	627.46	717.399	258.541				ION=[M+H]+			14807620	7.87783e+06	7.98772e+06	9.47672e+06	NA	NA	NA	0	0	3.40678e+06	4.11949e+06	4.51242e+06	NA	NA	NA	3.90518e+06	3.30816e+06
726	627.5	386.16	188.342				ION=[M+H]+			12483752	7.66752e+06	6.88072e+06	7.98947e+06	NA	NA	NA	0	0	740823	6.42451e+06	1.58189e+06	NA	NA	NA	8.33953e+06	2.44395e+06
727	627.5	698.427	259.44				ION=[M+H]+			9048677	4.72299e+06	5.29099e+06	5.38381e+06	NA	NA	NA	0	0	2.5587e+06	2.65003e+06	2.97108e+06	NA	NA	NA	2.95908e+06	2.3476e+06
729	627.58	716.4	261.901				ION=[M+H]+			11047282	5.2293e+06	5.55487e+06	7.07014e+06	NA	NA	NA	0	0	2.49373e+06	3.32822e+06	3.32428e+06	NA	NA	NA	2.87073e+06	2.41171e+06
730	627.75	134.11	149.395				ION=[M+H]+			11934479	6.11511e+06	6.47493e+06	7.63794e+06	NA	NA	NA	0	0	3.40327e+06	4.91508e+06	3.37432e+06	NA	NA	NA	5.63722e+06	3.41915e+06
731	628.03	132.094	148.841				ION=[M+H]+			9289997	4.89519e+06	5.40537e+06	5.9455e+06	NA	NA	NA	0	0	2.42369e+06	3.42393e+06	2.37924e+06	NA	NA	NA	3.97957e+06	2.18504e+06
732	628.68	466.124	228.837				ION=[M+H]+			3.28731e+06	2.18594e+06	1.10971e+06	1.17625e+06	NA	NA	NA	0	0	631763	1.0033e+06	609866	NA	NA	NA	3.60972e+06	2.04569e+06
734	630.41	629.398	236.724				ION=[M+H]+			8029214	2.94378e+06	3.09534e+06	3.85613e+06	6.6061e+06	8.40293e+06	9.10155e+06	3562907	4.03854e+06	607779	3.97105e+06	5.20417e+06	6.68449e+06	7.19792e+06	1.05189e+07	5.38857e+06	7.48424e+06
735	630.62	485.357	208.963				ION=[M+H]+			7.76607e+06	5.08115e+06	3.59855e+06	4.52471e+06	1.38607e+06	1.40485e+06	1.33411e+06	838777	1.04571e+06	4.58386e+06	4.64952e+06	6.27611e+06	1.18825e+06	1.1478e+06	1.74891e+06	4.36184e+06	3.05841e+06
736	632.28	290.187	177.112				ION=[M+H]+			6.80913e+06	4.14447e+06	3.98147e+06	4.11313e+06	NA	NA	NA	0	0	1.91606e+06	2.14236e+06	3.59459e+06	NA	NA	NA	2.6476e+06	2.01388e+06
737	633.04	570.301	225.862				ION=[M+H]+			3863666	1.95479e+06	1.9767e+06	2.47271e+06	NA	NA	NA	0	0	1.7856e+06	2.76203e+06	2.04052e+06	NA	NA	NA	1.43127e+06	1.06461e+06
738	634.17	529.382	216.395				ION=[M+H]+			8074237	4.80278e+06	4.00309e+06	4.09821e+06	1.32757e+06	1.61702e+06	1.64587e+06	774660	976038	4.38127e+06	4.59041e+06	6.52516e+06	1.33493e+06	1.48592e+06	1.99329e+06	4.49799e+06	3.4786e+06
739	636.85	767.393	253.571				ION=[M+H]+			3.95e+06	2.51127e+06	2.30812e+06	2.52796e+06	NA	NA	NA	0	0	2.53611e+06	2.99002e+06	2.25888e+06	NA	NA	NA	2.09019e+06	1.32039e+06
740	639.64	573.408	224.423				ION=[M+H]+			8565949	5.24659e+06	4.31856e+06	4.45347e+06	NA	NA	NA	0	0	4.93754e+06	4.93637e+06	6.92253e+06	1.58854e+06	NA	NA	4.72728e+06	3.24777e+06
741	639.8	284.102	165.702				ION=[M+H]+			2.59102e+06	NA	92758.6	NA	229508	NA	1.02995e+06	0	0	154102	156946	308796	NA	135642	1.80589e+06	3.4412e+06	2.18133e+06
742	640.84	809.302	262.15				ION=[M+H]+			14004738	9.31262e+06	7.81777e+06	2.42305e+06	NA	NA	NA	0	0	4.94549e+06	5.15777e+06	6.57851e+06	NA	NA	NA	2.21245e+06	3.35931e+06
743	640.94	776.341	257.446				ION=[M+H]+			9372701	6.23249e+06	5.15647e+06	4.32107e+06	NA	NA	NA	0	0	3.55562e+06	4.08966e+06	4.14998e+06	NA	NA	NA	3.04457e+06	2.31491e+06
745	641.53	474.136	210.297				ION=[M+H]+			23199746	1.5427e+07	1.35277e+07	1.38552e+07	NA	NA	NA	0	0	1.10676e+07	1.24317e+07	9.28385e+06	NA	NA	NA	1.45736e+07	9.9297e+06
746	641.76	473.138	210.314				ION=[M+H]+			16679256	1.10911e+07	9.4e+06	1.01732e+07	NA	NA	NA	0	0	6.91344e+06	9.1371e+06	6.95914e+06	NA	NA	NA	9.99309e+06	6.08154e+06
747	642.11	465.309	204.055				ION=[M+H]+			5.31659e+06	NA	NA	NA	5.8419e+06	6.91536e+06	6.60846e+06	0	0	NA	NA	NA	5.82955e+06	5.78079e+06	4.62545e+06	5.95384e+06	4.19053e+06
748	646.73	661.461	241.057				ION=[M+H]+			7.15644e+06	4.64332e+06	4.09229e+06	4.3037e+06	NA	500888	NA	0	179574	4.90959e+06	4.29846e+06	5.78344e+06	598760	NA	NA	3.92722e+06	3.25801e+06
750	648.37	180.115	140.096				ION=[M+H]+			5.09624e+06	2.14251e+06	2.9799e+06	2.81546e+06	683492	789881	750391	439010	482914	1.77179e+06	1.93543e+06	1.80053e+06	NA	342109	783786	2.75465e+06	1.87786e+06
751	649.61	500.282	218.546				ION=[M+H]+			93501544	NA	NA	NA	1.10029e+07	9.77856e+06	3.28747e+07	0	0	NA	NA	NA	3.7562e+06	9.94732e+06	1.06196e+07	1.93478e+07	1.41508e+07
752	650.3	705.486	250.517				ION=[M+H]+			6.46148e+06	3.95847e+06	3.66624e+06	3.41218e+06	57259.8	267738	72290.5	0	0	4.45802e+06	3.71809e+06	5.22182e+06	NA	74139.9	375352	3.40606e+06	2.90402e+06
753	652.75	749.513	259.241				ION=[M+H]+			5.73051e+06	2.73427e+06	2.48666e+06	2.37134e+06	NA	92689.4	NA	0	0	3.209e+06	2.57109e+06	4.63108e+06	NA	NA	NA	911659	1.8615e+06
755	655.7	197.178	149.121				ION=[M+H]+			3274447	1.98936e+06	1.91465e+06	1.90498e+06	3.89997e+06	3.96406e+06	3.24552e+06	2.09303e+06	2.77339e+06	1.90909e+06	2.15892e+06	1.45395e+06	3.27217e+06	2.80249e+06	3.61525e+06	4.62539e+06	3.32384e+06
756	656.35	556.157	222.222				ION=[M+H]+			3.73314e+06	1.37544e+06	1.59799e+06	1.51699e+06	NA	NA	NA	0	0	3.10084e+06	1.30238e+06	849933	NA	NA	NA	1.298e+06	1.02333e+06
757	656.43	257.235	178.956				ION=[M+H]+			4932352	NA	NA	NA	4.12745e+06	5.5537e+06	4.43433e+06	0	0	NA	NA	60304.3	2.78998e+06	5.75154e+06	4.552e+06	2.44352e+06	1.60982e+06
758	657.05	378.238	191.376				ION=[M+H]+			7.15239e+06	2.26735e+06	4.18218e+06	3.80136e+06	229346	NA	NA	0	140226	3.36881e+06	2.57362e+06	4.56931e+06	NA	72505.6	460058	1.50071e+06	1.34216e+06
759	657.63	524.296	215.674				ION=[M+H]+			7403568	4.31525e+06	4.32905e+06	3.80924e+06	NA	NA	NA	0	0	4.52303e+06	5.09209e+06	4.90726e+06	NA	NA	NA	3.21922e+06	2.50503e+06
761	661.04	101.084	147.342				ION=[M+H]+			2.60282e+06	1.1744e+06	1.09139e+06	1.32981e+06	3.41042e+06	2.78803e+06	2.03845e+06	1.47262e+06	1.8507e+06	1.25773e+06	1.52098e+06	876399	2.83196e+06	2.15573e+06	2.51519e+06	3.15241e+06	1.61158e+06
765	663.09	134.073	127.319				ION=[M+H]+			29781006	1.5294e+07	1.44133e+07	1.44694e+07	3.10554e+07	3.12356e+07	3.36738e+07	19839774	24636320	1.62296e+07	1.9588e+07	6.17398e+06	2.16938e+07	3.47272e+07	1.13421e+07	3.59098e+07	8.33698e+06
768	664.61	222.056	147.243				ION=[M+H]+			4192946	996985	963181	971596	1.5569e+06	1.93798e+06	2.11261e+06	1.83172e+06	1.9479e+06	929315	1.05794e+06	636897	1.70779e+06	2.16002e+06	1.50056e+06	2.82956e+06	2.05863e+06
769	664.94	543.398	219.442				ION=[M+H]+			8841128	5.76794e+06	4.87671e+06	4.84752e+06	1.34324e+06	1.21682e+06	1.10377e+06	718127	962939	5.41717e+06	5.23867e+06	7.14492e+06	1.01516e+06	1.07836e+06	NA	4.82921e+06	5.36641e+06
771	666.02	213.082	147.324				ION=[M+H]+			2.83284e+06	1.63768e+06	1.46607e+06	1.62005e+06	3.00709e+06	3.1084e+06	3.55077e+06	2.79088e+06	2.51268e+06	1.47632e+06	1.89397e+06	1.00924e+06	2.17658e+06	3.07976e+06	2.32613e+06	3.96425e+06	2.22023e+06
772	666.19	587.424	227.617				ION=[M+H]+			8932752	5.62996e+06	5.02311e+06	4.8258e+06	1.09307e+06	NA	932838	597914	746835	5.47303e+06	5.26844e+06	7.21896e+06	NA	947973	1.68825e+06	4.8012e+06	5.61082e+06
773	669.37	571.392	224.524				ION=[M+H]+			3.92809e+06	2.38114e+06	2.29685e+06	2.15526e+06	NA	NA	NA	0	0	1.87537e+06	1.55187e+06	2.00494e+06	NA	180590	NA	1.58097e+06	1.92452e+06
777	671.22	270.18	164.28				ION=[M+H]+			6.28659e+06	2.27955e+06	2.1111e+06	2.83231e+06	5.11039e+06	8.59153e+06	4.73658e+06	5942071	6.1894e+06	3.45539e+06	2.94416e+06	1.85278e+06	5.07616e+06	3.71465e+06	7.14004e+06	4.56145e+06	5.57025e+06
780	673.09	254.152	159.263				ION=[M+H]+			4322342	2.46667e+06	2.52738e+06	2.65337e+06	4.22477e+06	4.11708e+06	4.02058e+06	2.47025e+06	2.96365e+06	2.50755e+06	2.70144e+06	1.65085e+06	3.12352e+06	3.42243e+06	2.97685e+06	4.75353e+06	3.11344e+06
782	673.99	224.141	156.153				ION=[M+H]+			2.44249e+06	1.60653e+06	1.26779e+06	1.56317e+06	2.71036e+06	2.43551e+06	2.51461e+06	1.38217e+06	1.72389e+06	1.28728e+06	1.39534e+06	1.04696e+06	2.25171e+06	1.87802e+06	2.14373e+06	2.7783e+06	2.81473e+06
784	674.76	497.356	211.806				ION=[M+H]+			7.32835e+06	3.31572e+06	3.53675e+06	3.74222e+06	2.98214e+06	4.55115e+06	3.68432e+06	1.24202e+06	3.27292e+06	5.8061e+06	4.6975e+06	5.92237e+06	3.98783e+06	3.18678e+06	4.43793e+06	4.62665e+06	6.1492e+06
785	675.68	763.528	262.168				ION=[M+H]+			6.51361e+06	3.13956e+06	3.2048e+06	3.10042e+06	NA	NA	NA	0	0	4.99113e+06	3.45234e+06	5.26395e+06	NA	NA	NA	2.4566e+06	3.33764e+06
786	677.41	739.434	256.888				ION=[M+H]+			7.00914e+06	4.66082e+06	3.57192e+06	4.38938e+06	NA	NA	NA	0	0	3.44856e+06	3.14011e+06	2.58873e+06	NA	NA	NA	3.27827e+06	2.1975e+06
787	677.51	807.557	348.934				ION=[M+H+H]2+			3.74127e+06	2.00733e+06	2.18762e+06	2.1584e+06	NA	NA	NA	0	0	2.9249e+06	2.33406e+06	1.88155e+06	NA	NA	NA	1.60193e+06	1.25301e+06
788	678.72	868.609	359.022				ION=[M+H+H]2+			3840866	1.96973e+06	2.24585e+06	2.15661e+06	NA	NA	NA	0	0	3.0221e+06	2.28814e+06	2.24211e+06	NA	NA	NA	1.63894e+06	1.68865e+06
790	679.49	292.077	172.148				ION=[M+H]+			1.93985e+06	1.24829e+06	1.13428e+06	1.16849e+06	1.25233e+06	1.18339e+06	1.23837e+06	726851	885732	1.24345e+06	1.40385e+06	742289	838180	1.10205e+06	692870	1.8017e+06	1.0904e+06
791	680.08	912.636	368.648				ION=[M+H+H]2+			5.36681e+06	2.76468e+06	3.08129e+06	2.7826e+06	NA	NA	NA	0	0	4.45781e+06	3.42238e+06	3.44312e+06	NA	NA	NA	2.44563e+06	2.39246e+06
793	682.35	301.261	189.739				ION=[M+H]+			4.02685e+06	1.6111e+06	1.94339e+06	1.91662e+06	3.21902e+06	4.53507e+06	3.81503e+06	3.03914e+06	3.35019e+06	2.46746e+06	2.05362e+06	2.011e+06	3.90689e+06	3.32632e+06	5.10932e+06	3.65174e+06	4.74882e+06
794	682.39	1000.69	388.156				ION=[M+H+H]2+			5545342	2.90165e+06	3.10792e+06	2.54573e+06	NA	163730	NA	0	0	4.60611e+06	2.93911e+06	3.6027e+06	NA	NA	NA	2.47331e+06	2.72193e+06
795	682.88	530.25	223.128				ION=[M+H]+			5574965	2.57286e+06	3.25982e+06	3.47824e+06	108290	216355	NA	0	0	1.95439e+06	2.13048e+06	1.48473e+06	NA	NA	NA	2.55901e+06	1.8943e+06
796	683.52	1044.71	397.075				ION=[M+H+H]2+			5.03417e+06	2.40692e+06	2.60873e+06	2.20123e+06	NA	NA	NA	0	0	4.18151e+06	2.58759e+06	3.16617e+06	NA	NA	NA	2.10335e+06	2.5326e+06
797	684.4	298.175	172.072				ION=[M+H]+			2210338	705376	855926	744339	1.70537e+06	2.1758e+06	1.63127e+06	456143	519292	1.14472e+06	931078	1.08414e+06	2.60292e+06	1.58404e+06	2.71996e+06	1.80791e+06	2.54774e+06
799	686.13	317.256	193.825				ION=[M+H]+			2.30144e+06	1.09448e+06	1.23274e+06	1.23493e+06	2.09738e+06	2.76847e+06	2.1043e+06	1.69609e+06	1.6923e+06	1.5383e+06	1.2883e+06	1.40271e+06	2.18495e+06	2.03567e+06	2.90236e+06	2.07202e+06	2.715e+06
800	686.74	372.266	192.932				ION=[M+H]+			2.56389e+06	NA	NA	NA	2.71496e+06	2.59441e+06	2.9553e+06	0	0	NA	NA	NA	2.3073e+06	2.98971e+06	1.24461e+06	1.83144e+06	911714
801	686.85	425.314	199.888				ION=[M+H]+			4878915	NA	NA	NA	4.75538e+06	4.82984e+06	4.84008e+06	0	0	NA	NA	NA	4.26225e+06	5.49769e+06	3.50959e+06	3.92482e+06	2.85521e+06
802	687.93	537.343	230.482				ION=[M+H]+			5.74455e+06	1.47112e+06	2.04422e+06	1.61123e+06	NA	NA	105421	0	0	4.77158e+06	2.95332e+06	3.8081e+06	NA	NA	NA	2.43266e+06	1.98076e+06
803	688.96	423.192	210.023				ION=[M+H]+			8738704	5.81091e+06	4.65695e+06	4.66511e+06	NA	NA	NA	0	0	4.94214e+06	4.68996e+06	5.33949e+06	NA	NA	NA	4.66357e+06	3.2339e+06
804	690.5	466.269	227.996				ION=[M+H]+			30364970	1.57389e+07	1.20748e+07	1.68309e+07	3.35459e+07	4.36981e+07	3.6251e+07	0	0	NA	NA	NA	NA	NA	NA	1.14211e+07	8.79103e+06
805	691.11	225.115	154.177				ION=[M+H]+			5702284	3.38657e+06	3.33427e+06	3.07491e+06	4.53346e+06	5.18205e+06	4.49467e+06	900308	783579	4.31378e+06	4.0889e+06	3.66719e+06	5.17286e+06	4.32197e+06	5.30214e+06	6.10321e+06	5.52813e+06
808	692.67	557.413	223.652				ION=[M+H]+			52201556	2.68484e+07	2.4619e+07	2.53209e+07	1.86082e+07	2.77869e+07	2.17967e+07	15168579	12875483	4.336e+07	2.90258e+07	3.86823e+07	2.27913e+07	1.99564e+07	2.61655e+07	3.04351e+07	4.07993e+07
810	693.77	229.24	176.153				ION=[M+H]+			5.48186e+06	1.53032e+06	1.42583e+06	1.54246e+06	5.13923e+06	7.20723e+06	6.12683e+06	4.65756e+06	3.85447e+06	2.55782e+06	2.27089e+06	1.89177e+06	6.45552e+06	4.44756e+06	5.52779e+06	4.60169e+06	4.65376e+06
811	693.93	541.383	218.196				ION=[M+H]+			3.87856e+06	2.57909e+06	2.17915e+06	2.337e+06	NA	NA	NA	0	0	2.47737e+06	2.03877e+06	2.56628e+06	NA	NA	NA	2.04589e+06	1.94678e+06
813	697.97	442.225	216.899				ION=[M+H]+			16694710	1.06808e+06	746128	1.42032e+06	1.78575e+06	2.43707e+06	2.2186e+07	2.4403e+06	2.25706e+06	922236	251979	1.39878e+06	1.92941e+06	1.99519e+06	2.61846e+06	3.75795e+06	3.2981e+06
814	698.02	821.573	352.238				ION=[M+H+H]2+			4668424	3.10433e+06	2.61045e+06	2.24854e+06	NA	NA	NA	0	0	3.48338e+06	2.45205e+06	3.42374e+06	NA	NA	NA	1.82396e+06	1.9987e+06
815	698.66	253.131	155.959				ION=[M+H]+			2.91805e+06	113489	107847	130047	1.30136e+06	1.74243e+06	1.23992e+06	0	0	NA	82334.4	74473.4	3.43634e+06	2.06526e+06	2.15339e+06	1.38391e+06	1.28615e+06
816	698.89	882.626	360.96				ION=[M+H+H]2+			5052043	3.12647e+06	2.82878e+06	2.782e+06	NA	NA	NA	0	0	3.99961e+06	2.83786e+06	4.08278e+06	NA	NA	NA	2.16629e+06	2.27746e+06
817	699.19	865.6	361.397				ION=[M+H+H]2+			4547907	2.88248e+06	2.65927e+06	2.24461e+06	NA	NA	NA	0	0	3.49533e+06	2.57345e+06	3.33567e+06	NA	NA	NA	1.98577e+06	2.17967e+06
818	699.75	909.625	372.158				ION=[M+H+H]2+			3740142	2.43598e+06	1.90846e+06	1.72857e+06	NA	NA	NA	0	0	2.80415e+06	2.08077e+06	3.02258e+06	NA	NA	NA	1.50381e+06	1.61178e+06
819	699.84	926.652	370.231				ION=[M+H+H]2+			6.87233e+06	4.56984e+06	3.78837e+06	3.65195e+06	NA	NA	NA	0	0	5.15744e+06	4.08635e+06	5.53984e+06	NA	NA	NA	3.40194e+06	3.18172e+06
820	700.08	449.314	212.385				ION=[M+H]+			2.79194e+06	NA	NA	NA	2.23417e+06	2.61321e+06	2.38649e+06	0	0	NA	NA	NA	2.15546e+06	2.29151e+06	2.27075e+06	1.46078e+06	1.8101e+06
821	700.19	970.678	379.608				ION=[M+H+H]2+			7486089	4.81353e+06	4.32508e+06	3.87197e+06	NA	106317	NA	0	0	5.9113e+06	4.72659e+06	6.04985e+06	NA	NA	NA	4.01485e+06	3.67427e+06
822	700.84	1014.7	389.803				ION=[M+H+H]2+			7.07526e+06	4.70478e+06	3.80935e+06	3.78262e+06	NA	171459	NA	0	0	5.61164e+06	4.50404e+06	5.68155e+06	NA	NA	NA	3.64776e+06	3.56576e+06
823	701.2	1058.73	399.61				ION=[M+H+H]2+			6377303	3.82892e+06	3.41148e+06	3.07739e+06	NA	NA	NA	0	0	5.02e+06	3.64598e+06	5.15379e+06	NA	NA	NA	3.45508e+06	2.86448e+06
824	701.73	1102.76	410.102				ION=[M+H+H]2+			4.71277e+06	3.07496e+06	2.58279e+06	2.52338e+06	NA	NA	NA	0	0	3.90727e+06	2.92461e+06	3.8086e+06	NA	NA	NA	2.68003e+06	2.44588e+06
827	702.64	483.34	209.079				ION=[M+H]+			8166007	4.77018e+06	4.24557e+06	4.72644e+06	5.23929e+06	6.8196e+06	6.61984e+06	3.44781e+06	3.83263e+06	5.55885e+06	5.09921e+06	6.59932e+06	6.88675e+06	5.83464e+06	6.93504e+06	6.13395e+06	7.94272e+06
831	705.92	249.993	165.43				ION=[M+H]+			16220731	1.04933e+07	8.74852e+06	1.03811e+07	1.71839e+07	1.56515e+07	1.33607e+07	10511992	10001655	1.18379e+07	1.17761e+07	1.08129e+07	1.52052e+07	1.2668e+07	1.51284e+07	2.18504e+07	1.66421e+07
832	706.34	215.131	150.099				ION=[M+H]+			5336286	1.74067e+06	1.95148e+06	2.22073e+06	4.32573e+06	3.58549e+06	3.36747e+06	0	0	2.1556e+06	2.22257e+06	2.5953e+06	6.28408e+06	3.66435e+06	3.34979e+06	4.82329e+06	3.83258e+06
833	707.7	360.206	200.334				ION=[M+H]+			5788532	1.17315e+06	1.1264e+06	1.32018e+06	NA	NA	NA	0	0	3.03923e+06	1.74989e+06	1.91852e+06	NA	NA	NA	3.31154e+06	2.90026e+06
834	716.29	747.533	259.02				ION=[M+H]+			9661769	5.17187e+06	4.71016e+06	4.59205e+06	2.17498e+06	NA	NA	0	0	5.96913e+06	4.59303e+06	7.80811e+06	NA	1.71134e+06	2.00733e+06	4.6505e+06	4.14626e+06
835	716.73	791.559	267.334				ION=[M+H]+			6.25283e+06	3.48178e+06	2.91896e+06	2.96603e+06	NA	NA	892266	0	0	3.83581e+06	2.97566e+06	5.05319e+06	1.00981e+06	NA	772379	2.91658e+06	2.4555e+06
836	716.92	659.481	242.262				ION=[M+H]+			12010648	6.9489e+06	6.0404e+06	6.12873e+06	NA	NA	606861	0	0	7.78758e+06	6.59038e+06	9.70635e+06	6.08674e+06	NA	NA	8.05053e+06	6.70177e+06
837	716.94	852.615	355.56				ION=[M+H+H]2+			3.9292e+06	2.61277e+06	2.07283e+06	2.12582e+06	NA	NA	305102	0	46457.7	2.9953e+06	2.08021e+06	3.16503e+06	NA	89756.6	NA	1.94555e+06	1.90252e+06
838	717.17	835.588	356.199				ION=[M+H+H]2+			5604952	3.42633e+06	2.94194e+06	3.13157e+06	NA	NA	NA	0	0	4.2711e+06	2.72731e+06	4.52962e+06	NA	NA	NA	2.69379e+06	2.78496e+06
839	717.4	896.641	364.719				ION=[M+H+H]2+			7664714	4.64197e+06	3.91988e+06	4.08377e+06	145775	297986	455396	0	0	5.4031e+06	3.82276e+06	6.1942e+06	NA	384374	441438	3.62124e+06	3.60361e+06
840	717.63	940.668	375.528				ION=[M+H+H]2+			10817100	5.97862e+06	5.28496e+06	5.39593e+06	454200	677828	734072	127145	0	7.40572e+06	5.67585e+06	8.74179e+06	373608	280743	NA	4.57019e+06	4.43097e+06
842	717.68	615.455	234.826				ION=[M+H]+			56127332	2.81353e+07	2.4779e+07	2.66153e+07	1.52034e+07	1.59267e+07	1.53292e+07	8503116	8532791	3.20118e+07	2.82536e+07	4.5359e+07	1.67569e+07	1.34097e+07	1.87671e+07	3.04379e+07	3.36594e+07
843	717.79	472.211	213.91				ION=[M+H]+			9653828	5.78092e+06	5.03422e+06	6.17835e+06	NA	NA	NA	0	0	5.01556e+06	4.31551e+06	6.98767e+06	NA	NA	NA	4.14496e+06	3.72728e+06
844	717.79	923.641	376.32				ION=[M+H+H]2+			4.56012e+06	2.91911e+06	2.6106e+06	2.40302e+06	NA	NA	NA	0	0	3.32668e+06	2.42468e+06	3.68524e+06	NA	NA	NA	2.2343e+06	2.00908e+06
845	717.98	984.694	384.518				ION=[M+H+H]2+			11990686	7.04174e+06	5.99181e+06	6.1485e+06	143414	NA	349868	0	0	8.48823e+06	6.60384e+06	9.69022e+06	NA	NA	354596	5.46236e+06	5.235e+06
846	718	1028.72	394.028				ION=[M+H+H]2+			11783329	6.77168e+06	5.97056e+06	6.0167e+06	112749	NA	204690	0	0	8.4774e+06	6.31146e+06	9.52264e+06	104003	125418	NA	5.39944e+06	5.12016e+06
847	718.1	555.398	221.361				ION=[M+H]+			5763128	3.6694e+06	3.36984e+06	3.5967e+06	NA	NA	NA	0	0	2.7429e+06	2.4812e+06	3.69316e+06	NA	NA	NA	3.16877e+06	3.43307e+06
848	718.2	1072.75	402.853				ION=[M+H+H]2+			10695166	5.91721e+06	5.08425e+06	5.22334e+06	89697.8	329843	252878	0	0	7.5561e+06	5.47439e+06	8.64325e+06	120296	NA	215252	4.83668e+06	4.34229e+06
849	718.32	1160.8	422.118				ION=[M+H+H]2+			6523380	3.63688e+06	3.24513e+06	3.06124e+06	NA	243962	NA	0	0	4.92766e+06	3.3231e+06	5.27184e+06	NA	NA	NA	3.00376e+06	2.68107e+06
850	718.32	1116.77	412.882				ION=[M+H+H]2+			8954878	5.03454e+06	4.25468e+06	4.32352e+06	NA	301641	13555	0	0	6.03971e+06	4.63963e+06	7.23684e+06	111886	NA	NA	3.85692e+06	3.56796e+06
852	719.73	378.324	212.095				ION=[M+H]+			2.51732e+06	718552	784434	890103	1.82478e+06	2.44135e+06	2.4921e+06	1.1396e+06	1.24019e+06	980905	1.07667e+06	1.36557e+06	2.64943e+06	2.0884e+06	2.29722e+06	1.31856e+06	2.43061e+06
853	720.01	687.476	248.971				ION=[M+H]+			5148742	3.35528e+06	3.0106e+06	2.95393e+06	NA	NA	NA	0	0	2.5559e+06	1.94648e+06	2.91332e+06	NA	NA	NA	2.18097e+06	2.02007e+06
854	720.38	731.502	257.99				ION=[M+H]+			4.2777e+06	2.74696e+06	2.50128e+06	2.37743e+06	NA	NA	NA	0	0	2.09715e+06	1.63224e+06	2.62513e+06	NA	NA	NA	1.71181e+06	1.50267e+06
855	720.96	328.131	185.581				ION=[M+H]+			5.35784e+06	NA	NA	NA	NA	NA	NA	0	0	NA	NA	NA	NA	NA	NA	1.93622e+06	1.78991e+06
856	721.15	880.611	362.171				ION=[M+H+H]2+			3.54994e+06	2.03242e+06	2.07574e+06	2.14762e+06	NA	NA	NA	0	0	1.80449e+06	1.24032e+06	2.1099e+06	NA	NA	NA	1.31539e+06	2.75171e+06
857	721.28	924.636	372.885				ION=[M+H+H]2+			5262694	2.7643e+06	3.07723e+06	1.9759e+06	NA	NA	NA	0	0	1.80132e+06	1.42892e+06	2.15576e+06	NA	NA	NA	1.37113e+06	2.34834e+06
858	721.41	968.662	383.435				ION=[M+H+H]2+			4326358	2.8529e+06	2.52973e+06	2.5748e+06	NA	NA	NA	0	0	1.55768e+06	1.10093e+06	3.35453e+06	NA	NA	NA	1.85929e+06	1.84708e+06
859	723.15	370.165	185.278				ION=[M+H]+			2.90401e+06	1.83103e+06	1.69301e+06	1.85854e+06	241346	230079	NA	0	0	2.37578e+06	2.24083e+06	1.99781e+06	NA	88816.3	NA	2.24428e+06	2.1346e+06
860	723.17	672.454	274				ION=[M+H]+			11351498	7.13628e+06	6.6375e+06	6.55412e+06	NA	NA	NA	0	0	3.45378e+06	2.93812e+06	3.91175e+06	NA	NA	NA	4.86137e+06	4.35845e+06
861	723.21	371.164	186.013				ION=[M+H]+			3.60273e+06	1.83563e+06	1.90398e+06	2.30571e+06	NA	176144	177860	0	0	2.62073e+06	2.45327e+06	2.22195e+06	NA	NA	NA	2.25646e+06	2.47428e+06
862	724.97	337.158	174.693				ION=[M+H]+			37116356	1.53071e+07	1.45156e+07	1.55587e+07	4.44294e+07	5.3414e+07	4.71196e+07	0	0	NA	826697	NA	7.85845e+06	3.76035e+07	3.5917e+07	2.01731e+07	2.0782e+07
865	730.49	303.293	194.806				ION=[M+H]+			32826506	1.66856e+07	1.50202e+07	1.65307e+07	3.69417e+07	3.67805e+07	3.20086e+07	32771338	30930844	2.18973e+07	1.9472e+07	2.41316e+07	3.86569e+07	3.01351e+07	3.37991e+07	4.10585e+07	2.95173e+07
866	730.66	519.259	214.683				ION=[M+H]+			7.57957e+06	4.6425e+06	4.03426e+06	4.10227e+06	1.08605e+06	1.00161e+06	621152	0	0	6.29579e+06	4.42946e+06	4.49695e+06	905147	701863	455572	4.44786e+06	3.49994e+06
867	731.85	290.261	174.394				ION=[M+H]+			6.67564e+06	4.43905e+06	2.66233e+06	2.89955e+06	NA	NA	NA	0	0	3.89817e+06	2.6151e+06	3.04996e+06	NA	NA	NA	1.50641e+06	1.44574e+06
868	732.89	1262.87	444.511				ION=[M+H+H]2+			4.93595e+06	2.88191e+06	2.18551e+06	2.15566e+06	NA	NA	NA	0	0	2.33931e+06	2.60155e+06	3.98897e+06	NA	NA	NA	2.32794e+06	1.89758e+06
869	733.23	1174.81	425.103				ION=[M+H+H]2+			10158019	5.45169e+06	4.84991e+06	4.82781e+06	NA	190099	NA	0	0	6.73359e+06	5.27159e+06	8.20916e+06	NA	NA	NA	4.01146e+06	4.5276e+06
871	733.62	269.308	191.326				ION=[M+H]+			41348684	1.86677e+07	1.88733e+07	2.33181e+07	4.16242e+07	4.956e+07	5.03817e+07	26560204	27764056	2.19033e+07	2.36524e+07	3.15642e+07	4.3838e+07	4.22682e+07	5.03255e+07	3.3415e+07	4.61204e+07
872	733.63	1130.79	417.599				ION=[M+H+H]2+			12430226	7.76769e+06	6.62568e+06	6.38146e+06	NA	239931	NA	0	0	8.68804e+06	6.77469e+06	1.00454e+07	NA	61913.3	NA	5.90416e+06	5.66522e+06
873	733.92	1086.76	404.837				ION=[M+H+H]2+			15277172	9.39102e+06	7.80885e+06	7.64741e+06	167089	106064	NA	0	0	1.04969e+07	7.84695e+06	1.23462e+07	NA	NA	NA	7.13412e+06	6.5054e+06
874	733.94	1042.74	396.43				ION=[M+H+H]2+			16653781	1.01274e+07	9.03683e+06	8.65213e+06	NA	268751	171588	0	0	1.17752e+07	8.76844e+06	1.34587e+07	NA	NA	NA	7.70657e+06	7.4805e+06
876	734.12	411.314	210.18				ION=[M+H]+			198926384	1.08287e+08	9.6561e+07	1.07934e+08	2.24528e+08	2.32836e+08	2.13858e+08	164500112	167296336	1.33688e+08	1.22963e+08	1.52426e+08	2.27153e+08	1.96072e+08	2.11019e+08	2.31748e+08	1.91831e+08
877	734.15	910.657	366.979				ION=[M+H+H]2+			10302861	6.63459e+06	5.68323e+06	6.17631e+06	827932	NA	NA	0	0	7.46138e+06	5.81853e+06	8.32621e+06	NA	NA	NA	4.98726e+06	4.86525e+06
878	734.17	954.684	377.257				ION=[M+H+H]2+			15295299	9.19237e+06	8.50494e+06	7.82668e+06	NA	NA	NA	0	0	1.05965e+07	8.14978e+06	1.23608e+07	NA	NA	816913	7.30549e+06	6.28243e+06
879	734.23	998.71	386.451				ION=[M+H+H]2+			17145978	1.04298e+07	8.48435e+06	8.7343e+06	144592	542516	235800	0	0	1.19793e+07	9.13571e+06	1.38564e+07	NA	215141	245295	7.98739e+06	7.39541e+06
881	734.4	255.292	187.244				ION=[M+H]+			39596604	2.03734e+07	1.6321e+07	1.49741e+07	3.98116e+07	3.69828e+07	3.03123e+07	32283388	33215380	2.59762e+07	1.901e+07	2.40658e+07	3.76661e+07	2.81733e+07	2.7988e+07	4.97627e+07	2.73165e+07
882	734.41	866.631	357.585				ION=[M+H+H]2+			5568960	3.70315e+06	3.12988e+06	2.96661e+06	NA	NA	NA	0	0	4.06713e+06	2.94055e+06	4.46015e+06	NA	NA	NA	2.83807e+06	2.55041e+06
883	734.52	893.63	367.58				ION=[M+H+H]2+			7.26827e+06	4.83312e+06	4.10674e+06	3.73792e+06	NA	NA	NA	0	0	5.18009e+06	3.75523e+06	5.52505e+06	NA	NA	NA	3.35342e+06	3.32323e+06
884	734.62	849.604	357.888				ION=[M+H+H]2+			6.62186e+06	3.83663e+06	3.87197e+06	3.79965e+06	NA	NA	NA	0	0	4.69695e+06	3.27205e+06	4.96334e+06	NA	NA	NA	2.97805e+06	2.91376e+06
886	734.73	451.27	209.554				ION=[M+H]+			4808468	1.03291e+06	1.59588e+06	1.90057e+06	4.25323e+06	5.3629e+06	5.46559e+06	192225	288246	1.57564e+06	1.67656e+06	1.44942e+06	5.44483e+06	4.33746e+06	5.17983e+06	3.99105e+06	3.87243e+06
887	736.95	783.424	262.758				ION=[M+H]+			6.65388e+06	2.74537e+06	2.51387e+06	2.72451e+06	NA	NA	NA	0	0	5.52689e+06	4.05698e+06	3.9869e+06	NA	NA	NA	2.06895e+06	2.49171e+06
888	737.62	639.338	242.766				ION=[M+H]+			6.88942e+06	3.08866e+06	3.01653e+06	3.33086e+06	2.95536e+06	1.75426e+06	3.46117e+06	0	0	4.3638e+06	3.54752e+06	4.05291e+06	1.71702e+06	5.72679e+06	2.41663e+06	5.50271e+06	4.56497e+06
889	737.96	982.678	383.822				ION=[M+H+H]2+			7.67456e+06	4.45841e+06	3.97554e+06	4.91164e+06	NA	NA	NA	0	0	3.41257e+06	2.40522e+06	3.5624e+06	NA	NA	NA	3.51265e+06	2.75307e+06
890	738.06	673.497	245.396				ION=[M+H]+			51319328	2.77604e+07	2.38181e+07	2.55048e+07	6.80872e+06	8.87202e+06	8.95291e+06	4.28298e+06	4780639	2.9302e+07	2.53256e+07	4.14735e+07	7.6106e+06	7.36973e+06	8.65637e+06	2.45923e+07	2.55903e+07
891	738.17	938.652	373.649				ION=[M+H+H]2+			8.28065e+06	5.33136e+06	4.8419e+06	4.82653e+06	NA	NA	NA	0	0	3.90231e+06	2.93675e+06	4.21228e+06	NA	NA	NA	3.20806e+06	3.12918e+06
892	738.19	313.298	196.964				ION=[M+H]+			14968714	NA	NA	NA	7.80449e+06	1.07289e+07	8.54365e+06	0	0	179044	97064	291048	7.6961e+06	1.74548e+07	9.0888e+06	4.19903e+06	3.08121e+06
893	738.33	894.626	363.646				ION=[M+H+H]2+			8.20226e+06	4.86763e+06	4.79607e+06	4.53221e+06	NA	NA	NA	0	0	3.73533e+06	2.5757e+06	4.16821e+06	NA	NA	NA	3.31775e+06	2.96729e+06
894	738.54	850.6	353.555				ION=[M+H+H]2+			6.62582e+06	4.40592e+06	3.60741e+06	3.58425e+06	NA	NA	NA	0	0	3.07251e+06	1.61918e+06	3.12368e+06	NA	NA	NA	2.46493e+06	2.4324e+06
895	738.65	806.573	344.503				ION=[M+H+H]2+			3.08928e+06	1.77776e+06	1.80529e+06	1.80064e+06	NA	NA	NA	0	0	1.33111e+06	960985	2.49658e+06	NA	NA	NA	1.12564e+06	1.13276e+06
896	738.82	789.543	269.004				ION=[M+H]+			4.0863e+06	2.71724e+06	2.24725e+06	2.09636e+06	NA	NA	NA	0	0	1.82406e+06	1.37139e+06	2.24428e+06	NA	NA	NA	1.58753e+06	1.3819e+06
898	738.93	336.097	180.967				ION=[M+H]+			15744336	4.91926e+06	3.77302e+06	4.66784e+06	2.06295e+07	1.85919e+07	1.77925e+07	12278914	12316898	6.19165e+06	6.11334e+06	6.19098e+06	1.56137e+07	1.53338e+07	1.83817e+07	1.2338e+07	1.38741e+07
899	739.05	701.492	251.731				ION=[M+H]+			7.35931e+06	4.89366e+06	4.25006e+06	4.14752e+06	NA	NA	NA	0	0	3.40507e+06	2.61713e+06	3.92022e+06	NA	NA	NA	3.00952e+06	2.88212e+06
900	740.6	166.136	174.06				ION=[M+H]+			2.85788e+06	1.90038e+06	1.5554e+06	1.81761e+06	3.62996e+06	3.85501e+06	3.55302e+06	0	0	2.21759e+06	2.11569e+06	1.98584e+06	3.2021e+06	2.85263e+06	3.37858e+06	3.48566e+06	3.56213e+06
901	740.64	426.215	199.289				ION=[M+H]+			3756922	1.94523e+06	1.82466e+06	2.40439e+06	NA	NA	NA	0	0	2.40102e+06	1.77765e+06	2.68196e+06	NA	NA	NA	1.7295e+06	1.68595e+06
903	742.18	394.356	203.345				ION=[M+H]+			3070197	1.28821e+06	1.4235e+06	1.53564e+06	2.92478e+06	3.31334e+06	3.25915e+06	1.79551e+06	1927453	1.67728e+06	1.7041e+06	1.93477e+06	2.70229e+06	3.04371e+06	3.26124e+06	2.923e+06	3.17913e+06
906	743.91	222.056	147.506				ION=[M+H]+			3006842	564071	502704	595376	1.9686e+06	1.69493e+06	1.75615e+06	1.65615e+06	1402437	719618	568821	524556	1.61871e+06	1.796e+06	1.86271e+06	2.00118e+06	1.53261e+06
907	744.5	355.28	189.587				ION=[M+H]+			15505160	6.75507e+06	9.06625e+06	7.34425e+06	NA	NA	NA	0	0	1.14876e+07	1.18349e+07	9.82926e+06	NA	NA	NA	5.40888e+06	3.90778e+06
908	744.51	324.105	262.476				ION=[M+H]+			2515246	795041	1.0419e+06	1.15137e+06	NA	NA	NA	0	0	2.08923e+06	1.92195e+06	1.56797e+06	NA	NA	NA	996390	857499
909	744.52	780.307	253.204				ION=[M+H]+			4213216	1.08515e+06	1.54228e+06	1.18487e+06	NA	NA	NA	0	0	3.49961e+06	3.03453e+06	2.89052e+06	NA	NA	NA	2.79754e+06	2.67037e+06
910	746.08	328.095	175.243				ION=[M+H]+			2535993	1.60281e+06	1.36081e+06	1.62301e+06	NA	NA	NA	0	0	1.13576e+06	823435	815086	NA	NA	NA	1.03864e+06	794296
911	746.29	1320.91	456.909				ION=[M+H+H]2+			3.73296e+06	2.37757e+06	2.07949e+06	2.25931e+06	NA	NA	NA	0	0	2.77549e+06	1.81727e+06	3.01678e+06	NA	NA	NA	2.34163e+06	2.32687e+06
912	746.43	1276.88	446.693				ION=[M+H+H]2+			6053187	3.62606e+06	3.53945e+06	3.63425e+06	NA	NA	NA	0	0	4.7589e+06	3.22453e+06	4.46459e+06	NA	NA	NA	3.48844e+06	2.94981e+06
913	746.94	1232.86	438.325				ION=[M+H+H]2+			8.32715e+06	5.53724e+06	4.40003e+06	4.74968e+06	NA	568411	NA	0	0	6.76492e+06	4.9519e+06	6.07901e+06	NA	NA	NA	4.51896e+06	4.20904e+06
914	747.34	1188.83	427.929				ION=[M+H+H]2+			12238997	7.92675e+06	7.01108e+06	7.12446e+06	143340	286151	NA	0	0	9.34115e+06	6.86763e+06	9.89089e+06	NA	50653.6	NA	6.63856e+06	5.66205e+06
915	747.82	1144.8	419.655				ION=[M+H+H]2+			14792197	9.58454e+06	8.64936e+06	8.11859e+06	NA	NA	NA	0	0	1.16057e+07	8.25632e+06	1.09329e+07	NA	NA	NA	8.13331e+06	7.18015e+06
917	748.42	401.35	215.162				ION=[M+H]+			2.6039e+06	849539	928431	901656	2.51837e+06	3.13022e+06	3.00755e+06	2.19494e+06	1.90822e+06	1.12974e+06	931116	1.5124e+06	2.5168e+06	2.6763e+06	3.31117e+06	2.21221e+06	3.33389e+06
919	748.68	99.9599	134.74				ION=[M+H]+			6788128	NA	NA	NA	NA	NA	2.53718e+06	3.339e+06	1998959	NA	NA	NA	4.42157e+06	6.46185e+06	5.77157e+06	2.1481e+06	5.16211e+06
920	748.75	1056.75	399.202				ION=[M+H+H]2+			18789390	1.24942e+07	1.04092e+07	1.17294e+07	NA	443723	637184	0	0	1.30586e+07	1.07881e+07	1.33911e+07	NA	NA	NA	8.80238e+06	1.05429e+07
921	748.83	523.423	237.522				ION=[M+H]+			3.09116e+06	NA	NA	NA	2.83955e+06	3.10996e+06	2.70234e+06	0	0	NA	NA	NA	3.64019e+06	3.08079e+06	3.52383e+06	1.47349e+06	1.61561e+06
922	749.02	1012.73	388.813				ION=[M+H+H]2+			18794510	1.24976e+07	9.58244e+06	9.96027e+06	211232	791565	NA	0	0	1.32878e+07	9.91349e+06	1.21528e+07	NA	NA	75494.1	9.74603e+06	9.01424e+06
923	749.43	968.7	378.611				ION=[M+H+H]2+			16150621	1.07396e+07	9.12065e+06	8.76808e+06	NA	NA	NA	69981.6	0	9.58142e+06	9.0611e+06	1.19786e+07	NA	NA	43244.2	9.08521e+06	8.64382e+06
924	749.48	621.257	235.274				ION=[M+H]+			6906012	4.01617e+06	3.48935e+06	3.10549e+06	180014	304434	NA	0	0	1.63274e+06	5.31767e+06	5.58106e+06	179432	116121	252963	6.40637e+06	6.27179e+06
925	749.78	103.1	117.165				ION=[M+H]+			5509663	3.66372e+06	3.03798e+06	3.48707e+06	NA	1.31028e+06	NA	0	0	2.67123e+06	3.7215e+06	1.18953e+06	NA	NA	NA	6.79829e+06	5.27398e+06
926	749.8	1094.59	374.83				ION=[M+H+H]2+			16580849	1.05154e+07	9.24451e+06	8.90817e+06	NA	NA	NA	0	0	NA	1.21427e+07	1.33997e+07	NA	NA	NA	8.56076e+06	6.86383e+06
927	749.82	1095.59	375.02				ION=[M+H+H]2+			22793646	1.19662e+07	1.02313e+07	1.03581e+07	NA	NA	NA	0	0	1.8933e+07	1.18861e+07	1.57639e+07	NA	NA	NA	9.25641e+06	8.74217e+06
928	750.04	211.194	159.1				ION=[M+H]+			3.74706e+06	1.82132e+06	2.191e+06	2.12474e+06	3.54708e+06	3.48539e+06	3.87531e+06	0	0	2.11688e+06	1.26278e+06	2.2407e+06	4.2198e+06	3.68265e+06	4.18369e+06	3.76129e+06	4.31755e+06
929	750.11	626.292	236.006				ION=[M+H]+			7024599	1.75561e+06	2.15628e+06	2.32762e+06	166559	78110.8	171549	0	0	1.29303e+06	1.29486e+06	2.33595e+06	NA	74735	NA	7.73791e+06	9.14724e+06
930	750.2	924.673	370.732				ION=[M+H+H]2+			10868136	7.12887e+06	6.35487e+06	5.83872e+06	NA	NA	NA	0	0	8.04648e+06	6.99879e+06	7.76304e+06	NA	NA	NA	5.97313e+06	6.76135e+06
931	753.37	545.32	225.923				ION=[M+H]+			4829354	3.09907e+06	2.6769e+06	2.82063e+06	NA	NA	NA	0	0	4.01139e+06	2.80005e+06	3.56252e+06	NA	NA	NA	2.66737e+06	2.32648e+06
932	753.69	908.641	365.867				ION=[M+H+H]2+			16062560	1.0681e+07	9.07431e+06	9.17021e+06	NA	NA	NA	0	0	7.92111e+06	6.0702e+06	6.96459e+06	NA	NA	NA	6.24014e+06	5.8195e+06
933	754.14	864.616	356.459				ION=[M+H+H]2+			11609729	7.72003e+06	6.73525e+06	6.73955e+06	NA	NA	NA	0	0	7.08256e+06	3.80624e+06	6.56445e+06	NA	NA	NA	4.946e+06	4.31771e+06
934	754.7	803.56	271.505				ION=[M+H]+			5998838	3.75555e+06	3.50767e+06	3.34728e+06	NA	NA	NA	0	0	2.20349e+06	2.1107e+06	2.73056e+06	NA	NA	NA	2.36447e+06	2.03637e+06
935	754.72	820.589	347.293				ION=[M+H+H]2+			6188640	3.99514e+06	3.61865e+06	3.7429e+06	NA	NA	NA	0	0	2.96655e+06	1.94972e+06	2.86535e+06	NA	NA	NA	2.71361e+06	2.48843e+06
936	756.11	671.482	245.917				ION=[M+H]+			13254578	8.58874e+06	7.75028e+06	7.45082e+06	NA	NA	NA	0	0	5.79018e+06	5.2217e+06	7.22506e+06	NA	NA	NA	6.05816e+06	5.48938e+06
937	756.81	627.455	237.035				ION=[M+H]+			14215112	8.79157e+06	8.31193e+06	8.2326e+06	NA	NA	NA	0	0	6.47529e+06	5.38805e+06	7.38525e+06	NA	NA	NA	5.82982e+06	5.17371e+06
938	756.95	1168.84	426.851				ION=[M+H+H]2+			27014064	2.87831e+06	5.08849e+06	8.00279e+06	3.34435e+07	3.88759e+07	3.41238e+07	0	0	NA	NA	NA	NA	NA	NA	3.50051e+06	3.56047e+06
939	757.86	1378.95	467.912				ION=[M+H+H]2+			4545126	3.02234e+06	2.46766e+06	2.31894e+06	NA	NA	NA	0	0	2.57329e+06	2.04858e+06	3.57506e+06	NA	NA	NA	2.482e+06	2.25033e+06
940	757.97	534.205	212.88				ION=[M+H]+			26375776	1.19066e+07	1.12171e+07	1.1934e+07	NA	NA	NA	0	0	2.19084e+07	1.69376e+07	1.49409e+07	NA	NA	NA	1.58347e+07	1.4175e+07
941	758.26	533.205	213.066				ION=[M+H]+			48778616	1.75976e+07	1.56375e+07	1.72497e+07	NA	NA	NA	0	0	4.05168e+07	2.41761e+07	2.07577e+07	NA	NA	NA	3.11435e+07	2.04157e+07
944	758.85	326.071	172.93				ION=[M+H]+			2.39821e+06	1.28204e+06	1.17689e+06	1.34491e+06	2.69549e+06	3.41313e+06	2.75031e+06	1.73066e+06	1.62888e+06	1.77873e+06	1.35431e+06	1.64633e+06	2.82416e+06	2.39665e+06	2.55332e+06	3.20356e+06	2.40839e+06
946	759	325.37	210.252				ION=[M+H]+			16204166	7.06362e+06	6.04003e+06	8.33499e+06	1.38452e+07	1.62705e+07	1.62775e+07	13487490	13698353	8.81989e+06	8.46588e+06	1.07087e+07	1.28352e+07	1.35865e+07	2.04747e+07	1.35436e+07	1.75106e+07
947	759.31	250.063	164.895				ION=[M+H]+			3.83383e+06	2.30096e+06	1.88315e+06	2.43802e+06	3.34031e+06	3.58082e+06	3.69341e+06	116731	123485	3.18448e+06	2.4435e+06	2.72546e+06	2.60004e+06	2.62897e+06	2.89467e+06	4.9542e+06	4.42171e+06
948	759.31	278.094	163.685				ION=[M+H]+			2.91525e+06	1.69189e+06	1.31659e+06	1.86573e+06	2.63355e+06	2.41762e+06	2.59265e+06	0	0	1.51792e+06	2.04374e+06	1.95351e+06	1.97816e+06	1.93327e+06	2.06974e+06	3.20646e+06	3.67918e+06
950	760.14	56.0626	176.974				ION=[M+H]+			3.79423e+06	1.10246e+06	1.43755e+06	1.44851e+06	4.62139e+06	2.70036e+06	2.27143e+06	1.82319e+06	3.08299e+06	1.51153e+06	2.95566e+06	1.18756e+06	3.05846e+06	3.70901e+06	3.64321e+06	2.3171e+06	3.48853e+06
951	760.18	1202.85	431.671				ION=[M+H+H]2+			18001682	1.19704e+07	8.13592e+06	8.91306e+06	NA	NA	NA	0	0	1.33712e+07	9.75394e+06	1.34347e+07	NA	NA	240234	9.21979e+06	9.16853e+06
952	760.68	1158.82	421.507				ION=[M+H+H]2+			19658814	8.00084e+06	9.62523e+06	1.01907e+07	NA	NA	NA	0	0	1.58258e+07	1.15624e+07	1.58872e+07	NA	NA	NA	1.148e+07	1.16556e+07
955	761.67	829.438	274.761				ION=[M+H]+			4.21117e+06	2.395e+06	2.46238e+06	2.09419e+06	NA	NA	NA	0	0	2.8574e+06	1.76855e+06	1.88537e+06	NA	NA	NA	1.66128e+06	1.71044e+06
956	761.72	556.449	242.998				ION=[M+H]+			37220464	1.89068e+07	1.98509e+07	2.38207e+07	NA	NA	NA	0	0	6.3191e+06	5.75523e+06	7.29188e+06	NA	NA	NA	7.5498e+06	6.79533e+06
957	761.84	108.094	186.404				ION=[M+H]+			24710068	1.64313e+07	1.28424e+07	1.50304e+07	208447	197364	237756	0	0	8.81565e+06	6.85776e+06	9.24608e+06	201080	NA	170122	1.02758e+07	9.20385e+06
958	762.44	602.292	238.218				ION=[M+H]+			4680718	3.1125e+06	2.28888e+06	2.94442e+06	2.40824e+06	989627	1.38812e+06	0	0	2.79674e+06	2.3281e+06	2.81811e+06	NA	803800	2.41001e+06	3.98908e+06	3.9663e+06
960	762.64	369.397	221.978				ION=[M+H]+			6.43332e+06	1.92208e+06	1.87175e+06	2.17154e+06	4.34809e+06	6.46837e+06	4.78615e+06	3611639	3.70618e+06	2.43675e+06	2.57133e+06	2.59148e+06	4.10614e+06	4.42591e+06	4.41613e+06	3.53639e+06	4.70031e+06
961	762.7	585.3	240.843				ION=[M+H]+			2.27532e+06	1.45106e+06	1.0193e+06	710351	544130	705179	838091	0	0	1.53718e+06	1.72109e+06	1.83879e+06	812642	577284	722752	2.33647e+06	2.10584e+06
962	763.19	1026.74	392.275				ION=[M+H+H]2+			22273930	1.3124e+07	1.21888e+07	1.21247e+07	NA	NA	NA	0	0	8.10458e+06	1.3698e+07	1.80006e+07	NA	NA	NA	1.19172e+07	1.2568e+07
963	763.4	598.257	237.767				ION=[M+H]+			2.19019e+06	594056	476627	601498	1.30108e+06	1.58479e+06	1.81895e+06	0	0	1.74495e+06	1.42214e+06	1.77e+06	1.44156e+06	1.28525e+06	1.51747e+06	2.44836e+06	2.1153e+06
964	763.87	982.715	382.861				ION=[M+H+H]2+			19631018	1.30539e+07	1.03207e+07	1.03119e+07	NA	NA	NA	0	0	1.32414e+07	1.21635e+07	1.48938e+07	365286	NA	NA	1.16198e+07	9.02074e+06
965	764.01	965.688	383.11				ION=[M+H+H]2+			6.27184e+06	3.98471e+06	3.6673e+06	3.20379e+06	NA	NA	NA	0	0	4.67634e+06	3.75455e+06	4.68904e+06	NA	NA	NA	2.88169e+06	2.75382e+06
966	764.23	921.662	374.359				ION=[M+H+H]2+			8122285	5.40101e+06	4.54465e+06	4.38671e+06	NA	NA	NA	0	0	5.75697e+06	4.617e+06	6.00754e+06	NA	NA	NA	3.48146e+06	3.57585e+06
967	764.3	938.689	373.025				ION=[M+H+H]2+			13968189	9.28832e+06	7.9242e+06	7.45985e+06	NA	NA	NA	0	0	1.04727e+07	8.12281e+06	1.07383e+07	NA	NA	NA	7.87193e+06	7.66757e+06
968	764.83	894.662	364.637				ION=[M+H+H]2+			7638285	5.07917e+06	3.91016e+06	4.05766e+06	NA	NA	NA	0	0	4.85993e+06	3.51452e+06	5.95733e+06	NA	NA	NA	3.96581e+06	4.05066e+06
969	764.99	877.636	364.822				ION=[M+H+H]2+			7769353	5.16633e+06	4.1629e+06	4.39102e+06	NA	NA	NA	0	0	4.62133e+06	3.62939e+06	6.03457e+06	NA	NA	NA	3.54236e+06	3.88453e+06
970	766.2	481.398	223.216				ION=[M+H]+			8.3655e+06	1.01166e+06	NA	NA	NA	NA	1.43258e+06	0	0	NA	NA	NA	NA	NA	NA	2.63173e+06	1.97001e+06
971	766.29	1172.8	422.273				ION=[M+H+H]2+			3.79057e+06	2.52058e+06	2.11762e+06	1.96368e+06	NA	NA	NA	0	0	2.02254e+06	1.5986e+06	2.47849e+06	NA	NA	NA	1.76527e+06	1.37706e+06
972	766.92	966.684	379.168				ION=[M+H+H]2+			28343144	1.88471e+07	1.63895e+07	1.64374e+07	NA	NA	NA	0	0	1.28218e+07	1.23585e+07	1.4185e+07	NA	NA	NA	1.15636e+07	1.01577e+07
973	766.96	1128.77	412.36				ION=[M+H+H]2+			4300074	2.81261e+06	2.51436e+06	2.51933e+06	NA	NA	NA	0	0	2.52539e+06	2.19808e+06	2.78364e+06	NA	NA	NA	2.29374e+06	2.02082e+06
974	767.43	352.135	172.445				ION=[M+H]+			3.66449e+06	2.0137e+06	2.14272e+06	2.23711e+06	NA	NA	NA	0	0	1.48704e+06	1.67943e+06	1.54838e+06	NA	NA	NA	2.02283e+06	1.60042e+06
975	767.61	922.657	369.793				ION=[M+H+H]2+			26793986	1.7817e+07	1.38333e+07	1.53477e+07	NA	NA	NA	0	0	1.3577e+07	1.03289e+07	1.56061e+07	NA	NA	NA	1.04491e+07	1.05831e+07
976	767.65	535.221	219.651				ION=[M+H]+			3.03783e+06	NA	NA	NA	2.59089e+06	3.50995e+06	3.18624e+06	0	0	NA	NA	NA	3.57739e+06	2.41623e+06	3.09611e+06	1.6285e+06	1.33533e+06
977	767.72	1080.79	406.282				ION=[M+H+H]2+			44023820	6.52006e+06	7.22807e+06	1.02306e+07	4.33807e+07	6.33545e+07	5.2927e+07	0	0	NA	NA	NA	NA	NA	NA	7.85901e+06	7.94537e+06
978	767.76	905.631	371.102				ION=[M+H+H]2+			3.32406e+06	2.21037e+06	1.6888e+06	1.61762e+06	NA	NA	NA	0	0	1.22253e+06	1.10506e+06	1.47265e+06	NA	NA	NA	963063	1.18457e+06
979	768.21	861.604	360.081				ION=[M+H+H]2+			4.00945e+06	2.66613e+06	2.12209e+06	2.16391e+06	NA	NA	NA	0	0	1.66884e+06	1.27272e+06	1.93922e+06	NA	NA	NA	1.31457e+06	1.56134e+06
980	768.29	878.631	359.905				ION=[M+H+H]2+			20696146	1.37622e+07	1.07557e+07	1.13884e+07	NA	NA	NA	0	0	1.0324e+07	7.05584e+06	1.18375e+07	NA	NA	NA	8.10388e+06	8.17746e+06
981	768.65	1436.99	481.016				ION=[M+H+H]2+			5.50143e+06	3.65824e+06	3.21354e+06	3.01121e+06	NA	NA	1.3359e+06	0	0	4.03794e+06	2.75533e+06	3.9158e+06	NA	NA	NA	2.83527e+06	2.91305e+06
984	769.33	629.185	233.48				ION=[M+H]+			30295274	5.67663e+06	3.82398e+06	5.23588e+06	1.37351e+07	1.42367e+07	1.26984e+07	8231741	11922779	7.19461e+06	5.5391e+06	8.1678e+06	1.17572e+07	1.28493e+07	1.25822e+07	1.39018e+07	1.24756e+07
986	769.38	399.371	217.468				ION=[M+H]+			5124261	2.61187e+06	1.50984e+06	1.76835e+06	6.71421e+06	6.17202e+06	4.86099e+06	4.55716e+06	3.70637e+06	3.46534e+06	2.66291e+06	1.89249e+06	5.00959e+06	4.20196e+06	3.57214e+06	4.4731e+06	3.96275e+06
987	770.52	618.254	226.596				ION=[M+H]+			3.05232e+06	1.44982e+06	1.01996e+06	1.19931e+06	NA	NA	NA	0	0	2.22397e+06	1.8782e+06	2.46671e+06	NA	NA	NA	2.01347e+06	1.95749e+06
988	770.58	729.523	257.951				ION=[M+H]+			20273216	1.34809e+07	1.09796e+07	1.14045e+07	NA	NA	NA	0	0	8.30182e+06	7.21647e+06	1.03786e+07	NA	NA	NA	9.0828e+06	7.82158e+06
989	770.6	1348.94	464.593				ION=[M+H+H]2+			15878344	8.87146e+06	9.28446e+06	7.89799e+06	NA	NA	NA	0	0	1.0578e+07	8.03426e+06	1.08974e+07	NA	NA	NA	8.66798e+06	8.32997e+06
991	770.62	427.275	210.522				ION=[M+H]+			12778073	8.23303e+06	7.47166e+06	7.88514e+06	NA	NA	825992	0	0	6.30687e+06	6.07513e+06	6.33932e+06	NA	NA	NA	5.70747e+06	4.88755e+06
992	771.18	1304.92	455.342				ION=[M+H+H]2+			20766362	1.38088e+07	1.07271e+07	1.27291e+07	NA	NA	NA	0	0	1.32465e+07	1.24814e+07	1.42516e+07	NA	NA	203363	1.12477e+07	1.08791e+07
993	771.8	1260.89	444.544				ION=[M+H+H]2+			26597304	1.76862e+07	1.49287e+07	1.56072e+07	NA	9.01418e+06	NA	0	0	1.73554e+07	1.04468e+07	1.93516e+07	NA	NA	NA	1.57325e+07	1.32871e+07
994	771.84	1036.76	395.193				ION=[M+H+H]2+			31203544	9.30902e+06	8.18492e+06	1.21859e+07	3.87304e+07	4.49049e+07	3.82728e+07	0	0	NA	NA	NA	NA	NA	NA	5.56053e+06	5.88355e+06
996	772.79	1216.86	435.505				ION=[M+H+H]2+			33122560	2.20252e+07	1.869e+07	1.85011e+07	NA	NA	NA	0	114480	2.28828e+07	1.86129e+07	2.52207e+07	NA	NA	403864	1.7863e+07	1.67082e+07
997	773.14	575.403	236.532				ION=[M+H]+			12370534	807494	916469	NA	2.29705e+06	2.32844e+06	1.95542e+06	1.24883e+06	1.19012e+06	7.34306e+06	747946	1.33799e+06	1.45677e+07	3.20904e+06	3.2845e+06	4.36036e+06	4.72371e+06
1000	774.14	444.249	212.435				ION=[M+H]+			5.68929e+06	NA	NA	3.64109e+06	4.89404e+06	7.35039e+06	6.08683e+06	2.76174e+06	2.29914e+06	1.78716e+06	1.41229e+06	2.15255e+06	4.05697e+06	4.29956e+06	5.50613e+06	2.79397e+06	4.35572e+06
1001	774.28	487.351	221.405				ION=[M+H]+			12897651	1.29123e+06	1.41981e+06	1.74555e+06	3.01276e+06	3.67485e+06	3.38989e+06	1.84626e+06	2.02814e+06	5.18632e+06	2.74547e+06	1.75726e+06	1.13907e+07	3.97606e+06	4.89505e+06	5.53465e+06	6.2879e+06
1002	774.3	1419.02	481.245				ION=[M+H+H]2+			26178182	9.17426e+06	8.34946e+06	5.15513e+06	3.15755e+07	3.76729e+07	3.18128e+07	0	0	NA	NA	NA	NA	NA	NA	4.71735e+06	5.3312e+06
1003	774.3	1128.81	415.759				ION=[M+H+H]2+			45332664	3.01445e+07	2.52244e+07	2.42932e+07	114207	NA	NA	0	113682	3.08786e+07	2.41323e+07	3.08618e+07	243258	NA	462804	2.14229e+07	2.21837e+07
1004	774.47	1089.74	405.116				ION=[M+H+H]2+			6.07404e+06	4.03901e+06	2.76694e+06	NA	NA	NA	NA	0	0	3.739e+06	2.62335e+06	3.92611e+06	NA	NA	NA	2.38778e+06	2.20454e+06
1005	774.88	623.388	242.617				ION=[M+H]+			4768167	899541	1.41805e+06	3.05158e+06	NA	NA	259357	0	0	3.73353e+06	2.46609e+06	2.08852e+06	523949	NA	605640	2.74248e+06	2.49973e+06
1006	775.04	295.287	189.497				ION=[M+H]+			96833712	NA	NA	NA	NA	NA	NA	371761	209493	NA	NA	182348	1.14033e+08	8.24495e+07	8.51883e+07	1.15991e+07	9.03035e+06
1007	775.15	1084.78	405.415				ION=[M+H+H]2+			47774648	3.17683e+07	2.60492e+07	2.73729e+07	NA	NA	NA	0	0	3.01269e+07	2.57397e+07	3.32387e+07	NA	NA	NA	2.32791e+07	2.20463e+07
1008	775.25	1067.75	407.732				ION=[M+H+H]2+			6.27571e+06	4.17311e+06	3.40198e+06	3.5473e+06	NA	NA	NA	0	0	3.62127e+06	3.09482e+06	3.84394e+06	NA	NA	NA	2.95928e+06	2.73162e+06
1009	775.33	418.233	204.342				ION=[M+H]+			4.49107e+06	2.23275e+06	1.6781e+06	2.87424e+06	NA	NA	NA	0	0	2.1601e+06	1.8225e+06	2.50454e+06	NA	NA	NA	2.38785e+06	2.05352e+06
1010	775.86	1318.9	456.062				ION=[M+H+H]2+			3.63136e+06	2.16735e+06	2.12335e+06	2.06931e+06	NA	NA	NA	0	0	1.95216e+06	1.42454e+06	2.10993e+06	NA	NA	NA	1.37044e+06	1.5668e+06
1011	775.99	992.736	383.794				ION=[M+H+H]2+			27317070	7.29553e+06	7.0986e+06	1.10273e+07	3.51819e+07	3.82041e+07	3.63024e+07	0	0	NA	NA	NA	NA	NA	NA	4.17378e+06	4.19531e+06
1012	776.01	1040.76	396.462				ION=[M+H+H]2+			45434088	3.02119e+07	2.45727e+07	2.57607e+07	NA	NA	NA	93965.4	0	2.92707e+07	2.2606e+07	2.66912e+07	NA	NA	NA	2.0559e+07	1.99227e+07
1014	776.09	1274.87	445.302				ION=[M+H+H]2+			4700693	3.12578e+06	2.49679e+06	2.30807e+06	NA	NA	NA	0	0	3.00478e+06	2.11694e+06	2.82062e+06	NA	NA	NA	2.07878e+06	2.37816e+06
1015	776.13	1023.73	397.743				ION=[M+H+H]2+			8502618	5.56376e+06	4.97169e+06	4.65585e+06	NA	NA	NA	0	0	5.21584e+06	4.34702e+06	5.93582e+06	NA	NA	NA	3.5843e+06	3.38812e+06
1016	776.29	1045.71	394.657				ION=[M+H+H]2+			5267151	3.17873e+06	3.07983e+06	2.80424e+06	NA	NA	NA	0	0	3.30076e+06	2.49147e+06	3.29391e+06	NA	NA	NA	2.36209e+06	2.21054e+06
1017	776.45	1161.76	424.659				ION=[M+H+H]2+			3.21955e+06	2.14088e+06	1.65863e+06	1.50768e+06	NA	NA	NA	0	0	1.35365e+06	1.20068e+06	1.60775e+06	NA	NA	NA	1.28217e+06	1.03961e+06
1018	776.82	996.73	386.448				ION=[M+H+H]2+			36488820	2.42637e+07	2.0459e+07	2.12615e+07	NA	NA	NA	0	0	2.28849e+07	1.88509e+07	2.69851e+07	NA	NA	NA	1.69392e+07	1.66614e+07
1019	777.07	979.704	387.843				ION=[M+H+H]2+			10551851	7.01658e+06	5.61817e+06	5.53599e+06	NA	NA	NA	0	0	6.67428e+06	5.1717e+06	7.2672e+06	NA	NA	NA	4.61591e+06	4.38151e+06
1020	777.16	1096.82	409.213				ION=[M+H+H]2+			132267096	3.87598e+07	3.41557e+07	7.40668e+07	1.7036e+08	1.90345e+08	1.72095e+08	5950829	5171731	NA	4.1405e+06	4.66992e+06	7.78436e+06	NA	NA	5.40118e+06	3.91282e+07
1021	777.21	1001.69	384.422				ION=[M+H+H]2+			5.11152e+06	3.27903e+06	2.98883e+06	2.43883e+06	NA	NA	NA	0	0	2.87147e+06	2.49526e+06	3.23839e+06	NA	NA	NA	2.03849e+06	1.78156e+06
1024	777.81	952.705	376.628				ION=[M+H+H]2+			24526642	1.63093e+07	1.23302e+07	1.37444e+07	NA	NA	NA	0	0	1.54088e+07	1.31266e+07	1.86696e+07	NA	NA	NA	1.09278e+07	1.0002e+07
1026	777.85	957.66	374.707				ION=[M+H+H]2+			4.10366e+06	2.71867e+06	1.98316e+06	2.08421e+06	NA	NA	NA	0	0	2.28021e+06	1.86602e+06	3.31635e+06	NA	NA	NA	1.64806e+06	1.45345e+06
1027	778.05	1144.81	428.796				ION=[M+H+H]2+			3665475	NA	NA	NA	NA	NA	NA	0	0	NA	NA	NA	4.31651e+06	4.00408e+06	3.61068e+06	3.69279e+06	3.79885e+06
1028	778.05	935.678	377.317				ION=[M+H+H]2+			12380669	8.19093e+06	7.23928e+06	7.36406e+06	NA	NA	NA	0	0	8.04227e+06	6.92409e+06	9.46393e+06	NA	NA	NA	4.82823e+06	5.30614e+06
1029	778.16	1073.71	403.962				ION=[M+H+H]2+			5.21181e+06	3.46566e+06	2.74516e+06	2.64048e+06	NA	NA	NA	0	0	1.93633e+06	1.4975e+06	2.09874e+06	NA	NA	NA	1.56712e+06	1.54263e+06
1031	778.29	354.324	215.339				ION=[M+H]+			1.48911e+06	584655	870718	952003	1.73148e+06	1.78743e+06	1.95472e+06	1.23382e+06	1.17244e+06	1.2102e+06	996818	1.15526e+06	1.54498e+06	1.67158e+06	1.62555e+06	1.342e+06	1.48913e+06
1034	778.75	387.386	219.113				ION=[M+H]+			9947263	4.71672e+06	4.52529e+06	4.22367e+06	1.28491e+07	1.22376e+07	1.05846e+07	8626707	9947263	6.08e+06	5.08348e+06	6.04708e+06	9.39017e+06	9.84902e+06	8.73648e+06	9.31128e+06	9.93346e+06
1035	778.76	1556.09	594.663				ION=[M+H+H2]3+			4.91975e+06	3.17438e+06	2.8767e+06	3.01951e+06	NA	NA	NA	0	0	3.58254e+06	2.72313e+06	2.84131e+06	NA	NA	NA	1.78394e+06	2.07099e+06
1036	778.99	1495.04	491.77				ION=[M+H+H]2+			7.11007e+06	4.59807e+06	4.15744e+06	4.224e+06	NA	NA	NA	0	0	3.6242e+06	3.20953e+06	5.03179e+06	NA	NA	NA	3.21221e+06	2.6508e+06
1037	779.01	1029.68	390.05				ION=[M+H+H]2+			5296691	2.90195e+06	3.09711e+06	2.77019e+06	NA	NA	NA	0	0	1.99877e+06	1.73239e+06	2.31352e+06	NA	NA	NA	1.81259e+06	1.4722e+06
1039	780.19	297.124	193.508				ION=[M+H]+			8605710	NA	NA	761989	2.21786e+06	2.63776e+06	3.5455e+06	1.13086e+06	1.17866e+06	805537	NA	1.041e+06	5.28381e+06	1.0035e+07	9.98021e+06	3.11612e+06	3.57592e+06
1041	780.24	338.15	192.859				ION=[M+H]+			5693373	NA	NA	306851	1.93748e+06	1.5807e+06	2.05994e+06	1.20766e+06	1.07231e+06	615179	NA	NA	3.32643e+06	6.63896e+06	5.96478e+06	2.75135e+06	2.50055e+06
1042	780.27	535.46	244.003				ION=[M+H]+			13552075	NA	NA	NA	7.8816e+06	8.93439e+06	9.86065e+06	0	0	NA	NA	NA	7.29339e+06	7.82528e+06	7.45467e+06	1.95222e+07	2.52752e+06
1043	780.44	1451.01	484.021				ION=[M+H+H]2+			12765179	8.35918e+06	7.46412e+06	6.13249e+06	NA	NA	NA	0	0	9.01521e+06	6.37735e+06	8.61837e+06	NA	NA	NA	5.51555e+06	3.83656e+06
1044	780.45	919.647	371.579				ION=[M+H+H]2+			5851591	3.18807e+06	3.42157e+06	2.52041e+06	NA	NA	NA	0	0	2.3289e+06	2.483e+06	3.16613e+06	NA	NA	NA	1.6811e+06	1.55218e+06
1046	781.14	892.648	361.204				ION=[M+H+H]2+			38916160	2.56975e+07	2.27552e+07	2.32905e+07	NA	NA	NA	0	0	1.80559e+07	1.41811e+07	2.0989e+07	NA	NA	NA	1.62423e+07	8.78437e+06
1048	781.27	346.308	206.776				ION=[M+H]+			7.7283e+06	2.03118e+06	2.03788e+06	2.35773e+06	3.8868e+06	4.10466e+06	5.02419e+06	3.10356e+06	2828442	3.0023e+06	4.94531e+06	4.88881e+06	8.01175e+06	6.54612e+06	9.62087e+06	6.70716e+06	6.88722e+06
1049	781.51	1406.98	474.788				ION=[M+H+H]2+			22663646	1.43642e+07	1.3252e+07	1.2323e+07	NA	NA	NA	0	0	1.50572e+07	1.16711e+07	1.4423e+07	NA	NA	NA	9.77296e+06	6.8437e+06
1052	782.04	848.622	355.185				ION=[M+H+H]2+			23083766	1.53498e+07	1.27153e+07	1.30265e+07	NA	NA	NA	0	313122	1.17719e+07	9.79658e+06	1.57333e+07	NA	NA	NA	1.04926e+07	1.13486e+07
1053	782.22	1362.96	467.439				ION=[M+H+H]2+			32027570	2.12971e+07	1.85322e+07	1.8336e+07	NA	NA	NA	0	0	2.25389e+07	1.69051e+07	2.22277e+07	NA	NA	NA	1.55035e+07	1.44491e+07
1055	782.77	424.189	210.174				ION=[M+H]+			2.90096e+06	1.57946e+06	1.50974e+06	1.18415e+06	2.61907e+06	2.23861e+06	2.03817e+06	2.00463e+06	1.88743e+06	2.01568e+06	1.3713e+06	1.52179e+06	2.00635e+06	1.50805e+06	2.10853e+06	4.11346e+06	1.58771e+06
1056	782.89	864.652	359.16				ION=[M+H+H]2+			10640995	6.01144e+06	5.15877e+06	5.87663e+06	1.04954e+06	1.03381e+06	859809	602378	627097	5.98033e+06	3.25363e+06	8.59947e+06	NA	NA	1.44753e+06	4.74557e+06	4.96891e+06
1057	783	1323.89	460.632				ION=[M+H+H]2+			5815955	3.86739e+06	2.89573e+06	2.67092e+06	NA	NA	NA	0	0	3.52219e+06	2.36305e+06	3.22663e+06	NA	NA	NA	2.26503e+06	2.38978e+06
1061	783.58	934.773	414.858				ION=[M+H+H]2+			1.70561e+06	678374	729635	NA	2.12827e+06	2.15111e+06	2.2653e+06	0	1.23754e+06	1.07438e+06	NA	1.22944e+06	NA	1.70759e+06	1.9241e+06	1.57026e+06	1.86126e+06
1063	783.75	1274.9	450.051				ION=[M+H+H]2+			57080484	3.79564e+07	3.31919e+07	3.12145e+07	NA	NA	2.12976e+06	0	467102	3.79654e+07	2.98762e+07	4.0949e+07	NA	NA	NA	2.7028e+07	2.62599e+07
1064	783.79	1314.94	461.252				ION=[M+H+H]2+			39874300	1.41068e+07	1.1482e+07	1.73198e+07	4.36859e+07	5.7383e+07	5.19932e+07	0	0	NA	NA	NA	NA	NA	NA	6.8967e+06	6.8464e+06
1066	784	1002.68	390.834				ION=[M+H+H]2+			5.50172e+06	2.31878e+06	2.17997e+06	2.2126e+06	4.14423e+06	5.58596e+06	5.06798e+06	4218812	3.86942e+06	2.43943e+06	2.77036e+06	3.32909e+06	3.98964e+06	4.16437e+06	6.21478e+06	4.71961e+06	5.32138e+06
1068	784.48	1342.97	469.594				ION=[M+H+H]2+			30554616	NA	NA	NA	2.0143e+07	2.43229e+07	3.2687e+07	7.67628e+06	0	NA	NA	NA	NA	NA	NA	1.80718e+06	3.04565e+06
1073	785.33	914.631	371.174				ION=[M+H+H]2+			4404978	1.44598e+06	1.42433e+06	1.58549e+06	3.99427e+06	4.04134e+06	3.9119e+06	3.68492e+06	3.7053e+06	2.38064e+06	1.86508e+06	2.59123e+06	3.12507e+06	3.67818e+06	4.68173e+06	3.64294e+06	4.14388e+06
1075	785.73	1186.85	428.642				ION=[M+H+H]2+			75223328	5.00207e+07	4.33258e+07	4.15902e+07	NA	NA	NA	491570	369911	5.02879e+07	3.82555e+07	5.52321e+07	NA	NA	1.59577e+06	3.39265e+07	3.4009e+07
1076	785.77	1169.82	435.439				ION=[M+H+H]2+			5459336	3.63025e+06	3.09498e+06	3.44894e+06	NA	NA	NA	0	0	3.44629e+06	1.9754e+06	3.49306e+06	NA	NA	NA	2.02526e+06	2.4813e+06
1077	785.8	1376.94	467.654				ION=[M+H+H]2+			5.00589e+06	3.32873e+06	2.65813e+06	2.9958e+06	NA	NA	NA	0	0	3.38468e+06	2.84727e+06	2.46816e+06	NA	NA	NA	2.01967e+06	2.452e+06
1078	785.96	1191.81	429.695				ION=[M+H+H]2+			9449047	6.28326e+06	5.24948e+06	5.12303e+06	NA	NA	NA	0	0	5.97493e+06	4.40016e+06	6.6118e+06	NA	NA	NA	3.61149e+06	3.64277e+06
1079	786.35	1125.8	425.9				ION=[M+H+H]2+			6.23165e+06	4.00065e+06	NA	3.98819e+06	NA	NA	NA	0	0	4.19667e+06	3.13097e+06	4.06721e+06	NA	NA	NA	2.86286e+06	3.25e+06
1080	786.5	1270.91	450.969				ION=[M+H+H]2+			51255340	1.74762e+07	1.51811e+07	2.24965e+07	6.14047e+07	7.37614e+07	6.45256e+07	0	0	NA	NA	NA	NA	NA	NA	9.30679e+06	9.90206e+06
1081	786.58	1147.78	419.904				ION=[M+H+H]2+			9740634	6.47715e+06	5.04284e+06	5.75699e+06	NA	NA	NA	0	0	6.19453e+06	4.62437e+06	7.47483e+06	NA	NA	NA	4.12096e+06	4.18727e+06
1082	786.61	1263.83	448.155				ION=[M+H+H]2+			4.15444e+06	2.76255e+06	2.30477e+06	2.33972e+06	NA	NA	NA	0	0	2.09311e+06	1.4224e+06	1.9042e+06	NA	NA	NA	1.24635e+06	1.39249e+06
1085	787.06	1219.8	437.677				ION=[M+H+H]2+			5033080	1.27339e+06	2.93287e+06	3.22112e+06	NA	NA	NA	0	0	2.53076e+06	2.09144e+06	3.31794e+06	NA	NA	NA	1.55709e+06	2.0676e+06
1087	787.34	1702.19	626.493				ION=[M+H+H2]3+			6.74384e+06	4.4844e+06	3.8363e+06	3.59324e+06	NA	NA	NA	0	0	4.36378e+06	3.43041e+06	3.85367e+06	NA	NA	NA	2.15959e+06	3.16818e+06
1088	787.47	1670.19	615.654				ION=[M+H+H2]3+			19391804	4.75628e+06	NA	9.84301e+06	2.46411e+07	2.79067e+07	2.52632e+07	0	0	NA	NA	NA	NA	NA	NA	3.14596e+06	4.33289e+06
1089	787.57	1098.8	409.551				ION=[M+H+H]2+			71628408	4.76302e+07	4.05668e+07	4.23204e+07	NA	NA	NA	0	0	4.49877e+07	3.68212e+07	5.01623e+07	NA	NA	NA	3.22604e+07	3.0853e+07
1090	787.58	1742.24	632.444				ION=[M+H+H2]3+			19889016	NA	NA	NA	3.35472e+06	1.99463e+07	2.6431e+07	0	0	NA	NA	NA	333971	NA	NA	1.32313e+06	2.74674e+06
1091	787.71	1103.75	408.963				ION=[M+H+H]2+			8911997	5.67191e+06	NA	5.70358e+06	NA	NA	NA	0	0	6.05152e+06	4.11366e+06	6.38958e+06	NA	NA	NA	3.56849e+06	3.83298e+06
1092	787.92	1081.77	410.908				ION=[M+H+H]2+			8659875	5.75849e+06	4.82101e+06	4.6506e+06	NA	NA	NA	0	0	4.94304e+06	4.33352e+06	5.60805e+06	NA	NA	NA	3.8422e+06	3.54634e+06
1093	788.01	1242.91	443.552				ION=[M+H+H]2+			47569196	2.08545e+07	1.70863e+07	2.76261e+07	5.85417e+07	6.84567e+07	6.31117e+07	0	294305	NA	NA	NA	NA	NA	NA	1.15278e+07	1.20157e+07
1094	788.17	1175.78	427.112				ION=[M+H+H]2+			7.1849e+06	4.77769e+06	3.93407e+06	4.25084e+06	NA	NA	NA	0	0	3.02706e+06	2.56193e+06	3.24113e+06	NA	NA	NA	1.86819e+06	2.35374e+06
1095	788.29	1658.16	616.667				ION=[M+H+H2]3+			8594299	5.71488e+06	4.97535e+06	5.14546e+06	NA	NA	NA	0	0	5.55164e+06	4.03609e+06	5.05889e+06	NA	279016	NA	3.23816e+06	3.45953e+06
1097	788.57	1054.77	398.837				ION=[M+H+H]2+			63276948	3.89341e+07	3.69996e+07	3.71364e+07	NA	NA	NA	663988	0	3.79495e+07	3.19723e+07	4.33791e+07	NA	NA	NA	2.64131e+07	2.73368e+07
1098	788.63	1059.73	398.09				ION=[M+H+H]2+			8157561	5.42447e+06	4.39318e+06	4.91708e+06	NA	NA	NA	0	0	5.05884e+06	4.36628e+06	6.14212e+06	NA	NA	NA	3.04527e+06	3.57197e+06
1099	788.83	1226.88	441.658				ION=[M+H+H]2+			61022956	2.17735e+07	1.76545e+07	2.78709e+07	7.21185e+07	8.78179e+07	7.64371e+07	0	0	NA	NA	NA	NA	NA	NA	1.18009e+07	1.38173e+07
1100	789.04	1597.1	509.182				ION=[M+H+H]2+			6.81189e+06	4.07018e+06	3.98308e+06	3.45846e+06	NA	NA	NA	0	0	3.43153e+06	2.8152e+06	3.56382e+06	NA	NA	NA	1.98512e+06	4.04737e+06
1104	789.26	239.225	171.645				ION=[M+H]+			2392196	1.34619e+06	1.14019e+06	1.25389e+06	2.86418e+06	2.84951e+06	2.83141e+06	1.49339e+06	935472	1.8896e+06	1.59794e+06	1.48787e+06	1.67081e+06	1.86239e+06	1.9815e+06	2.72163e+06	2.84514e+06
1107	789.52	650.559	270.086				ION=[M+H]+			29218630	1.28207e+07	1.68584e+07	1.11387e+07	3.04695e+07	4.20484e+07	2.1692e+07	17260206	9998143	1.49789e+07	1.69857e+07	1.70007e+07	2.32138e+07	2.0854e+07	2.20631e+07	2.14288e+07	2.01371e+07
1109	789.62	1010.75	389.366				ION=[M+H+H]2+			44967024	2.95855e+07	2.62933e+07	2.76471e+07	NA	351784	173923	0	0	2.85906e+07	2.43466e+07	3.12746e+07	NA	NA	NA	1.88054e+07	2.00103e+07
1111	789.78	1087.72	407.023				ION=[M+H+H]2+			9076063	5.88323e+06	5.307e+06	5.08861e+06	NA	NA	NA	0	0	4.13921e+06	2.97604e+06	3.66826e+06	NA	NA	NA	2.85555e+06	2.7898e+06
1112	790.07	1570.11	594.765				ION=[M+H+H2]3+			10078761	6.36994e+06	5.8933e+06	5.71073e+06	NA	NA	NA	0	0	6.64417e+06	4.95174e+06	5.73906e+06	NA	NA	NA	3.89166e+06	3.8881e+06
1113	790.12	1553.08	504.264				ION=[M+H+H]2+			11808425	7.85216e+06	6.23367e+06	6.89137e+06	NA	NA	NA	0	0	8.02988e+06	6.68982e+06	4.01316e+06	NA	NA	NA	3.72385e+06	5.60409e+06
1114	790.48	429.324	215.374				ION=[M+H]+			17444564	NA	NA	NA	NA	NA	NA	0	0	NA	NA	NA	2.0543e+07	1.44277e+07	1.76469e+07	2.35535e+06	2.35297e+06
1116	790.75	516.122	217.698				ION=[M+H]+			6.37133e+06	281994	NA	NA	928521	1.50198e+06	1.22198e+06	447505	419845	NA	476540	1.6445e+06	7.50297e+06	4.67166e+06	6.61285e+06	1.42799e+06	1.59877e+06
1119	791.04	1043.7	396.175				ION=[M+H+H]2+			9476000	5.53057e+06	5.54085e+06	5.4292e+06	NA	NA	NA	0	0	4.3877e+06	3.30497e+06	3.80391e+06	NA	NA	NA	3.17621e+06	2.84286e+06
1120	791.09	1509.05	497.51				ION=[M+H+H]2+			21312434	1.34043e+07	1.24619e+07	5.38421e+06	NA	NA	NA	0	0	1.43526e+07	1.04124e+07	1.47851e+07	NA	NA	NA	8.32989e+06	1.04506e+07
1121	791.11	1526.08	582.739				ION=[M+H+H2]3+			5900790	3.43539e+06	3.45034e+06	3.48362e+06	NA	NA	NA	0	0	4.13321e+06	3.53142e+06	2.63532e+06	NA	NA	NA	2.21159e+06	2.66716e+06
1123	791.65	226.12	208.405				ION=[M+H]+			10955614	5.58258e+06	4.56972e+06	5.29002e+06	1.38255e+07	1.35924e+07	1.2548e+07	9821549	9702967	8.61679e+06	6.4175e+06	5.75413e+06	8.58998e+06	8.07475e+06	9.69588e+06	1.3263e+07	1.0947e+07
1125	791.77	397.355	215.92				ION=[M+H]+			26648460	NA	1.11827e+06	NA	685526	NA	NA	5.26956e+06	0	NA	2.07589e+07	1.53812e+07	NA	NA	NA	2.02647e+06	2.63358e+06
1126	791.79	1465.03	489.872				ION=[M+H+H]2+			34626068	2.17946e+07	2.02467e+07	1.9815e+07	NA	NA	NA	0	0	2.23127e+07	1.80077e+07	2.37161e+07	NA	NA	824884	1.34892e+07	1.67189e+07
1127	791.8	348.272	197.553				ION=[M+H]+			8.00044e+06	2.5343e+06	NA	2.93616e+06	NA	NA	NA	0	0	NA	3.11286e+06	NA	NA	1.67227e+06	1.62439e+06	1.064e+07	3.18774e+06
1128	791.84	1469.99	489.455				ION=[M+H+H]2+			4453204	2.96121e+06	2.25196e+06	2.32497e+06	NA	NA	NA	0	0	2.99557e+06	2.21538e+06	3.09625e+06	NA	NA	NA	854086	1.81355e+06
1129	791.85	977.689	386.374				ION=[M+H+H]2+			5682302	3.77852e+06	3.09685e+06	3.24194e+06	NA	NA	NA	0	0	2.31821e+06	2.16627e+06	2.70644e+06	NA	NA	NA	2.31656e+06	1.42989e+06
1130	792.02	1598.11	604.781				ION=[M+H+H2]3+			3160787	1.85433e+06	1.7397e+06	1.51534e+06	NA	NA	NA	0	0	1.46471e+06	1.72974e+06	2.55438e+06	NA	NA	NA	1.29058e+06	1.6303e+06
1131	792.03	999.67	384.753				ION=[M+H+H]2+			8926281	5.58606e+06	5.21942e+06	5.58481e+06	NA	NA	NA	0	0	4.15433e+06	3.44787e+06	3.83903e+06	NA	NA	NA	3.03899e+06	3.32563e+06
1132	792.16	1182.86	429.887				ION=[M+H+H]2+			65940888	2.3898e+07	2.01489e+07	3.28112e+07	8.38147e+07	9.48953e+07	8.71595e+07	7427299	0	5.33082e+06	NA	NA	3.67602e+06	972557	7.97078e+06	1.61279e+07	1.88858e+07
1135	792.41	885.602	363.658				ION=[M+H+H]2+			3.10146e+06	1.43557e+06	1.10281e+06	1.31571e+06	4.06378e+06	3.03368e+06	2.59504e+06	1883637	1559112	1.6053e+06	1.29806e+06	1.47507e+06	1.76683e+06	1.5449e+06	1.87453e+06	2.20372e+06	2.26381e+06
1138	792.59	966.719	379.711				ION=[M+H+H]2+			31255448	2.07837e+07	1.70199e+07	1.85399e+07	NA	NA	NA	0	0	1.9368e+07	1.68265e+07	2.09788e+07	NA	NA	NA	1.45502e+07	1.27706e+07
1139	792.67	933.662	375.072				ION=[M+H+H]2+			8135727	5.17942e+06	4.75716e+06	4.75574e+06	NA	NA	NA	0	0	3.51098e+06	3.32045e+06	4.62518e+06	NA	NA	NA	3.39761e+06	2.87547e+06
1140	792.68	955.644	374.646				ION=[M+H+H]2+			8617140	5.73007e+06	4.71436e+06	4.99397e+06	NA	NA	NA	0	0	4.60089e+06	3.58441e+06	4.19622e+06	NA	NA	NA	2.91149e+06	3.03391e+06
1141	792.68	949.694	380.543				ION=[M+H+H]2+			17528506	1.0873e+07	1.01968e+07	1.12181e+07	NA	NA	NA	0	0	1.07944e+07	9.27817e+06	1.19339e+07	NA	NA	NA	7.00475e+06	7.70217e+06
1142	792.7	971.675	378.299				ION=[M+H+H]2+			6675955	4.05005e+06	3.7153e+06	4.27254e+06	NA	NA	NA	0	0	3.83997e+06	3.85394e+06	4.81362e+06	NA	NA	NA	2.03043e+06	2.53551e+06
1144	792.75	1020.77	391.59				ION=[M+H+H]2+			113923168	NA	NA	NA	8.19046e+07	9.22733e+07	1.24923e+08	35380236	0	NA	NA	NA	927571	NA	2.01852e+06	1.24716e+07	1.39248e+07
1145	792.75	1421	480.632				ION=[M+H+H]2+			47935700	3.11785e+07	2.80292e+07	2.62535e+07	NA	NA	NA	0	0	3.30195e+07	2.62799e+07	3.40412e+07	NA	1.1562e+06	NA	1.85632e+07	2.22215e+07
1146	792.8	950.689	374.745				ION=[M+H+H]2+			75131432	4.99596e+07	4.32855e+07	4.50224e+07	NA	NA	NA	0	0	3.47678e+07	3.11676e+07	4.03143e+07	NA	NA	NA	2.8988e+07	2.76744e+07
1147	792.88	1425.96	482.025				ION=[M+H+H]2+			6.52316e+06	4.33765e+06	1.5371e+06	4.04264e+06	NA	NA	NA	0	0	4.60207e+06	3.54772e+06	4.84053e+06	NA	NA	NA	2.2596e+06	2.84912e+06
1152	793.55	676.576	272.4				ION=[M+H]+			8591476	3.90265e+06	3.42651e+06	3.79521e+06	3.13147e+06	9.29588e+06	7.23942e+06	5.80144e+06	5927004	6.77476e+06	5.39183e+06	4.21738e+06	2.89729e+06	6.40443e+06	8.4916e+06	5.13398e+06	8.22586e+06
1153	793.64	1376.97	472.097				ION=[M+H+H]2+			62062612	4.12693e+07	3.53003e+07	3.67101e+07	NA	NA	2.72669e+07	2.27639e+06	0	4.23028e+07	3.399e+07	4.45482e+07	NA	NA	NA	2.497e+07	2.95341e+07
1154	793.7	1381.93	472.461				ION=[M+H+H]2+			9467014	6.29521e+06	5.13234e+06	5.01804e+06	NA	NA	NA	0	0	6.08985e+06	4.65044e+06	6.38317e+06	NA	NA	NA	3.25749e+06	3.82211e+06
1155	793.85	906.664	366.005				ION=[M+H+H]2+			76876608	5.112e+07	4.1204e+07	4.6589e+07	NA	NA	NA	984044	1.46415e+06	4.01287e+07	3.62235e+07	4.99364e+07	NA	1.91453e+06	NA	3.12533e+07	3.34587e+07
1156	793.91	889.638	365.776				ION=[M+H+H]2+			15989794	1.06326e+07	8.96028e+06	1.01628e+07	NA	NA	NA	0	0	7.28295e+06	5.89685e+06	9.20682e+06	NA	NA	NA	6.01939e+06	6.66455e+06
1164	794.49	373.092	226.163				ION=[M+H]+			8755971	1.45617e+06	1.2749e+06	1.41097e+06	3.79582e+06	4.30954e+06	3.96449e+06	2.76819e+06	2.96657e+06	1.60244e+06	1.74762e+06	1.65125e+06	3.29422e+06	3.28518e+06	3.30211e+06	2.32828e+06	3.71061e+06
1165	794.55	395.34	210.146				ION=[M+H]+			36518448	NA	NA	NA	2.49803e+06	1.80672e+06	1.93772e+06	0	0	NA	3.69392e+06	1.26143e+06	4.25143e+07	4.25836e+07	4.72336e+07	6.08327e+06	6.02253e+06
1167	794.57	311.139	198.399				ION=[M+H]+			1775580	655131	697303	945496	1.6645e+06	2.22677e+06	2.33049e+06	1.49271e+06	1.7419e+06	921395	1.32661e+06	1.0032e+06	1.85085e+06	1.96553e+06	1.96168e+06	2.26459e+06	2.12111e+06
1168	794.58	1332.95	462.602				ION=[M+H+H]2+			72565344	4.61598e+07	4.24308e+07	4.07262e+07	NA	NA	NA	0	0	4.97062e+07	3.98211e+07	5.29587e+07	NA	NA	NA	3.04035e+07	3.38944e+07
1171	794.83	1337.9	464.32				ION=[M+H+H]2+			11259351	7.13829e+06	6.58362e+06	5.93303e+06	NA	NA	NA	0	0	7.02276e+06	6.00292e+06	7.62628e+06	NA	NA	NA	3.92813e+06	4.65764e+06
1175	795.15	905.667	370.822				ION=[M+H+H]2+			70792568	4.57542e+07	3.87601e+07	4.53065e+07	NA	NA	NA	2.32175e+06	2290416	4.06088e+07	3.63756e+07	5.19208e+07	3.1354e+06	3.88089e+06	5.15868e+06	3.18605e+07	3.5411e+07
1176	795.18	910.623	368.889				ION=[M+H+H]2+			13563378	8.49493e+06	7.7767e+06	8.68042e+06	NA	NA	NA	256846	0	7.4037e+06	7.1966e+06	9.77812e+06	NA	453620	559966	5.35029e+06	6.18622e+06
1178	795.29	184.074	209.781				ION=[M+H]+			1.45499e+06	676481	498622	768208	1.19438e+06	1.64755e+06	1.66533e+06	975181	872712	810649	895140	922280	1.05537e+06	1.49796e+06	1.56285e+06	1.33538e+06	1.75375e+06
1179	795.31	888.641	371.98				ION=[M+H+H]2+			22233244	1.06298e+07	1.07815e+07	1.4229e+07	NA	NA	NA	0	0	7.44586e+06	5.7285e+06	9.49251e+06	NA	NA	512840	7.57131e+06	7.91886e+06
1180	795.5	927.649	368.243				ION=[M+H+H]2+			18097516	1.1958e+07	1.00846e+07	1.1117e+07	772894	NA	1.60403e+06	0	545718	1.04807e+07	1.05655e+07	1.46254e+07	NA	846769	1.4203e+06	8.22462e+06	9.5891e+06
1181	795.5	1138.83	419.831				ION=[M+H+H]2+			62999420	2.20393e+07	1.94976e+07	3.14861e+07	8.25204e+07	8.73208e+07	8.37216e+07	0	0	NA	NA	NA	NA	NA	NA	1.1768e+07	7.09418e+06
1182	795.67	1293.88	454.483				ION=[M+H+H]2+			13156316	8.74845e+06	7.46324e+06	7.23198e+06	NA	NA	NA	0	0	8.13353e+06	6.70285e+06	9.15136e+06	NA	NA	NA	4.8342e+06	5.5047e+06
1183	795.72	1198.89	432.714				ION=[M+H+H]2+			61493908	2.3973e+07	2.31887e+07	3.55962e+07	7.07068e+07	8.75432e+07	8.17209e+07	0	0	NA	NA	NA	NA	NA	NA	1.30983e+07	2.1189e+07
1184	795.81	1288.92	453.041				ION=[M+H+H]2+			80747096	5.36938e+07	4.59934e+07	4.7916e+07	NA	NA	NA	0	0	5.2833e+07	4.28313e+07	5.9756e+07	NA	NA	2.75064e+06	3.39066e+07	3.8296e+07
1186	796.19	1247.88	450.252				ION=[M+H+H]2+			41708896	2.77348e+07	1.21338e+07	2.53655e+07	NA	NA	NA	0	0	5.52285e+06	1.38211e+07	1.0652e+07	NA	1.01338e+06	946074	8.00126e+06	1.00413e+07
1191	796.72	1244.89	444.079				ION=[M+H+H]2+			84097696	5.53348e+07	4.9174e+07	5.02361e+07	NA	NA	NA	212807	0	5.3415e+07	4.36501e+07	6.21941e+07	NA	NA	NA	3.85845e+07	3.84194e+07
1192	796.75	1805.26	649.568				ION=[M+H+H2]3+			5407529	3.5958e+06	2.6395e+06	2.78228e+06	NA	NA	NA	0	0	3.15057e+06	2.19251e+06	2.94504e+06	NA	NA	NA	770350	1.9672e+06
1195	797.81	1200.87	433.174				ION=[M+H+H]2+			89101256	5.61797e+07	5.20997e+07	5.2399e+07	NA	NA	NA	0	0	5.29939e+07	4.45828e+07	6.17386e+07	NA	NA	3.73779e+06	3.76386e+07	4.12243e+07
1198	797.97	1205.82	433.153				ION=[M+H+H]2+			12602045	8.37988e+06	7.31349e+06	7.38025e+06	NA	NA	NA	0	0	7.57904e+06	6.35977e+06	9.69549e+06	NA	NA	NA	4.88614e+06	5.56719e+06
1199	798.05	1094.8	408.23				ION=[M+H+H]2+			58069476	1.91274e+07	1.68055e+07	2.88852e+07	7.27005e+07	8.35676e+07	7.47795e+07	2.06506e+06	0	NA	NA	NA	NA	1.88841e+06	NA	9.12475e+06	7.54379e+06
1200	798.13	1760.23	639.589				ION=[M+H+H2]3+			7534174	4.79623e+06	4.40542e+06	4.21898e+06	NA	NA	NA	0	0	4.32088e+06	3.77184e+06	4.32674e+06	NA	NA	NA	2.64572e+06	3.82457e+06
1202	798.22	282.167	222.086				ION=[M+H]+			4577664	1.95581e+06	2.20959e+06	2.71908e+06	5.02134e+06	6.22681e+06	5.31424e+06	4014147	3.61089e+06	2.45954e+06	2.64832e+06	3.07559e+06	5.00021e+06	5.15182e+06	6.00208e+06	5.11411e+06	5.86165e+06
1203	798.37	1119.75	422.271				ION=[M+H+H]2+			16192283	4.43254e+06	9.46803e+06	5.63694e+06	NA	NA	NA	0	0	5.63604e+06	1.55089e+06	3.6855e+06	NA	NA	NA	3.10437e+06	1.787e+06
1206	798.94	494.339	225.222				ION=[M+H]+			7256631	2.21071e+06	2.0969e+06	3.42239e+06	3.94681e+06	5.49193e+06	5.36201e+06	4986102	3.27602e+06	2.85035e+06	3.03437e+06	2.79792e+06	6.92051e+06	6.5625e+06	9.6961e+06	6.63426e+06	6.66593e+06
1208	799.08	591.536	247.927				ION=[M+H]+			38267372	NA	825128	NA	NA	2.5373e+06	1.92667e+06	1542540	3.11667e+06	2.95144e+06	1.45585e+06	1.69896e+06	1.89415e+06	1.66222e+06	1.90265e+06	2.89856e+06	1.97767e+06
1209	799.24	1075.72	410.473				ION=[M+H+H]2+			18916642	1.25789e+07	6.67349e+06	1.02968e+07	NA	NA	NA	0	0	4.76455e+06	NA	2.42199e+06	NA	NA	NA	3.90545e+06	5.37079e+06
1210	799.26	1156.84	421.87				ION=[M+H+H]2+			96258320	5.75109e+07	5.26936e+07	6.16043e+07	NA	NA	NA	0	0	5.22399e+07	4.31791e+07	4.98925e+07	NA	NA	NA	3.63127e+07	3.69943e+07
1214	799.82	1477.06	492.616				ION=[M+H+H]2+			40834628	1.14846e+07	1.31491e+07	2.02476e+07	5.11225e+06	3.68557e+07	5.42662e+07	0	0	NA	NA	NA	NA	NA	NA	8.40585e+06	1.17167e+07
1215	799.92	1189.79	430.641				ION=[M+H+H]2+			9663237	6.13664e+06	5.65033e+06	6.11542e+06	NA	NA	NA	0	0	4.45703e+06	3.85158e+06	3.99155e+06	NA	NA	NA	2.77658e+06	3.1434e+06
1216	800.02	1031.7	400.529				ION=[M+H+H]2+			7.60656e+06	4.70958e+06	4.44775e+06	4.65049e+06	NA	NA	NA	0	0	3.6901e+06	2.57024e+06	1.58463e+06	NA	NA	NA	5.06504e+06	2.28667e+06
1217	800.02	1112.82	411.788				ION=[M+H+H]2+			66566728	4.32975e+07	3.89232e+07	4.05195e+07	NA	NA	NA	0	0	4.40184e+07	3.69672e+07	4.90684e+07	NA	NA	NA	2.60606e+07	2.28026e+07
1218	800.06	1673.18	618.584				ION=[M+H+H2]3+			11088646	6.86821e+06	6.48381e+06	6.77247e+06	NA	NA	NA	0	0	7.79324e+06	5.44321e+06	7.21552e+06	NA	NA	NA	4.13685e+06	3.60347e+06
1221	800.29	1117.77	412.281				ION=[M+H+H]2+			9904152	6.58589e+06	5.68855e+06	5.85484e+06	NA	NA	NA	0	0	5.85599e+06	5.13398e+06	6.69933e+06	NA	NA	NA	3.85916e+06	3.33688e+06
1222	800.48	1628.15	606.637				ION=[M+H+H2]3+			13462860	8.68617e+06	7.87207e+06	6.63682e+06	NA	NA	NA	0	0	8.3743e+06	6.75062e+06	8.62294e+06	NA	NA	NA	4.61784e+06	2.67202e+06
1230	801.14	1145.76	420.513				ION=[M+H+H]2+			10328663	6.38317e+06	6.03943e+06	6.07674e+06	NA	NA	NA	0	0	5.25649e+06	4.12017e+06	4.64026e+06	NA	NA	NA	2.75179e+06	3.08347e+06
1231	801.15	542.138	220.499				ION=[M+H]+			8.11215e+06	434240	NA	NA	1.4247e+06	1.24909e+06	1.29479e+06	0	0	NA	466329	2.48753e+06	9.35785e+06	9.45946e+06	1.07427e+07	2.95519e+06	4.15785e+06
1233	801.22	1611.12	514.898				ION=[M+H+H]2+			9634310	5.69817e+06	5.63342e+06	4.66931e+06	NA	NA	NA	0	0	5.56772e+06	4.10813e+06	7.01971e+06	NA	NA	NA	3.342e+06	4.37431e+06
1234	801.27	474.15	212.567				ION=[M+H]+			10318475	452262	345037	406615	1.37079e+06	1.70862e+06	1.63146e+06	0	0	NA	623097	2.70853e+06	1.21512e+07	1.03956e+07	1.19578e+07	4.2823e+06	4.65514e+06
1235	801.28	778.388	273.208				ION=[M+H]+			6100085	NA	NA	NA	NA	NA	570286	0	0	NA	NA	1.51243e+06	6.82491e+06	7.11322e+06	7.18645e+06	1.71781e+06	2.59977e+06
1238	801.51	744.554	282.212				ION=[M+H]+			61659408	6.77564e+06	NA	4.39359e+06	NA	1.46961e+07	9.02831e+06	0	10389267	5.06115e+06	NA	8.36604e+06	1.27777e+07	NA	1.61277e+07	1.41828e+07	8.78614e+06
1239	801.53	1051.77	401.117				ION=[M+H+H]2+			18314702	1.21786e+07	NA	NA	NA	NA	NA	0	0	4.53845e+06	4.02677e+06	5.38124e+06	NA	NA	NA	6.46138e+06	7.36076e+06
1240	801.53	710.4	267.031				ION=[M+H]+			7553102	4.82736e+06	NA	4.29732e+06	966029	1.44179e+06	919069	0	0	NA	939199	2.87383e+06	8.89464e+06	3.60224e+06	9.41746e+06	3.57516e+06	3.93792e+06
1245	801.74	1567.09	509.012				ION=[M+H+H]2+			18105478	1.13236e+07	1.05867e+07	9.93627e+06	NA	NA	NA	0	0	1.09323e+07	8.35732e+06	1.25529e+07	NA	NA	NA	6.29039e+06	6.54956e+06
1246	801.8	1073.74	401.175				ION=[M+H+H]2+			9534090	5.66436e+06	5.08023e+06	6.10172e+06	NA	NA	NA	0	0	6.28565e+06	4.96169e+06	6.68544e+06	NA	NA	NA	3.74597e+06	3.74904e+06
1250	802.09	1068.79	401.452				ION=[M+H+H]2+			53341488	3.5212e+07	3.11901e+07	3.22493e+07	NA	NA	NA	266512	0	3.50075e+07	3.12803e+07	3.78801e+07	NA	NA	346947	2.20473e+07	1.34314e+07
1251	802.1	1433.04	484.731				ION=[M+H+H]2+			52652864	2.03444e+07	1.03709e+07	2.91395e+07	5.64426e+07	6.75838e+07	6.99718e+07	0	0	NA	NA	NA	NA	NA	NA	9.03882e+06	2.51791e+07
1254	802.46	1101.74	409.412				ION=[M+H+H]2+			9778611	6.44455e+06	5.7178e+06	5.3414e+06	NA	NA	NA	0	0	4.84736e+06	3.20948e+06	4.94144e+06	NA	NA	NA	2.49053e+06	3.51106e+06
1258	802.84	1154.86	422.141				ION=[M+H+H]2+			217315600	5.81923e+07	7.18441e+07	1.2479e+08	2.69348e+08	3.0592e+08	2.88796e+08	12076567	10247395	8.02827e+06	NA	NA	2.78731e+06	6.84226e+06	9.94837e+06	5.21039e+07	3.22587e+07
1261	803	1057.71	398.944				ION=[M+H+H]2+			9228868	4.9343e+06	5.39635e+06	5.59701e+06	NA	NA	NA	0	0	4.27341e+06	4.03966e+06	5.22813e+06	NA	NA	NA	3.44615e+06	3.32949e+06
1263	803.15	512.412	229.026				ION=[M+H]+			109457152	1.84861e+07	NA	7.71789e+06	3.33843e+07	NA	NA	0	86418192	2.17015e+07	8.37848e+06	1.82998e+06	3.72094e+06	3.33147e+07	2.86725e+07	3.06311e+07	3.06319e+07
1268	803.94	1568.09	593.957				ION=[M+H+H2]3+			7.00538e+06	4.65831e+06	3.94227e+06	2.64704e+06	NA	NA	NA	0	0	4.87209e+06	3.53624e+06	3.59996e+06	NA	NA	NA	1.95644e+06	2.69713e+06
1269	803.95	1220.83	438.161				ION=[M+H+H]2+			6.17882e+06	NA	1.2822e+06	1.06943e+06	NA	NA	NA	0	0	5.13229e+06	2.20723e+06	4.2968e+06	NA	NA	NA	1.53728e+06	2.36032e+06
1271	803.96	1479.04	493.048				ION=[M+H+H]2+			46242896	2.67101e+07	2.70394e+07	2.66539e+07	NA	NA	NA	0	0	2.76937e+07	2.02115e+07	2.88234e+07	NA	NA	NA	1.6646e+07	1.97813e+07
1272	804.06	702.337	251.726				ION=[M+H]+			2.414e+06	1.385e+06	1.28723e+06	1.54494e+06	NA	NA	NA	0	0	1.21793e+06	817209	771394	NA	NA	NA	863764	974045
1273	804.1	1417	483.835				ION=[M+H+H]2+			37150952	1.18173e+07	6.62474e+06	3.90842e+06	4.42922e+07	5.34638e+07	4.42677e+07	0	0	NA	NA	NA	NA	NA	NA	2.73865e+06	9.2485e+06
1276	804.53	991.707	390.141				ION=[M+H+H]2+			4.2454e+06	2.71029e+06	2.48239e+06	2.68763e+06	NA	NA	NA	0	0	2.10049e+06	NA	2.44232e+06	NA	NA	NA	1.14075e+06	1.44886e+06
1279	804.64	1013.69	387.755				ION=[M+H+H]2+			8133763	5.27472e+06	4.75601e+06	4.83246e+06	NA	NA	NA	0	0	3.81484e+06	3.20379e+06	5.13928e+06	NA	NA	NA	3.12953e+06	3.30083e+06
1280	804.67	466.319	218.009				ION=[M+H]+			7508747	4.41772e+06	4.39055e+06	3.91923e+06	NA	NA	NA	0	0	3.31678e+06	1.75701e+06	2.79585e+06	NA	NA	NA	3.27086e+06	7.72748e+06
1281	804.73	1008.73	388.446				ION=[M+H+H]2+			69848352	4.64465e+07	4.02621e+07	4.2839e+07	NA	NA	NA	0	0	3.54263e+07	2.87881e+07	4.2335e+07	NA	NA	NA	3.18097e+07	3.05568e+07
1283	805.08	384.146	199.993				ION=[M+H]+			4.27493e+06	1.50126e+06	1.97748e+06	2.19295e+06	3.11486e+06	4.15055e+06	4.89549e+06	1.94129e+06	2128980	1.89702e+06	2.7454e+06	2.30779e+06	2.94715e+06	3.84428e+06	4.05826e+06	2.65976e+06	4.69822e+06
1284	805.13	494.3	222.274				ION=[M+H]+			17766352	9.63864e+06	7.8124e+06	1.13703e+07	NA	NA	1.77279e+06	0	0	8.42388e+06	5.06559e+06	5.90165e+06	NA	NA	NA	5.80482e+06	7.21062e+06
1285	805.19	1435.02	483.696				ION=[M+H+H]2+			57428420	3.45445e+07	3.35798e+07	3.27017e+07	NA	NA	NA	299082	0	3.5777e+07	2.53269e+07	3.95301e+07	NA	NA	NA	2.17174e+07	2.69987e+07
1286	805.33	1439.97	484.566				ION=[M+H+H]2+			7.87406e+06	3.23991e+06	4.60416e+06	4.76264e+06	NA	NA	NA	0	0	4.67184e+06	3.40078e+06	5.16023e+06	NA	NA	NA	2.33092e+06	3.00927e+06
1287	805.38	1024.76	392.431				ION=[M+H+H]2+			40519996	2.60083e+07	2.19382e+07	2.32857e+07	NA	NA	NA	320628	0	2.61297e+07	1.97616e+07	3.2746e+07	480924	NA	NA	1.83276e+07	1.80535e+07
1289	805.51	1029.72	392.606				ION=[M+H+H]2+			7345296	4.42065e+06	3.76655e+06	4.50023e+06	NA	NA	NA	0	0	4.87793e+06	3.95693e+06	5.93607e+06	NA	NA	NA	3.32891e+06	3.86924e+06
1290	805.51	1524.07	583.043				ION=[M+H+H2]3+			7.67638e+06	5.02448e+06	4.48857e+06	4.73992e+06	NA	NA	NA	0	0	4.14883e+06	2.13219e+06	3.84368e+06	NA	NA	NA	2.15154e+06	2.91759e+06
1291	805.55	1007.74	393.369				ION=[M+H+H]2+			24605154	1.19055e+07	1.09194e+07	1.5747e+07	NA	NA	NA	0	0	7.66242e+06	5.93609e+06	9.43357e+06	NA	NA	NA	7.87399e+06	9.12551e+06
1293	805.65	1507.04	496.011				ION=[M+H+H]2+			9691532	5.45258e+06	5.66688e+06	6.05075e+06	NA	NA	NA	0	0	4.6863e+06	3.67701e+06	5.20064e+06	NA	NA	NA	3.26673e+06	6.91993e+06
1295	805.81	969.661	376.901				ION=[M+H+H]2+			9775878	5.71233e+06	5.7162e+06	5.65688e+06	NA	NA	NA	0	0	5.47424e+06	2.05207e+06	5.97532e+06	NA	NA	NA	3.01343e+06	3.89886e+06
1297	805.97	280.044	167.843				ION=[M+H]+			4361111	NA	555452	514378	634291	651647	824928	773809	855431	572740	417306	446895	984704	1.02346e+06	1.61284e+06	987887	2.21404e+06
1301	806.24	428.081	193.984				ION=[M+H]+			8118943	2.41013e+06	1.88122e+06	2.14374e+06	4.62232e+06	5.69791e+06	5.13991e+06	2.92723e+06	3.81979e+06	2.70314e+06	2.12724e+06	2.26613e+06	4.15469e+06	3.95237e+06	4.98535e+06	4.46903e+06	7.92018e+06
1302	806.3	1395.94	476.433				ION=[M+H+H]2+			8325585	5.50338e+06	4.86818e+06	5.31819e+06	NA	NA	NA	0	0	5.23042e+06	4.07917e+06	6.41486e+06	NA	NA	NA	2.89123e+06	4.02403e+06
1303	806.43	925.634	366.797				ION=[M+H+H]2+			5098341	3.3902e+06	2.75651e+06	2.55191e+06	NA	NA	NA	0	0	2.25438e+06	1.53724e+06	2.83783e+06	NA	NA	NA	2.17878e+06	2.04093e+06
1304	806.46	1463.01	488.984				ION=[M+H+H]2+			18122692	1.06774e+07	1.05968e+07	1.00805e+07	NA	NA	NA	0	0	8.9987e+06	6.47323e+06	1.02524e+07	NA	NA	NA	5.51154e+06	7.98122e+06
1305	806.48	1390.99	474.979				ION=[M+H+H]2+			65589596	3.9165e+07	3.83519e+07	4.02704e+07	NA	NA	NA	0	0	3.85734e+07	3.16847e+07	4.36515e+07	NA	NA	NA	2.60089e+07	2.96216e+07
1308	806.82	1131.95	445.109				ION=[M+H+H]2+			8294481	3.36006e+06	3.47643e+06	4.58288e+06	8.54101e+06	8.80594e+06	9.50265e+06	4972056	4466406	4.87543e+06	3.62336e+06	4.95114e+06	6.76944e+06	8.34925e+06	1.07355e+07	4.54073e+06	9.51755e+06
1309	806.85	903.652	368.638				ION=[M+H+H]2+			8.23008e+06	5.47269e+06	4.57817e+06	4.60811e+06	NA	NA	NA	0	0	3.941e+06	2.43558e+06	4.9056e+06	NA	NA	NA	3.17982e+06	3.21584e+06
1310	806.9	920.678	367.655				ION=[M+H+H]2+			34698384	2.30731e+07	1.99031e+07	2.15769e+07	NA	NA	NA	0	0	1.58603e+07	1.11395e+07	1.9654e+07	NA	NA	NA	1.36554e+07	1.4298e+07
1314	807.6	1418.98	481.412				ION=[M+H+H]2+			30535006	1.8032e+07	1.71955e+07	1.95421e+07	NA	NA	NA	0	0	1.34126e+07	1.04015e+07	1.4772e+07	NA	NA	NA	1.09685e+07	1.17222e+07
1318	808.21	1351.92	466.269				ION=[M+H+H]2+			8645788	4.06081e+06	2.93432e+06	5.53321e+06	NA	NA	NA	0	0	3.86632e+06	4.07387e+06	6.37215e+06	NA	NA	NA	2.64101e+06	3.9064e+06
1320	808.48	855.591	356.235				ION=[M+H+H]2+			7.79798e+06	2.65788e+06	2.09717e+06	960169	4.26754e+06	5.40874e+06	4.37934e+06	3.19763e+06	3.13617e+06	6.47721e+06	1.95913e+06	2.96018e+06	3.70591e+06	1.99832e+06	4.37763e+06	3.99842e+06	4.44292e+06
1321	808.48	980.735	382.796				ION=[M+H+H]2+			116783704	7.71578e+07	6.6662e+07	7.18744e+07	8.09951e+06	1.0338e+07	9.62816e+06	2.56747e+06	4.58912e+06	7.32215e+07	5.878e+07	9.43782e+07	NA	9.61186e+06	1.24915e+07	5.88263e+07	6.21578e+07
1322	808.56	963.709	382.906				ION=[M+H+H]2+			65649036	4.21157e+07	3.75867e+07	4.046e+07	NA	NA	NA	2.35066e+06	2511923	3.81325e+07	3.15777e+07	5.3054e+07	NA	4.75847e+06	6.48026e+06	2.07346e+07	3.47508e+07
1324	808.65	985.691	381.485				ION=[M+H+H]2+			27158088	1.24567e+07	1.43284e+07	1.51947e+07	NA	2.32837e+06	2.22591e+06	873966	917794	1.58026e+07	1.1711e+07	2.19477e+07	NA	NA	NA	1.09657e+07	1.33054e+07
1327	809.05	876.651	359.157				ION=[M+H+H]2+			12342392	7.96555e+06	7.2169e+06	7.50578e+06	NA	NA	NA	0	0	5.80535e+06	3.69659e+06	7.23207e+06	NA	NA	NA	4.56573e+06	4.69238e+06
1329	809.45	403.185	194.503				ION=[M+H]+			6.33419e+06	2.91437e+06	1.97673e+06	2.02066e+06	5.90391e+06	4.97636e+06	3.79749e+06	4.48487e+06	4.34075e+06	3.72664e+06	1.95295e+06	2.395e+06	4.80647e+06	4.14388e+06	3.5378e+06	7.86054e+06	3.09886e+06
1331	809.45	1006.75	387.495				ION=[M+H+H]2+			34125800	1.134e+07	9.2594e+06	8.34908e+06	4.12465e+07	4.91103e+07	4.30484e+07	0	0	NA	NA	NA	NA	NA	NA	5.57871e+06	6.74315e+06
1332	809.46	366.183	202.563				ION=[M+H]+			6056932	NA	473356	475225	4.15769e+06	3.42787e+06	6.65428e+06	0	691224	599299	557117	NA	4.31742e+06	7.0629e+06	4.93473e+06	3.4838e+06	3.2219e+06
1333	809.67	702.206	243.552				ION=[M+H]+			244956304	1.24029e+07	1.23108e+07	1.39966e+07	3.47333e+07	2.96128e+07	2.71466e+07	21266714	21952276	1.95512e+07	1.66442e+07	1.65972e+07	2.77452e+07	2.60057e+07	2.75388e+07	3.52868e+08	2.5818e+07
1334	809.67	704.204	243.975				ION=[M+H]+			101770224	4.7376e+06	5.37278e+06	7.98174e+06	1.25596e+07	1.57365e+07	1.26843e+07	8669704	8606993	7.80374e+06	6.63425e+06	6.59043e+06	9.99448e+06	NA	1.10394e+07	1.46603e+08	1.03329e+07
1335	809.79	1080.79	401.72				ION=[M+H+H]2+			19518246	7.83003e+06	6.97597e+06	1.05534e+07	2.22116e+07	2.80886e+07	2.50275e+07	0	2101613	2.5033e+06	2.47743e+06	NA	2.97406e+06	3.1354e+06	NA	5.02357e+06	7.66548e+06
1336	809.87	703.205	243.646				ION=[M+H]+			185296176	9.34354e+06	1.06941e+07	1.40305e+07	2.79911e+07	2.76181e+07	2.45151e+07	17148700	18461246	1.52026e+07	1.36123e+07	1.4288e+07	2.16132e+07	7.91102e+06	2.23022e+07	2.66925e+08	1.53819e+07
1337	809.89	1328.95	464.691				ION=[M+H+H]2+			42125280	1.53519e+07	1.47791e+07	2.02329e+07	3.88756e+07	5.99527e+07	5.59814e+07	0	0	NA	NA	NA	NA	NA	NA	1.04679e+07	1.40301e+07
1338	809.92	1330.93	463.664				ION=[M+H+H]2+			48852152	3.24848e+07	2.84473e+07	2.99259e+07	NA	NA	NA	0	0	2.32926e+07	1.88173e+07	2.54534e+07	NA	NA	NA	1.69809e+07	2.1237e+07
1339	809.94	1307.89	456.08				ION=[M+H+H]2+			9451651	5.34817e+06	5.52661e+06	5.71987e+06	NA	NA	NA	0	0	3.39471e+06	4.21293e+06	5.62616e+06	NA	NA	NA	2.79028e+06	4.03777e+06
1343	810.87	1263.87	445.428				ION=[M+H+H]2+			8274875	4.84735e+06	4.83852e+06	4.72822e+06	NA	NA	NA	0	0	4.36786e+06	4.36239e+06	6.3052e+06	NA	NA	NA	2.84411e+06	4.0552e+06
1344	810.98	1774.25	639.062				ION=[M+H+H2]3+			20028050	NA	1.10526e+07	1.28177e+07	NA	NA	NA	0	0	6.22135e+06	5.49108e+06	6.32374e+06	NA	NA	NA	4.84714e+06	6.3788e+06
1346	811.35	1286.9	453.118				ION=[M+H+H]2+			58746056	3.90639e+07	3.36297e+07	3.59204e+07	NA	NA	NA	0	0	2.77955e+07	2.31546e+07	3.11127e+07	NA	NA	NA	2.20158e+07	2.53908e+07
1349	811.74	532.272	240.421				ION=[M+H]+			19692864	NA	1.27751e+06	291295	1.8336e+06	867047	2.47653e+07	5344795	325487	846936	1.32276e+06	466996	348233	1.10934e+06	2.33844e+06	632832	736793
1351	811.94	576.741	213.942				ION=[M+H]+			18276816	1.14952e+07	NA	1.1697e+07	NA	NA	NA	0	0	NA	NA	NA	NA	NA	NA	4.29354e+06	6.2507e+06
1352	812.19	1284.93	455.051				ION=[M+H+H]2+			38461360	1.31642e+07	1.22131e+07	1.9428e+07	4.98104e+07	5.53496e+07	5.05123e+07	0	0	NA	NA	NA	NA	NA	NA	8.4343e+06	8.72956e+06
1353	812.26	293.271	182.89				ION=[M+H]+			17771814	153541	NA	655750	1.85646e+06	2.29446e+06	910273	0	0	545482	NA	NA	1.30728e+06	NA	NA	4.82599e+06	6.97377e+06
1354	812.28	1214.88	435.565				ION=[M+H+H]2+			61153168	4.04839e+07	3.57578e+07	3.67457e+07	NA	NA	NA	0	0	3.74177e+07	3.28865e+07	4.79682e+07	NA	2.36965e+06	NA	2.82449e+07	2.91792e+07
1355	812.55	1219.84	434.406				ION=[M+H+H]2+			7709549	5.12656e+06	4.42897e+06	4.42631e+06	NA	NA	NA	0	0	4.67249e+06	3.59973e+06	5.88482e+06	NA	NA	NA	2.78412e+06	3.587e+06
1356	812.67	1242.88	444.087				ION=[M+H+H]2+			66185384	4.36205e+07	3.87002e+07	3.87319e+07	NA	NA	NA	0	0	3.14958e+07	2.57735e+07	3.74076e+07	NA	NA	NA	2.45018e+07	2.68272e+07
1361	813.51	126.105	226.693				ION=[M+H]+			3.17725e+06	894225	1.24887e+06	1.44288e+06	2.30376e+06	2.08202e+06	1.99868e+06	965768	1.08177e+06	1.40036e+06	1.55831e+06	1.78164e+06	1.62543e+06	2.76695e+06	2.92324e+06	1.85909e+06	3.37959e+06
1362	813.62	1686.19	621.01				ION=[M+H+H2]3+			17762448	1.18114e+07	9.74297e+06	1.13313e+07	NA	NA	NA	0	0	9.68307e+06	6.45111e+06	9.00821e+06	NA	NA	NA	6.36772e+06	6.37333e+06
1364	814.18	198.126	149.077				ION=[M+H]+			5212243	2.87378e+06	2.9769e+06	2.7146e+06	6.60087e+06	6.65539e+06	6.33177e+06	4774379	4575263	3.7582e+06	3.49418e+06	3.45957e+06	4.97271e+06	5.46135e+06	6.76542e+06	7.12011e+06	5.71913e+06
1365	814.25	1170.86	424.665				ION=[M+H+H]2+			54992064	3.61736e+07	3.21552e+07	3.37567e+07	NA	NA	NA	0	0	3.21802e+07	2.87153e+07	4.28653e+07	NA	NA	NA	2.33534e+07	2.69366e+07
1366	814.32	1203.81	433.279				ION=[M+H+H]2+			7.02184e+06	4.42246e+06	3.84644e+06	4.4939e+06	NA	NA	NA	0	0	3.23457e+06	2.71515e+06	3.83475e+06	NA	NA	NA	2.13605e+06	2.30887e+06
1367	814.39	1175.81	423.945				ION=[M+H+H]2+			7716084	4.70928e+06	4.50312e+06	4.39472e+06	NA	NA	NA	0	0	4.73795e+06	3.785e+06	6.23572e+06	NA	NA	NA	2.11923e+06	3.30314e+06
1369	814.96	1642.17	609.48				ION=[M+H+H2]3+			17798376	5.99312e+06	1.0342e+07	1.13908e+07	NA	NA	NA	0	0	8.8755e+06	7.87044e+06	1.09009e+07	NA	NA	NA	5.8966e+06	7.78702e+06
1370	815.81	1154.83	422.534				ION=[M+H+H]2+			70647280	4.69778e+07	3.99503e+07	4.03896e+07	NA	NA	NA	0	0	3.41676e+07	2.77103e+07	3.99126e+07	NA	NA	NA	2.67421e+07	2.66736e+07
1372	815.91	1131.78	414.833				ION=[M+H+H]2+			6.41499e+06	3.90929e+06	3.3537e+06	4.10553e+06	NA	NA	NA	0	0	3.99253e+06	3.21878e+06	5.14725e+06	NA	NA	NA	1.97589e+06	2.57312e+06
1375	816.29	1126.83	414.549				ION=[M+H+H]2+			45048328	2.99554e+07	2.61936e+07	2.75389e+07	NA	NA	NA	0	0	2.72645e+07	2.31671e+07	3.56668e+07	NA	NA	NA	1.83914e+07	2.15958e+07
1376	816.38	1598.14	598.338				ION=[M+H+H2]3+			11322514	7.42775e+06	6.27475e+06	7.24629e+06	NA	NA	NA	0	0	7.3334e+06	5.7222e+06	7.21213e+06	NA	NA	NA	3.96552e+06	4.56304e+06
1377	816.46	962.725	378.362				ION=[M+H+H]2+			60421856	2.23253e+07	1.96313e+07	3.1455e+07	5.19589e+07	6.02473e+07	8.02962e+07	0	0	NA	NA	NA	NA	NA	NA	1.36711e+07	1.37796e+07
1379	816.79	1581.11	509.839				ION=[M+H+H]2+			11135052	7.21949e+06	6.51094e+06	7.02563e+06	NA	NA	NA	0	0	6.29045e+06	5.13605e+06	8.21276e+06	NA	NA	NA	3.82587e+06	4.76061e+06
1380	816.87	945.699	377.599				ION=[M+H+H]2+			29955438	1.09458e+07	9.98297e+06	1.55892e+07	NA	4.31088e+07	2.26279e+07	0	0	NA	NA	NA	NA	NA	NA	3.9524e+06	6.11447e+06
1381	817.09	523.364	238.786				ION=[M+H]+			12477407	2.26503e+06	2.74337e+06	2.65026e+06	1.53741e+07	1.53886e+07	1.65816e+07	0	0	5.36682e+06	3.49864e+06	2.75354e+06	1.02227e+07	9.85459e+06	8.51346e+06	9.91235e+06	8.60507e+06
1382	817.09	1088.72	385.347				ION=[M+H+H]2+			19958698	1.32718e+07	1.13006e+07	1.10701e+07	NA	NA	NA	0	0	9.3491e+06	7.65517e+06	9.20588e+06	NA	NA	NA	6.66154e+06	6.82031e+06
1383	817.16	378.132	190.29				ION=[M+H]+			3.5149e+06	NA	NA	NA	4.60549e+06	3.00757e+06	3.70339e+06	0	0	NA	NA	230172	1.31057e+06	2.57424e+06	1.71619e+06	1.90054e+06	1.75975e+06
1385	817.67	564.199	217.095				ION=[M+H]+			14958994	7.34485e+06	7.62794e+06	7.79845e+06	NA	NA	NA	0	0	1.24253e+07	6.91952e+06	8.29279e+06	NA	NA	NA	7.32138e+06	6.72056e+06
1386	817.71	1110.8	412.386				ION=[M+H+H]2+			58662136	3.90081e+07	3.37597e+07	3.59958e+07	NA	NA	NA	0	0	2.73298e+07	2.37127e+07	3.44224e+07	NA	NA	NA	2.30192e+07	2.32029e+07
1387	818.09	1537.08	501.43				ION=[M+H+H]2+			17457320	1.16085e+07	9.94295e+06	9.66222e+06	NA	NA	NA	0	0	1.05555e+07	9.23029e+06	1.08084e+07	NA	NA	NA	6.78224e+06	6.97774e+06
1388	818.27	1626.14	608.416				ION=[M+H+H2]3+			7266482	4.30651e+06	4.24889e+06	3.51914e+06	NA	NA	NA	0	0	2.66632e+06	2.4088e+06	3.14362e+06	NA	NA	NA	1.77517e+06	2.3459e+06
1389	818.29	1554.11	585.564				ION=[M+H+H2]3+			6.95005e+06	4.62152e+06	4.01873e+06	4.1968e+06	NA	NA	NA	0	0	3.99649e+06	3.85933e+06	5.28708e+06	NA	NA	NA	2.13889e+06	2.94795e+06
1390	819.08	1071.73	401.033				ION=[M+H+H]2+			5189448	3.08281e+06	3.0344e+06	1.15405e+06	NA	NA	NA	0	0	2.02796e+06	2.2243e+06	2.95783e+06	NA	NA	NA	1.27904e+06	2.04024e+06
1391	819.51	1493.06	494.515				ION=[M+H+H]2+			19797728	1.1697e+07	1.15762e+07	1.20145e+07	NA	NA	NA	0	0	1.26578e+07	6.20077e+06	9.15847e+06	164425	225900	NA	7.88383e+06	9.29681e+06
1392	819.65	1066.77	400.951				ION=[M+H+H]2+			52197292	3.34304e+07	3.05211e+07	3.12616e+07	NA	NA	NA	0	0	2.42584e+07	2.15557e+07	3.18227e+07	NA	NA	NA	2.12943e+07	3.55636e+06
1393	819.98	1196.87	432.968				ION=[M+H+H]2+			24640922	5.98805e+06	5.08236e+06	7.98823e+06	1.87293e+07	2.49357e+07	3.2746e+07	0	0	NA	NA	NA	NA	NA	NA	4.91517e+06	7.35378e+06
1394	820.36	1082.8	404.344				ION=[M+H+H]2+			25252568	1.65021e+07	1.45186e+07	1.58196e+07	NA	NA	NA	0	0	1.40552e+07	1.38356e+07	2.04077e+07	NA	NA	104238	1.2524e+07	1.1656e+07
1395	820.86	681.355	280.448				ION=[M+H]+			6626661	894897	765448	1.1293e+06	1.43128e+06	914582	1.39026e+06	1.42937e+06	1358081	2.11229e+06	NA	1.3025e+06	1.17015e+06	1.13463e+06	1.03332e+06	5.56785e+06	8.34628e+06
1397	821.36	546.227	216.006				ION=[M+H]+			12173670	4.88181e+06	7.11825e+06	7.59472e+06	NA	NA	NA	0	0	8.79871e+06	8.77629e+06	8.02796e+06	NA	NA	NA	6.75575e+06	6.94705e+06
1398	821.61	1022.75	391.871				ION=[M+H+H]2+			33099028	2.20096e+07	1.90117e+07	2.09166e+07	NA	NA	NA	159051	0	1.51602e+07	1.40757e+07	2.08106e+07	268269	NA	NA	1.42258e+07	1.3409e+07
1399	822.56	1449.03	485.951				ION=[M+H+H]2+			19825100	1.30559e+07	1.15922e+07	1.23659e+07	NA	NA	189541	0	0	1.28468e+07	1.10589e+07	1.55651e+07	NA	NA	NA	9.96651e+06	9.94279e+06
1400	823.31	1038.78	396.017				ION=[M+H+H]2+			24503384	1.50356e+07	1.31254e+07	1.47854e+07	1.6379e+06	1.95934e+06	1.80552e+06	798246	702829	1.34211e+07	1.34067e+07	1.98023e+07	NA	1.81905e+06	2.02504e+06	8.53423e+06	1.17306e+07
1401	823.5	1405	477.549				ION=[M+H+H]2+			15405325	9.82845e+06	9.00788e+06	9.81477e+06	NA	402069	NA	0	0	9.92779e+06	8.61198e+06	1.20182e+07	NA	NA	NA	7.1971e+06	7.53037e+06
1403	825.08	1360.98	467.778				ION=[M+H+H]2+			7.03053e+06	4.67503e+06	4.07439e+06	4.3415e+06	NA	299286	NA	0	0	4.49036e+06	4.16599e+06	5.42443e+06	NA	NA	NA	3.48077e+06	3.86605e+06
1417	22.14	140.952	133.245				ION=[M+H]+			18232694	2.10151e+06	NA	1.08471e+07	NA	8.8629e+06	1.99981e+07	0	1.7085e+06	1.19175e+07	1.26409e+07	2.11759e+06	NA	NA	9.59698e+06	2.54838e+06	2.29259e+07
1418	26.23	128.131	130.834				ION=[M+NH4]+			28646268	9.74415e+06	1.67502e+07	1.11874e+07	NA	NA	NA	0	0	1.51203e+07	1.74497e+07	2.15519e+07	NA	NA	NA	1.25832e+07	9.66844e+06
1419	26.22	71.0734	143.043				ION=[M+H]+			11352013	4.64873e+06	5.64751e+06	5.34287e+06	NA	NA	NA	0	0	6.90092e+06	8.79027e+06	9.17408e+06	NA	NA	NA	7.50133e+06	4.8207e+06
1420	28.03	127.012	133.183				ION=[M+H-H2O]+			789250816	4.6482e+08	4.61495e+08	4.57891e+08	4.45594e+08	2.12993e+08	4.34792e+08	11086162	9628762	5.5481e+08	5.60814e+08	5.64468e+08	5.40826e+08	5.69151e+08	2.46418e+08	4.73698e+08	8.20775e+08
1422	28.05	45.9946	138.753				ION=[M+K]+			369546976	2.45735e+08	2.10662e+08	2.125e+08	3.634e+07	1.40343e+07	2.20275e+07	46509892	47807252	1.62693e+08	1.95119e+08	7.89532e+07	4.97137e+07	4.31457e+07	1.16863e+07	9.19191e+07	2.1883e+08
1423	28.1	131.991	130.368				ION=[M+H-H2O]+			208966272	1.05873e+08	1.22188e+08	1.29806e+08	1.21545e+08	1.45568e+07	1.47168e+07	873256	1.098e+06	7.94963e+07	1.2831e+08	3.6771e+07	7.72731e+07	1.53909e+08	8.8312e+06	4.06891e+07	1.75748e+08
1424	28.68	94.0533	119.679				ION=[M+NH4]+			109531520	6.4515e+07	6.40458e+07	6.13627e+07	NA	NA	NA	0	0	4.14467e+07	5.53993e+07	5.13769e+07	NA	NA	NA	6.48127e+07	7.60122e+07
1425	28.06	128.013	133.409				ION=[M+H-H2O]+			122856184	7.88848e+07	7.18371e+07	7.24913e+07	7.05632e+07	3.59394e+07	6.29568e+07	1.41375e+06	1.0185e+06	8.5112e+07	9.24995e+07	5.65377e+07	8.01664e+07	9.32653e+07	3.7571e+07	7.09872e+07	1.26232e+08
1426	28.05	129.01	133.099				ION=[M+H-H2O]+			114324856	6.92817e+07	6.68486e+07	7.10793e+07	7.2049e+07	3.28527e+07	6.87792e+07	1.26187e+06	1265539	NA	8.48135e+07	5.10266e+07	8.48787e+07	8.09368e+07	3.72537e+07	7.29708e+07	1.30902e+08
1427	28.15	159.975	141.338				ION=[M+Na]+			124600040	6.62018e+07	7.28567e+07	7.75211e+07	4.3565e+07	8.66788e+06	2.13434e+07	0	182720	4.61126e+07	8.55889e+07	6.1402e+07	3.16446e+07	7.11851e+07	7.37346e+06	3.42797e+07	9.16391e+07
1428	28.09	199.966	139.893				ION=[M+H]+			73553400	3.90203e+07	4.30085e+07	4.27284e+07	2.4774e+07	8.67602e+06	1.39717e+07	0	647460	3.38355e+07	5.49753e+07	1.56625e+07	2.19936e+07	4.35771e+07	8.92408e+06	2.8446e+07	5.5766e+07
1429	28.05	111.983	150.882				ION=[2M+NH4]+			23189670	1.40067e+07	1.29618e+07	1.35692e+07	1.6622e+07	1.36676e+07	1.45446e+07	39512.5	0	1.67576e+07	1.4696e+07	1.57867e+07	1.81152e+07	2.24478e+07	1.53303e+07	1.81295e+07	2.53255e+07
1430	28.08	240.992	145.309				ION=[M+H-H2O]+			49603944	2.50486e+07	2.24966e+07	2.23073e+07	1.38755e+07	1.28346e+07	2.63946e+07	0	0	3.9909e+07	2.67454e+07	4.00872e+07	3.75194e+07	2.32769e+07	2.12614e+07	3.68439e+07	4.34633e+07
1432	28.14	175.953	151.444				ION=[M+K]+			26070066	1.73356e+07	1.3995e+07	1.30117e+07	1.05155e+06	NA	1.34014e+06	3.0589e+06	3284161	6.48802e+06	8.89474e+06	6.43413e+06	1.72115e+06	NA	883781	3.38493e+06	7.20503e+06
1433	28.24	250.153	158.1				ION=[M+H]+			73933544	3.70888e+07	3.81207e+07	3.54285e+07	210261	412956	167840	0	0	3.47504e+07	5.75934e+07	4.50142e+07	NA	213456	NA	3.97095e+07	5.09324e+07
1434	28.1	99.0171	128.415				ION=[M+H-H2O]+			48843208	2.84833e+07	2.01167e+07	2.49779e+07	1.59298e+07	9.05803e+06	NA	0	0	3.57786e+07	3.80483e+07	3.47676e+07	1.45192e+07	2.96473e+07	NA	3.25132e+07	3.95742e+07
1435	27.94	201.964	141.711				ION=[M+H-H2O]+			32589744	1.75552e+07	1.9056e+07	2.04456e+07	1.2137e+07	2.31771e+06	1.01801e+07	0	0	5.13939e+06	2.28025e+07	5.99067e+06	8.27079e+06	3.83248e+06	2.12168e+06	5.09702e+06	2.4551e+07
1436	27.95	200.967	141.228				ION=[M+H-H2O]+			32107372	NA	NA	2.05484e+07	1.15625e+07	2.34701e+06	6.00186e+06	0	58575.3	1.24404e+07	2.30394e+07	NA	1.40832e+07	1.78106e+07	NA	9.25857e+06	2.40548e+07
1437	28.06	242.99	145.605				ION=[M+H-H2O]+			14508412	8.23716e+06	6.97711e+06	6.4603e+06	4.55911e+06	3.94378e+06	NA	0	0	NA	NA	1.17249e+07	NA	6.68889e+06	8.69166e+06	1.15728e+07	1.35295e+07
1438	28.14	241.993	145.261				ION=[M+H-H2O]+			11290310	7.50763e+06	NA	6.74201e+06	4.41617e+06	4.08903e+06	8.12345e+06	0	0	NA	NA	NA	NA	7.42557e+06	5.62228e+06	1.09251e+07	1.34608e+07
1439	28.11	273.955	165.842				ION=[M+K]+			17635444	1.07536e+07	1.01419e+07	1.12865e+07	2.1726e+06	1.16545e+06	1.80483e+06	99566.2	85259.6	8.78181e+06	1.08359e+07	8.46635e+06	3.46998e+06	2.92701e+06	1.53141e+06	6.58689e+06	1.13974e+07
1440	28.13	289.933	168.814				ION=[M+K]+			9871852	6.46705e+06	5.52027e+06	6.31788e+06	321134	254806	175144	374014	646461	3.99683e+06	4.34842e+06	3.74978e+06	541294	551847	265400	2.24059e+06	3.43587e+06
1441	28.02	359.941	172.607				ION=[M+Na]+			6318142	2.73557e+06	3.15418e+06	3.23681e+06	3.65906e+06	1.78479e+06	3.35119e+06	0	0	2.71954e+06	4.044e+06	2.9365e+06	3.97405e+06	5.99577e+06	3.95901e+06	3.19774e+06	5.353e+06
1442	29.31	192.1	145.655				ION=[M+Na]+			21499864	3.96463e+06	4.48436e+06	3.8231e+06	387319	392090	485835	0	0	1.10037e+07	1.67482e+07	2.57058e+06	145189	105562	129570	6.54623e+06	1.23043e+07
1443	28.11	403.913	182.163				ION=[M+K]+			9876193	6.2298e+06	5.77486e+06	5.924e+06	521817	406387	331506	93955.6	45265.9	4.08914e+06	4.22251e+06	4.23089e+06	1.07106e+06	NA	401281	2.62787e+06	3.75792e+06
1444	27.95	517.894	194.215				ION=[M+K]+			7048391	4.14281e+06	4.12137e+06	4.03709e+06	421493	310757	213941	0	0	3.49828e+06	3.60964e+06	3.1333e+06	694486	317686	263465	2.12581e+06	3.0563e+06
1445	27.89	285.951	154.312				ION=[M+H-H2O]+			7646368	3.75649e+06	4.05988e+06	4.23654e+06	4.59972e+06	2.50045e+06	3.75977e+06	0	0	3.63508e+06	5.95644e+06	3.78701e+06	4.4179e+06	6.96254e+06	2.2959e+06	4.58875e+06	7.60345e+06
1446	28.07	473.921	195.196				ION=[M+Na]+			3.84728e+06	1.31282e+06	1.51402e+06	1.6955e+06	2.07988e+06	1.51406e+06	2.56382e+06	0	0	2.1125e+06	2.33582e+06	1.93834e+06	2.9712e+06	3.57689e+06	2.27517e+06	2.69405e+06	3.38859e+06
1447	29.26	260.075	162.303				ION=[M+Na]+			5.78727e+06	1.30973e+06	1.56411e+06	1.46653e+06	140446	144035	169040	0	0	2.90822e+06	4.50822e+06	901232	NA	NA	NA	2.10847e+06	3.98145e+06
1449	28.16	124.979	138.813				ION=[M+H]+			97133800	6.45903e+07	4.86246e+07	5.294e+07	7.5643e+06	5.57342e+06	1.37389e+07	13814213	27918118	NA	4.64226e+07	5.2651e+07	3.05071e+07	9.62007e+06	1.47336e+07	5.33107e+07	5.98798e+07
1451	28.13	142.99	138.413				ION=[M+H]+			46330900	3.08083e+07	2.67388e+07	2.76574e+07	4.05781e+06	1.10508e+07	2.83055e+06	16193760	17599012	1.9625e+07	2.59775e+07	2.9564e+07	1.14201e+07	4.92433e+06	NA	2.36251e+07	3.44992e+07
1452	27.98	145.023	129.852				ION=[M+H]+			74484368	4.78839e+07	4.35529e+07	3.74903e+07	5.29905e+07	2.67531e+07	3.82454e+07	538925	1.18875e+06	5.75256e+07	5.76509e+07	5.12114e+07	6.12549e+07	7.18494e+07	2.56973e+07	5.74454e+07	7.62487e+07
1455	28.21	101.963	133.82				ION=[M+H]+			50179752	3.33676e+07	2.61027e+07	2.89907e+07	3.77993e+06	1.21655e+06	1.22383e+06	6732466	7449539	2.82832e+07	2.46586e+07	1.34735e+07	5.53503e+06	3.39761e+06	320949	1.07976e+07	2.42899e+07
1459	28.15	114.982	130.611				ION=[M+H]+			29414756	1.40051e+07	1.71995e+07	1.78445e+07	1.84275e+07	NA	9.19838e+06	0	0	1.3503e+07	1.99931e+07	3.9932e+06	7.16699e+06	2.12904e+07	401641	5.38754e+06	2.40469e+07
1460	28.12	215.943	146.385				ION=[M+H]+			42237568	2.80864e+07	2.4377e+07	1.9676e+07	2.91278e+06	1.37953e+06	1.39095e+06	265637	753572	1.56749e+07	2.37225e+07	1.9434e+07	5.58177e+06	3.7872e+06	2.15216e+06	1.46027e+07	2.21008e+07
1461	27.86	217.976	137.139				ION=[M+H]+			47681936	2.71721e+07	2.78808e+07	2.59476e+07	1.33888e+07	4.99536e+06	1.13381e+07	0	0	1.72092e+07	3.06468e+07	1.54985e+07	1.79497e+07	2.77684e+07	5.02545e+06	1.27201e+07	3.45581e+07
1463	28.18	238.959	151.937				ION=[M+H]+			6.05954e+06	3.80946e+06	3.54317e+06	3.29889e+06	287800	518876	710767	210258	212249	4.83758e+06	3.91487e+06	4.54947e+06	1.63055e+06	202935	1.40686e+06	3.53457e+06	3.01943e+06
1464	28.03	256.97	156.36				ION=[M+H]+			6.62815e+06	3.91441e+06	3.87565e+06	3.99789e+06	976539	897178	1.12076e+06	594420	0	4.35569e+06	3.27129e+06	5.23353e+06	1.91359e+06	1.26287e+06	1.42587e+06	3.9476e+06	5.48566e+06
1465	28.02	259.003	149.587				ION=[M+H]+			7886603	4.5766e+06	4.61149e+06	4.05162e+06	5.18208e+06	2.61251e+06	4.01603e+06	0	0	4.80549e+06	4.25193e+06	3.94358e+06	4.85177e+06	7.40021e+06	5.62323e+06	6.47002e+06	6.13294e+06
1469	28.11	329.923	165.329				ION=[M+H]+			6250237	3.84964e+06	3.39821e+06	4.00009e+06	818892	520826	670246	0	0	3.33695e+06	3.84113e+06	3.05967e+06	1.43872e+06	1.11176e+06	609942	2.53984e+06	4.22101e+06
1470	29.33	197.054	146.892				ION=[M+H]+			3154196	626674	900116	670566	NA	NA	NA	0	0	1.2898e+06	2.45708e+06	307901	NA	NA	NA	804731	2.34238e+06
1471	28.17	313.946	159.543				ION=[M+H]+			3.68269e+06	1.79209e+06	1.85673e+06	2.07914e+06	2.51592e+06	1.21027e+06	2.4236e+06	0	0	2.1034e+06	2.28001e+06	2.08175e+06	3.02891e+06	3.45162e+06	1.87018e+06	2.15949e+06	3.34427e+06
1472	28.08	399.932	171.364				ION=[M+H]+			3.14822e+06	1.48113e+06	1.52773e+06	1.50611e+06	2.01211e+06	886905	1.81517e+06	0	0	1.87652e+06	2.35957e+06	2.26426e+06	3.5638e+06	3.11707e+06	1.94621e+06	1.68202e+06	2.74185e+06
1473	27.92	260.004	150.689				ION=[M+H]+			2603318	1.40311e+06	146012	1.44889e+06	1.64741e+06	1.34166e+06	1.23468e+06	0	0	1.34808e+06	1.32578e+06	1.94698e+06	1.73354e+06	1.80718e+06	734527	1.5162e+06	2.10688e+06
1476	28.25	345.902	167.309				ION=[M+H]+			3.21761e+06	2.13959e+06	1.79439e+06	1.96244e+06	NA	134607	NA	186154	139613	1.66403e+06	1.50847e+06	1.24274e+06	216974	NA	75856.5	815195	1.09729e+06
1477	28.13	415.909	175.277				ION=[M+H]+			2900275	1.61994e+06	1.67377e+06	1.81255e+06	282266	NA	NA	0	0	2.39206e+06	1.51986e+06	2.34384e+06	462284	NA	NA	1.9284e+06	2.05907e+06
1478	28.08	571.829	198.471				ION=[M+H]+			3127701	2.0798e+06	1.76237e+06	1.81379e+06	NA	NA	NA	0	0	1.12398e+06	1.03931e+06	1.20104e+06	NA	NA	NA	635616	709381
1479	29.23	300.066	160.975				ION=[M+H]+			3.31637e+06	606975	896058	727919	112199	NA	63041.3	0	0	1.9914e+06	2.58341e+06	668175	NA	NA	NA	1.30928e+06	1.92675e+06
1480	28.18	185.951	141.626				ION=[M+H]+			2.69402e+06	1.28589e+06	1.1988e+06	1.72414e+06	923861	NA	1.00554e+06	0	508690	852122	1.98098e+06	1.28954e+06	364237	1.75554e+06	NA	1.1997e+06	2.66699e+06
1481	28.91	220.142	150.05				ION=[M+H]+			3.31545e+06	1.95087e+06	1.66931e+06	2.04777e+06	NA	NA	NA	0	0	1.44773e+06	2.5827e+06	1.4274e+06	NA	96132.4	NA	1.20847e+06	1.56948e+06
1485	27.91	120	223.036				ION=[M+H+H]2+			138829456	9.23163e+07	7.04135e+07	7.75878e+07	1.30263e+07	NA	2.79677e+07	38178664	30108576	9.72353e+07	6.70549e+07	1.06668e+08	NA	1.37467e+07	NA	6.36018e+07	8.66921e+07
1487	29.39	658.977	208.74				ION=[M+H]+			3.92839e+06	461264	432362	560077	2.68496e+06	2.75366e+06	2.42618e+06	2.7869e+06	3.92839e+06	350615	NA	389439	1.77055e+06	2.29987e+06	1.82276e+06	920021	1.67101e+06
1490	28.21	55.9576	122.562				ION=[M+H]+			39869060	2.65114e+07	2.30185e+07	2.10122e+07	3.12211e+06	724185	NA	3929537	3.40677e+06	1.16047e+07	2.34882e+07	NA	1.58254e+06	4.98778e+06	NA	4.96959e+06	1.57881e+07
1491	28.15	155.007	130.586				ION=[M+H]+			25454042	1.6926e+07	1.2251e+07	1.55352e+07	1.69031e+07	4.0547e+06	1.48043e+07	0	0	1.94037e+07	1.62209e+07	1.61172e+07	2.04538e+07	2.09104e+07	6.49432e+06	1.39514e+07	2.57887e+07
1492	28.51	115.979	130.77				ION=[M+H]+			34016260	1.70032e+07	1.81754e+07	2.177e+07	1.89288e+07	1.06324e+06	6.04487e+06	0	0	1.49672e+07	2.23127e+07	8.80138e+06	9.54331e+06	2.15524e+07	NA	2.65434e+06	2.54518e+07
1493	27.99	55.9575	133.752				ION=[M+H]+			24446304	1.45299e+07	1.42944e+07	1.26145e+07	NA	NA	NA	0	0	9.51136e+06	1.29772e+07	8.89231e+06	1.68434e+06	1.29314e+06	NA	4.18074e+06	8.50979e+06
1494	27.83	71.0209	113.673				ION=[M+H]+			21947680	1.45944e+07	7.7381e+06	9.39077e+06	9.86031e+06	6.77759e+06	9.7631e+06	0	0	5.63878e+06	1.57437e+07	1.23201e+07	1.15674e+07	1.29439e+07	2.90233e+06	7.77923e+06	1.90348e+07
1495	28.2	65.0116	141.735				ION=[M+H]+			35756732	2.10128e+07	1.75414e+07	2.05491e+07	1.99812e+07	6.53668e+06	9.69734e+06	0	0	1.45841e+07	2.78541e+07	1.53967e+07	1.45373e+07	2.38169e+07	3.11804e+06	1.03031e+07	3.56277e+07
1496	29.32	216.078	146.638				ION=[M+H]+			2.71946e+06	533503	642756	490535	NA	146863	98049.7	0	0	1.4993e+06	2.11843e+06	313825	NA	NA	NA	849132	1.88237e+06
1497	27.93	150.028	133.799				ION=[M+H]+			41836912	9.87545e+06	9.71245e+06	1.10093e+07	8.87789e+06	1.05656e+07	2.71555e+07	96287.5	237650	2.66521e+07	1.14173e+07	3.38103e+07	3.74499e+07	8.32857e+06	2.77695e+07	2.96888e+07	1.97794e+07
1499	26.98	621.022	203.84				ION=[M+H]+			11595539	4.27714e+06	4.06653e+06	4.36479e+06	1.352e+07	1.62423e+07	1.18998e+07	5.08086e+06	5.80832e+06	5.16925e+06	4.71777e+06	3.9496e+06	1.08041e+07	1.25104e+07	1.23911e+07	9.86212e+06	9.76992e+06
1500	28.2	133.989	128.049				ION=[M+H]+			17810542	9.76867e+06	1.01583e+07	1.13986e+07	9.76218e+06	NA	5.07844e+06	0	0	7.6807e+06	1.26749e+07	4.27454e+06	7.25203e+06	1.70739e+07	NA	3.57565e+06	1.36802e+07
1501	28.08	122.033	214.767				ION=[M+H+H]2+			115023248	7.561e+07	5.77533e+07	6.62703e+07	3.64488e+07	4.04656e+07	4.82252e+07	502362	249138	4.01556e+07	8.96019e+07	2.72352e+07	5.7525e+07	7.45171e+07	2.38256e+07	5.44108e+07	1.30506e+08
1502	27.97	203.962	140.317				ION=[M+H]+			1.90541e+06	NA	950720	1.1996e+06	814211	113632	NA	0	0	760262	1.4843e+06	542745	733914	1.05451e+06	168381	153895	1.28851e+06
1503	29.49	129.079	132.021				ION=[M+H]+			1107992064	1.00746e+08	1.22066e+08	1.05002e+08	6.03364e+06	2.75493e+06	7.54843e+06	1.12608e+06	1.09094e+06	3.71983e+08	8.63114e+08	6.32941e+07	NA	NA	1.68385e+06	1.2588e+08	2.7685e+08
1504	29.51	83.0734	139.121				ION=[M+H]+			401646688	3.39206e+07	2.73215e+07	3.10723e+07	3.12892e+06	1.69584e+06	3.78559e+06	0	0	1.1402e+08	3.12878e+08	2.6337e+07	NA	NA	NA	4.03232e+07	8.77117e+07
1505	29.43	83.0734	114.603				ION=[M+H]+			164438768	1.14942e+07	1.51208e+07	1.28454e+07	NA	NA	NA	0	0	4.51515e+07	1.28096e+08	7.50393e+06	NA	NA	NA	1.50867e+07	3.35546e+07
1506	29.84	281.903	170.577				ION=[M+K]+			4405654	1.06568e+06	884220	1.22699e+06	4.20038e+06	2.62741e+06	4.21675e+06	0	232575	NA	NA	760664	4.41485e+06	3.67072e+06	3.24513e+06	1.66915e+06	1.9475e+06
1507	29.67	314.18	174.754				ION=[M+H]+			18003398	647264	825444	698748	NA	NA	NA	0	0	4.3354e+06	1.40245e+07	213912	NA	NA	NA	1.52766e+06	2.89881e+06
1508	29.89	382.004	178.16				ION=[M+Na]+			2849672	1.42816e+06	1.66627e+06	1.4283e+06	138836	120627	111945	0	0	1.33245e+06	582263	793825	NA	NA	NA	2.499e+06	3.54678e+06
1509	29.89	466.129	198.606				ION=[M+K]+			2.25845e+06	1.02786e+06	963431	928622	NA	NA	NA	0	0	1.83545e+06	1.12613e+06	192724	NA	NA	NA	2.148e+06	2.9409e+06
1510	29.68	214.081	157.022				ION=[M+Na]+			2396142	1.19052e+06	1.40108e+06	1.50845e+06	87676.8	NA	NA	0	0	1.4743e+06	1.41498e+06	991818	NA	NA	NA	1.51838e+06	3.05169e+06
1511	29.95	566.229	219.495				ION=[M+K]+			3.76605e+06	427244	501598	469873	NA	NA	NA	0	0	2.12435e+06	2.93371e+06	NA	NA	NA	NA	1.14216e+06	1.97641e+06
1512	30.03	618.079	216.813				ION=[M+Na]+			1.50381e+06	815141	879315	953855	NA	NA	NA	0	0	789306	NA	251037	NA	NA	NA	1.11011e+06	1.59226e+06
1513	29.8	282.068	163.739				ION=[M+K]+			1.51219e+06	779737	884217	760462	135977	NA	NA	0	0	793429	421621	411593	NA	NA	NA	867318	1.67962e+06
1514	30.1	517.979	199.864				ION=[M+K]+			1358966	777669	730134	776346	112616	NA	NA	0	0	510223	NA	NA	NA	NA	NA	1.10868e+06	1.76961e+06
1516	29.84	287.911	168.97				ION=[M+H]+			2.11755e+06	748920	768195	858654	497487	196606	167122	437422	0	35218.6	NA	1.71129e+06	163076	1.24538e+06	121385	480672	512527
1517	29.8	388.012	177.132				ION=[M+H]+			1.97724e+06	1.05243e+06	1.15614e+06	1.16758e+06	115094	NA	NA	0	0	961195	NA	1.18532e+06	NA	NA	NA	1.32539e+06	1.63471e+06
1518	29.94	520.06	200.712				ION=[M+H]+			1.82262e+06	367594	424748	589171	NA	NA	NA	0	0	1.236e+06	574370	NA	NA	NA	NA	1.47458e+06	2.37336e+06
1519	29.76	372.037	174.281				ION=[M+H]+			1.44181e+06	512851	824445	515531	NA	NA	NA	0	0	NA	NA	1.16519e+06	NA	NA	NA	409744	375169
1520	29.97	523.987	196.057				ION=[M+H]+			1.34707e+06	563513	787666	609249	NA	NA	NA	0	0	NA	NA	929667	NA	NA	NA	380019	456964
1521	29.82	420.124	186.059				ION=[M+H]+			1.65966e+06	493348	599039	398726	NA	NA	NA	0	0	1.3501e+06	1.29286e+06	233439	NA	NA	NA	947406	1.53206e+06
1522	29.97	572.073	205.727				ION=[M+H]+			1.39014e+06	771580	812848	842816	NA	NA	NA	0	0	939429	537686	NA	NA	NA	NA	1.11714e+06	1.75866e+06
1523	30.11	295.114	164.775				ION=[M+H]+			2.99825e+06	1.9077e+06	1.75315e+06	1.77866e+06	NA	NA	NA	0	0	571101	673736	1.92894e+06	NA	NA	NA	931868	1.08933e+06
1524	29.98	556.098	203.645				ION=[M+H]+			1.42245e+06	685746	831745	651747	NA	NA	NA	0	0	780308	NA	427282	NA	NA	NA	754517	1.00997e+06
1525	31.15	83.9618	159.238				ION=[M+K]+			261177792	1.12155e+08	8.47551e+07	1.05167e+08	3.42215e+08	2.31347e+08	2.57354e+08	2.81834e+06	3010992	7.93314e+07	3.7538e+07	4.53956e+07	2.20628e+08	2.87609e+08	1.49443e+08	1.53588e+08	2.6826e+08
1526	31.15	251.884	176.931				ION=[M+K]+			108321072	2.84402e+07	1.77844e+07	2.61406e+07	1.41931e+08	1.13777e+08	1.28068e+08	142950	0	1.54391e+07	8.28371e+06	2.97558e+06	1.06498e+08	6.18929e+07	7.65752e+07	4.37469e+07	6.97501e+07
1527	30.93	235.91	162.642				ION=[M+Na]+			27745038	1.84494e+07	1.38417e+07	1.47544e+07	1.81138e+07	8.05799e+06	6.62034e+06	1.38372e+06	1.06039e+06	8.90521e+06	4.00287e+06	1.55178e+07	6.031e+06	3.21695e+07	2.19348e+06	1.53919e+07	2.30243e+07
1528	31.15	167.923	155.49				ION=[M+K]+			115424552	1.83246e+07	1.09747e+07	1.50357e+07	1.51238e+08	1.11713e+08	1.36984e+08	0	0	1.76296e+07	6.08795e+06	2.91753e+06	1.29581e+08	8.07692e+07	9.40157e+07	4.2087e+07	7.09943e+07
1530	30.77	219.936	162.519				ION=[M+Na]+			19981312	8.29038e+06	7.59459e+06	7.58065e+06	2.6595e+06	1.03199e+06	591392	1.5312e+06	1.37655e+06	3.51495e+06	1.434e+06	1.61478e+07	414342	9.16399e+06	NA	3.76992e+06	6.02189e+06
1531	31.04	403.833	185.186				ION=[M+K]+			26181580	3.05516e+06	1.29762e+06	2.18458e+06	3.43051e+07	2.3829e+07	2.77875e+07	0	0	2.46835e+06	604420	NA	2.25029e+07	1.30611e+07	1.40038e+07	7.32492e+06	1.23941e+07
1532	30.95	387.859	182.523				ION=[M+Na]+			16901522	1.09026e+07	6.72918e+06	8.90288e+06	1.08632e+07	4.07179e+06	3.62896e+06	253913	209300	4.15079e+06	1.2679e+06	2.90739e+06	2.08917e+06	1.97086e+07	814617	8.6155e+06	1.35016e+07
1533	31.15	419.807	186.546				ION=[M+K]+			23054948	721981	NA	NA	2.26649e+07	2.19577e+07	2.70264e+07	0	0	564894	NA	NA	2.71498e+07	4.86465e+06	2.296e+07	2.87751e+06	4.70245e+06
1534	30.14	168.088	147.177				ION=[M+Na]+			45080980	1.09652e+07	1.33719e+07	1.06982e+07	NA	NA	NA	209473	80601.6	1.89008e+07	3.51176e+07	1.77509e+07	NA	NA	NA	9.84524e+06	1.07519e+07
1535	31.05	487.794	183.349				ION=[M+Na]+			10237187	3.23001e+06	1.85314e+06	2.57571e+06	1.34136e+07	7.25524e+06	7.051e+06	0	0	2.13868e+06	801193	NA	5.50722e+06	1.06401e+07	2.60261e+06	5.30325e+06	9.2035e+06
1536	31	471.82	181.507				ION=[M+Na]+			11541277	6.05228e+06	3.91068e+06	5.35942e+06	7.77312e+06	3.17819e+06	2.85177e+06	71448.7	79407	2.75506e+06	834744	898613	1.74313e+06	1.34581e+07	734385	5.44632e+06	9.53607e+06
1537	30.88	151.949	152.906				ION=[M+Na]+			8744973	3.85102e+06	3.56801e+06	3.10805e+06	961700	NA	NA	308042	455904	1.03476e+06	NA	7.06721e+06	NA	4.02158e+06	NA	1.45176e+06	2.46851e+06
1538	30.52	336.01	174.937				ION=[M+Na]+			14637289	6.27298e+06	7.83419e+06	6.47585e+06	254571	NA	156870	0	0	1.0897e+07	1.14023e+07	2.26821e+06	NA	NA	NA	7.89472e+06	1.26662e+07
1539	30.84	371.885	180.737				ION=[M+Na]+			9942777	6.61157e+06	5.31987e+06	6.30877e+06	2.38988e+06	606153	513381	516691	512468	1.9457e+06	549579	5.4525e+06	216106	8.85885e+06	NA	2.83688e+06	4.72668e+06
1540	31.09	503.768	185.716				ION=[M+K]+			14533770	NA	NA	261589	9.08762e+06	2.09155e+07	1.1373e+07	0	0	113362	NA	NA	1.04669e+07	2.01792e+06	9.04974e+06	1.42756e+06	2.22595e+06
1541	30.92	455.846	179.955				ION=[M+Na]+			9682070	6.42197e+06	4.38414e+06	6.19642e+06	2.69139e+06	824520	562255	203210	204954	1.94818e+06	846465	2.83316e+06	284070	8.22854e+06	127743	3.54803e+06	5.19529e+06
1542	31.03	319.871	185.619				ION=[M+K]+			12935996	3.26792e+06	1.96809e+06	3.3306e+06	1.69497e+07	1.00313e+07	1.03385e+07	0	0	2.29381e+06	747770	NA	8.39589e+06	1.34148e+07	3.92445e+06	5.43603e+06	9.73852e+06
1546	30.41	320.036	181.92				ION=[M+Na]+			10220934	5.22653e+06	5.97643e+06	5.45966e+06	NA	NA	NA	0	0	6.54372e+06	5.55781e+06	3.27422e+06	NA	NA	NA	3.97536e+06	6.6599e+06
1547	30.82	439.872	178.905				ION=[M+Na]+			5.70012e+06	3.67438e+06	2.96621e+06	3.22843e+06	380106	NA	NA	385073	343616	908952	NA	4.60652e+06	NA	3.13974e+06	NA	1.09017e+06	2.19787e+06
1549	30.76	355.911	178.65				ION=[M+Na]+			7.9303e+06	2.4767e+06	2.42658e+06	2.35834e+06	NA	NA	NA	613079	537344	596683	NA	6.40884e+06	NA	1.9094e+06	NA	609503	614597
1550	30.92	555.781	193.617				ION=[M+Na]+			6.91172e+06	2.92019e+06	1.81042e+06	2.27924e+06	6.85209e+06	2.80873e+06	2.6738e+06	0	0	1.14489e+06	467203	NA	1.79827e+06	8.05966e+06	671720	3.37318e+06	5.73496e+06
1551	30.6	555.946	202.315				ION=[M+Na]+			8044296	4.67139e+06	4.7037e+06	4.84951e+06	NA	NA	NA	0	0	5.22889e+06	3.17482e+06	1.03351e+06	NA	NA	NA	4.51977e+06	7.6364e+06
1552	30.21	420.136	197.859				ION=[M+K]+			29872952	2.18241e+06	2.83777e+06	2.10058e+06	NA	NA	NA	0	0	1.19198e+07	2.32707e+07	132604	NA	NA	NA	4.01939e+06	7.82232e+06
1553	31	623.769	205.57				ION=[M+K]+			6048928	1.86565e+06	1.02185e+06	1.52024e+06	7.92578e+06	3.76562e+06	3.27619e+06	0	0	1.01133e+06	NA	NA	2.38294e+06	6.83029e+06	828234	2.76701e+06	4.8996e+06
1554	31.85	363.793	170.172				ION=[M+H]+			4.08555e+06	NA	NA	249673	4.40323e+06	3.24563e+06	3.9198e+06	0	0	637517	NA	NA	3.74264e+06	3.12988e+06	1.52416e+06	1.53538e+06	2.55194e+06
1555	30.12	352.149	180.436				ION=[M+K]+			28394446	722446	946201	785369	NA	NA	NA	0	0	7.29812e+06	2.2119e+07	NA	NA	NA	NA	2.26053e+06	4.53247e+06
1556	30.56	471.985	192.896				ION=[M+K]+			5.87914e+06	3.36232e+06	3.14669e+06	3.37912e+06	168091	145036	108606	0	0	4.88337e+06	3.80097e+06	384709	NA	NA	NA	4.22293e+06	6.86316e+06
1557	30.92	523.834	192.11				ION=[M+K]+			7.07005e+06	4.2099e+06	2.71008e+06	3.8064e+06	3.61548e+06	1.00594e+06	728546	0	0	1.53818e+06	NA	962453	515152	8.24429e+06	NA	3.03206e+06	5.08443e+06
1558	30.65	268.023	177.484				ION=[M+Na]+			7644948	2.24932e+06	2.26931e+06	1.95878e+06	274210	NA	168306	0	0	5.33757e+06	5.95533e+06	337472	NA	NA	NA	4.64794e+06	7.70576e+06
1559	31.85	379.767	172.371				ION=[M+H]+			3.9863e+06	NA	NA	NA	3.78376e+06	3.56385e+06	4.58872e+06	0	0	NA	NA	NA	4.69432e+06	1.295e+06	3.0018e+06	487221	839079
1560	30.95	691.756	213.814				ION=[M+Na]+			4648172	2.72527e+06	1.36878e+06	1.96064e+06	1.893e+06	601149	417750	0	0	661263	NA	NA	152955	5.42016e+06	NA	1.84065e+06	2.88448e+06
1561	31.68	599.703	204.702				ION=[M+K]+			2.98068e+06	NA	NA	NA	3.44211e+06	1.6934e+06	2.16468e+06	0	0	346305	NA	NA	1.57125e+06	2.4117e+06	660097	1.33397e+06	2.16935e+06
1562	31.8	347.82	167.003				ION=[M+Na]+			3.44311e+06	767006	430566	923945	1.20478e+06	NA	NA	0	0	1.15917e+06	595842	431784	NA	3.48237e+06	NA	1.53108e+06	2.78338e+06
1563	31.94	257.85	161.6				ION=[M+K]+			5.93091e+06	NA	NA	NA	5.20645e+06	4.47452e+06	7.18118e+06	0	0	493529	NA	NA	6.98432e+06	2.08438e+06	5.29979e+06	1.241e+06	2.64937e+06
1564	31.6	583.729	201.77				ION=[M+Na]+			3.36367e+06	730469	NA	798478	763334	NA	NA	0	0	741909	NA	NA	NA	3.18863e+06	NA	1.36348e+06	2.45582e+06
1565	30.32	572.085	214.575				ION=[M+K]+			8404312	1.22214e+06	1.64033e+06	1.37154e+06	NA	NA	NA	0	0	5.04221e+06	6.54687e+06	NA	NA	NA	NA	2.53139e+06	4.70245e+06
1566	30.62	623.934	212.611				ION=[M+K]+			3.35683e+06	2.19689e+06	1.96282e+06	2.12088e+06	NA	NA	NA	0	0	2.45437e+06	1.11743e+06	NA	NA	NA	NA	2.35796e+06	4.2049e+06
1567	30.36	656.046	223.474				ION=[M+Na]+			5.39139e+06	1.17791e+06	1.50552e+06	1.27878e+06	NA	NA	NA	0	0	4.24848e+06	4.19983e+06	NA	NA	NA	NA	1.80259e+06	3.24218e+06
1568	30.31	504.097	203.298				ION=[M+Na]+			7.62124e+06	971814	1.48319e+06	1.16249e+06	NA	NA	NA	0	0	4.01964e+06	5.93686e+06	NA	NA	NA	NA	1.64344e+06	2.92163e+06
1569	30.56	403.998	182.721				ION=[M+K]+			3.83097e+06	1.46393e+06	1.34062e+06	1.38003e+06	NA	NA	NA	0	0	3.1821e+06	2.27912e+06	NA	NA	NA	NA	2.38356e+06	4.00609e+06
1570	30.72	575.847	199.431				ION=[M+K]+			5.36637e+06	3.56843e+06	2.69553e+06	3.17497e+06	536896	NA	NA	225207	201670	NA	148729	2.56793e+06	NA	3.83708e+06	NA	1.03598e+06	1.5875e+06
1572	30.84	659.809	212.808				ION=[M+K]+			4.08139e+06	2.71397e+06	1.94022e+06	2.35616e+06	649790	NA	NA	0	0	547582	NA	1.1539e+06	NA	3.82071e+06	NA	942924	1.7594e+06
1573	31.73	515.741	190.841				ION=[M+Na]+			2.39495e+06	404474	NA	378649	1.16169e+06	416126	549263	0	0	551644	NA	NA	NA	2.68265e+06	NA	1.33734e+06	2.15243e+06
1574	30.86	759.744	223.958				ION=[M+K]+			2.34334e+06	1.09736e+06	489505	NA	1.26233e+06	422268	254659	0	0	NA	NA	NA	NA	2.64654e+06	NA	929986	1.75432e+06
1578	30.39	89.9695	160.237				ION=[M+H]+			40521064	7.63658e+06	8.97932e+06	6.44139e+06	1.72687e+06	NA	NA	4.59069e+06	4322036	2.82647e+06	NA	3.27469e+07	NA	4.74613e+06	NA	2.91298e+06	4.19306e+06
1579	30.77	325.88	182.073				ION=[M+H]+			5.02714e+06	3.34286e+06	2.78468e+06	3.1639e+06	909382	328386	196269	261370	287999	847713	NA	2.9784e+06	NA	3.97728e+06	NA	1.34206e+06	2.11458e+06
1580	30.32	474.066	198.708				ION=[M+H]+			21045224	897480	842132	785783	NA	NA	NA	0	0	7.77619e+06	1.6394e+07	NA	NA	NA	NA	2.79742e+06	5.29258e+06
1581	30.78	609.876	205.47				ION=[M+H]+			6.37748e+06	1.76559e+06	1.23324e+06	1.48657e+06	555580	358049	352792	0	0	3.83905e+06	2.42231e+06	NA	NA	NA	NA	4.51987e+06	8.30458e+06
1582	30.89	629.777	201.547				ION=[M+H]+			6259571	4.16238e+06	2.53939e+06	3.77563e+06	1.70035e+06	559514	345450	64984	74807	1.04226e+06	NA	1.3041e+06	176939	6.89652e+06	NA	1.94478e+06	3.47084e+06
1583	31.02	677.699	207.644				ION=[M+H]+			6.17697e+06	761256	NA	409424	8.09355e+06	4.99597e+06	4.9991e+06	0	0	443646	NA	NA	4.02707e+06	3.62957e+06	2.21768e+06	1.48995e+06	2.6453e+06
1586	31.13	609.711	196.93				ION=[M+H]+			4927519	438499	NA	292701	6.45642e+06	4.86032e+06	5.78251e+06	0	0	284135	NA	NA	5.26851e+06	2.06624e+06	3.16042e+06	891995	1.83069e+06
1587	30.78	525.915	207.148				ION=[M+H]+			2.16114e+06	701471	417489	487278	NA	83164.5	155359	0	0	1.38434e+06	583566	NA	NA	NA	NA	1.57718e+06	2.81417e+06
1588	30.04	625.854	206.813				ION=[M+H]+			3.15873e+06	1.13537e+06	1.34857e+06	1.59989e+06	771667	NA	480839	0	0	1.56076e+06	1.34089e+06	NA	NA	NA	NA	2.56679e+06	4.11321e+06
1589	30.12	358.157	176.99				ION=[M+H]+			13215455	608089	1.12043e+06	820466	NA	NA	NA	0	0	3.20025e+06	1.02947e+07	636111	NA	NA	NA	819509	1.14495e+06
1590	30.51	406.079	182.696				ION=[M+H]+			12083603	NA	220331	287641	NA	NA	NA	0	0	3.546e+06	9.413e+06	NA	NA	NA	NA	1.22598e+06	1.81783e+06
1591	30.91	693.672	207.677				ION=[M+H]+			3.9015e+06	NA	NA	NA	5.11205e+06	3.71995e+06	4.43995e+06	0	0	NA	NA	NA	3.77785e+06	934638	2.70897e+06	487202	1.19282e+06
1592	31.03	745.685	216.571				ION=[M+H]+			3.76292e+06	719931	308753	550796	4.93047e+06	2.26429e+06	2.25225e+06	0	0	501639	NA	NA	1.57993e+06	3.59402e+06	591428	1.39776e+06	1.91211e+06
1595	30.28	426.144	193.958				ION=[M+H]+			4190037	900683	1.50578e+06	1.07447e+06	NA	NA	NA	0	0	2.2633e+06	3.26399e+06	1.40303e+06	NA	NA	NA	632570	1.08641e+06
1597	30.69	529.842	189.556				ION=[M+H]+			4.15631e+06	2.23393e+06	1.62945e+06	1.98595e+06	NA	NA	NA	261511	256433	401928	NA	3.3589e+06	NA	1.88064e+06	NA	458767	870732
1598	30.97	761.66	217.905				ION=[M+H]+			3.21344e+06	NA	NA	NA	4.21049e+06	2.7797e+06	2.77241e+06	0	0	NA	NA	NA	2.44112e+06	1.23137e+06	1.2589e+06	651782	1.15011e+06
1599	30.69	677.864	215.07				ION=[M+H]+			2909829	976600	886292	1.05304e+06	172103	NA	70447.2	0	0	1.64368e+06	776729	NA	NA	NA	NA	2.469e+06	3.7891e+06
1602	30.47	477.993	189.488				ION=[M+H]+			2.84335e+06	1.45892e+06	1.66258e+06	1.47716e+06	NA	NA	NA	0	0	1.15749e+06	996596	1.82196e+06	NA	NA	NA	488804	1.01878e+06
1603	31.72	615.677	192.171				ION=[M+H]+			2.53545e+06	NA	NA	NA	2.99463e+06	3.05783e+06	3.19688e+06	0	0	NA	NA	NA	2.89539e+06	1.47424e+06	1.78128e+06	687613	1.47546e+06
1604	30.6	629.942	208.983				ION=[M+H]+			3756895	1.75951e+06	2.19675e+06	1.94008e+06	NA	NA	NA	0	0	1.17636e+06	595502	1.57214e+06	NA	NA	NA	691773	1.16687e+06
1605	30.41	510.105	201.037				ION=[M+H]+			4083185	911750	1.33594e+06	1.12835e+06	NA	NA	NA	0	0	2.38044e+06	3.18076e+06	426666	NA	NA	NA	858999	1.24743e+06
1606	30.61	709.976	226.456				ION=[M+H]+			3.71534e+06	212882	288046	118720	NA	NA	NA	0	0	2.26159e+06	2.89421e+06	NA	NA	NA	NA	1.29978e+06	2.06886e+06
1607	30.81	558.028	207.7				ION=[M+H]+			5.18258e+06	NA	NA	NA	NA	NA	NA	0	0	2.42089e+06	4.03718e+06	NA	NA	NA	NA	1.14826e+06	1.92885e+06
1610	30.57	410.006	179.519				ION=[M+H]+			2.19739e+06	1.00547e+06	1.28487e+06	1.10774e+06	NA	NA	NA	0	0	1.17901e+06	984554	1.08406e+06	NA	NA	NA	456942	965639
1617	30.5	578.092	210.069				ION=[M+H]+			2345977	803605	1.33261e+06	1.03313e+06	NA	NA	NA	0	0	1.49388e+06	1.82749e+06	580103	NA	NA	NA	624837	1.08128e+06
1618	31.92	250.023	154.403				ION=[M+H]+			3.34128e+06	2.02334e+06	1.30152e+06	1.94042e+06	1.19251e+06	NA	436720	0	0	2.77536e+06	1.15489e+06	296550	NA	NA	NA	1.61787e+06	2.55116e+06
1620	30.43	646.08	219.707				ION=[M+H]+			2118382	849174	1.23867e+06	833105	NA	NA	NA	0	0	1.01732e+06	865427	646149	NA	NA	NA	407879	528194
1621	31.62	473.141	201.958				ION=[M+H]+			2.57316e+06	1.61101e+06	1.50459e+06	1.51861e+06	NA	NA	NA	0	0	925680	1.08034e+06	778133	NA	NA	NA	734795	1.15368e+06
1624	30.67	525.915	194.647				ION=[M+H]+			5372181	1.94288e+06	1.66279e+06	1.75937e+06	NA	NA	NA	0	0	4.46228e+06	3.68464e+06	NA	NA	NA	NA	4.177e+06	6.99045e+06
1625	30.32	168.087	145.404				ION=[M+K]+			67686736	1.26967e+07	1.45423e+07	1.30438e+07	620498	396867	259110	69098.1	0	2.93623e+07	5.27272e+07	7.15864e+06	96421.9	NA	NA	2.05106e+07	2.91599e+07
1626	30.42	662.054	221.068				ION=[M+H]+			3.59646e+06	1.20928e+06	1.91115e+06	1.47655e+06	NA	NA	NA	0	0	2.98732e+06	2.51522e+06	372066	NA	NA	NA	1.20814e+06	2.00139e+06
1627	30.75	693.836	217.166				ION=[M+H]+			1.7259e+06	307179	265751	324431	NA	234395	NA	0	0	827708	NA	NA	NA	NA	NA	1.28434e+06	2.24742e+06
1628	30.93	357.827	159.057				ION=[M+H]+			2.40281e+06	NA	693240	976984	3.14834e+06	1.81717e+06	1.68283e+06	0	0	197380	NA	NA	2.13237e+06	1.65281e+06	877559	988153	1.94048e+06
1629	30.09	311.088	166.548				ION=[M+H]+			5.85692e+06	3.75363e+06	3.42468e+06	3.52937e+06	NA	NA	NA	0	0	1.47501e+06	1.22294e+06	1.58225e+06	NA	NA	NA	2.40245e+06	4.25603e+06
1630	30.88	290.005	156.405				ION=[M+H]+			2.41459e+06	615854	592455	605216	NA	NA	NA	0	0	1.81243e+06	1.88094e+06	NA	NA	NA	NA	1.24471e+06	1.64083e+06
1631	32.59	173.889	152.707				ION=[M+H]+			22085188	NA	NA	1.23603e+06	2.82318e+07	1.06992e+07	1.92314e+07	0	0	4.75921e+06	NA	242605	1.90068e+07	2.55433e+07	1.11752e+07	6.67717e+06	1.41654e+07
1634	32.96	407.798	186.914				ION=[M+Na]+			4705759	110610	NA	123226	5.60678e+06	1.59648e+06	2.89681e+06	0	0	825435	431897	NA	3.10909e+06	5.48732e+06	1.22153e+06	1.50298e+06	3.07076e+06
1635	32.9	309.822	171.508				ION=[M+H]+			3.8537e+06	NA	NA	NA	5.04941e+06	1.85589e+06	3.80151e+06	0	0	387129	220641	NA	4.43787e+06	2.79327e+06	2.6717e+06	764768	1.65061e+06
1636	32.87	293.847	170.999				ION=[M+H]+			6544583	NA	NA	NA	2.49355e+06	NA	1.67809e+06	0	0	635730	315075	32623.5	1.49614e+06	3.65796e+06	NA	898988	5.59139e+06
1637	32.94	391.824	183.375				ION=[M+H]+			3688865	NA	NA	NA	3.63637e+06	762133	1.94504e+06	0	0	431257	174722	NA	1.82462e+06	4.30153e+06	646843	834155	1.44586e+06
1638	32.16	241.855	175.062				ION=[M+Na]+			14040749	3.23481e+06	5.72888e+06	2.93913e+06	968774	1.8922e+06	994870	0	0	1.07034e+06	1.7088e+06	1.1347e+07	NA	1.02791e+06	526775	2.58978e+06	4.8317e+06
1640	32.39	146.106	132.123				ION=[M+H-H2O]+			53816556	4.71925e+06	6.25042e+06	5.79756e+06	NA	NA	NA	2.95062e+06	2.38626e+06	2.00982e+07	4.19225e+07	NA	NA	NA	NA	6.02231e+06	1.29374e+07
1641	32.97	543.731	202.203				ION=[M+H]+			2.49798e+06	NA	NA	NA	2.98077e+06	767788	2.29953e+06	0	0	NA	NA	NA	2.94166e+06	1.38972e+06	1.23322e+06	293196	677271
1642	31.79	447.754	182.935				ION=[M+H]+			4.47761e+06	NA	NA	NA	5.86691e+06	3.16678e+06	3.77763e+06	0	0	521977	NA	NA	2.9958e+06	3.74332e+06	1.38243e+06	965107	2.03361e+06
1643	32.96	527.757	201.227				ION=[M+H]+			2490703	NA	NA	NA	2.7491e+06	569734	1.37862e+06	0	0	291666	132043	NA	1.81638e+06	2.84065e+06	540410	604520	1.04452e+06
1644	32.89	663.689	204.06				ION=[M+K]+			1.31528e+06	NA	NA	NA	1.72338e+06	415722	1.08168e+06	0	0	230814	NA	NA	1.16735e+06	1.11818e+06	465997	500487	779445
1645	32.69	247.821	158.911				ION=[M+K]+			2392816	NA	NA	NA	1.27531e+06	1.96899e+06	2.16348e+06	0	0	NA	NA	NA	1.15668e+06	435156	1.53765e+06	604657	1.54723e+06
1648	31.97	247.863	174.894				ION=[M+H]+			7.69301e+06	957756	2.33826e+06	973694	NA	NA	NA	0	0	NA	NA	6.21707e+06	NA	NA	NA	328438	731532
1649	32.85	483.71	183.958				ION=[M+H]+			2.07148e+06	NA	NA	NA	1.68184e+06	1.4057e+06	2.75284e+06	0	0	NA	NA	NA	1.92762e+06	780460	1.72737e+06	372779	849752
1650	33.02	277.873	171.168				ION=[M+H]+			2.5544e+06	NA	NA	NA	743379	NA	NA	0	0	306144	NA	NA	NA	2.05582e+06	NA	540322	794615
1652	32.01	234.05	153.213				ION=[M+H]+			2588224	1.72107e+06	1.24385e+06	1.63974e+06	NA	NA	NA	0	0	1.71347e+06	826373	939526	NA	NA	NA	622486	1.39625e+06
1653	33.18	505.775	199.19				ION=[M+H]+			1.20275e+06	NA	NA	NA	1.56941e+06	339526	1.20889e+06	0	0	NA	NA	NA	1.41637e+06	877297	672371	203721	372253
1654	31.67	453.762	180.331				ION=[M+H]+			3372551	380567	NA	544722	1.52359e+06	431990	484911	0	0	1.02936e+06	NA	NA	NA	3.5589e+06	NA	1.76683e+06	2.91304e+06
1655	32.82	603.669	197.939				ION=[M+H]+			1.61284e+06	NA	NA	NA	2.02712e+06	925366	1.53437e+06	0	0	NA	NA	NA	1.5727e+06	1.25319e+06	597871	463029	788866
1656	33.11	375.85	182.599				ION=[M+H]+			1.84224e+06	NA	NA	NA	967465	NA	296428	0	0	247733	130471	NA	316718	2.14821e+06	NA	296366	619104
1658	32.95	647.716	215.933				ION=[M+H]+			1524304	NA	NA	NA	1.11205e+06	NA	NA	0	0	124650	NA	NA	333575	1.77747e+06	NA	258548	525778
1660	32.24	379.088	181.06				ION=[M+H]+			3.83061e+06	2.54721e+06	1.85822e+06	2.04639e+06	482350	NA	NA	0	0	1.19504e+06	1.68375e+06	1.01445e+06	NA	NA	NA	596531	1.33529e+06
1661	32.74	380.072	181.904				ION=[M+H]+			24594430	1.42968e+07	1.31349e+07	1.57402e+07	NA	NA	NA	0	0	1.7476e+07	1.41806e+07	8.49652e+06	NA	NA	NA	7.26957e+06	1.31883e+07
1664	32.5	111.889	170.335				ION=[M+H]+			39847260	7.62862e+06	1.29077e+07	9.16241e+06	3.15215e+06	3.27918e+06	1.95807e+06	0	0	3.93523e+06	NA	3.22024e+07	NA	1.14473e+06	NA	3.85741e+06	6.68536e+06
1665	33.39	240.024	149.985				ION=[M+H]+			6761000	NA	NA	NA	3.19177e+06	1.30846e+06	1.49262e+06	0	0	NA	NA	NA	3.23811e+06	4.52937e+06	1.00424e+06	750758	1.40198e+06
1666	32.05	188.152	143.646				ION=[M+H]+			3666084	2.08914e+06	1.79823e+06	2.34626e+06	NA	NA	NA	0	105520	2.26705e+06	1.81052e+06	1.2312e+06	NA	NA	NA	1.12108e+06	1.52339e+06
1669	32.73	294.142	166.885				ION=[M+H]+			2.20831e+06	974963	843150	700885	NA	NA	NA	84301.5	89113.4	723467	1.72025e+06	813296	NA	NA	NA	458997	675626
1671	33.47	180.063	164.954				ION=[M+H]+			2.19241e+06	411447	144902	597009	NA	NA	NA	0	0	1.82108e+06	990207	209805	NA	NA	NA	416663	997472
1672	33.22	157.915	175.527				ION=[M+H]+			5.08011e+06	570030	370818	488112	1.30682e+06	606975	816945	0	0	1.23213e+06	3.95735e+06	585990	NA	1.89977e+06	285446	824527	1.84205e+06
1675	33.53	97.977	127.512				ION=[M+H]+			498308512	4.72381e+07	2.07332e+07	5.53829e+07	5.58582e+08	3.27095e+08	4.71413e+08	0	0	1.43095e+08	1.22356e+08	5.45469e+07	4.3882e+08	5.8107e+08	2.94921e+08	1.93194e+08	3.30409e+08
1676	34.38	431.164	196.067				ION=[M+H]+			8693182	5.16398e+06	4.11019e+06	5.56355e+06	NA	NA	NA	0	0	5.21191e+06	4.41493e+06	2.42579e+06	NA	NA	NA	3.73606e+06	7.74188e+06
1677	33.61	202.045	147.987				ION=[M+H]+			28783656	2.95048e+06	2.85634e+06	2.43454e+06	5.03589e+06	NA	NA	0	0	1.67127e+06	2.54797e+06	3.45382e+06	NA	8.78475e+06	1.34896e+06	4.4735e+06	3.74813e+07
1682	34.2	103.1	116.971				ION=[M+H]+			2619532032	1.06605e+09	9.59243e+08	1.06247e+09	2.68841e+09	2.02415e+09	2.31513e+09	18543056	15411595	1.3578e+09	9.73045e+08	9.32437e+08	2.46443e+09	3.0546e+09	1.59261e+09	1.29411e+09	2.16116e+09
1683	34.76	257.103	157.931				ION=[M+H]+			282459168	1.25067e+08	1.20511e+08	1.32648e+08	2.98705e+06	1.39212e+06	2.42153e+06	349525	437255	1.2335e+08	2.20033e+08	1.24561e+08	2.67842e+06	2.79496e+06	1.42144e+06	9.63819e+07	1.8585e+08
1684	34.81	144.042	156.412				ION=[M+H]+			114870648	630477	NA	NA	1.50512e+08	6.74272e+07	7.88186e+07	0	0	NA	NA	NA	9.03186e+07	7.89123e+07	5.16564e+07	2.20703e+07	2.91847e+07
1685	34.79	107.06	177.416				ION=[M+H-H2O]+			51884840	2.10497e+07	1.83264e+07	1.71063e+07	NA	NA	NA	0	0	1.75677e+07	2.50085e+07	1.38262e+07	NA	NA	NA	3.37917e+07	6.7563e+07
1686	34.96	222.073	151.625				ION=[M+K]+			19370552	409239	202454	230908	2.53808e+07	1.25466e+07	1.96436e+07	147716	203911	254648	808101	289288	1.80511e+07	1.76282e+07	1.50997e+07	4.50637e+06	7.92308e+06
1687	35.04	294.106	166.759				ION=[M+H]+			9715251	6.46027e+06	3.54151e+06	4.22686e+06	NA	NA	NA	0	0	2.3628e+06	4.55767e+06	3.14751e+06	NA	NA	NA	2.89642e+06	5.14466e+06
1689	35.77	202.046	196.442				ION=[M+H]+			53139476	1.16834e+06	751485	765360	6.48258e+07	2.6913e+07	3.57196e+07	0	260896	327089	427229	1.83604e+06	2.9231e+07	6.19652e+07	1.91609e+07	1.1229e+07	2.80308e+07
1690	34.88	278.04	207.263				ION=[M+H]+			1.64155e+06	NA	NA	NA	2.15089e+06	736206	1.68427e+06	0	0	NA	NA	NA	1.84578e+06	1.41e+06	715877	163083	426149
1691	34.97	258.085	167.838				ION=[M+H]+			6.05574e+06	4.02684e+06	3.46059e+06	3.72426e+06	NA	NA	NA	0	0	2.58933e+06	2.46616e+06	1.69649e+06	NA	NA	NA	2.43338e+06	5.329e+06
1692	35.46	324.105	166.351				ION=[M+H]+			14380984	4.10663e+06	4.427e+06	NA	1.88431e+07	1.71022e+07	1.50408e+07	0	0	NA	NA	NA	1.43716e+07	1.33121e+07	1.0814e+07	4.74526e+06	1.1375e+07
1693	35.94	382.109	190.559				ION=[M+H]+			8778918	146468	156802	119370	1.04569e+07	4.7221e+06	6.21399e+06	0	0	NA	NA	393682	5.1497e+06	1.0237e+07	3.09245e+06	1.65801e+06	4.67559e+06
1694	34.43	360.202	186.829				ION=[M+H]+			4237525	2.14178e+06	2.47779e+06	2.40754e+06	NA	NA	NA	0	0	3.32066e+06	2.09127e+06	2.07852e+06	NA	NA	NA	833683	835701
1695	34.86	84.021	165.727				ION=[M+H]+			51433596	NA	NA	NA	2.85784e+07	2.83051e+07	3.61845e+07	0	0	NA	NA	NA	5.77665e+07	5.99084e+07	1.97998e+07	6.66234e+06	1.32392e+07
1696	34.78	97.9771	162.355				ION=[M+H]+			305584832	NA	988354	NA	4.00401e+08	1.52187e+08	2.36575e+08	0	0	1.73624e+06	2.27167e+06	2.56225e+06	2.7703e+08	3.21034e+08	1.34289e+08	4.79722e+07	1.06421e+08
1697	34.96	103.064	196.286				ION=[M+H]+			2.20932e+06	1.24454e+06	879171	1.11938e+06	NA	NA	NA	0	0	959362	1.72104e+06	966878	NA	NA	NA	281193	451531
1699	34.2	96.0212	111.219				ION=[M+H]+			238204464	7.86391e+06	NA	NA	1.106e+08	6.4727e+07	4.88915e+07	10581639	6348572	NA	NA	NA	1.67119e+08	2.50802e+08	2.16833e+07	4.2072e+07	9.3285e+07
1700	34.9	83.037	138.023				ION=[M+H]+			19338630	9.01086e+06	7.98894e+06	8.76578e+06	NA	NA	NA	909751	751280	1.12702e+07	1.50646e+07	1.03207e+07	NA	NA	NA	8.89822e+06	1.29374e+07
1701	35.13	377.109	184.741				ION=[M+H]+			5435910	1.71972e+06	1.38858e+06	3.47893e+06	362189	NA	214559	0	0	2.56377e+06	4.01593e+06	3.03083e+06	NA	378088	NA	2.13292e+06	5.02569e+06
1702	35	514.206	213.056				ION=[M+H]+			13227866	6.87104e+06	7.73466e+06	7.74615e+06	NA	NA	NA	0	0	6.00765e+06	9.97129e+06	4.84816e+06	NA	NA	NA	856595	1.2304e+06
1705	34.53	364.098	178.499				ION=[M+H]+			89156432	5.68056e+06	5.62403e+06	6.49996e+06	1.1682e+08	4.59711e+07	4.2976e+07	0	0	6.28588e+06	5.69002e+06	7.07845e+06	4.68991e+07	6.97857e+07	1.06123e+08	1.82233e+06	3.31966e+06
1707	35.05	265.152	163.679				ION=[M+H]+			6034649	2.87021e+06	3.52861e+06	2.92198e+06	NA	NA	NA	0	0	3.62198e+06	3.05438e+06	2.33366e+06	NA	NA	NA	1.59211e+06	4.08133e+06
1710	35.14	461.175	200.321				ION=[M+H]+			3.69372e+06	2.3611e+06	1.75221e+06	2.36394e+06	365623	1.51367e+06	1.1738e+06	0	0	1.54923e+06	2.43807e+06	714260	643356	525628	436842	1.91311e+06	4.58313e+06
1711	35.23	162.053	173.354				ION=[M+H]+			104009024	NA	NA	NA	1.36281e+08	6.1365e+07	6.53239e+07	0	0	NA	NA	NA	3.14473e+07	7.66986e+07	3.06572e+07	1.36672e+07	3.7982e+07
1713	35.49	103.1	165.746				ION=[M+H]+			409592448	2.43829e+08	2.39499e+08	2.50696e+08	1.22472e+07	1.05925e+07	1.27892e+07	0	0	2.73004e+08	2.68202e+08	2.35461e+08	4.19412e+06	1.1321e+07	7.61951e+06	2.52734e+08	4.2782e+08
1714	35.64	257.103	190.81				ION=[M+H]+			11169989	6.74255e+06	6.02914e+06	6.45714e+06	NA	NA	NA	0	0	6.1347e+06	8.7013e+06	4.99419e+06	NA	NA	NA	2.19055e+06	2.99247e+06
1715	35.19	183.056	176.05				ION=[M+H]+			2.86639e+06	1.48606e+06	1.67605e+06	1.52903e+06	NA	NA	NA	0	0	1.92255e+06	1.7317e+06	1.45664e+06	NA	NA	NA	392046	1.03873e+06
1716	35.24	342.116	191.272				ION=[M+H]+			5245848	NA	609699	875714	5.61327e+06	2.09388e+06	2.85661e+06	0	0	1.67916e+06	914051	478038	5.61694e+06	1.88227e+06	3.87937e+06	1.85675e+06	6.831e+06
1717	35.74	374.181	187.363				ION=[M+H]+			27109334	1.4349e+07	1.58515e+07	1.5726e+07	NA	NA	NA	0	0	1.48044e+07	1.89105e+07	1.17154e+07	NA	NA	NA	4.99435e+06	7.05506e+06
1718	35.18	84.021	185.82				ION=[M+H]+			27199626	NA	NA	NA	3.56391e+07	1.79661e+07	1.98e+07	0	0	NA	NA	NA	1.64561e+07	2.50805e+07	8.52396e+06	4.06403e+06	7.29591e+06
1719	36.56	117.079	120.419				ION=[M+H]+			5798596608	3.85585e+09	3.35244e+09	3.65887e+09	1.35135e+08	1.1504e+08	9.26839e+07	11918172	12402625	3.64728e+09	4.23588e+09	3.50976e+09	6.28799e+07	7.05465e+07	8.30611e+07	2.94756e+09	4.35233e+09
1720	36.54	234.158	160.725				ION=[M+H]+			326335616	1.96676e+08	1.90817e+08	2.01223e+08	251882	NA	NA	0	0	1.96654e+08	2.3175e+08	1.34932e+08	NA	NA	NA	7.32993e+07	1.19328e+08
1722	35.87	351.237	211.348				ION=[M+H]+			64911648	3.96538e+07	3.79555e+07	3.78736e+07	NA	NA	NA	0	0	3.31837e+07	2.46779e+07	1.79542e+07	NA	NA	NA	2.42846e+06	2.62007e+06
1724	36.59	179.079	143.601				ION=[M+H]+			30043810	NA	NA	NA	3.93657e+07	1.80997e+07	2.11001e+07	354444	336020	224010	NA	930206	2.03082e+07	3.01897e+07	1.1871e+07	1.73935e+06	1.07171e+07
1725	35.72	608.339	232.885				ION=[M+H]+			6613542	3.33337e+06	3.8671e+06	3.37496e+06	NA	NA	NA	0	0	2.69203e+06	3.00865e+06	2.16677e+06	NA	NA	NA	256637	372190
1728	36.57	58.0658	133.75				ION=[M+H]+			29668086	1.97282e+07	1.65752e+07	1.87147e+07	NA	NA	NA	0	0	1.84691e+07	2.28552e+07	1.77421e+07	NA	NA	NA	1.4961e+07	2.73541e+07
1732	35.69	374.182	212.204				ION=[M+H]+			11502568	6.18272e+06	6.72584e+06	7.06265e+06	NA	NA	NA	0	0	5.70669e+06	6.52798e+06	4.38749e+06	NA	NA	NA	1.00132e+06	1.55627e+06
1733	37.73	161.105	132.204				ION=[M+H]+			24844888	5.77287e+06	4.97783e+06	6.27503e+06	2.6519e+07	1.66216e+07	2.98933e+07	553785	668374	6.5946e+06	6.488e+06	5.1689e+06	1.26981e+07	2.51496e+07	5.38643e+06	5.57186e+06	1.20848e+07
1734	35.67	491.261	234.579				ION=[M+H]+			6947674	3.90631e+06	4.06248e+06	4.10249e+06	NA	NA	NA	0	0	2.97927e+06	3.94824e+06	2.41974e+06	NA	NA	NA	368902	312661
1735	36.49	165.046	131.9				ION=[M+H]+			144355232	5.2031e+06	5.15355e+06	5.30946e+06	5.43175e+07	1.96341e+07	2.82591e+07	0	0	5.21503e+06	1.1579e+07	6.31806e+06	5.60557e+07	4.87642e+07	2.19184e+07	1.58123e+07	4.1643e+07
1736	36.33	234.158	189.967				ION=[M+H]+			93181144	5.55776e+07	5.43397e+07	5.9635e+07	NA	NA	NA	0	0	4.99786e+07	4.97243e+07	2.55488e+07	NA	NA	NA	4.25098e+06	5.83695e+06
1738	36.08	234.158	215.553				ION=[M+H]+			11358242	6.28969e+06	6.64145e+06	5.98945e+06	NA	NA	NA	0	0	5.81998e+06	4.3719e+06	3.3337e+06	NA	NA	NA	699419	735648
1741	35.97	218.04	147.618				ION=[M+H]+			4.44361e+06	484706	1.08789e+06	958278	899919	415194	NA	0	0	1.73194e+06	987780	3.59108e+06	363072	1.0413e+06	510347	1.51452e+06	3.89752e+06
1742	36.61	73.0163	144.623				ION=[M+H]+			150638416	4.76792e+06	3.84597e+06	5.05759e+06	6.73976e+07	2.72179e+07	3.12146e+07	0	0	6.53423e+06	1.70896e+07	6.43043e+06	6.94863e+07	5.65862e+07	1.98478e+07	1.60417e+07	3.57682e+07
1743	35.67	491.26	210.439				ION=[M+H]+			10350603	5.61929e+06	6.05225e+06	6.362e+06	NA	NA	NA	0	0	5.57794e+06	6.33133e+06	3.73443e+06	NA	NA	NA	774465	1.40001e+06
1744	35.89	468.316	227.68				ION=[M+H]+			4.80985e+06	NA	NA	2.72287e+06	NA	NA	NA	0	0	3.99519e+06	3.43538e+06	2.18318e+06	NA	NA	NA	991804	1.36757e+06
1746	36.35	131.095	165.75				ION=[M+H]+			21715244	9.79279e+06	1.15246e+07	1.38975e+07	NA	NA	NA	0	0	1.05706e+07	1.21292e+07	9.07121e+06	NA	NA	NA	8.19319e+06	7.63067e+06
1747	35.42	220.178	155.613				ION=[M+H]+			18816790	1.08219e+07	9.53015e+06	4.81727e+06	NA	NA	NA	0	0	1.30093e+07	1.05667e+07	1.17652e+07	NA	NA	NA	1.21862e+07	2.45027e+07
1748	35.51	183.056	185.67				ION=[M+H]+			2.15533e+06	1.38574e+06	1.26027e+06	1.35667e+06	NA	NA	NA	0	0	NA	1.58024e+06	NA	NA	NA	NA	474157	1.15109e+06
1749	35.58	300.135	174.024				ION=[M+H]+			2.03919e+06	1.30549e+06	1.19237e+06	1.17171e+06	NA	NA	NA	0	0	1.47475e+06	1.3473e+06	1.1279e+06	NA	NA	NA	474762	907556
1751	35.7	183.057	138.552				ION=[M+H]+			14798440	6.71589e+06	8.55773e+06	8.89682e+06	NA	NA	NA	557257	252301	6.47471e+06	1.15278e+07	8.72675e+06	NA	NA	NA	8.21893e+06	1.54739e+07
1752	36.1	103.064	217.461				ION=[M+H]+			8988841	NA	4.6567e+06	NA	NA	NA	NA	0	0	3.11258e+06	NA	7.26429e+06	NA	NA	NA	5.46743e+06	1.02896e+07
1756	36.32	246.051	149.624				ION=[M+H]+			3.50076e+06	2.01922e+06	1.89185e+06	2.10921e+06	NA	NA	NA	0	0	1.5321e+06	1.23165e+06	1.92709e+06	NA	NA	NA	2.3766e+06	4.55859e+06
1757	36.87	147.054	219.436				ION=[M+H]+			11703775	7.78257e+06	5.30765e+06	5.62128e+06	1.04909e+06	1.18867e+06	1.69014e+06	0	0	6.10996e+06	7.33592e+06	6.9127e+06	NA	NA	NA	4.95441e+06	1.2622e+07
1758	36.58	143.058	123.88				ION=[M+H]+			22268342	NA	NA	NA	1.6203e+07	1.19898e+07	2.53592e+07	0	0	NA	NA	NA	2.62235e+07	1.02561e+07	1.19181e+07	2.00556e+06	7.86124e+06
1759	36.35	489.169	205.453				ION=[M+H]+			13886865	8.11316e+06	6.04493e+06	8.88745e+06	1.33158e+06	1.45317e+06	1.86456e+06	0	0	4.11106e+06	4.85093e+06	5.61224e+06	NA	NA	NA	5.99726e+06	1.21574e+07
1762	36.52	272.114	174.782				ION=[M+H]+			3.8427e+06	2.06475e+06	2.24692e+06	1.50509e+06	NA	NA	NA	0	0	1.73034e+06	2.15942e+06	1.50102e+06	NA	NA	NA	1.20548e+06	1.28851e+06
1763	36.76	233.09	153.848				ION=[M+H]+			71080552	2.81589e+07	2.63486e+07	2.4329e+07	1.17467e+06	303065	979731	86972.3	149407	1.77592e+07	5.5371e+07	2.56201e+07	212632	1.43863e+06	423199	2.54604e+07	4.93e+07
1764	37.59	251.1	155.429				ION=[M+H]+			19004812	9.44078e+06	9.22072e+06	8.63048e+06	180020	NA	152390	0	0	6.2179e+06	1.48045e+07	9.24902e+06	NA	185044	NA	4.63886e+06	8.69768e+06
1765	37.17	165.046	222.916				ION=[M+H]+			64149084	3.21734e+06	3.05917e+06	4.01225e+06	1.36589e+07	6.63968e+06	8.2995e+06	0	0	3.1438e+06	3.99145e+06	3.03942e+06	1.62009e+07	1.51767e+07	5.532e+06	8.13823e+06	1.76831e+07
1766	37.32	381.127	187.641				ION=[M+H]+			7.23966e+06	3.42379e+06	3.73789e+06	3.15952e+06	NA	130945	171329	0	0	2.58142e+06	5.63962e+06	3.66411e+06	NA	130744	NA	2.13915e+06	4.46997e+06
1767	36.72	175.096	226.651				ION=[M+H]+			2.81887e+06	1.5739e+06	993483	1.80405e+06	NA	NA	NA	0	0	525423	1.01167e+06	1.1654e+06	NA	NA	NA	743850	1.90855e+06
1768	38.28	342.116	183.142				ION=[M+H-H2O]+			268587392	6.26759e+07	5.24696e+07	5.94077e+07	3.34721e+08	2.42508e+08	2.64034e+08	2.0739e+06	1.6198e+06	6.12245e+07	7.65825e+07	5.86406e+07	2.36144e+08	2.86481e+08	1.75385e+08	1.10318e+08	2.29733e+08
1769	37.9	264.105	163.986				ION=[M+H]+			196903680	8.70755e+07	1.15134e+08	9.2902e+07	3.65448e+07	5.91993e+07	1.41532e+08	56692.7	118314	1.2029e+08	4.11306e+07	6.34271e+07	5.83974e+07	4.77167e+07	3.49255e+07	6.3572e+07	8.83619e+07
1770	38.24	684.232	233.882				ION=[M+H]+			70165864	9.05833e+06	6.36519e+06	1.65129e+07	7.98151e+07	5.54093e+07	8.04774e+07	0	0	9.27065e+06	8.30009e+06	1.29503e+07	6.65289e+07	7.90069e+07	3.57593e+07	2.19082e+07	5.74663e+07
1771	37.9	265.116	160.797				ION=[M+H]+			229412272	1.25035e+08	1.34143e+08	1.29027e+08	NA	NA	NA	0	0	9.57475e+07	1.54888e+08	1.17259e+08	NA	NA	NA	6.72837e+07	9.95893e+07
1772	38.62	327.099	172.236				ION=[M+H]+			96795856	8.76511e+06	8.99591e+06	9.45511e+06	6.54493e+07	1.09138e+07	2.39382e+07	0	0	7.83861e+06	1.2807e+07	9.98301e+06	2.42788e+07	6.03649e+07	1.76795e+07	1.92624e+07	3.08876e+07
1773	38.33	504.169	234.493				ION=[M+H-H2O]+			55154352	7.21673e+06	5.6467e+06	2.47e+07	6.56404e+07	3.99144e+07	5.33715e+07	0	0	8.50549e+06	9.09811e+06	5.50452e+06	4.61802e+07	6.02425e+07	2.79466e+07	1.78405e+07	4.61999e+07
1774	37.98	309.106	169.092				ION=[M+H]+			16727904	9.78448e+06	9.33816e+06	1.07057e+07	5.49487e+06	6.72276e+06	8.50603e+06	0	0	6.1937e+06	9.22375e+06	9.02815e+06	5.47542e+06	3.02384e+06	NA	5.9732e+06	1.29927e+07
1775	37.78	182.079	196.77				ION=[2M+NH4]+			56398880	2.80926e+07	3.29778e+07	2.36617e+07	NA	NA	NA	0	0	2.67319e+07	9.88887e+06	1.27402e+07	NA	NA	NA	6.20662e+06	1.00525e+07
1776	37.83	291.095	170.131				ION=[M+NH4]+			14354117	8.1613e+06	8.39321e+06	7.81349e+06	NA	NA	NA	148962	124783	3.66338e+06	4.59853e+06	4.98551e+06	NA	148246	NA	4.02526e+06	7.04312e+06
1777	37.58	281.111	164.095				ION=[M+H-H2O]+			13216828	7.54834e+06	6.98864e+06	7.74907e+06	8.32323e+06	6.4889e+06	4.09828e+06	0	0	6.69001e+06	1.02958e+07	7.89173e+06	3.66805e+06	6.6822e+06	3.63567e+06	7.017e+06	1.18116e+07
1778	38.29	337.148	176.821				ION=[M+H]+			16182835	8.95299e+06	9.46251e+06	9.71331e+06	NA	NA	NA	0	0	6.87022e+06	1.20083e+07	8.9274e+06	NA	NA	NA	4.17001e+06	7.66977e+06
1779	37.88	278.04	193.792				ION=[M+H-H2O]+			11057047	2.5106e+06	1.43398e+06	2.31829e+06	1.1943e+07	6.7717e+06	9.945e+06	0	0	4.47264e+06	2.90617e+06	2.73233e+06	9.93646e+06	1.28935e+07	5.93824e+06	2.93651e+06	7.62716e+06
1780	37.91	440.093	190.042				ION=[M+H-H2O]+			9146028	NA	877101	1.14442e+06	6.68928e+06	3.36354e+06	5.02095e+06	0	0	1.17691e+06	1.91698e+06	1.35497e+06	5.11447e+06	5.61145e+06	2.67125e+06	3.37918e+06	3.62584e+06
1781	37.83	487.19	204.708				ION=[M+H]+			8930210	5.31235e+06	5.22172e+06	5.55319e+06	NA	NA	NA	0	0	4.10182e+06	6.68847e+06	4.10897e+06	NA	NA	NA	2.86415e+06	5.06266e+06
1782	38.35	261.067	210.491				ION=[2M+NH4]+			8682033	4.45995e+06	5.0766e+06	4.88417e+06	NA	NA	NA	0	0	3.30843e+06	5.34233e+06	4.86085e+06	NA	NA	NA	1.89441e+06	3.80945e+06
1783	38.08	341.132	182.046				ION=[M+H]+			31184180	1.36025e+07	1.15678e+07	1.18424e+07	NA	2.43036e+07	NA	0	68090.4	1.1859e+07	1.79285e+07	1.34161e+07	NA	NA	1.92867e+07	3.70752e+07	4.06072e+07
1784	38.68	224.116	147.774				ION=[M+H]+			10167654	NA	437180	335621	NA	NA	NA	0	0	5.1013e+06	7.92049e+06	6.40637e+06	NA	NA	NA	1.62882e+06	2.78239e+06
1785	38.43	648.211	232.696				ION=[M+H]+			51344512	6.48893e+06	NA	2.26241e+07	5.73016e+07	3.48565e+07	5.18437e+07	0	0	2.19282e+07	8.86216e+06	4.85125e+06	3.88572e+07	4.81286e+07	2.41402e+07	2.9665e+07	4.42694e+07
1786	38.6	291.077	173.224				ION=[M+H]+			27584236	2.40286e+06	2.42115e+06	2.67319e+06	1.81364e+07	6.30659e+06	6.88717e+06	0	0	2.12836e+06	3.13665e+06	2.69773e+06	8.15955e+06	1.75737e+07	4.31343e+06	5.60541e+06	8.33666e+06
1787	38.33	522.18	235.487				ION=[M+H]+			6655959	738088	638197	357777	7.3226e+06	4.71544e+06	6.92976e+06	0	0	935769	1.04571e+06	618086	5.39394e+06	7.76142e+06	3.03244e+06	1.57575e+06	5.21618e+06
1788	38.34	301.127	174.563				ION=[M+H]+			10142746	5.43903e+06	4.57698e+06	4.76763e+06	NA	NA	NA	0	0	4.91286e+06	7.90109e+06	4.91958e+06	NA	NA	NA	3.26619e+06	4.0915e+06
1789	37.85	456.159	196.688				ION=[M+H]+			12415391	6.69255e+06	7.25959e+06	6.70095e+06	NA	NA	NA	0	0	4.31198e+06	6.77044e+06	5.92837e+06	NA	NA	NA	3.15045e+06	6.48153e+06
1790	38.17	121.064	172.491				ION=[M+H]+			521466048	2.37503e+08	3.04914e+08	2.30894e+08	9.23346e+07	1.5653e+08	3.78437e+08	125498	0	3.04874e+08	1.10192e+08	1.78003e+08	1.58764e+08	1.12898e+08	9.07032e+07	1.93386e+08	2.54154e+08
1791	38.5	188.116	139.323				ION=[M+H]+			22471108	9.10933e+06	1.2602e+07	1.43813e+07	NA	NA	NA	0	0	1.57295e+07	1.3984e+07	9.89127e+06	NA	NA	NA	7.99475e+06	1.02914e+07
1792	38.01	133.075	220.558				ION=[M+H]+			5.81711e+06	2.44391e+06	3.40141e+06	3.71935e+06	NA	NA	NA	0	0	1.98735e+06	2.91907e+06	2.56874e+06	NA	NA	NA	1.46021e+06	2.94333e+06
1793	37.83	482.151	207.871				ION=[M+H]+			2625576	NA	NA	NA	NA	NA	NA	0	0	NA	NA	NA	NA	NA	NA	1.02611e+06	3.41895e+06
1794	38.44	129.043	143				ION=[M+H]+			22016768	8.49549e+06	1.28738e+07	9.96514e+06	NA	NA	NA	0	0	1.36503e+07	1.59823e+07	9.41016e+06	NA	NA	NA	6.16055e+06	8.29618e+06
1795	37.62	101.048	166.468				ION=[M+H]+			6297098	2.56272e+06	2.19118e+06	2.30212e+06	NA	NA	NA	0	0	1.31088e+06	4.90537e+06	2.62065e+06	NA	NA	NA	2.38427e+06	3.62432e+06
1796	37.97	122.072	118.235				ION=[M+H]+			24637288	1.09341e+07	1.4406e+07	1.09068e+07	4.01316e+06	7.51271e+06	1.99652e+07	0	0	1.22373e+07	4.95188e+06	5.26936e+06	8.45055e+06	4.39881e+06	2.69047e+06	7.39799e+06	1.42302e+07
1797	38.05	128.059	126.866				ION=[M+H]+			23383984	1.26083e+07	1.36732e+07	1.46814e+07	NA	NA	NA	0	0	1.52581e+07	1.32369e+07	1.15786e+07	NA	NA	NA	8.98123e+06	9.94575e+06
1798	38.52	488.107	197.743				ION=[M+H]+			4.45337e+06	2.96132e+06	2.11214e+06	1.95443e+06	NA	NA	NA	0	0	1.73088e+06	2.1637e+06	2.04543e+06	NA	NA	NA	652666	1.26631e+06
1799	38.19	143.041	170.086				ION=[M+H]+			122898168	5.73528e+07	7.18616e+07	6.28358e+07	2.49918e+07	3.96762e+07	9.75631e+07	0	0	7.2515e+07	2.73264e+07	4.42728e+07	3.98696e+07	3.19991e+07	2.5159e+07	4.7796e+07	5.91359e+07
1800	38.52	561.19	215.52				ION=[M+H]+			9557390	5.05586e+06	5.49162e+06	4.6598e+06	NA	NA	NA	0	0	3.20339e+06	7.4451e+06	5.38959e+06	NA	NA	NA	1.43016e+06	3.59099e+06
1801	37.54	117.079	211.972				ION=[M+H]+			12813322	6.77451e+06	7.49227e+06	5.76747e+06	NA	NA	NA	0	0	6.27889e+06	3.02626e+06	3.40878e+06	NA	NA	NA	1.99255e+06	5.46629e+06
1802	38.17	458.122	192.067				ION=[M+H]+			2.69759e+06	491176	NA	NA	NA	NA	NA	0	0	379468	763048	535326	NA	NA	NA	869522	1.44255e+06
1805	38.07	722.181	303.703				ION=[M+H+H]2+			2.74107e+06	1.16201e+06	NA	NA	2.3274e+06	NA	1.22659e+06	0	0	NA	NA	NA	1.1539e+06	2.05601e+06	663792	394576	1.66139e+06
1806	39.07	546.137	207.649				ION=[M+H]+			5706561	711108	3.33677e+06	3.31972e+06	6.04832e+06	2.37788e+06	3.43631e+06	0	0	622133	3.09905e+06	873893	2.18663e+06	4.48188e+06	1.17468e+06	915440	2.50021e+06
1808	37.65	158.044	210.828				ION=[M+H]+			8368391	NA	4.59793e+06	5.35568e+06	317980	NA	NA	0	0	5.37279e+06	NA	3.22819e+06	NA	NA	NA	2.59327e+06	8.93706e+06
1810	37.65	238.143	201.098				ION=[M+H]+			64609324	3.09459e+07	3.77787e+07	2.86347e+07	NA	NA	NA	0	0	3.02717e+07	1.20766e+07	1.42657e+07	NA	NA	NA	6.92795e+06	1.12997e+07
1811	37.66	320.097	202.24				ION=[M+H]+			2.05086e+06	NA	NA	NA	NA	NA	NA	0	0	1.46554e+06	NA	NA	NA	NA	NA	830063	2.67057e+06
1812	37.01	481.177	207.15				ION=[M+H]+			4.03429e+06	1.98081e+06	2.35895e+06	2.50451e+06	NA	NA	NA	0	0	1.79664e+06	1.73047e+06	2.37967e+06	NA	NA	NA	2.31983e+06	2.90844e+06
1813	37.07	272.112	163.784				ION=[M+H]+			2.94584e+06	1.38024e+06	1.69135e+06	1.60815e+06	NA	NA	NA	0	0	1.45386e+06	2.29478e+06	1.5305e+06	NA	NA	NA	952222	2.17486e+06
1814	37.18	381.183	218.89				ION=[M+H]+			8615555	5.72902e+06	4.79328e+06	3.60812e+06	NA	NA	NA	0	0	4.26422e+06	1.30348e+06	2.00874e+06	NA	NA	NA	313551	466186
1817	37.72	500.16	200.005				ION=[M+H-H2O]+			6765144	4.1846e+06	3.7337e+06	4.32962e+06	NA	NA	NA	0	0	4.58982e+06	4.49824e+06	2.94642e+06	NA	NA	NA	1.33709e+06	4.08748e+06
1818	37.73	338.107	209.719				ION=[M+H-H2O]+			5.40299e+06	3.59279e+06	2.72792e+06	3.38796e+06	NA	NA	NA	0	0	1.66266e+06	3.51566e+06	2.41823e+06	NA	NA	NA	576765	2.44879e+06
1822	38.26	323.121	183.487				ION=[M+H]+			4.0165e+06	NA	NA	NA	4.34525e+06	2.84186e+06	3.27127e+06	0	0	NA	NA	437657	2.98596e+06	4.68358e+06	2.31065e+06	1.23261e+06	2.47465e+06
1823	37.34	245.09	164.599				ION=[M+H]+			2.97138e+06	1.44259e+06	1.39839e+06	1.90166e+06	1.90086e+06	NA	3.19563e+06	0	0	1.10038e+06	1.57281e+06	1.75315e+06	613269	1.8195e+06	833474	1.90535e+06	2.67729e+06
1824	37.59	196.058	187.468				ION=[M+H]+			3.84674e+06	1.77115e+06	952611	1.13401e+06	NA	NA	NA	0	0	2.4433e+06	2.99657e+06	1.66993e+06	NA	NA	NA	931265	1.857e+06
1825	37.79	305.195	176.794				ION=[M+H]+			3890203	1.88618e+06	2.2747e+06	1.62602e+06	NA	NA	NA	0	0	2.39275e+06	2.91756e+06	2.39762e+06	NA	NA	NA	637857	1.09677e+06
1827	37.46	290.111	170.136				ION=[M+H]+			5350924	3.1536e+06	3.12882e+06	2.67088e+06	NA	NA	NA	0	0	942243	2.15498e+06	1.82021e+06	NA	NA	NA	1.51006e+06	2.87282e+06
1828	38.25	1406.42	378.002				ION=[M+H+H]2+			4.79184e+06	814704	NA	NA	5.94418e+06	2.85656e+06	4.70844e+06	0	0	NA	NA	854266	3.99448e+06	5.58769e+06	NA	1.94551e+06	4.28164e+06
1829	37.89	188.117	181.84				ION=[M+H]+			2.99912e+06	1.19209e+06	1.75366e+06	1.40258e+06	NA	NA	NA	0	0	1.70459e+06	1.60059e+06	1.42883e+06	NA	NA	NA	509996	1.01659e+06
1830	37.33	399.137	186.805				ION=[M+H]+			10183191	5.11049e+06	5.7373e+06	6.29258e+06	188804	NA	123941	0	0	4.35959e+06	7.9326e+06	5.53093e+06	NA	148336	NA	3.57522e+06	6.72195e+06
1831	37.69	419.155	194.172				ION=[M+H]+			3.82495e+06	1.6331e+06	2.23654e+06	2.10889e+06	NA	NA	NA	0	0	2.9682e+06	2.58096e+06	1.98224e+06	NA	NA	NA	1.6233e+06	2.59261e+06
1835	37.85	364.098	240.642				ION=[M+H]+			33328348	5.81325e+06	4.64509e+06	5.48998e+06	1.63914e+07	1.02001e+07	1.35772e+07	0	0	3.22214e+06	5.68982e+06	7.16764e+06	8.74237e+06	3.88637e+07	5.44082e+06	3.84189e+06	1.69118e+07
1836	37.38	499.202	211.225				ION=[M+H]+			12808024	7.24688e+06	7.48917e+06	7.22531e+06	NA	NA	NA	0	0	5.36114e+06	9.54385e+06	7.26957e+06	NA	NA	NA	2.09635e+06	5.40854e+06
1837	37.4	221.09	148.253				ION=[M+H]+			2.32304e+06	979228	1.35834e+06	1.26878e+06	NA	NA	NA	0	0	978556	1.62067e+06	1.20348e+06	NA	NA	NA	520639	1.58157e+06
1838	37.47	84.0209	111.081				ION=[M+H]+			51888296	1.53508e+07	NA	NA	5.15555e+07	3.99522e+07	3.05477e+07	390443	0	5.4047e+06	NA	1.4467e+07	2.97492e+07	4.18528e+07	3.24764e+07	1.6753e+07	6.75675e+07
1840	39.55	96.0212	111.714				ION=[M+H]+			209259760	4.78763e+07	2.1567e+07	5.36162e+07	2.74188e+08	1.69459e+08	1.19966e+08	0	0	3.16318e+07	5.60504e+07	2.61914e+07	4.36337e+07	3.43296e+07	1.3604e+08	1.95768e+07	5.75482e+07
1842	37.92	235.142	156.97				ION=[M+H]+			3275358	NA	NA	2.09619e+06	NA	NA	NA	838728	743610	NA	1.85058e+06	1.61771e+06	NA	NA	NA	1.65772e+06	2.20125e+06
1843	38.36	1064.3	329.99				ION=[M+H+H]2+			3.8137e+06	742115	NA	697888	4.997e+06	1.91006e+06	3.26587e+06	0	0	627514	1.079e+06	NA	2.3732e+06	3.63799e+06	1.17819e+06	1.5508e+06	2.69907e+06
1844	39.62	112.021	118.576				ION=[M+H]+			8.30143e+06	4.16025e+06	4.85405e+06	3.48452e+06	NA	2.33297e+06	8.70828e+06	0	0	3.85073e+06	NA	NA	NA	NA	NA	2.03996e+06	4.43184e+06
1845	38.47	190.095	145.45				ION=[M+H]+			5.56919e+06	1.84133e+06	2.30443e+06	3.56423e+06	NA	NA	NA	0	0	3.02922e+06	3.67059e+06	3.46708e+06	NA	NA	NA	1.72067e+06	1.33653e+06
1846	38.09	266.101	164.317				ION=[M+H]+			9574595	4.2245e+06	5.5985e+06	4.43761e+06	1.6953e+06	3.03576e+06	7.36795e+06	0	0	5.08241e+06	2.16181e+06	2.99042e+06	3.20045e+06	2.31887e+06	1.78641e+06	3.12758e+06	4.71239e+06
1847	38.12	440.093	244.311				ION=[M+H]+			7.05313e+06	1.43854e+06	414422	1.33543e+06	8.08337e+06	4.19393e+06	7.04614e+06	0	0	2.6474e+06	2.10881e+06	1.59027e+06	4.81114e+06	4.7577e+06	3.01607e+06	1.34018e+06	4.95669e+06
1848	38.05	145.074	219.031				ION=[M+H]+			5.07628e+06	2.86885e+06	2.72905e+06	3.24876e+06	NA	NA	NA	0	0	2.58285e+06	2.53628e+06	2.35955e+06	NA	NA	NA	1.60087e+06	3.18935e+06
1849	38.38	180.064	188.97				ION=[M+H]+			5.08656e+06	2.31015e+06	1.96218e+06	1.87008e+06	6.43992e+06	5.16423e+06	6.02064e+06	0	0	1.98215e+06	2.25918e+06	1.7593e+06	5.14651e+06	4.67809e+06	4.30242e+06	3.90001e+06	5.59414e+06
1852	38.79	438.135	194.722				ION=[M+H]+			5744465	3.16274e+06	3.35893e+06	2.61586e+06	NA	NA	NA	0	0	3.64407e+06	4.16309e+06	4.37474e+06	NA	NA	NA	1.01241e+06	2.59939e+06
1853	38.58	377.132	190.595				ION=[M+H]+			2.10658e+06	1.24771e+06	1.16032e+06	1.29148e+06	NA	NA	NA	0	0	706975	1.641e+06	1.00701e+06	NA	NA	NA	556270	762992
1854	38.65	233.089	194.681				ION=[M+H]+			2.1483e+06	928826	1.25616e+06	1.29299e+06	NA	NA	NA	0	0	928553	1.58363e+06	1.21686e+06	NA	NA	NA	571274	887198
1855	38.75	235.105	152.77				ION=[M+H]+			12311735	7.66769e+06	3.8447e+06	7.87938e+06	NA	NA	NA	0	0	5.24419e+06	7.31524e+06	7.01352e+06	NA	NA	NA	3.66535e+06	3.07197e+06
1856	38.8	413.153	189.252				ION=[M+H]+			57224676	3.17566e+07	3.34607e+07	3.2437e+07	127170	NA	NA	0	0	2.38301e+07	4.27527e+07	3.36789e+07	NA	NA	NA	1.77469e+07	2.74086e+07
1857	38.65	160.085	222.333				ION=[M+H]+			4.4001e+06	2.91949e+06	2.57285e+06	2.75516e+06	NA	NA	NA	0	0	2.60091e+06	3.3743e+06	3.05071e+06	NA	NA	NA	1.95403e+06	3.38247e+06
1858	38.69	457.18	202.594				ION=[M+H]+			7.75638e+06	NA	NA	NA	NA	NA	NA	0	0	NA	NA	NA	NA	NA	NA	6.26844e+06	1.01001e+07
1859	38.72	115.064	219.923				ION=[M+H]+			16004843	NA	7.71555e+06	NA	NA	NA	4.66617e+06	0	0	NA	NA	NA	NA	NA	NA	1.24753e+07	2.08411e+07
1860	38.8	454.109	197.119				ION=[M+H]+			1.56035e+06	779702	834009	568118	NA	NA	NA	0	0	1.05136e+06	1.21549e+06	1.13193e+06	NA	NA	NA	326317	611310
1861	39.14	115.065	124.346				ION=[M+H]+			367013984	2.23421e+08	2.14602e+08	2.12438e+08	NA	1.79193e+06	1.57284e+07	864354	811598	1.89703e+08	2.81432e+08	2.3832e+08	NA	NA	NA	7.47551e+07	1.18749e+08
1862	39.1	521.195	205.737				ION=[M+H]+			39122076	NA	2.28756e+07	2.43698e+07	3.34638e+07	1.66646e+07	1.74275e+07	0	0	2.45517e+07	NA	NA	2.39364e+07	3.32706e+07	1.13018e+07	1.2826e+07	2.56012e+07
1863	39.32	504.169	205.361				ION=[M+Na]+			14237538	6.99518e+06	NA	7.30567e+06	6.38283e+06	3.52053e+06	5.59985e+06	0	666578	7.13578e+06	NA	1.1506e+07	3.29204e+06	6.93063e+06	2.09598e+06	3.12146e+06	6.87254e+06
1867	39.36	666.221	234.167				ION=[M+NH4]+			14991820	NA	8.76609e+06	6.93211e+06	1.10413e+07	5.27774e+06	8.20775e+06	0	0	7.10521e+06	NA	NA	7.10645e+06	1.02601e+07	3.90879e+06	4.66647e+06	1.12747e+07
1868	39.37	258.074	180.008				ION=[M+H]+			40288292	2.51176e+06	2.307e+06	2.09288e+06	1.37749e+07	1.0492e+07	1.38054e+07	283559	251797	2.40271e+06	3.53025e+06	2.24451e+06	1.1273e+07	1.50319e+07	7.51706e+06	6.06494e+06	7.51676e+06
1869	39.59	115.064	209.102				ION=[M+H]+			124380152	6.99042e+07	7.27282e+07	7.85363e+07	2.62224e+06	2.13407e+06	1.67496e+07	0	0	5.83491e+07	7.32043e+07	6.98252e+07	NA	NA	NA	9.27866e+07	1.07876e+08
1871	40.01	302.111	166.146				ION=[M+H]+			18568344	9.40429e+06	1.00379e+07	1.02901e+07	NA	NA	NA	0	0	6.94363e+06	1.44645e+07	9.521e+06	NA	NA	NA	4.38833e+06	4.72106e+06
1872	39.29	126.032	189.236				ION=[M+H]+			13420111	2.53286e+06	1.15667e+06	NA	1.6023e+07	9.03538e+06	1.23959e+07	219400	0	2.06144e+06	3.82826e+06	2.71771e+06	1.17186e+07	9.94333e+06	6.47945e+06	5.47134e+06	7.79291e+06
1874	39.02	69.0578	110.552				ION=[M+H]+			78029664	4.6231e+07	4.56259e+07	3.9909e+07	NA	NA	2.29052e+06	0	0	3.95994e+07	5.65399e+07	4.56045e+07	NA	NA	NA	1.23286e+07	2.48952e+07
1875	39.06	69.0578	132.689				ION=[M+H]+			212894064	1.30649e+08	1.20906e+08	1.28249e+08	NA	NA	8.40284e+06	356145	705196	1.21061e+08	1.65842e+08	9.48774e+07	NA	NA	NA	4.65445e+07	7.2191e+07
1877	39.56	457.18	192.568				ION=[M+H]+			112354792	5.32335e+07	6.56966e+07	6.0467e+07	2.48978e+06	1.98029e+06	1.56197e+07	0	0	4.51139e+07	5.7898e+07	4.98758e+07	NA	NA	NA	7.40507e+07	8.45967e+07
1878	39.39	369.163	181.027				ION=[M+H]+			3.20575e+06	1.4019e+06	1.56566e+06	1.6965e+06	NA	NA	NA	0	0	1.83501e+06	2.49724e+06	1.57047e+06	NA	NA	NA	359358	632277
1879	39.38	463.194	192.322				ION=[M+H]+			2.72098e+06	1.6965e+06	337049	578522	3.20461e+06	2.00779e+06	2.92148e+06	0	0	470667	NA	358913	2.22586e+06	2.66514e+06	1.96307e+06	1.6465e+06	2.19805e+06
1880	39.75	619.232	221.964				ION=[M+H]+			56538936	3.19575e+07	3.2988e+07	3.61843e+07	NA	NA	NA	0	0	2.63705e+07	3.83618e+07	2.79936e+07	NA	NA	NA	8.13317e+06	1.1425e+07
1881	39.22	162.053	185.687				ION=[M+H]+			279611296	3.76253e+07	3.14001e+07	4.08125e+07	1.27677e+08	8.1624e+07	1.06663e+08	1.84301e+06	1.81408e+06	3.83315e+07	5.03919e+07	3.62615e+07	9.79514e+07	1.16875e+08	5.78837e+07	5.79263e+07	7.16821e+07
1883	38.89	416.153	197.881				ION=[M+H]+			8915647	5.24017e+06	3.85892e+06	4.12391e+06	NA	NA	NA	0	0	6.76232e+06	6.94519e+06	5.29577e+06	NA	NA	NA	2.00512e+06	4.09102e+06
1888	39.16	846.285	252.454				ION=[M+H]+			5892551	NA	NA	NA	3.8855e+06	NA	4.22966e+06	0	0	NA	NA	NA	3.18331e+06	3.57291e+06	1.28396e+06	1.6326e+06	4.27558e+06
1889	38.86	254.1	202.315				ION=[M+H]+			12248956	5.97546e+06	5.13924e+06	5.98671e+06	NA	NA	NA	0	0	9.11733e+06	9.5418e+06	7.03029e+06	NA	NA	NA	2.74706e+06	5.72162e+06
1890	38.92	254.1	192.629				ION=[M+H]+			4.0702e+06	2.46123e+06	2.09513e+06	2.36782e+06	NA	NA	NA	0	0	3.38081e+06	2.88847e+06	2.597e+06	NA	NA	NA	1.17096e+06	2.08277e+06
1891	38.93	443.164	194.783				ION=[M+H]+			7762750	4.39203e+06	4.53907e+06	4.67171e+06	NA	NA	NA	0	0	3.13624e+06	4.47479e+06	4.15198e+06	NA	NA	NA	1.93199e+06	2.96398e+06
1893	39.42	121.078	208.415				ION=[M+H]+			2.76575e+06	534270	279247	413417	3.21023e+06	1.9979e+06	2.70434e+06	540334	489656	335915	416134	366174	2.50925e+06	3.19389e+06	1.78901e+06	1.47759e+06	2.11332e+06
1897	40.74	241.108	153.089				ION=[M+H]+			52978936	NA	NA	NA	NA	NA	NA	0	0	3.41638e+07	4.127e+07	3.51663e+07	NA	NA	NA	8.74489e+06	1.01079e+07
1899	40.84	304.127	169.529				ION=[M+H]+			7622761	5.06885e+06	3.58482e+06	4.12142e+06	NA	NA	NA	0	0	3.48848e+06	4.68377e+06	3.14875e+06	NA	NA	NA	1.65478e+06	1.73541e+06
1902	41.24	397.158	185.826				ION=[M+H]+			6073313	3.38988e+06	3.28755e+06	3.55525e+06	NA	NA	NA	0	0	2.65373e+06	4.73105e+06	3.11331e+06	NA	NA	NA	1.58515e+06	2.41978e+06
1903	41.03	427.169	189.819				ION=[M+H]+			84128576	4.90274e+07	4.91921e+07	4.69016e+07	NA	NA	NA	0	0	3.37899e+07	6.05859e+07	4.93374e+07	NA	NA	NA	2.55553e+07	3.22727e+07
1904	40.77	186.1	141.298				ION=[M+H]+			29093348	1.38785e+07	1.18625e+07	1.36287e+07	NA	NA	NA	0	0	1.06398e+07	2.26634e+07	1.60051e+07	NA	NA	NA	1.13135e+07	1.15944e+07
1906	41.06	339.153	175.559				ION=[M+H]+			5266277	2.70813e+06	2.65914e+06	2.70646e+06	NA	NA	NA	0	0	1.93006e+06	4.10237e+06	2.07717e+06	NA	NA	NA	1.26995e+06	1.41745e+06
1909	41.02	589.222	219.602				ION=[M+H]+			31894674	1.94996e+07	1.86496e+07	1.8059e+07	NA	NA	NA	0	0	1.34389e+07	2.29815e+07	1.7973e+07	NA	NA	NA	9.28555e+06	1.29278e+07
1910	40.61	605.217	223.654				ION=[M+H]+			5.27029e+06	2.57903e+06	2.63593e+06	2.74821e+06	NA	NA	NA	0	0	1.79753e+06	4.1055e+06	3.09219e+06	NA	NA	NA	978015	1.72625e+06
1913	40.1	162.053	172.696				ION=[M+H]+			170340896	6.11182e+07	3.47552e+07	6.39431e+07	1.99218e+08	2.45137e+08	1.9096e+08	0	0	3.88242e+07	1.50835e+07	3.26982e+07	1.88254e+08	NA	1.41049e+08	1.43585e+08	1.4399e+08
1914	39.64	324.105	165.788				ION=[M+H]+			52958012	3.02518e+06	3.76243e+06	5.1287e+06	6.93897e+07	7.48641e+07	3.98937e+07	0	0	3.91874e+06	6.91447e+06	3.5726e+06	4.21035e+07	5.936e+07	4.72706e+07	4.89405e+07	3.46917e+07
1915	39.79	84.0211	184.745				ION=[M+H]+			51753328	1.83012e+07	9.426e+06	1.02321e+07	5.57615e+07	7.4478e+07	3.82712e+07	0	0	NA	1.81733e+07	NA	2.79837e+07	5.25183e+07	3.78122e+07	2.95168e+07	2.29415e+07
1916	40.35	286.072	163.595				ION=[M+H]+			2361827	1.57053e+06	1.284e+06	1.48416e+06	NA	NA	NA	0	0	1.77005e+06	1.72075e+06	1.45439e+06	NA	NA	NA	803052	754060
1917	41.2	324.105	173.397				ION=[M+NH4]+			70360728	2.65473e+07	2.30864e+07	2.49929e+07	6.19567e+07	9.71739e+07	3.32037e+07	0	0	2.86136e+07	2.22727e+07	2.11013e+07	4.20054e+07	6.48444e+07	6.87101e+07	6.64479e+07	9.16218e+07
1918	41.56	270.074	157.133				ION=[M+H]+			36031220	4.94063e+06	5.28966e+06	5.2174e+06	4.72109e+07	3.01733e+07	1.56326e+07	0	0	5.41856e+06	1.15646e+07	5.22727e+06	2.82212e+07	3.86007e+07	1.98968e+07	1.08523e+07	1.83707e+07
1919	41.23	277.116	160.99				ION=[M+H]+			20925954	1.08841e+07	1.02962e+07	1.00776e+07	NA	NA	658192	0	0	7.86611e+06	1.63011e+07	9.7869e+06	NA	NA	NA	6.16049e+06	7.16739e+06
1922	40.67	177.1	216.228				ION=[M+H]+			3318656	2.09831e+06	1.92828e+06	2.12391e+06	NA	NA	NA	0	0	982318	2.08747e+06	1.40863e+06	NA	NA	NA	1.35251e+06	1.89056e+06
1925	40.92	175.084	137.019				ION=[M+H]+			16539813	1.09456e+07	9.67124e+06	9.66335e+06	NA	NA	NA	0	0	1.0407e+07	1.08852e+07	9.76746e+06	NA	NA	NA	4.61053e+06	5.88354e+06
1926	41.14	123.032	161.36				ION=[M+H]+			20935884	1.39216e+07	1.11646e+07	1.23302e+07	NA	NA	NA	0	0	NA	1.20837e+07	1.10992e+07	NA	NA	NA	5.52455e+06	6.51814e+06
1928	41.02	143.095	126.71				ION=[M+H]+			84462336	4.64306e+07	4.42932e+07	5.4055e+07	NA	NA	NA	506121	0	4.90218e+07	5.70608e+07	3.65994e+07	NA	NA	NA	1.64383e+07	1.55678e+07
1929	40.5	285.084	163.965				ION=[M+H]+			4817824	3.20367e+06	1.91448e+06	1.97877e+06	NA	NA	NA	0	0	2.55192e+06	2.49113e+06	3.2152e+06	NA	NA	NA	733947	2.16876e+06
1932	40.66	189.1	140.426				ION=[M+H]+			8509085	2.37456e+06	4.48006e+06	5.44573e+06	NA	NA	NA	0	0	6.69919e+06	6.39048e+06	4.73608e+06	NA	NA	NA	2.19524e+06	2.04445e+06
1933	42.37	504.169	206.177				ION=[M+NH4]+			250155424	1.66344e+08	1.07916e+08	1.25385e+08	6.19048e+07	6.06716e+07	4.95152e+07	0	0	1.18648e+08	1.75309e+08	1.32962e+08	4.50522e+07	7.69141e+07	7.89648e+07	7.04188e+07	8.43556e+07
1934	42.2	324.105	209.385				ION=[M+H]+			143620112	9.16203e+07	7.18268e+07	8.36245e+07	1.61038e+08	4.3671e+07	4.99644e+07	0	95954.1	7.44062e+07	9.1281e+07	7.55008e+07	3.39598e+07	6.6643e+07	6.74284e+07	8.34325e+07	1.46681e+08
1935	42.2	666.222	234.271				ION=[M+NH4]+			75094168	4.99348e+07	3.61784e+07	4.07425e+07	1.6193e+07	1.26737e+07	1.06786e+07	140401	137128	3.54247e+07	5.06482e+07	3.85804e+07	7.22397e+06	1.65492e+07	1.8936e+07	1.44084e+07	1.85941e+07
1937	42.12	288.084	210.912				ION=[M+H]+			8193268	3.28818e+06	4.60136e+06	4.12128e+06	NA	NA	NA	0	0	4.01021e+06	5.86565e+06	3.84071e+06	7.66191e+06	8.34262e+06	4.32112e+06	6.10818e+06	3.69192e+06
1938	42.27	845.3	253.71				ION=[M+H]+			17664252	1.17461e+07	9.34506e+06	8.64211e+06	1.09736e+07	5.71409e+06	5.51424e+06	0	0	8.05882e+06	1.24011e+07	9.77288e+06	4.38155e+06	5.83789e+06	3.0195e+06	3.628e+06	8.45751e+06
1939	41.03	486.158	207.962				ION=[M+NH4]+			36518936	2.42837e+07	2.13043e+07	2.24673e+07	3.58321e+07	2.70687e+07	1.95e+07	0	0	2.01135e+07	2.3344e+07	1.86305e+07	1.78052e+07	3.47298e+07	3.22508e+07	3.31552e+07	3.52218e+07
1941	42.13	108.021	125.195				ION=[M+H]+			120668760	3.03693e+07	NA	3.18805e+07	1.04344e+08	4.57103e+07	1.43595e+08	5393640	3.83705e+06	1.1645e+07	3.68731e+07	NA	NA	1.70392e+07	2.11226e+07	3.28241e+07	6.50081e+07
1942	42.45	810.264	249.68				ION=[M+H]+			20614668	3.06063e+06	2.83158e+06	2.91778e+06	2.17129e+07	1.3367e+07	2.00169e+07	0	0	2.47704e+06	2.86401e+06	2.33582e+06	1.54417e+07	2.13832e+07	7.22675e+06	1.15192e+07	1.44885e+07
1943	43.25	117.079	120.716				ION=[M+H]+			186615280	5.22503e+07	1.017e+08	1.19432e+08	NA	NA	NA	0	0	1.08457e+08	1.42421e+08	9.38039e+07	NA	NA	NA	1.65756e+07	2.1132e+07
1944	42.52	828.275	252.13				ION=[M+H]+			21143976	NA	NA	2.27028e+06	1.51811e+07	1.25687e+07	8.46001e+06	0	0	NA	NA	NA	1.40354e+07	2.46557e+07	6.60688e+06	1.16395e+07	1.17596e+07
1945	42.62	486.159	213.948				ION=[M+H]+			28464304	1.75122e+07	1.43081e+07	1.82169e+07	NA	NA	8.17319e+06	135711	175545	2.12801e+07	1.72997e+07	1.51847e+07	1.13788e+07	NA	NA	5.60045e+06	2.41804e+07
1946	44.6	162.053	185.134				ION=[M+H]+			898016576	2.34489e+08	2.52192e+08	2.74027e+08	1.16953e+09	8.98497e+08	8.40476e+08	0	0	2.65027e+08	2.5222e+08	2.18423e+08	7.46384e+08	1.04716e+09	6.52915e+08	7.52015e+08	9.80111e+08
1949	44.9	288.084	179.05				ION=[M+H]+			191552944	5.5309e+07	5.18288e+07	5.29309e+07	2.50988e+08	1.9185e+08	1.65629e+08	0	0	5.5624e+07	5.29699e+07	4.53391e+07	1.55142e+08	2.19081e+08	4.63526e+07	1.7395e+08	1.98053e+08
1952	43.34	990.327	274.544				ION=[M+H]+			16636490	NA	NA	NA	1.64733e+07	3.83899e+06	1.33823e+07	0	0	NA	NA	NA	8.12149e+06	1.55384e+07	4.2595e+06	9.30419e+06	1.20139e+07
1953	43.37	103.1	116.883				ION=[M+H]+			354915424	2.36005e+08	8.01791e+07	7.9716e+07	5.29616e+07	4.52182e+07	6.0431e+07	2445313	1093041	8.63952e+07	2.27457e+08	9.14341e+07	5.0631e+07	6.96223e+07	3.98643e+07	7.61335e+07	7.84065e+07
1954	43.51	116.047	132.924				ION=[M+H]+			353123424	2.76756e+07	3.74711e+07	1.44375e+07	7.88061e+07	4.28749e+07	NA	0	887446	4.04284e+07	5.68862e+06	NA	NA	6.5995e+07	2.57011e+07	2.70689e+07	6.95128e+07
1956	43.54	126.032	120.188				ION=[M+H]+			286908256	4.93343e+07	7.22774e+06	9.45993e+06	2.05001e+08	NA	1.04822e+08	3.21976e+06	1839320	7.90981e+06	7.15474e+07	NA	NA	1.50253e+08	5.46058e+07	2.36333e+07	9.40283e+07
1957	43.61	270.074	179.077				ION=[M+H]+			10858831	3.29732e+06	2.71157e+06	3.07643e+06	1.25126e+07	1.30465e+07	1.03247e+07	0	0	3.05057e+06	3.24113e+06	2.92745e+06	1.0484e+07	1.26623e+07	8.94446e+06	8.81678e+06	1.23106e+07
1958	46.71	504.169	213.353				ION=[M+H]+			22838660	1.51868e+07	NA	5.59911e+06	1.26002e+07	7.2961e+06	1.07479e+07	0	0	NA	NA	NA	9.35516e+06	1.31686e+07	5.39734e+06	9.95904e+06	2.67509e+07
1959	43.91	1007.35	277.351				ION=[M+H]+			10825069	2.91225e+06	2.8595e+06	NA	4.67763e+06	NA	4.73081e+06	0	0	NA	NA	1.98093e+06	2.4068e+06	NA	NA	2.86483e+06	4.76262e+06
1960	43.97	246.074	180.044				ION=[M+H]+			11180381	2.94052e+06	3.18926e+06	2.72191e+06	1.46494e+07	1.06153e+07	1.12739e+07	0	0	3.081e+06	2.92552e+06	2.81729e+06	1.06451e+07	1.27136e+07	7.59839e+06	9.85898e+06	1.05585e+07
1961	43.98	380.072	176.189				ION=[M+H]+			110408688	1.70298e+07	1.93598e+07	2.01992e+07	1.31897e+08	1.18519e+08	8.07412e+07	0	0	2.68603e+07	1.97824e+07	1.79896e+07	9.17776e+07	4.91401e+07	3.8918e+07	7.58399e+07	8.42654e+07
1962	47.01	486.158	213.739				ION=[M+H]+			34123992	NA	7.42174e+06	6.93236e+06	1.62108e+07	1.87615e+07	2.15855e+07	0	0	7.76603e+06	NA	8.85768e+06	NA	2.67288e+07	9.37626e+06	2.22305e+07	4.44353e+07
1963	45.09	364.098	174.232				ION=[M+H]+			527368256	1.17201e+08	1.27137e+08	1.34358e+08	2.99204e+08	5.65374e+08	5.40135e+08	0	0	1.30832e+08	1.37006e+08	1.25919e+08	4.46624e+08	3.69035e+08	2.40004e+08	4.08583e+08	4.82387e+08
1964	44.46	96.0216	194.245				ION=[M+H]+			23258040	6.30431e+06	6.53349e+06	6.10778e+06	3.04745e+07	2.12946e+07	2.05474e+07	0	0	6.15326e+06	5.58799e+06	5.60594e+06	1.77724e+07	2.54677e+07	1.88399e+07	1.99451e+07	2.48928e+07
1965	44.44	706.214	228.425				ION=[M+H]+			60954416	5.32232e+06	1.41882e+07	1.6295e+07	1.28897e+07	5.69878e+07	1.10844e+07	0	0	1.65356e+07	9.86522e+06	1.58252e+07	1.40643e+07	6.17901e+07	1.749e+07	7.9266e+06	5.87279e+07
1966	44.94	179.08	183.848				ION=[M+H]+			164936512	4.51568e+07	4.16277e+07	4.78904e+07	2.04461e+08	1.66982e+08	9.01165e+07	0	0	4.49232e+07	4.35303e+07	3.91294e+07	1.42958e+08	1.9233e+08	NA	9.2916e+07	1.74103e+08
1967	44.72	276.085	179.345				ION=[M+H]+			39040848	1.05299e+07	1.07905e+07	1.17911e+07	4.98161e+07	4.07309e+07	2.1726e+07	0	0	1.05868e+07	1.20016e+07	1.02352e+07	3.3493e+07	4.5525e+07	2.82078e+07	3.42005e+07	4.36214e+07
1968	44.81	364.098	233.061				ION=[M+H]+			65585744	1.48244e+07	1.66172e+07	2.02814e+07	1.9146e+07	7.3457e+07	7.86261e+07	0	0	1.86957e+07	1.08968e+07	1.81171e+07	6.41307e+07	4.2005e+07	2.21087e+07	3.29747e+07	6.86396e+07
1969	44.83	306.095	178.629				ION=[M+H]+			100064632	2.893e+07	2.66917e+07	3.23526e+07	1.31112e+08	1.0048e+08	9.45166e+07	0	0	2.94686e+07	2.9309e+07	2.47638e+07	8.24579e+07	1.15618e+08	7.11531e+07	9.2329e+07	1.08771e+08
1970	44.96	197.09	182.72				ION=[M+H]+			140056224	3.15877e+07	3.31823e+07	3.43986e+07	1.83513e+08	1.17957e+08	1.17058e+08	0	0	3.49427e+07	3.44958e+07	2.90347e+07	9.81596e+07	5.43171e+07	NA	9.73702e+07	1.32359e+08
1971	44.44	126.032	189.236				ION=[M+H]+			104293480	2.70613e+07	2.95132e+07	3.16776e+07	1.36653e+08	1.09997e+08	9.95679e+07	0	166984	3.04855e+07	2.95961e+07	2.6894e+07	8.91776e+07	7.02637e+07	7.65577e+07	8.80488e+07	1.09017e+08
1973	44.63	97.9772	163.522				ION=[M+H]+			19608412	8.60201e+06	7.49676e+06	1.11667e+07	7.39727e+06	1.0107e+07	1.49408e+07	0	0	1.4062e+07	1.52747e+07	9.41131e+06	1.14684e+07	2.25443e+07	1.68982e+07	9.93442e+06	2.27642e+07
1974	44.64	701.258	228.914				ION=[M+H]+			7.56583e+06	3.1834e+06	2.70772e+06	4.09267e+06	NA	5.34768e+06	NA	0	0	4.30866e+06	2.92058e+06	3.07605e+06	6.193e+06	NA	NA	3.12757e+06	8.56591e+06
1975	44.66	180.064	183.981				ION=[M+H]+			24283236	5.31618e+06	6.87466e+06	6.35649e+06	2.75303e+07	2.90989e+07	2.42291e+07	0	0	5.49082e+06	6.42696e+06	5.77792e+06	1.77797e+07	2.83163e+07	1.72037e+07	1.97524e+07	2.30555e+07
1979	44.83	503.185	207.611				ION=[M+H]+			34599848	NA	NA	NA	4.53354e+07	2.01053e+07	1.18252e+07	0	0	NA	NA	NA	1.63882e+07	2.73511e+07	1.49195e+07	1.13089e+07	1.94747e+07
1980	44.87	84.0213	197.391				ION=[M+H]+			25785240	5.58858e+06	6.8285e+06	6.25466e+06	3.14278e+07	2.72401e+07	2.40582e+07	0	0	6.64169e+06	6.52244e+06	5.60094e+06	2.38535e+07	3.00678e+07	1.90068e+07	1.98478e+07	2.40459e+07
1981	44.89	1064.3	322.029				ION=[M+H+H]2+			12040615	5.45767e+06	6.00219e+06	6.5204e+06	1.01965e+07	2.76668e+06	6.26758e+06	0	0	5.83328e+06	6.22028e+06	5.27937e+06	5.74893e+06	1.01538e+07	3.74785e+06	5.61761e+06	8.12721e+06
1983	45.03	521.195	205.58				ION=[M+H]+			352734336	NA	NA	NA	1.21869e+08	1.78899e+07	NA	0	0	NA	NA	4.15732e+06	7.8446e+07	1.28378e+08	1.47018e+08	3.52043e+08	7.95504e+07
1984	45.04	440.093	238.086				ION=[M+H]+			6040095	2.29073e+06	1.88185e+06	3.07516e+06	2.01652e+06	NA	3.55384e+06	0	0	5.01706e+06	2.81992e+06	3.52169e+06	3.21245e+06	1.54052e+06	2.03526e+06	1.36402e+06	1.28046e+06
1985	45.04	722.181	281.54				ION=[M+H+H]2+			9490758	5.01384e+06	4.59344e+06	5.32554e+06	5.8761e+06	NA	6.52921e+06	0	0	4.01815e+06	5.38348e+06	3.97328e+06	2.64574e+06	4.34529e+06	1.01218e+06	2.07832e+06	5.93033e+06
1987	45.06	782.209	234.362				ION=[M+H]+			6.51455e+06	2.46851e+06	2.22144e+06	3.51972e+06	4.18564e+06	NA	4.42001e+06	0	0	5.41116e+06	4.13687e+06	3.85328e+06	3.72482e+06	5.00509e+06	NA	2.52148e+06	5.35453e+06
1988	45.14	162.053	172.742				ION=[M+H]+			200677088	3.20439e+07	3.65998e+07	NA	2.62943e+08	8.85307e+07	1.38325e+08	0	0	4.04308e+07	3.46308e+07	3.09144e+07	1.27239e+08	1.92048e+08	6.00402e+07	7.65621e+07	1.67533e+08
1989	46.37	147.126	128.709				ION=[M+H]+			157153328	4.21276e+07	7.29124e+07	1.00576e+08	NA	1.80557e+07	1.15006e+07	0	0	4.97665e+07	3.65866e+07	1.09932e+08	1.17143e+07	7.88497e+06	1.59165e+07	8.21899e+07	6.79314e+07
1990	45.14	84.0211	185.016				ION=[M+H]+			40892748	NA	6.51912e+06	5.33484e+06	5.35809e+07	NA	1.76327e+07	0	0	6.85278e+06	NA	5.50166e+06	2.61702e+07	3.25635e+07	NA	1.21201e+07	3.60608e+07
1991	45.17	324.106	165.75				ION=[M+H]+			90763504	1.71209e+07	1.55201e+07	1.40389e+07	7.86124e+07	3.03926e+07	4.3349e+07	0	0	1.64799e+07	1.10219e+07	1.54632e+07	4.60179e+07	7.07202e+07	2.52971e+07	2.5712e+07	6.82771e+07
1994	46.62	265.116	160.094				ION=[M+H]+			14744769	9.49498e+06	7.98921e+06	9.4365e+06	NA	NA	NA	0	0	6.76564e+06	1.05119e+07	6.5898e+06	NA	NA	NA	3.57193e+06	5.57948e+06
1996	48.06	117.079	120.438				ION=[M+H]+			85713520	5.69962e+07	NA	NA	NA	NA	NA	0	0	NA	NA	NA	NA	NA	NA	3.45039e+07	3.70912e+07
1997	45.42	96.0212	111.485				ION=[M+H]+			254902832	2.28676e+07	2.79967e+07	2.68804e+07	2.25504e+08	NA	NA	0	0	2.25642e+07	NA	NA	2.04527e+08	1.76383e+08	NA	1.42716e+08	1.90635e+08
1998	45.42	366.074	172.154				ION=[M+H]+			9254124	4.33046e+06	3.44849e+06	4.02534e+06	9.61429e+06	4.80168e+06	7.77284e+06	0	0	2.15833e+06	4.12829e+06	6.90909e+06	6.05161e+06	7.54027e+06	2.74909e+06	4.9131e+06	7.17271e+06
2004	49.67	666.222	235.422				ION=[M+NH4]+			111158296	5.4408e+07	6.4997e+07	6.56961e+07	6.94701e+07	4.72052e+07	6.75471e+07	0	0	5.41318e+07	4.52299e+07	3.96409e+07	5.49745e+07	1.02654e+08	4.76465e+07	4.8461e+07	7.84768e+07
2005	47.36	846.284	248.594				ION=[M+NH4]+			13189157	2.25368e+06	NA	NA	1.16106e+07	7.12004e+06	1.29832e+07	0	0	NA	NA	NA	9.14466e+06	9.88384e+06	5.94027e+06	4.51724e+06	9.51481e+06
2006	47.35	427.169	190.608				ION=[M+H]+			58024560	3.19045e+07	3.39284e+07	3.5619e+07	NA	NA	NA	0	0	2.414e+07	3.65197e+07	2.30167e+07	NA	NA	NA	2.41634e+07	4.12268e+07
2007	48.99	186.1	144.876				ION=[M+H]+			10357482	5.12789e+06	3.46942e+06	6.62868e+06	NA	NA	NA	0	0	3.93122e+06	7.69736e+06	4.93734e+06	NA	NA	NA	5.61622e+06	8.75412e+06
2009	48.94	189.136	145.45				ION=[M+H]+			7700174	4.01639e+06	4.50248e+06	4.19755e+06	NA	NA	NA	0	0	4.15022e+06	4.39911e+06	3.62672e+06	NA	NA	NA	2.67052e+06	2.49884e+06
2010	48.01	161.105	133.796				ION=[M+H]+			28026578	1.53585e+07	1.43418e+07	1.79367e+07	NA	NA	NA	0	0	1.24123e+07	1.9606e+07	9.65485e+06	NA	NA	NA	8.79314e+06	1.19691e+07
2013	48.26	342.116	240.41				ION=[M+H]+			10603521	3.34695e+06	6.20014e+06	6.70835e+06	NA	1.77335e+06	989131	0	0	5.53856e+06	3.57898e+06	3.16872e+06	NA	NA	NA	1.99904e+06	2.838e+06
2014	48.32	103.1	116.883				ION=[M+H]+			234792480	NA	NA	1.39648e+08	1.97527e+08	2.35719e+08	2.41525e+08	2.40276e+06	1046106	NA	NA	1.56183e+08	2.36673e+08	1.85853e+08	2.17848e+08	2.31025e+08	2.44348e+08
2017	50.54	828.274	253.881				ION=[M+NH4]+			17956654	8.20089e+06	1.04997e+07	1.05325e+07	NA	NA	NA	0	0	1.14485e+07	9.12659e+06	7.39829e+06	NA	NA	NA	6.49631e+06	9.41034e+06
2018	50.33	235.142	152.687				ION=[M+H]+			20942594	1.2289e+07	9.72921e+06	1.3403e+07	1.74847e+06	1.54987e+06	1.44545e+06	0	0	1.21094e+07	1.27185e+07	9.6883e+06	1.40933e+06	1.84907e+06	1.26369e+06	9.12909e+06	1.26758e+07
2019	51.19	459.195	197.338				ION=[M+H]+			23017634	3.41295e+06	NA	NA	3.63601e+06	NA	NA	0	0	NA	NA	NA	NA	NA	NA	2.11143e+07	2.99729e+07
2020	50.33	486.158	237.156				ION=[M+H]+			39675912	2.29105e+06	2.52929e+06	2.63734e+06	5.19865e+07	2.76978e+07	3.84401e+07	0	0	1.98225e+06	3.7841e+06	1.44854e+06	3.43932e+07	4.03589e+07	2.30741e+07	1.6044e+07	3.67135e+07
2023	50.74	255.074	154.778				ION=[M+H]+			22906810	1.52322e+07	8.9041e+06	1.19118e+07	NA	NA	NA	0	0	1.07895e+07	1.36105e+07	1.08532e+07	NA	NA	NA	8.65012e+06	1.68605e+07
2024	50.37	277.116	161.013				ION=[M+H]+			51836700	2.6839e+07	2.78236e+07	2.69775e+07	2.59552e+06	1.98009e+06	6.1028e+06	0	0	2.05624e+07	4.03802e+07	2.45687e+07	2.73958e+06	6.01478e+06	1.44686e+06	2.53256e+07	4.12456e+07
2025	50.26	339.153	175.531				ION=[M+H]+			8783679	4.36658e+06	5.13604e+06	2.92848e+06	NA	NA	NA	0	0	3.09801e+06	6.836e+06	NA	NA	NA	NA	3.66886e+06	5.78297e+06
2026	50.73	123.032	161.581				ION=[M+H]+			85670480	5.62906e+07	5.0014e+07	5.48282e+07	NA	NA	NA	0	0	5.02084e+07	6.18005e+07	4.49114e+07	NA	NA	NA	4.5974e+07	7.12451e+07
2027	50.72	783.3	252.072				ION=[M+H]+			9712057	3.2135e+06	5.67888e+06	5.28164e+06	NA	NA	NA	0	0	3.44884e+06	NA	1.75596e+06	NA	NA	NA	8.03816e+06	9.7821e+06
2028	50.6	666.222	234.933				ION=[M+H-H2O]+			40957240	NA	NA	NA	4.68349e+07	2.81644e+07	4.13286e+07	0	0	NA	NA	NA	3.24239e+07	4.77596e+07	2.26249e+07	1.65556e+07	3.40531e+07
2029	50.58	704.171	276.766				ION=[M+H+H]2+			4777709	1.47202e+06	1.68464e+06	1.75252e+06	6.01559e+06	3.47334e+06	4.56596e+06	0	0	1.17786e+06	1.16701e+06	948311	3.70479e+06	4.38479e+06	3.5957e+06	1.5307e+06	3.24535e+06
2030	49.89	175.096	138.558				ION=[M+H]+			6.39395e+06	2.69066e+06	3.7387e+06	3.89144e+06	NA	NA	NA	0	0	4.08873e+06	4.878e+06	3.73747e+06	NA	NA	NA	3.37758e+06	5.07766e+06
2031	50.62	764.198	246.234				ION=[M+H]+			10112800	NA	NA	NA	9.48162e+06	4.50021e+06	9.18284e+06	0	0	NA	NA	NA	8.58384e+06	8.78796e+06	7.27473e+06	4.19802e+06	7.24133e+06
2032	50.25	259.105	161.549				ION=[M+H]+			37223456	2.21906e+07	2.10345e+07	2.03988e+07	994179	507679	4.91246e+06	0	0	1.37685e+07	2.89967e+07	1.86606e+07	NA	41422.8	NA	2.14739e+07	3.33145e+07
2033	50.61	132.043	160.584				ION=[M+H]+			12687509	8.43671e+06	5.13372e+06	5.65044e+06	NA	NA	NA	0	0	5.92965e+06	6.32129e+06	4.31567e+06	NA	NA	NA	4.66764e+06	8.63229e+06
2034	52.23	528.127	201.97				ION=[M+H]+			13612714	6.15659e+06	5.1944e+06	5.21185e+06	NA	2.37592e+06	NA	0	0	7.64015e+06	1.06042e+07	8.04502e+06	4.15057e+06	NA	523582	1.80241e+06	9.35092e+06
2035	50.91	589.221	220.105				ION=[M+H]+			21472418	1.34557e+07	8.20305e+06	1.37421e+07	NA	NA	NA	0	0	5.61804e+06	8.37758e+06	1.38055e+07	NA	NA	NA	1.05e+07	1.70276e+07
2036	51.41	232.056	150.35				ION=[M+H]+			6729967	NA	NA	NA	NA	1.32368e+06	356798	0	0	1.02059e+06	NA	NA	561384	NA	NA	7.74488e+06	4.14303e+06
2037	51.2	227.09	153.462				ION=[M+H]+			5.33924e+06	1.6377e+06	2.27057e+06	2.87062e+06	NA	NA	NA	0	0	2.61653e+06	4.15921e+06	2.66942e+06	NA	NA	NA	2.5826e+06	4.10335e+06
2038	51.5	465.209	197.268				ION=[M+H]+			5.21546e+06	NA	NA	NA	6.83371e+06	5.56162e+06	2.68147e+06	0	0	NA	NA	NA	3.78149e+06	4.11918e+06	3.75142e+06	875639	659855
2039	52.14	542.117	263.393				ION=[M+H+H]2+			6.6009e+06	4.28455e+06	2.07388e+06	NA	NA	318674	NA	0	0	4.49255e+06	2.73008e+06	2.84844e+06	920731	NA	NA	3.17577e+06	4.80772e+06
2040	52.61	107.037	123.79				ION=[M+H]+			28175290	1.35664e+07	1.64748e+07	1.60806e+07	NA	NA	NA	0	0	1.33287e+07	1.71284e+07	1.84017e+07	NA	NA	NA	1.13018e+07	1.58541e+07
2041	52.69	266.101	165.223				ION=[M+H]+			4612240	2.67849e+06	2.63408e+06	2.70778e+06	NA	NA	NA	0	0	2.38786e+06	3.59289e+06	2.52098e+06	NA	NA	NA	1.85989e+06	3.4699e+06
2043	52.36	125.048	121.664				ION=[M+H]+			20574178	4.16013e+06	6.44194e+06	5.18092e+06	1.26475e+06	NA	NA	0	0	7.58871e+06	1.60271e+07	1.27135e+07	NA	NA	NA	3.10493e+06	9.15595e+06
2044	52.37	117.08	189.727				ION=[M+H]+			10344229	NA	1.68955e+06	4.83301e+06	NA	NA	NA	0	0	6.39661e+06	8.05804e+06	NA	NA	NA	NA	5.17042e+06	9.32338e+06
2045	53	627.262	225.571				ION=[M+H]+			9175393	6.05192e+06	4.89408e+06	5.87216e+06	1.48989e+06	624207	932086	0	0	5.21118e+06	6.09066e+06	5.00824e+06	1.04923e+06	514549	708066	4.46682e+06	6.97665e+06
2046	52.54	342.117	213.536				ION=[M+H]+			342659872	2.12556e+08	2.00362e+08	1.52066e+08	9.67962e+06	7.76129e+06	4.02907e+06	0	0	2.34643e+08	2.24271e+08	1.79082e+08	4.44543e+06	6.12275e+06	4.85863e+06	9.31589e+07	1.83489e+08
2047	53.1	399.174	189.48				ION=[M+H]+			6230042	3.26955e+06	3.64286e+06	3.42676e+06	NA	NA	NA	0	0	4.61143e+06	4.09725e+06	3.9275e+06	NA	NA	NA	2.08628e+06	2.33721e+06
2048	53.07	621.248	224.678				ION=[M+H]+			623500288	3.36454e+08	3.64576e+08	3.65958e+08	835752	336071	444933	0	0	3.05028e+08	3.95543e+08	3.16916e+08	NA	NA	NA	1.12388e+08	1.6772e+08
2049	53.3	342.116	227.493				ION=[M+H]+			30847684	1.67957e+07	1.80374e+07	1.83295e+07	NA	NA	998489	0	0	1.53244e+07	2.04262e+07	1.45326e+07	NA	NA	682068	5.02946e+06	8.71564e+06
2050	54.14	486.158	197.721				ION=[M+H]+			16531561	9.67519e+06	6.24368e+06	1.058e+07	NA	NA	NA	0	0	8.92194e+06	1.02477e+07	5.72965e+06	NA	7.60492e+06	NA	2.67181e+06	5.57402e+06
2051	52.44	508.14	202.812				ION=[M+H]+			5.44546e+06	2.19981e+06	2.12089e+06	2.18755e+06	7.13507e+06	NA	NA	0	0	2.28914e+06	1.83486e+06	1.47568e+06	3.39569e+06	2.36612e+06	1.25541e+06	960561	2.23152e+06
2052	53.36	459.195	224.917				ION=[M+H]+			9076080	4.7994e+06	5.30701e+06	5.11981e+06	NA	NA	NA	0	0	4.52245e+06	5.51631e+06	4.43434e+06	NA	NA	NA	1.43862e+06	2.3868e+06
2054	53.36	783.301	251.15				ION=[M+H]+			16136398	1.01316e+07	8.48086e+06	8.96222e+06	1.56192e+06	629166	1.09613e+06	0	0	6.75596e+06	1.25701e+07	8.65847e+06	254155	237738	365889	5.65943e+06	1.13348e+07
2055	52.47	504.169	210.902				ION=[M+H]+			87913160	2.43592e+07	5.1405e+07	3.90035e+07	4.76922e+06	NA	NA	0	0	5.4583e+07	5.19055e+07	4.54295e+07	2.09855e+06	2.67004e+06	2.13086e+06	2.47883e+07	4.72508e+07
2056	52.46	180.063	220.851				ION=[M+H]+			3.13805e+06	1.47283e+06	1.83489e+06	1.34201e+06	NA	NA	NA	0	0	1.66309e+06	2.15565e+06	1.60036e+06	NA	NA	NA	713642	1.7627e+06
2058	52.47	117.079	170.537				ION=[M+H]+			39752500	2.37957e+07	2.16135e+07	2.47867e+07	NA	NA	NA	0	0	1.34732e+07	3.09668e+07	2.85504e+07	NA	NA	NA	1.33602e+07	3.22418e+07
2059	52.6	71.0734	112.199				ION=[M+H]+			29551786	1.47558e+07	1.72797e+07	1.66849e+07	NA	NA	NA	0	0	1.57178e+07	1.98415e+07	1.87995e+07	NA	NA	NA	1.20566e+07	1.52718e+07
2060	52.66	71.0734	135.98				ION=[M+H]+			92558208	5.26956e+07	5.41211e+07	5.58615e+07	NA	NA	NA	0	0	3.94428e+07	4.70536e+07	6.29503e+07	NA	NA	NA	3.96941e+07	5.34713e+07
2061	52.52	218.126	153.929				ION=[M+H]+			13692319	1.25211e+06	3.40567e+06	4.31701e+06	NA	NA	76595.2	0	0	1.13732e+07	9.80854e+06	3.67663e+06	NA	NA	NA	4.71452e+06	3.9569e+06
2062	52.64	145.11	130.155				ION=[M+H]+			9702111	6.45154e+06	4.52956e+06	4.856e+06	NA	NA	NA	0	0	4.13076e+06	4.96217e+06	7.24615e+06	NA	NA	NA	4.56308e+06	3.52949e+06
2063	54.16	324.105	209.923				ION=[M+H]+			290053824	1.29423e+08	1.69602e+08	1.79911e+08	8.86179e+06	1.36004e+07	NA	0	0	1.89762e+08	1.68196e+08	1.33682e+08	NA	2.61358e+06	1.06091e+07	6.87081e+07	1.31273e+08
2064	53.23	504.169	206.859				ION=[M+NH4]+			460342720	2.23453e+08	2.69174e+08	2.04411e+08	NA	NA	NA	88121.5	76068.8	2.21872e+08	2.87071e+08	2.3196e+08	NA	NA	NA	1.30478e+08	2.50717e+08
2065	54.61	145.085	128.959				ION=[M+H]+			274465504	1.60201e+08	1.60487e+08	1.71395e+08	1.16875e+06	536848	NA	0	0	1.92302e+08	1.72308e+08	1.66791e+08	NA	NA	NA	1.35159e+08	1.67181e+08
2066	53.17	666.222	235.484				ION=[M+NH4]+			37907760	NA	NA	NA	3.95025e+07	2.72726e+07	3.01297e+07	58313.9	0	NA	NA	NA	2.95285e+07	NA	2.71691e+07	7.44361e+06	2.03692e+07
2067	54.25	828.274	250.713				ION=[M+H-H2O]+			38683676	NA	NA	1.10604e+06	5.06864e+07	2.57885e+07	2.81573e+07	0	0	NA	NA	NA	1.87087e+07	3.4689e+07	1.35106e+07	1.24795e+07	2.84698e+07
2068	54.18	162.053	173.951				ION=[M+H-H2O]+			40759452	2.71035e+07	2.35054e+07	1.43612e+07	2.1168e+07	8.25106e+06	8.91658e+06	0	0	2.58435e+07	3.02297e+07	1.19341e+07	5.43098e+06	1.30081e+07	4.67865e+06	1.27027e+07	2.51123e+07
2069	54.39	990.327	270.387				ION=[M+H-H2O]+			45644472	NA	NA	NA	5.98069e+07	1.52164e+07	4.60837e+07	0	0	NA	NA	293415	9.98637e+06	9.72732e+06	7.57834e+06	8.62981e+06	1.67224e+07
2070	54.24	486.158	209.18				ION=[M+NH4]+			30313206	1.53579e+07	1.77249e+07	1.68478e+07	1.21979e+07	6.98122e+06	7.27638e+06	0	0	1.76706e+07	1.49203e+07	1.13306e+07	4.45094e+06	7.13908e+06	3.75317e+06	5.81515e+06	1.15971e+07
2071	54.58	827.29	257.938				ION=[M+H]+			7.10064e+06	2.82119e+06	2.73399e+06	2.5224e+06	9.30381e+06	3.91067e+06	6.32159e+06	0	0	NA	NA	2.01141e+06	2.08633e+06	1.88853e+06	2.46597e+06	1.25796e+06	2.84947e+06
2074	53.43	288.084	211.405				ION=[M+H]+			10497701	6.80093e+06	5.84965e+06	6.71842e+06	1.48316e+06	391636	NA	0	0	6.68594e+06	7.62777e+06	6.57963e+06	NA	NA	NA	3.13189e+06	6.38322e+06
2079	54.14	439.169	192.416				ION=[M+H]+			26782190	1.31909e+07	1.56602e+07	1.48755e+07	NA	NA	NA	0	0	1.05096e+07	1.30939e+07	1.40629e+07	NA	NA	NA	1.03958e+07	1.68713e+07
2080	55.36	243.11	162.275				ION=[M+H]+			14910836	6.99534e+06	8.71874e+06	4.52104e+06	196520	93367.7	203900	0	0	6.3869e+06	9.38635e+06	5.71053e+06	NA	94139.9	NA	4.8261e+06	5.44355e+06
2081	52.87	162.053	219.034				ION=[M+H]+			20074508	1.33488e+07	8.00122e+06	1.21795e+07	4.4628e+06	1.52997e+06	NA	0	0	1.08898e+07	1.43147e+07	1.14019e+07	1.52579e+07	NA	NA	5.10348e+06	9.85117e+06
2082	54.18	648.211	253.357				ION=[M+H]+			17809912	NA	435562	NA	NA	9.48521e+06	1.11209e+07	0	0	NA	NA	512258	6.99591e+06	1.31086e+07	7.79401e+06	8.77746e+06	2.31916e+07
2084	54.51	86.0365	136.993				ION=[M+H]+			20338184	1.00914e+07	1.18922e+07	9.84927e+06	NA	NA	4.15597e+06	0	0	9.9138e+06	1.11401e+07	1.26632e+07	NA	NA	NA	8.40678e+06	1.19995e+07
2085	54.53	83.0733	133.3				ION=[M+H]+			28150260	1.37283e+07	1.39496e+07	1.44844e+07	NA	NA	NA	0	0	2.09585e+07	2.04253e+07	2.27495e+07	NA	NA	NA	1.27463e+07	1.07669e+07
2086	55.02	267.135	164.019				ION=[M+H]+			8791774	NA	NA	NA	6.00192e+06	794478	4.26777e+06	0	0	NA	NA	NA	1.62194e+06	7.3237e+06	3.08045e+06	1.40991e+06	2.64858e+06
2087	54.62	347.063	171.97				ION=[M+H]+			15715602	8.83303e+06	7.83498e+06	8.79033e+06	293795	167233	160748	0	0	9.33169e+06	1.22423e+07	1.07075e+07	NA	185965	91578.2	5.4282e+06	8.07276e+06
2088	54.28	243.086	192.267				ION=[M+H]+			2.33609e+06	1.48222e+06	1.04641e+06	1.48812e+06	NA	NA	NA	0	0	1.68596e+06	1.81979e+06	1.60298e+06	NA	NA	NA	819795	1.10699e+06
2089	54.35	329.124	174.475				ION=[M+H]+			22532476	1.19813e+07	1.31753e+07	1.17844e+07	NA	NA	NA	0	0	7.23828e+06	1.60935e+07	8.71698e+06	NA	NA	NA	8.87244e+06	1.35088e+07
2090	54.53	304.127	171.374				ION=[M+H]+			25458594	8.73839e+06	1.48863e+07	8.0187e+06	NA	NA	NA	0	0	1.16529e+07	1.30061e+07	8.99072e+06	NA	NA	NA	8.27764e+06	7.52983e+06
2091	53.7	603.238	221.59				ION=[M+H]+			4581698	2.4521e+06	2.67903e+06	2.09948e+06	NA	NA	NA	0	0	1.97452e+06	2.67045e+06	2.10221e+06	NA	NA	NA	841682	2.11432e+06
2092	54.87	302.195	179.67				ION=[M+H]+			12260960	5.7065e+06	6.05327e+06	7.49624e+06	NA	NA	NA	0	0	1.01843e+07	5.34049e+06	4.29066e+06	NA	NA	NA	968070	1.23814e+06
2093	54.53	212.116	149.218				ION=[M+H]+			8525141	4.59518e+06	4.25711e+06	3.60764e+06	NA	NA	NA	0	0	3.65921e+06	6.64099e+06	3.64279e+06	NA	NA	NA	2.21678e+06	2.91523e+06
2095	53.79	441.184	194.833				ION=[M+H]+			11608500	5.99908e+06	6.78778e+06	5.66195e+06	NA	NA	NA	0	0	6.99137e+06	7.19919e+06	7.29836e+06	NA	NA	NA	4.6415e+06	6.9341e+06
2096	54.49	639.223	227.168				ION=[M+H]+			18656834	9.61488e+06	1.09044e+07	1.19402e+07	NA	NA	NA	0	0	8.1594e+06	7.51018e+06	6.15155e+06	NA	NA	NA	4.48332e+06	5.97406e+06
2097	54.82	601.222	221.447				ION=[M+H]+			11718143	7.50165e+06	2.8239e+06	3.1423e+06	NA	NA	328345	0	0	2.6487e+06	9.12831e+06	7.47959e+06	NA	NA	NA	2.59094e+06	7.05329e+06
2098	54.36	243.085	225.753				ION=[M+H]+			3.57952e+06	1.97192e+06	2.09303e+06	2.19101e+06	NA	NA	NA	0	0	1.87327e+06	1.95001e+06	1.72617e+06	NA	NA	NA	785693	1.12486e+06
2099	54.2	288.084	176.398				ION=[M+H]+			5076982	2.65504e+06	2.96864e+06	2.16672e+06	NA	NA	NA	0	0	NA	2.3299e+06	NA	NA	NA	NA	2.75325e+06	5.35152e+06
2100	54.54	83.0735	114.409				ION=[M+H]+			13061187	4.4461e+06	5.49428e+06	5.35886e+06	NA	NA	NA	0	0	7.43945e+06	7.93815e+06	1.05553e+07	NA	NA	NA	4.38572e+06	5.08422e+06
2101	54.76	157.11	186.835				ION=[M+H]+			11046295	4.86784e+06	4.15037e+06	6.04886e+06	NA	NA	NA	0	0	9.17535e+06	4.99926e+06	4.05424e+06	NA	NA	NA	932637	1.07192e+06
2102	54.09	324.106	201.238				ION=[M+H]+			7.65217e+06	NA	NA	4.46422e+06	NA	NA	NA	0	0	2.83968e+06	3.77167e+06	NA	NA	NA	NA	6.60155e+06	2.06686e+06
2103	54.36	245.137	158.196				ION=[M+H]+			4770482	2.44407e+06	2.08848e+06	2.63556e+06	NA	NA	NA	0	0	2.26037e+06	3.71615e+06	2.53049e+06	NA	NA	NA	2.04516e+06	2.93593e+06
2106	54.56	129.079	126.814				ION=[M+H]+			81262808	3.99733e+07	3.99198e+07	4.11164e+07	NA	NA	NA	0	0	5.90329e+07	6.33029e+07	6.39545e+07	NA	NA	NA	3.22778e+07	4.04727e+07
2107	52.91	397.157	196.849				ION=[M+H]+			2.93643e+06	1.20793e+06	1.717e+06	1.57236e+06	NA	NA	NA	0	0	886838	1.76362e+06	1.22949e+06	NA	NA	NA	1.36117e+06	2.30241e+06
2108	53.58	324.105	235.48				ION=[M+H]+			33087402	1.1125e+07	1.07185e+07	NA	2.6351e+07	1.38847e+07	1.64175e+07	0	0	1.26587e+07	1.44153e+07	1.22876e+07	1.12487e+07	1.82818e+07	1.02378e+07	7.61162e+06	4.30855e+07
2109	52.95	117.079	212.84				ION=[M+H]+			18853340	8.95899e+06	1.1024e+07	1.09064e+07	1.61043e+06	870699	674208	0	0	1.00153e+07	1.22481e+07	9.66002e+06	NA	373206	264707	1.2795e+07	1.58176e+07
2110	54.69	166.085	131.469				ION=[M+H]+			26983700	NA	NA	NA	5.36866e+06	4.43215e+06	7.79157e+06	0	0	808789	NA	756809	2.11437e+06	3.68081e+06	3.48458e+06	4.35023e+06	6.57386e+06
2111	53.67	415.205	194.975				ION=[M+H]+			2592811	1.7096e+06	1.51608e+06	1.28238e+06	NA	NA	NA	0	0	1.35726e+06	1.71707e+06	1.38434e+06	NA	NA	NA	484305	1.1448e+06
2112	53.11	117.08	204.234				ION=[M+H]+			16001539	NA	9.3565e+06	6.63257e+06	NA	NA	NA	0	0	6.86472e+06	7.10599e+06	6.25152e+06	NA	NA	NA	4.828e+06	5.92737e+06
2116	53.06	76.084	134.798				ION=[M+H]+			5940439	1.89446e+06	1.20135e+06	1.49039e+06	7.03482e+06	4.58794e+06	5.868e+06	5428133	5940439	385297	1.72255e+06	1.69964e+06	4.87246e+06	5.25016e+06	3.88173e+06	2.78438e+06	3.21626e+06
2117	53.31	504.169	205.273				ION=[M+Na]+			322177280	2.14236e+08	1.79394e+08	2.03806e+08	2.45182e+07	1.1093e+07	9.00686e+06	432830	364515	2.27689e+08	2.32783e+08	2.05663e+08	8.25614e+06	1.62585e+07	1.11758e+07	2.12132e+08	2.8043e+08
2118	53.84	162.053	172.668				ION=[M+H]+			88342664	5.87445e+07	4.79246e+07	5.40422e+07	3.52611e+07	1.96204e+07	2.1422e+07	0	0	5.58747e+07	5.37607e+07	4.45091e+07	1.63796e+07	2.61647e+07	1.06768e+07	2.85138e+07	5.36217e+07
2121	55.36	157.11	130.329				ION=[M+H]+			13436266	6.94513e+06	6.09619e+06	8.59907e+06	NA	NA	NA	0	0	1.08739e+07	7.52241e+06	6.74849e+06	NA	NA	NA	5.83929e+06	5.01145e+06
2122	54.28	84.0211	185.07				ION=[M+H]+			16844924	8.98507e+06	NA	5.12135e+06	6.31582e+06	5.34971e+06	8.93299e+06	0	0	8.25805e+06	1.3122e+07	5.73662e+06	3.44539e+06	7.76156e+06	2.80074e+06	1.96743e+06	1.01748e+07
2123	54.6	290.122	168.053				ION=[M+H]+			3.87324e+06	1.68098e+06	1.39389e+06	2.47883e+06	NA	NA	NA	0	0	2.90968e+06	1.59799e+06	2.29805e+06	NA	NA	NA	1.89264e+06	2.62262e+06
2124	54.53	504.168	239.556				ION=[M+H]+			27358790	1.74248e+07	NA	NA	NA	NA	3.04298e+06	0	0	NA	2.13122e+07	NA	2.37112e+06	NA	NA	4.20088e+06	7.70159e+06
2126	54.01	288.084	165.765				ION=[M+H]+			15906393	9.36152e+06	9.30086e+06	9.51688e+06	1.59975e+06	2.67076e+06	1.37192e+06	0	0	1.07048e+07	1.00822e+07	6.92557e+06	1.92969e+06	1.88908e+06	1.72119e+06	2.40237e+06	6.80671e+06
2128	53.22	214.107	150.666				ION=[M+H]+			2.80848e+06	671343	975379	1.46343e+06	2.63458e+06	2.10266e+06	2.28402e+06	0	1.65122e+06	599328	836628	2.04862e+06	2.00054e+06	3.23546e+06	2.09868e+06	1.2105e+06	2.00805e+06
2129	53.33	117.079	125.373				ION=[M+H]+			19613844	6.35064e+06	8.13638e+06	5.36598e+06	NA	NA	NA	0	0	6.89342e+06	1.5279e+07	1.14634e+07	NA	NA	NA	4.92117e+06	8.78621e+06
2132	54.79	126.032	164.384				ION=[M+H]+			27063302	1.79961e+07	7.95947e+06	1.6096e+07	871090	NA	NA	0	0	1.14547e+07	1.50294e+07	1.59267e+07	NA	NA	NA	3.68299e+06	1.12536e+07
2133	56.15	653.22	228.718				ION=[M+H]+			111648328	2.60295e+07	2.57795e+07	2.49166e+07	5.23391e+06	4.67309e+06	5.00058e+06	0	0	2.09066e+07	3.11969e+07	1.60974e+07	2.84538e+06	5.22096e+06	2.02043e+06	6.71932e+07	1.45385e+08
2134	56.24	299.113	169.387				ION=[M+H]+			3.35615e+06	NA	1.62219e+06	1.49583e+06	NA	NA	NA	0	0	2.78771e+06	2.60511e+06	2.41037e+06	NA	NA	NA	1.42733e+06	4.00411e+06
2135	56.08	342.116	233.818				ION=[M+H]+			5469855	NA	NA	NA	NA	NA	NA	0	0	NA	NA	NA	NA	NA	NA	3.12784e+06	7.1227e+06
2136	55.12	279.132	164.154				ION=[M+H-H2O]+			317212704	1.45314e+08	1.85482e+08	1.74571e+08	7.31137e+06	2.07964e+06	5.85016e+06	97102.4	92380.1	1.28474e+08	1.8618e+08	1.53208e+08	674408	3.36558e+06	1.31514e+06	9.42463e+07	1.17773e+08
2137	56.79	491.167	202.15				ION=[M+H]+			16377262	1.39985e+06	2.03369e+06	1.99978e+06	1.49894e+07	1.70317e+07	9.28533e+06	0	0	2.87519e+06	NA	NA	1.2926e+07	1.5214e+07	1.7469e+07	9.45317e+06	1.73283e+07
2138	56.71	123.032	122.546				ION=[M+H]+			2648883968	1.76853e+08	1.99025e+08	1.84545e+08	1.30134e+08	9.11943e+07	9.74737e+08	0	0	6.42712e+07	6.51555e+07	6.01642e+07	7.4445e+07	1.05276e+08	1.34654e+08	3.97864e+08	5.03995e+08
2139	55.19	233.127	165.665				ION=[M+H]+			9759365	4.92889e+06	5.70654e+06	NA	183239	NA	86992.8	0	0	4.26495e+06	3.64958e+06	2.93184e+06	NA	NA	NA	5.08019e+06	3.24408e+06
2140	55.28	125.048	175.353				ION=[M+H]+			31955510	1.22141e+07	1.86852e+07	1.76586e+07	NA	NA	NA	0	0	4.13665e+06	1.27772e+07	1.77005e+07	NA	NA	NA	1.63405e+07	1.78322e+07
2141	56.41	659.234	227.733				ION=[M+H]+			2239606	1.48925e+06	1.08488e+06	1.34706e+06	NA	NA	NA	0	0	1.28636e+06	1.60765e+06	1.38042e+06	NA	NA	NA	299496	636527
2142	56.01	203.116	144.379				ION=[M+H]+			16384208	7.70921e+06	9.20763e+06	1.04857e+07	2.91953e+06	3.19179e+06	3.13938e+06	143778	113021	1.26212e+07	1.16326e+07	1.02536e+07	2.34289e+06	2.24059e+06	3.03097e+06	5.88711e+06	9.1026e+06
2143	56.1	623.227	232.31				ION=[M+H]+			8.05593e+06	2.88005e+06	4.7105e+06	3.56639e+06	NA	NA	NA	108067	0	4.75505e+06	2.15222e+06	5.88792e+06	NA	NA	NA	517357	2.61648e+06
2145	55.31	287.1	165.965				ION=[M+H]+			36646444	1.34395e+07	2.14281e+07	1.91094e+07	NA	NA	NA	0	0	1.93532e+07	2.22217e+07	1.22469e+07	NA	NA	NA	1.40344e+07	1.57206e+07
2146	55.86	262.164	169.644				ION=[M+H]+			3.74636e+06	2.49119e+06	1.92254e+06	2.18019e+06	NA	NA	NA	0	0	2.16494e+06	2.0329e+06	1.03485e+06	NA	NA	NA	289351	558105
2147	58.7	504.169	234.361				ION=[M+H]+			73650528	4.87048e+07	4.13409e+07	4.71356e+07	NA	NA	NA	0	0	4.90948e+07	4.75687e+07	3.96555e+07	NA	NA	NA	9.90528e+06	1.55343e+07
2148	58.64	324.106	238.072				ION=[M+H]+			35246176	2.34374e+07	1.60155e+07	1.71033e+07	5.11662e+06	2.56797e+06	2.17374e+06	0	0	1.6824e+07	1.30889e+07	1.32439e+07	1.28743e+06	1.42846e+06	2.04737e+06	5.28104e+06	7.94596e+06
2149	58.76	503.185	209.21				ION=[M+H]+			23549996	1.01849e+07	1.37703e+07	1.0686e+07	8.49888e+06	6.15302e+06	5.15656e+06	0	0	1.29939e+07	1.29253e+07	1.14725e+07	3.09568e+06	3.25125e+06	4.68897e+06	6.25503e+06	1.01667e+07
2150	58.69	342.116	237.745				ION=[M+H]+			31676650	2.00901e+07	1.85221e+07	2.02401e+07	NA	NA	NA	0	0	1.78897e+07	1.98089e+07	1.50774e+07	NA	NA	NA	4.43033e+06	7.37251e+06
2151	56.17	688.204	230.36				ION=[M+H]+			126071536	8.38328e+07	7.12236e+07	7.7429e+07	1.09389e+07	8.74125e+06	9.87551e+06	0	0	8.50318e+07	8.4002e+07	7.73224e+07	7.84883e+06	NA	1.01557e+07	7.22367e+07	8.34649e+07
2152	58.34	666.225	231.505				ION=[M+H]+			9502324	4.15358e+06	5.55624e+06	5.10596e+06	NA	NA	612253	0	0	2.50384e+06	4.67406e+06	4.432e+06	NA	NA	NA	1.91923e+06	3.23976e+06
2153	58.08	827.29	251.74				ION=[M+H]+			6.92682e+06	3.07574e+06	4.05028e+06	3.1508e+06	2.96704e+06	NA	1.33658e+06	0	0	3.73421e+06	4.18931e+06	3.29682e+06	NA	NA	1.43434e+06	1.5969e+06	3.14503e+06
2157	56.59	704.171	277.311				ION=[M+H+H]2+			7426791	4.93853e+06	3.24935e+06	4.48797e+06	NA	NA	1.43637e+06	0	0	4.2009e+06	4.97994e+06	3.89089e+06	1.39718e+06	1.23449e+06	NA	1.08493e+06	1.80637e+06
2160	57.4	132.025	133.475				ION=[M+H]+			1137240192	5.58574e+07	5.29112e+07	6.23252e+07	6.90618e+08	5.9742e+08	8.83812e+08	0	0	5.48145e+07	8.33535e+07	3.39969e+07	7.28813e+08	1.32612e+09	8.62276e+08	6.16992e+08	8.66962e+08
2161	57.01	86.019	137.119				ION=[M+NH4]+			1770681088	8.35064e+07	9.37471e+07	9.60724e+07	1.12648e+09	9.4026e+08	1.37615e+09	0	0	8.45851e+07	1.3564e+08	5.76558e+07	1.19983e+09	2.06477e+09	1.39813e+09	1.03843e+09	1.34525e+09
2162	57.08	84.0211	137.215				ION=[M+NH4]+			256907040	1.28645e+07	1.4948e+07	1.40514e+07	1.60779e+08	1.4076e+08	1.97364e+08	0	0	1.28688e+07	1.75682e+07	9.30392e+06	1.79297e+08	2.99576e+08	1.9156e+08	1.45964e+08	1.96715e+08
2163	58.39	162.053	171.557				ION=[M+H]+			46674972	2.15934e+07	2.7292e+07	2.5343e+07	7.35291e+06	4.44367e+06	NA	0	0	2.77606e+07	1.99761e+07	2.16314e+07	1.17689e+06	4.36747e+06	833676	5.46437e+06	1.49189e+07
2164	57.65	104.03	126.254				ION=[M+H]+			36418524	4.34947e+06	4.30065e+06	4.39685e+06	1.42082e+07	9.08748e+06	1.99115e+07	0	0	6.1589e+06	5.87083e+06	4.74532e+06	2.41925e+07	4.24671e+07	1.93887e+07	1.10213e+07	2.07248e+07
2165	58.31	233.09	152.778				ION=[M+H]+			4110602	2.26841e+06	2.06856e+06	1.99774e+06	NA	NA	NA	0	0	2.93314e+06	3.20211e+06	2.79588e+06	NA	NA	NA	1.83683e+06	2.49707e+06
2166	58.5	466.18	198.349				ION=[M+H]+			17012270	8.67081e+06	7.49399e+06	7.92175e+06	NA	NA	NA	0	0	6.30074e+06	1.32524e+07	6.55819e+06	NA	NA	NA	4.15748e+06	5.87838e+06
2167	57.14	60.0034	136.444				ION=[M+H]+			120583336	1.81071e+06	NA	2.49672e+06	4.98651e+07	3.37649e+07	6.49129e+07	0	0	2.59539e+06	4.74172e+06	NA	8.76452e+07	1.4061e+08	5.88976e+07	4.50871e+07	7.77951e+07
2168	58.83	261.121	163.37				ION=[M+H]+			45338824	NA	NA	NA	3.28766e+06	1.22542e+06	1.54271e+06	0	0	NA	NA	NA	NA	1.01276e+06	NA	6.53121e+07	5.40588e+07
2169	58.48	258.072	154.431				ION=[M+H]+			3378343	2.24647e+06	1.4724e+06	1.66284e+06	591207	308899	198731	0	0	2.00797e+06	2.34039e+06	2.5848e+06	282944	NA	274065	1.61462e+06	1.09668e+06
2170	57.12	55.0422	149.83				ION=[M+H]+			255692208	1.2144e+07	1.46912e+07	1.56666e+07	1.71583e+08	1.45409e+08	2.03744e+08	0	0	1.32695e+07	2.1428e+07	8.0436e+06	1.79221e+08	2.98159e+08	2.08439e+08	1.58424e+08	1.89926e+08
2171	57.5	821.287	250.748				ION=[M+H]+			2.86875e+06	1.66716e+06	1.67743e+06	1.41386e+06	NA	NA	NA	0	0	1.64326e+06	1.65066e+06	1.48924e+06	NA	NA	NA	355116	562715
2173	56.88	60.0034	147.811				ION=[M+H]+			34815076	NA	2.73836e+06	NA	2.1004e+07	1.59603e+07	2.76338e+07	0	0	NA	NA	NA	1.88163e+07	4.05973e+07	3.01783e+07	2.26368e+07	3.00262e+07
2176	57	815.272	253.339				ION=[M+H]+			104391016	2.68457e+07	3.26383e+07	3.29189e+07	5.35471e+06	4.94749e+06	6.68495e+06	0	0	2.4722e+07	3.46133e+07	1.70234e+07	9.91481e+06	8.83289e+06	8.01958e+06	7.67732e+07	1.35935e+08
2178	57.13	149.051	214.164				ION=[M+H]+			37857428	5.63356e+06	7.50241e+06	7.64092e+06	3.11151e+07	3.08358e+07	2.06206e+07	0	0	6.31122e+06	8.49165e+06	4.92561e+06	2.27482e+07	2.80797e+07	3.02783e+07	3.52268e+07	4.92969e+07
2179	57.14	364.098	174.756				ION=[M+H]+			6262678	NA	NA	NA	2.16627e+06	5.70749e+06	3.32283e+06	0	0	NA	NA	NA	4.01316e+06	5.57128e+06	8.36801e+06	1.8829e+06	1.18516e+06
2180	57.39	73.0527	143.413				ION=[M+H]+			23256124	NA	NA	NA	1.61762e+07	1.1158e+07	2.31192e+07	0	0	NA	NA	NA	1.65347e+07	2.71186e+07	1.77263e+07	1.65655e+07	2.14547e+07
2181	57.64	704.177	231.651				ION=[M+H]+			8.1155e+06	5.3965e+06	4.59477e+06	4.98326e+06	NA	NA	NA	0	0	5.41952e+06	5.42846e+06	4.3687e+06	NA	NA	NA	3.60439e+06	5.04318e+06
2182	57.75	149.051	169.06				ION=[M+H]+			18953246	1.9929e+06	1.486e+06	2.18415e+06	7.43306e+06	6.76117e+06	NA	0	0	2.13172e+06	2.99747e+06	1.74655e+06	5.60971e+06	1.17685e+07	NA	6.40487e+06	7.81313e+06
2183	57.85	337.175	178.901				ION=[M+H]+			1.77885e+06	1.03605e+06	939655	1.13845e+06	NA	NA	NA	0	0	943773	1.36463e+06	1.08091e+06	NA	NA	NA	816962	1.15481e+06
2184	58.86	307.081	177.253				ION=[M+NH4]+			12847737	4.42162e+06	6.24543e+06	4.46731e+06	1.13635e+07	1.84891e+07	NA	0	0	5.32047e+06	4.80393e+06	4.18126e+06	1.18729e+06	2.95842e+06	4.10862e+06	5.43903e+06	6.15119e+06
2185	59.97	162.053	184.744				ION=[M+H]+			6.05822e+06	NA	NA	NA	NA	NA	NA	0	0	4.17843e+06	NA	NA	NA	3.17656e+06	NA	4.18262e+06	5.62897e+06
2186	59.21	406.152	194.588				ION=[M+H]+			5.45361e+06	1.46313e+06	1.66373e+06	1.4979e+06	NA	NA	NA	0	0	1.15451e+06	1.49045e+06	1.44737e+06	NA	NA	NA	5.63617e+06	7.10154e+06
2187	59.35	293.111	161.919				ION=[M+H]+			376659040	7.21263e+06	7.26945e+06	6.41306e+06	NA	NA	NA	0	0	6.29043e+06	6.68498e+06	4.59774e+06	NA	NA	NA	4.67833e+06	4.90475e+08
2188	58.64	409.159	196.464				ION=[M+H]+			2.66787e+06	1.64247e+06	1.55997e+06	1.36392e+06	NA	NA	NA	0	0	1.18467e+06	1.67564e+06	1.28211e+06	NA	NA	NA	1.16089e+06	1.5891e+06
2189	58.95	360.19	190.206				ION=[M+H]+			3.13925e+06	1.59218e+06	1.8356e+06	1.62845e+06	NA	NA	NA	0	0	1.14438e+06	2.41017e+06	786332	NA	NA	NA	1.03538e+06	1.11795e+06
2190	58.66	663.109	226.028				ION=[M+H]+			3.00012e+06	1.7324e+06	1.49543e+06	1.92005e+06	NA	NA	NA	0	0	1.73725e+06	2.11379e+06	1.7952e+06	NA	NA	NA	767623	1.36573e+06
2191	59.42	167.058	133.132				ION=[M+H]+			22139034	9.15135e+06	1.09404e+07	8.64314e+06	NA	350725	NA	0	0	1.42337e+07	1.72461e+07	1.47644e+07	341547	NA	NA	1.11378e+07	1.16981e+07
2192	59.85	109.053	117.935				ION=[M+H]+			17225848	7.71486e+06	9.2741e+06	9.16504e+06	NA	NA	NA	0	208322	1.09125e+07	1.34187e+07	9.72914e+06	NA	NA	NA	6.62779e+06	6.63885e+06
2193	58.31	287.195	174.414				ION=[M+H]+			20524452	1.09646e+07	8.87877e+06	1.31354e+07	NA	NA	NA	0	0	8.51116e+06	1.53076e+07	1.11775e+07	NA	NA	NA	8.25139e+06	1.1141e+07
2194	59.28	129.079	171.397				ION=[M+H]+			9738612	5.00659e+06	5.69441e+06	4.4997e+06	NA	NA	NA	0	0	3.87841e+06	5.73553e+06	4.4395e+06	NA	NA	NA	3.74144e+06	4.55537e+06
2195	58.91	246.133	159.401				ION=[M+H]+			20995432	9.46406e+06	1.02187e+07	1.13018e+07	NA	NA	NA	24480.7	0	1.74394e+07	1.42266e+07	1.08859e+07	NA	NA	NA	9.34712e+06	1.04344e+07
2196	58.94	302.148	170.226				ION=[M+H]+			38133240	2.18491e+07	2.00567e+07	2.44049e+07	NA	NA	NA	0	0	1.94555e+07	1.35625e+07	1.31117e+07	NA	NA	NA	1.58789e+07	1.93626e+07
2197	58.45	288.084	166.291				ION=[M+H]+			9471047	4.9417e+06	5.53796e+06	5.70072e+06	NA	NA	NA	0	0	6.20548e+06	4.57003e+06	3.51206e+06	NA	318688	118255	879745	1.8351e+06
2198	58.65	683.249	232.744				ION=[M+H]+			416342720	2.76852e+08	2.01994e+08	2.16765e+08	1.66043e+06	1.0743e+06	598500	0	0	2.70124e+08	2.61509e+08	2.26608e+08	NA	605259	833944	6.44003e+07	1.13219e+08
2199	58.93	279.132	163.521				ION=[M+H]+			95623240	5.00069e+07	5.30465e+07	6.11979e+07	1.68877e+06	NA	1.01118e+06	0	0	4.84875e+07	5.44592e+07	4.68779e+07	NA	495040	NA	3.88647e+07	4.42948e+07
2200	59.45	257.101	198.575				ION=[M+H]+			8.38418e+06	3.63072e+06	3.68692e+06	4.18546e+06	NA	NA	NA	0	0	3.389e+06	5.69174e+06	3.75273e+06	NA	NA	NA	9.07013e+06	1.09176e+07
2201	58.55	521.196	206.194				ION=[M+H]+			13243411	NA	7.74375e+06	6.66059e+06	1.45664e+06	2.53331e+06	2.85124e+06	0	0	7.07341e+06	6.03608e+06	NA	1.47989e+06	853890	1.55421e+06	4.42965e+06	3.91324e+06
2202	58.82	348.128	178.469				ION=[M+H]+			8.06473e+06	3.87804e+06	3.55594e+06	4.36292e+06	NA	NA	NA	0	0	6.69878e+06	4.95694e+06	5.43594e+06	NA	NA	NA	2.91977e+06	3.77597e+06
2203	57.89	285.144	167.472				ION=[M+H]+			24893848	1.40147e+07	1.45561e+07	1.40275e+07	2.82033e+06	797654	551113	0	0	1.20766e+07	1.85893e+07	1.43632e+07	391189	3.67154e+06	546993	9.4667e+06	1.24312e+07
2204	59.36	267.085	159.707				ION=[M+H]+			8700929	4.81212e+06	4.62634e+06	5.5685e+06	NA	NA	NA	0	0	3.64528e+06	6.3367e+06	3.75849e+06	NA	NA	NA	3.86192e+06	4.24899e+06
2205	58.08	227.138	156.247				ION=[M+H]+			4.80041e+06	1.18476e+06	2.80692e+06	1.64693e+06	NA	NA	NA	0	0	974458	1.81524e+06	1.30415e+06	NA	NA	NA	860317	1.15107e+06
2206	58.85	409.159	185.953				ION=[M+H]+			5.40049e+06	3.28475e+06	3.11167e+06	2.90758e+06	NA	NA	NA	0	0	2.14311e+06	4.20693e+06	4.0699e+06	NA	NA	NA	1.82242e+06	2.00303e+06
2207	58.3	339.158	181.778				ION=[M+H]+			2.14726e+06	1.11313e+06	1.23053e+06	1.09039e+06	NA	NA	NA	0	0	795475	1.6727e+06	748899	NA	NA	NA	750093	1.87452e+06
2209	59.55	167.058	205.652				ION=[M+H]+			2.38147e+06	956020	1.07879e+06	942386	NA	NA	NA	0	0	763986	1.85514e+06	1.04439e+06	NA	NA	NA	466715	592744
2211	59.13	197.069	141.765				ION=[M+H]+			20754478	2.41196e+06	2.13698e+06	2.75779e+06	258664	230597	153109	0	0	1.58844e+07	1.47012e+07	1.67726e+07	NA	NA	144936	8.19164e+06	8.36664e+06
2212	58.43	211.096	147.493				ION=[M+H]+			8569995	4.82039e+06	4.21104e+06	3.50055e+06	NA	NA	NA	0	0	2.78172e+06	6.67593e+06	5.11372e+06	NA	NA	NA	2.5311e+06	778883
2213	58.5	1510.54	376.363				ION=[M+H+H]2+			8968260	2.33231e+06	2.71985e+06	2.80584e+06	1.17509e+07	7.83903e+06	4.35503e+06	0	0	3.37272e+06	2.97194e+06	2.25624e+06	1.89112e+06	3.49716e+06	3.80978e+06	3.11933e+06	4.17461e+06
2214	58.7	850.256	254.17				ION=[M+H]+			32025374	4.97753e+06	1.8726e+07	1.75396e+07	5.19409e+06	NA	NA	0	0	1.68619e+07	6.42379e+06	8.45039e+06	1.09129e+06	2.56255e+06	NA	1.12624e+07	5.86459e+06
2215	59	245.126	154.108				ION=[M+H]+			7803467	4.00377e+06	4.56288e+06	4.30465e+06	1.08286e+06	27517.1	486583	0	0	2.91564e+06	4.80249e+06	3.41872e+06	84950.1	NA	NA	2.52775e+06	2.5456e+06
2216	59.1	473.156	200.334				ION=[M+H]+			12919088	1.93457e+06	2.93383e+06	2.57108e+06	2.83832e+06	2.10329e+06	5.7525e+06	0	0	2.13952e+06	2.07632e+06	1.43506e+06	3.75596e+06	1.50648e+07	5.22576e+06	4.20469e+06	5.52764e+06
2217	59.18	441.185	196.307				ION=[M+H]+			80541648	3.96421e+07	4.70947e+07	4.71291e+07	115127	NA	66810.8	0	0	3.1538e+07	4.17514e+07	4.02454e+07	NA	NA	NA	2.42665e+07	3.23784e+07
2218	59.25	451.17	196.915				ION=[M+H]+			9692528	4.38747e+06	5.66746e+06	4.34556e+06	NA	NA	NA	0	0	3.99998e+06	4.8775e+06	4.12766e+06	NA	NA	NA	2.57717e+06	3.48426e+06
2219	60.37	192.027	144.085				ION=[M+H-H2O]+			44395788	1.3212e+07	1.06647e+07	1.58916e+07	3.74394e+07	1.08997e+07	2.2896e+07	0	0	1.55785e+07	1.95283e+07	1.87929e+07	2.76693e+07	5.17693e+07	2.56398e+07	1.86477e+07	3.5748e+07
2220	60.01	257.101	159.056				ION=[M+H]+			57946288	2.97627e+07	3.38826e+07	3.68614e+07	178068	NA	NA	0	0	2.95431e+07	4.31816e+07	3.25298e+07	NA	NA	NA	1.90571e+07	2.25407e+07
2221	60.25	131.095	128.461				ION=[M+H]+			57575448	NA	NA	4.28303e+06	NA	NA	NA	0	0	3.50962e+07	4.48507e+07	1.33529e+07	NA	NA	NA	1.30386e+07	1.08448e+07
2222	59.91	240.074	159.491				ION=[M+H]+			29955668	1.35556e+07	1.75158e+07	1.73028e+07	NA	NA	NA	0	0	1.30699e+07	2.08087e+07	1.59653e+07	NA	NA	NA	1.00464e+07	1.27952e+07
2223	59.89	122.048	201.256				ION=[M+H]+			3805513	1.97062e+06	2.22518e+06	1.85504e+06	NA	NA	NA	0	0	1.05381e+06	1.5867e+06	2.27949e+06	NA	NA	NA	983801	945522
2224	59.57	704.171	303.403				ION=[M+H+H]2+			3.32539e+06	1.82163e+06	1.71906e+06	2.12821e+06	NA	NA	NA	0	0	2.1657e+06	2.34144e+06	1.95435e+06	NA	NA	NA	1.02831e+06	2.81947e+06
2225	59.58	211.096	160.24				ION=[M+H]+			2.37333e+06	1.00283e+06	1.08283e+06	979295	NA	NA	NA	0	0	941982	1.8488e+06	1.39262e+06	NA	NA	NA	642344	1.95454e+06
2226	59.98	514.202	207.418				ION=[M+H]+			9764226	4.01684e+06	5.70939e+06	5.07352e+06	NA	NA	NA	0	0	3.21049e+06	5.33172e+06	4.39195e+06	NA	NA	NA	1.44423e+06	1.55361e+06
2227	61.44	281.112	165.237				ION=[M+H]+			6.61647e+06	4.39971e+06	3.22607e+06	3.4789e+06	NA	NA	NA	0	0	2.78649e+06	4.14375e+06	3.40019e+06	NA	NA	NA	3.14929e+06	4.51929e+06
2228	61.83	246.086	192.296				ION=[M+H]+			37204716	NA	NA	NA	NA	NA	722823	0	0	NA	NA	NA	NA	NA	630088	3.56469e+06	3.72112e+06
2230	59.24	217.095	148.429				ION=[M+H]+			5992065	3.1544e+06	3.2577e+06	3.83486e+06	NA	NA	NA	0	0	3.77676e+06	3.51849e+06	3.57219e+06	NA	NA	NA	2.58438e+06	3.29815e+06
2231	60.39	392.976	185.743				ION=[M+H]+			3.18638e+06	621845	568403	932384	1.94499e+06	538081	813971	0	0	653904	1.10982e+06	734364	1.19034e+06	3.34847e+06	663309	1.71658e+06	1.84914e+06
2232	61.48	191.152	141.441				ION=[M+H]+			16973932	7.56462e+06	6.50363e+06	7.71037e+06	1.00984e+06	2.13999e+06	1.6818e+06	0	0	1.4099e+07	7.00115e+06	1.16535e+07	1.06567e+06	584855	1.08623e+06	9.36873e+06	8.74575e+06
2233	61.87	367.15	188.69				ION=[M+H]+			104340352	NA	NA	NA	2.84816e+06	639191	3.65184e+06	0	0	NA	NA	NA	1.35511e+06	2.98825e+06	1.86065e+06	1.02511e+07	1.08455e+07
2234	60.13	122.048	124.258				ION=[M+H]+			995505152	3.98267e+08	5.82097e+08	4.67688e+08	3.55837e+08	2.41115e+08	3.9057e+08	379383	569082	3.86426e+08	3.6957e+08	6.41369e+08	2.33125e+08	2.95083e+08	5.68034e+08	5.01243e+08	5.70075e+08
2235	59.29	287.101	164.162				ION=[M+H]+			7.68328e+06	3.8931e+06	3.82661e+06	4.91722e+06	NA	NA	NA	0	0	NA	4.69148e+06	3.42652e+06	NA	NA	NA	214207	4.37978e+06
2236	60.66	207.057	144.102				ION=[M+H]+			4083203	1.0387e+06	434393	919405	5.35013e+06	3.31729e+06	3.66452e+06	0	0	460824	1.28495e+06	NA	1.20825e+06	2.57646e+06	2.75044e+06	1.68939e+06	1.17491e+06
2237	59.47	621.211	233.948				ION=[M+H]+			14005150	7.87671e+06	6.86648e+06	8.96315e+06	NA	NA	NA	0	0	6.60681e+06	7.39024e+06	6.75319e+06	NA	NA	NA	3.26371e+06	3.86193e+06
2238	59.73	249.121	154.776				ION=[M+H-H2O]+			18932566	1.071e+07	1.10703e+07	1.01914e+07	NA	NA	NA	0	0	1.01008e+07	8.63241e+06	1.04854e+07	NA	NA	NA	6.88528e+06	6.73621e+06
2239	59.72	257.101	164.505				ION=[M+NH4]+			5312792	2.84175e+06	2.93327e+06	3.40013e+06	NA	NA	NA	0	0	3.69974e+06	3.09151e+06	2.91043e+06	NA	NA	NA	2.41628e+06	2.00329e+06
2240	60.44	161.051	147.959				ION=[M+H]+			3.67042e+06	NA	NA	NA	4.80927e+06	3.70236e+06	2.98635e+06	0	0	NA	NA	NA	1.32936e+06	2.29652e+06	2.42322e+06	541089	1.23706e+06
2241	59.84	188.116	210.78				ION=[M+H]+			3.01616e+06	1.31098e+06	1.47711e+06	1.93031e+06	NA	NA	NA	0	0	747351	1.28516e+06	1.47522e+06	NA	NA	NA	764549	923020
2242	60.07	342.165	176.811				ION=[M+H]+			3.0108e+06	1.20786e+06	1.44525e+06	1.51562e+06	NA	NA	NA	0	0	1.44065e+06	2.34538e+06	1.18073e+06	NA	NA	NA	1.42823e+06	1.89561e+06
2243	60.54	145.11	129.854				ION=[M+H]+			12230614	6.15246e+06	7.15154e+06	6.77018e+06	NA	NA	NA	0	0	8.03714e+06	5.5976e+06	5.54504e+06	NA	NA	NA	4.03523e+06	4.33081e+06
2244	60.47	277.11	165.727				ION=[M+H]+			4893532	2.19511e+06	1.46904e+06	1.52485e+06	NA	NA	NA	0	0	1.36009e+06	3.81201e+06	3.20579e+06	NA	NA	NA	1.23407e+06	2.70589e+06
2246	59.78	222.065	160.833				ION=[M+H]+			7460522	3.24981e+06	4.36235e+06	3.7424e+06	NA	NA	NA	0	0	2.57933e+06	4.3777e+06	4.12788e+06	NA	NA	NA	2.18073e+06	1.92435e+06
2247	60.02	175.067	151.968				ION=[M+H]+			2.79436e+06	NA	NA	NA	1.75105e+06	1.32385e+06	447902	0	0	NA	NA	NA	1.39456e+06	161430	246395	208193	193111
2248	60.06	221.072	149.763				ION=[M+H]+			15774180	NA	NA	NA	1.18852e+07	6.61488e+06	1.5152e+06	0	0	NA	NA	NA	3.80718e+06	1.10279e+06	2.12804e+06	2.8408e+06	2.19803e+06
2249	60.88	331.127	177.449				ION=[M+H]+			21249670	1.41302e+07	1.14338e+07	1.18959e+07	NA	NA	NA	0	0	1.16051e+07	9.65971e+06	1.05586e+07	NA	104015	NA	9.2159e+06	1.18913e+07
2250	59.73	225.064	149.239				ION=[M+H]+			5317833	1.82324e+06	797873	951738	NA	NA	NA	0	1.14538e+06	3.91456e+06	4.14253e+06	3.62641e+06	NA	NA	NA	2.29276e+06	2.96781e+06
2251	60.14	250.132	157.887				ION=[M+H]+			2194657	1.18735e+06	1.26101e+06	1.40456e+06	NA	NA	NA	0	0	576834	1.68979e+06	1.00812e+06	NA	NA	NA	1.06547e+06	947102
2252	61.04	83.0372	174.567				ION=[M+H]+			3.88849e+06	2.5857e+06	1.55217e+06	2.43484e+06	NA	NA	NA	0	0	1.58856e+06	1.29035e+06	2.24917e+06	NA	NA	NA	1.71681e+06	1.7258e+06
2253	59.28	199.121	143.979				ION=[M+H]+			7.75749e+06	1.8428e+06	2.06506e+06	1.94347e+06	NA	NA	NA	0	0	1.95928e+06	6.043e+06	1.9073e+06	NA	NA	NA	1.18079e+06	2.46136e+06
2254	60.37	131.095	203.862				ION=[M+H]+			9017163	NA	NA	NA	NA	NA	NA	0	0	4.39939e+06	7.02427e+06	1.85695e+06	NA	NA	NA	2.41984e+06	1.99177e+06
2255	59.6	279.132	224.129				ION=[M+H]+			3.57827e+06	1.88695e+06	2.0923e+06	2.27992e+06	NA	NA	NA	0	0	1.65244e+06	1.67396e+06	2.41283e+06	NA	NA	NA	526424	602183
2257	60.72	214.132	149.078				ION=[M+H]+			4.2166e+06	1.86924e+06	2.46555e+06	2.27632e+06	NA	NA	NA	0	0	1.6967e+06	1.79689e+06	1.80192e+06	NA	NA	NA	2.05376e+06	1.43537e+06
2258	59.35	170.106	170.825				ION=[M+H]+			2.5473e+06	996562	1.04448e+06	1.63025e+06	NA	NA	NA	0	0	1.16236e+06	1.84369e+06	1.36293e+06	NA	NA	NA	552535	378582
2259	60.14	71.0734	161.493				ION=[M+H]+			31098220	1.14843e+07	1.78068e+07	1.99025e+07	NA	NA	NA	0	0	1.51396e+07	2.10066e+07	1.76277e+07	NA	NA	NA	1.1573e+07	1.4434e+07
2260	59.47	845.3	256.639				ION=[M+H]+			83217912	2.40396e+07	4.86596e+07	4.54399e+07	NA	NA	NA	0	0	4.30495e+07	2.18184e+07	2.0007e+07	NA	5.97565e+06	NA	1.8147e+07	1.66333e+07
2261	60.03	635.21	229.691				ION=[M+H]+			7766147	1.7119e+06	NA	NA	NA	902338	5.61028e+06	0	0	2.61074e+06	NA	1.44442e+06	9.14552e+06	7.72423e+06	1.38987e+06	5.94601e+06	4.56417e+06
2262	60.31	212.08	160.903				ION=[M+H]+			2.96664e+06	1.9105e+06	1.73467e+06	1.87523e+06	NA	NA	NA	0	0	1.29086e+06	1.9759e+06	1.26603e+06	NA	NA	NA	641114	806334
2265	60.73	441.184	204.802				ION=[M+H]+			38151604	1.60132e+07	2.23082e+07	1.63557e+07	324616	268166	300893	0	0	1.45201e+07	1.59758e+07	1.51685e+07	NA	157819	233627	1.06964e+07	1.23618e+07
2266	63.28	453.148	198.24				ION=[M+H-H2O]+			21316938	1.23821e+07	1.24645e+07	1.23488e+07	NA	NA	NA	0	0	9.89051e+06	1.37178e+07	1.24753e+07	NA	NA	NA	6.75182e+06	7.89211e+06
2267	62.65	603.237	226.093				ION=[M+H]+			58730120	3.69932e+07	6.88e+06	NA	NA	NA	NA	0	0	2.1453e+06	4.57501e+07	3.95704e+07	NA	NA	NA	3.69991e+06	2.98743e+07
2268	63.04	237.064	161.187				ION=[M+H]+			26031508	1.09157e+07	1.52213e+07	1.3059e+07	NA	NA	NA	0	0	1.00114e+07	1.62477e+07	1.1476e+07	NA	NA	NA	6.42697e+06	8.52312e+06
2269	63.23	225.064	162.502				ION=[M+H]+			13808160	6.70544e+06	8.07397e+06	6.53691e+06	NA	NA	NA	0	0	6.80224e+06	1.05908e+07	7.39089e+06	NA	NA	NA	4.03631e+06	5.35889e+06
2270	63.04	273.085	202.091				ION=[M+H]+			18788074	9.78769e+06	1.09859e+07	9.46484e+06	NA	NA	NA	0	0	7.18555e+06	1.4448e+07	1.00688e+07	NA	NA	NA	5.34277e+06	5.47149e+06
2271	63.45	345.117	180.166				ION=[M+H]+			10779574	5.41838e+06	6.30308e+06	6.06749e+06	NA	NA	NA	0	0	5.64065e+06	5.88273e+06	4.65755e+06	NA	NA	NA	2.98887e+06	3.75063e+06
2272	62.12	251.083	157.153				ION=[M+H]+			8804464	NA	NA	NA	9.82679e+06	3.07507e+06	1.44295e+06	0	0	NA	NA	NA	4.00766e+06	5.16852e+06	5.02731e+06	2.40798e+06	1.82811e+06
2273	63.35	273.085	159.679				ION=[M+H]+			55855800	2.8184e+07	3.26603e+07	3.06793e+07	NA	NA	NA	0	0	2.4796e+07	3.97052e+07	2.79329e+07	NA	NA	NA	1.73487e+07	2.23384e+07
2275	60.98	193.11	145.892				ION=[M+H]+			115635152	3.79531e+06	3.0737e+06	1.93799e+06	3.23898e+07	1.40591e+07	NA	17753822	115635152	2.47834e+06	3.96561e+06	NA	3.77137e+06	5.6929e+06	6.25653e+06	5.89851e+06	6.20905e+06
2278	63.67	159.126	131.694				ION=[M+H]+			701477376	3.00254e+08	2.86897e+08	3.67225e+08	NA	NA	NA	0	0	2.61801e+08	5.46443e+08	4.66111e+08	NA	NA	NA	3.96358e+08	4.31131e+08
2280	63.19	349.058	173.498				ION=[M+H]+			10818175	NA	NA	NA	6.47272e+06	1.45956e+06	5.07622e+06	0	0	NA	142754	NA	4.43308e+06	1.26149e+07	4.53243e+06	3.80883e+06	3.61531e+06
2281	61.85	228.148	151.343				ION=[M+H]+			439612320	2.54378e+08	2.55515e+08	2.81347e+08	NA	NA	NA	0	0	2.50242e+08	2.18259e+08	1.83486e+08	NA	NA	NA	2.65147e+08	2.57719e+08
2282	64.69	196.041	180.059				ION=[M+H]+			3583837	1.80105e+06	2.09556e+06	2.18297e+06	NA	NA	NA	0	0	2.28371e+06	1.92637e+06	1.82356e+06	NA	NA	NA	1.11848e+06	1.15892e+06
2283	61.72	136.039	126.72				ION=[M+H]+			33140958	1.64206e+07	1.93783e+07	1.96177e+07	NA	NA	NA	0	0	1.75764e+07	1.06944e+07	1.62459e+07	NA	NA	NA	9.7849e+06	1.02198e+07
2284	62.04	244.07	157.735				ION=[M+H]+			3.96987e+06	1.57962e+06	1.68186e+06	2.54067e+06	NA	NA	NA	0	0	2.3948e+06	2.78623e+06	1.91937e+06	NA	NA	NA	1.15488e+06	1.15156e+06
2285	63.36	159.126	191.551				ION=[M+H]+			109722432	3.11928e+07	3.94938e+07	4.23875e+07	NA	NA	NA	0	0	7.69028e+07	8.54726e+07	7.91057e+07	NA	NA	NA	5.62668e+07	3.83784e+07
2286	63.33	318.252	183.772				ION=[M+H]+			200333168	6.55462e+07	8.48926e+07	9.23262e+07	NA	NA	NA	0	0	1.48343e+08	1.56057e+08	1.51397e+08	NA	NA	NA	1.13305e+08	6.98035e+07
2287	62.39	110.001	125.333				ION=[M+H]+			16533764	2.94804e+06	2.86613e+06	5.27474e+06	9.9245e+06	NA	NA	0	0	4.9311e+06	9.36766e+06	7.53865e+06	6.58755e+06	1.92798e+07	4.34076e+06	3.08741e+06	6.94482e+06
2288	62.91	449.153	199.008				ION=[M+H]+			5459663	2.68878e+06	3.1924e+06	2.84547e+06	NA	NA	NA	0	0	2.13198e+06	3.87225e+06	3.16331e+06	NA	NA	NA	1.27598e+06	2.60678e+06
2289	62.69	311.104	170.143				ION=[M+H]+			2243864064	2.22302e+07	2.28887e+07	2.37566e+07	9.07605e+08	3.50886e+08	1.02945e+09	0	0	1.5759e+07	2.70076e+07	2.33506e+07	1.10835e+09	2.61654e+09	9.25198e+08	5.96137e+08	8.03664e+08
2290	62.57	275.082	170.599				ION=[M+H]+			275018944	3.02596e+06	3.22195e+06	2.94888e+06	1.00684e+08	3.84295e+07	1.2615e+08	0	0	1.8576e+06	3.1116e+06	2.84776e+06	1.41909e+08	3.20696e+08	1.16388e+08	7.50715e+07	9.67348e+07
2291	62.72	265.098	172.228				ION=[M+H]+			15518340	NA	NA	NA	6.13583e+06	2.1559e+06	8.92559e+06	0	0	NA	NA	120507	7.89019e+06	1.80957e+07	7.94746e+06	4.24854e+06	4.8086e+06
2292	62.58	149.052	178.5				ION=[M+H]+			32982594	NA	NA	271916	1.51106e+07	6.28389e+06	1.77252e+07	0	0	NA	272624	NA	1.62067e+07	3.84605e+07	1.61853e+07	1.03319e+07	1.44386e+07
2293	63.39	255.074	160.726				ION=[M+H]+			34162468	1.61237e+07	1.99756e+07	1.68764e+07	NA	NA	NA	0	0	1.45217e+07	2.06918e+07	1.62837e+07	NA	NA	NA	9.077e+06	1.13261e+07
2294	62.77	228.147	201.263				ION=[M+H]+			18297596	8.49914e+06	9.56545e+06	1.17103e+07	NA	NA	NA	0	0	1.39432e+07	9.85876e+06	8.49187e+06	NA	NA	NA	1.08967e+07	9.12075e+06
2295	62.77	311.104	241.056				ION=[M+H]+			8955583	NA	NA	NA	2.67281e+06	NA	3.35754e+06	0	0	NA	NA	NA	3.55269e+06	1.0443e+07	3.64432e+06	1.17127e+06	2.62511e+06
2296	64.41	318.064	175.897				ION=[M+H-H2O]+			5.19393e+06	2.57826e+06	3.03702e+06	3.11485e+06	NA	NA	NA	0	0	3.0019e+06	3.05996e+06	3.03254e+06	NA	NA	NA	2.0668e+06	2.14681e+06
2297	63.81	313.077	165.925				ION=[M+H]+			19505370	8.50631e+06	1.14053e+07	1.08422e+07	NA	NA	NA	0	0	1.06001e+07	1.15028e+07	9.52638e+06	NA	NA	NA	7.18984e+06	5.25987e+06
2298	64.44	83.0371	112.971				ION=[M+H]+			47118908	2.33433e+07	2.75516e+07	2.76906e+07	NA	NA	NA	442417	310480	2.4901e+07	3.20802e+07	2.40132e+07	NA	NA	NA	1.67257e+07	2.57727e+07
2301	63.48	181.108	145.877				ION=[M+H]+			12516523	4.46158e+06	6.25308e+06	8.01044e+06	NA	NA	NA	0	0	8.79133e+06	8.88647e+06	8.40476e+06	NA	NA	NA	1.11059e+07	8.53827e+06
2302	64.97	230.077	155.395				ION=[M+H]+			3367725	1.35763e+06	1.96919e+06	1.69918e+06	NA	NA	NA	0	0	1.70722e+06	2.00983e+06	1.98791e+06	NA	NA	NA	1.47491e+06	1.11271e+06
2306	64.45	129.043	168.619				ION=[M+H]+			453127168	1.95305e+08	2.64955e+08	2.568e+08	NA	NA	NA	0	0	2.07057e+08	2.99456e+08	2.37661e+08	NA	NA	NA	8.36e+07	1.28077e+08
2307	63.88	129.043	128.002				ION=[M+H]+			463892448	2.43281e+08	2.71249e+08	2.64431e+08	4.601e+06	5.24607e+06	3.01011e+06	3677359	4.12656e+06	8.49183e+07	3.15905e+08	2.61461e+08	NA	NA	4.92319e+06	1.69661e+08	2.2903e+08
2308	64.68	181.074	138.452				ION=[M+H]+			46650160	5.75602e+06	1.33035e+07	9.27595e+06	NA	NA	NA	0	0	3.87489e+07	3.53999e+07	1.69968e+07	NA	NA	NA	2.7497e+07	2.37174e+07
2309	64.7	129.043	188.474				ION=[M+H]+			2.9237e+06	1.13481e+06	1.70956e+06	1.641e+06	NA	NA	NA	0	0	1.39991e+06	1.76312e+06	1.95739e+06	NA	NA	NA	719871	1.42181e+06
2310	64.28	187.084	142.98				ION=[M+H]+			7277266	4.83911e+06	3.95067e+06	3.01219e+06	NA	NA	NA	0	0	4.7603e+06	5.59635e+06	4.63973e+06	NA	NA	NA	2.57309e+06	3.87685e+06
2311	65.8	347.063	174.644				ION=[M+H]+			5.30723e+06	2.94314e+06	2.52051e+06	2.74139e+06	NA	NA	NA	0	0	2.78083e+06	4.13428e+06	4.04149e+06	NA	NA	NA	1.74357e+06	2.20183e+06
2315	64.35	245.012	153.451				ION=[M+H]+			3.32507e+06	1.60554e+06	1.59043e+06	2.12801e+06	NA	NA	NA	108632	120597	1.88174e+06	1.905e+06	1.45623e+06	NA	NA	NA	1.74218e+06	3.18492e+06
2316	64.45	83.037	134.657				ION=[M+H]+			403077568	2.11659e+08	2.35689e+08	2.39121e+08	2.52238e+06	6.00064e+06	NA	3.44396e+06	3.20447e+06	7.12941e+07	2.75529e+08	2.18785e+08	NA	NA	6.20994e+06	1.47479e+08	1.98667e+08
2317	66.71	329.147	173.387				ION=[M+H]+			5.17578e+06	2.13101e+06	3.02641e+06	2.47422e+06	NA	NA	NA	0	0	1.88665e+06	2.7693e+06	1.92721e+06	NA	NA	NA	1.68041e+06	1.66928e+06
2318	65.67	169.074	133.348				ION=[M+H]+			2054129920	1.26299e+08	1.65225e+08	1.79151e+08	3.70452e+08	2.85056e+08	3.17232e+08	0	0	4.86743e+07	4.06136e+07	4.22777e+07	8.48489e+08	2.39529e+09	2.49602e+08	5.05063e+08	4.82596e+08
2320	70.17	170.106	137.614				ION=[M+H]+			4.98135e+06	2.426e+06	2.91272e+06	2.27362e+06	NA	NA	NA	0	0	2.79249e+06	3.29017e+06	2.00532e+06	NA	NA	NA	3.57462e+06	1.76722e+06
2322	68.53	120.032	123.544				ION=[M+H]+			8786875	1.62297e+06	1.30752e+06	1.98564e+06	1.16913e+06	3.92793e+06	3.59362e+06	8786875	7916515	1.56965e+06	900464	6.41715e+06	2.53625e+06	NA	9.86147e+06	4.33776e+06	3.34032e+06
2327	70.95	258.122	161.183				ION=[M+H]+			57276612	3.16298e+07	3.34911e+07	3.09445e+07	NA	NA	NA	0	0	2.1847e+07	4.05468e+07	3.11366e+07	NA	NA	NA	1.44822e+07	2.19748e+07
2328	70.99	125.048	165.355				ION=[M+H]+			7.40148e+06	4.9217e+06	2.95522e+06	NA	NA	NA	NA	0	0	NA	5.43532e+06	3.21015e+06	NA	NA	NA	2.0933e+06	3.02104e+06
2329	71.13	212.116	163.218				ION=[M+H]+			5.3727e+06	2.95535e+06	3.14155e+06	2.81237e+06	NA	NA	NA	0	0	2.26829e+06	3.70957e+06	3.01017e+06	NA	NA	NA	1.37269e+06	1.79721e+06
2330	72.64	415.169	194.12				ION=[M+H]+			13851630	6.93717e+06	8.09939e+06	6.97165e+06	646507	NA	NA	0	0	5.85072e+06	7.44744e+06	6.89187e+06	NA	406498	NA	4.55494e+06	5.6241e+06
2331	70.58	276.078	158.935				ION=[M+H]+			4.51551e+06	2.20594e+06	2.64033e+06	2.38671e+06	NA	NA	NA	0	0	2.24624e+06	3.47122e+06	2.50294e+06	NA	NA	NA	1.32729e+06	1.90262e+06
2332	70.65	343.083	174.688				ION=[M+H]+			6927877	4.60678e+06	3.95667e+06	4.20381e+06	NA	NA	NA	0	0	3.39277e+06	3.84242e+06	3.42794e+06	NA	NA	NA	1.42732e+06	2.7004e+06
2333	70.82	260.087	156.215				ION=[M+H]+			9049063	4.1739e+06	4.70012e+06	5.79131e+06	NA	NA	NA	0	0	3.47783e+06	2.12595e+06	2.15639e+06	NA	NA	NA	4.22867e+06	2.42419e+06
2335	71.78	156.996	129.866				ION=[M+H]+			31218452	1.90997e+06	1.11105e+06	NA	2.07262e+07	3.65197e+06	NA	3.94609e+06	0	3.95188e+06	1.31563e+07	2.09594e+06	6.39648e+06	NA	4.17132e+07	3.15353e+06	2.2974e+06
2336	72.19	85.089	167.679				ION=[M+H]+			10407448	5.09245e+06	5.64039e+06	6.66066e+06	NA	NA	NA	0	0	5.10376e+06	6.96639e+06	6.0373e+06	NA	NA	NA	2.94608e+06	4.26609e+06
2337	74.96	164.068	126.12				ION=[M+H-H2O]+			45906716	1.95018e+07	2.68428e+07	2.51454e+07	NA	NA	NA	0	0	9.07976e+06	2.56531e+07	1.46957e+07	NA	NA	NA	7.82101e+06	1.41938e+07
2338	75.05	74.0367	136.597				ION=[M+H]+			33608564	1.5154e+07	1.96518e+07	1.76399e+07	NA	NA	NA	0	0	7.06224e+06	1.95507e+07	1.01909e+07	NA	NA	NA	6.29121e+06	1.37374e+07
2340	73.21	216.061	147.511				ION=[M+H]+			3.3249e+06	382875	437183	768340	NA	NA	NA	0	0	763430	910208	813886	NA	NA	NA	3.71475e+06	4.3296e+06
2342	75.52	129.043	140.196				ION=[M+H]+			12475233	5.63958e+06	5.99288e+06	7.98402e+06	NA	NA	NA	0	0	5.6266e+06	6.76016e+06	6.93369e+06	NA	NA	NA	3.14351e+06	5.09479e+06
2343	75.72	385.16	186.568				ION=[M+H]+			40552880	2.0541e+07	2.37123e+07	2.23026e+07	NA	NA	NA	0	0	1.62053e+07	2.87726e+07	2.15085e+07	NA	NA	NA	1.08627e+07	1.61457e+07
2344	75.19	92.0473	149.514				ION=[M+H]+			7.26926e+06	3.12688e+06	4.25052e+06	3.33787e+06	NA	NA	NA	0	0	1.73395e+06	4.61307e+06	1.83775e+06	NA	NA	NA	1.31289e+06	2.06824e+06
2345	73.98	175.085	137.425				ION=[M+H]+			6.20591e+06	3.74008e+06	3.62875e+06	3.65935e+06	NA	NA	NA	0	0	2.57566e+06	4.50175e+06	2.74709e+06	NA	NA	NA	2.00957e+06	3.08798e+06
2346	73.92	152.033	129.246				ION=[M+H]+			78481520	3.55159e+07	4.58901e+07	3.97443e+07	8.40452e+06	7.16921e+06	7.88916e+06	0	0	2.9121e+07	3.95035e+07	3.30171e+07	7.35609e+06	7.07717e+06	7.46485e+06	2.20828e+07	3.11419e+07
2347	75.69	250.129	164.878				ION=[M+H]+			6.05156e+06	2.29747e+06	3.5385e+06	3.08413e+06	NA	NA	NA	0	0	4.36089e+06	3.09063e+06	3.00498e+06	NA	NA	NA	3.02659e+06	1.62513e+06
2350	76.49	414.137	188.414				ION=[M+Na]+			9120877	4.9255e+06	5.3332e+06	5.48783e+06	198282	NA	477409	0	0	5.12069e+06	5.1814e+06	6.99927e+06	503945	NA	NA	4.81463e+06	3.43898e+06
2351	76.85	260.087	157.431				ION=[M+H]+			13849303	4.22608e+06	7.09449e+06	8.86341e+06	NA	NA	NA	0	0	2.99393e+06	NA	NA	NA	NA	NA	6.73987e+06	5.16598e+06
2352	78.1	229.038	144.781				ION=[M+H]+			4776066	884382	2.79268e+06	2.85933e+06	NA	NA	NA	0	0	3.31794e+06	2.11361e+06	1.93124e+06	NA	NA	NA	3.54526e+06	3.0719e+06
2354	76.04	85.0528	152.612				ION=[M+H]+			9417725	5.14138e+06	5.50678e+06	5.42908e+06	NA	NA	NA	0	0	5.06131e+06	5.85301e+06	4.63108e+06	NA	NA	NA	3.81351e+06	4.55837e+06
2355	77.33	157.018	147.524				ION=[M+H]+			7.51239e+06	3.31594e+06	4.00353e+06	4.80785e+06	NA	NA	NA	0	0	5.62764e+06	3.27845e+06	2.89582e+06	NA	NA	NA	4.74192e+06	3.10666e+06
2357	76.19	267.111	162.328				ION=[M+H]+			7956896	3.75109e+06	4.12896e+06	3.57538e+06	NA	NA	NA	0	0	2.80251e+06	6.19834e+06	3.01226e+06	NA	NA	NA	1.21282e+06	4.3247e+06
2359	79.03	473.156	210.623				ION=[M+H-H2O]+			36806664	506203	NA	NA	NA	3.63307e+06	1.8421e+07	0	0	NA	NA	351489	1.68182e+07	4.29197e+07	1.81225e+07	8.31526e+06	1.33361e+07
2361	79.19	211.084	146.265				ION=[M+H]+			25296160	1.14447e+07	1.01862e+07	8.2484e+06	NA	NA	NA	0	0	1.15767e+07	1.97054e+07	1.26182e+07	NA	NA	NA	9.43039e+06	1.16711e+07
2362	79.56	473.156	209.79				ION=[M+H]+			68024648	NA	6.58911e+06	7.22005e+06	2.77678e+07	1.28072e+07	6.69786e+07	0	0	NA	NA	1.58859e+06	6.29147e+07	4.81173e+07	5.86901e+07	2.91757e+07	4.78885e+07
2363	79.12	246.071	151.168				ION=[M+H]+			9253720	334072	NA	NA	NA	NA	109017	0	0	NA	367611	400771	NA	NA	NA	5.51e+06	1.20499e+07
2364	79.24	274	160.56				ION=[M+H]+			3.51325e+06	1.64752e+06	1.60581e+06	1.50591e+06	NA	NA	NA	0	0	2.65945e+06	1.76923e+06	2.83922e+06	NA	NA	NA	1.0343e+06	1.27255e+06
2365	79.08	274	182.364				ION=[M+H]+			2.98341e+06	1.55121e+06	1.74448e+06	1.55745e+06	NA	NA	NA	0	0	1.712e+06	1.79675e+06	1.94081e+06	NA	NA	NA	587531	812524
2366	80.06	174.079	149.285				ION=[M+H]+			13527737	7.53855e+06	7.91e+06	7.59724e+06	NA	NA	NA	0	0	6.10216e+06	5.59387e+06	5.37603e+06	NA	NA	NA	3.54509e+06	5.36799e+06
2367	80.07	220.085	151.183				ION=[M+H]+			17866530	9.5059e+06	1.0447e+07	9.22744e+06	NA	NA	NA	0	0	9.26456e+06	7.46858e+06	7.29742e+06	NA	NA	NA	5.48529e+06	7.32086e+06
2371	81.49	221.072	148.124				ION=[M+H]+			6.68067e+06	NA	NA	NA	7.95232e+06	7.43494e+06	7.83712e+06	0	0	NA	NA	NA	6.31475e+06	6.48466e+06	6.27493e+06	3.65155e+06	5.08558e+06
2372	81.87	117.079	154.837				ION=[M+H]+			3.47069e+06	1.76248e+06	1.9769e+06	2.15672e+06	NA	NA	NA	0	0	1.84402e+06	2.70363e+06	2.18394e+06	NA	NA	NA	1.18688e+06	2.04821e+06
2374	84.35	277.136	171.45				ION=[M+H]+			191093200	NA	NA	NA	NA	2.47266e+06	4.76062e+06	0	0	NA	NA	NA	1.04171e+07	NA	1.3109e+06	2.63548e+07	2.19728e+07
2376	85.37	256.093	163.169				ION=[M+H]+			10930770	6.49756e+06	6.23601e+06	6.99558e+06	NA	926710	865360	115722	107685	3.98888e+06	4.20474e+06	2.71553e+06	699635	NA	801924	9.97731e+06	1.05962e+07
2377	84	438.171	208.069				ION=[M+H]+			9334185	5.2712e+06	5.45793e+06	5.56198e+06	NA	NA	NA	0	0	3.77122e+06	6.08914e+06	4.57991e+06	NA	NA	NA	5.5123e+06	7.76249e+06
2378	84.58	244.069	222.456				ION=[M+H]+			3.10155e+06	1.94722e+06	1.81355e+06	NA	NA	NA	NA	0	0	NA	1.71357e+06	1.70355e+06	NA	NA	NA	393750	927807
2379	84.5	159.101	133.371				ION=[M+H]+			23359094	NA	NA	NA	NA	NA	NA	0	0	1.94027e+07	1.66948e+07	1.65567e+07	NA	NA	NA	6.49505e+06	8.78433e+06
2380	84.05	230.077	214.272				ION=[M+H]+			35400348	1.96467e+07	2.06995e+07	2.03321e+07	NA	NA	NA	0	0	1.34162e+07	2.41275e+07	1.62223e+07	NA	NA	NA	1.97671e+07	2.74016e+07
2381	85.5	112.027	117.503				ION=[M+H]+			35297480	2.27337e+07	2.06393e+07	2.09565e+07	NA	NA	4.14098e+06	0	0	1.95553e+07	2.4302e+07	1.88459e+07	NA	NA	2.79369e+06	1.00964e+07	2.1039e+07
2382	85.11	112.027	158.25				ION=[M+H]+			117959248	7.36904e+07	6.89737e+07	5.44346e+07	1.41901e+06	1.10885e+06	1.10229e+06	0	0	7.17505e+07	6.95148e+07	6.13823e+07	NA	NA	1.18263e+06	3.77603e+07	6.30523e+07
2383	84.08	162.053	157.322				ION=[M+H]+			22466022	1.27043e+07	1.31364e+07	1.10183e+07	NA	NA	NA	0	0	9.63742e+06	1.70592e+07	1.30867e+07	NA	NA	NA	7.4822e+06	8.99781e+06
2384	86.22	131.095	180.097				ION=[M+H]+			17414474	7.85372e+06	6.01099e+06	8.96397e+06	NA	NA	NA	0	0	1.93166e+06	1.35657e+07	9.4244e+06	NA	NA	NA	6.59182e+06	1.00864e+07
2386	84.52	230.077	158.706				ION=[M+H]+			59211268	2.59213e+07	3.40623e+07	3.78946e+07	184054	113245	111021	0	0	2.97231e+07	3.94433e+07	2.78556e+07	NA	152027	78331.7	5.87476e+07	4.12787e+07
2387	86.05	131.095	132.042				ION=[M+H]+			141994192	7.92311e+07	8.30275e+07	7.61634e+07	3.86584e+06	1.1277e+07	2.7509e+06	0	0	7.73863e+07	9.21489e+07	8.35757e+07	NA	NA	NA	4.53792e+07	6.35476e+07
2388	85.39	230.077	197.159				ION=[M+H]+			7299777	3.51379e+06	4.21058e+06	4.67178e+06	NA	NA	NA	0	0	4.11951e+06	3.98587e+06	3.65122e+06	NA	NA	NA	5.9338e+06	5.80626e+06
2389	86.09	85.089	138.861				ION=[M+H]+			701149760	3.86704e+08	4.0998e+08	4.08628e+08	2.06059e+07	5.70452e+07	1.54459e+07	1304966	1.06206e+06	3.79821e+08	4.56521e+08	4.00422e+08	1.04809e+06	1.61207e+06	1.70199e+06	2.37464e+08	3.23702e+08
2392	85.23	234.112	156.276				ION=[M+H]+			71574504	4.08452e+07	4.1104e+07	4.01157e+07	1.46825e+06	2.43092e+06	2.38639e+06	0	169503	2.81842e+07	5.57558e+07	3.97121e+07	2.25562e+06	NA	2.00009e+06	3.3072e+07	3.91377e+07
2393	85.52	259.189	166.865				ION=[M+H]+			3.9949e+06	2.5122e+06	2.31961e+06	2.55669e+06	NA	NA	NA	0	0	2.39715e+06	2.8937e+06	2.61727e+06	NA	NA	NA	1.40489e+06	1.76771e+06
2397	85.41	91.103	116.414				ION=[M+H]+			5110921	NA	NA	NA	5.95705e+06	4.48905e+06	5.54875e+06	4.39261e+06	4.22411e+06	NA	NA	NA	5.46053e+06	4.33112e+06	5.30088e+06	4.51487e+06	6.64887e+06
2399	86.08	144.092	147.895				ION=[M+H]+			8.38378e+06	4.32647e+06	2.6532e+06	3.69366e+06	9.86738e+06	8.63889e+06	8.5588e+06	7877042	8.01195e+06	3.62489e+06	4.52297e+06	4.35173e+06	8.24591e+06	8.66071e+06	9.26244e+06	6.37329e+06	8.51803e+06
2400	86.77	164.047	145.487				ION=[M+H]+			181837776	9.98046e+07	1.01768e+08	1.16374e+08	1.03981e+07	1.0122e+07	3.05635e+07	588670	542477	1.02518e+08	1.15448e+08	1.06829e+08	327529	696215	1.46877e+06	5.80988e+07	8.76243e+07
2401	86.91	203.056	143.01				ION=[M+H]+			5.68199e+06	1.91257e+06	2.17935e+06	3.63641e+06	482541	743034	1.90376e+06	0	0	3.61206e+06	3.00689e+06	2.53612e+06	NA	NA	NA	4.11164e+06	2.98741e+06
2402	86.66	122.037	136.872				ION=[M+H]+			11838679	6.60894e+06	6.92237e+06	7.2931e+06	NA	NA	1.73895e+06	0	0	6.80171e+06	7.51884e+06	7.72453e+06	NA	NA	NA	3.9103e+06	5.52166e+06
2404	86.22	191.101	144.113				ION=[M+H]+			6828934	3.44406e+06	2.69812e+06	2.16098e+06	8.86199e+06	6.72073e+06	7.57181e+06	6243515	6.45421e+06	3.01516e+06	3.87353e+06	3.02912e+06	3.59541e+06	7.96312e+06	5.69293e+06	4.8487e+06	6.32593e+06
2406	86.27	173.077	145.332				ION=[M+H]+			10572080	5.22903e+06	3.63579e+06	4.99126e+06	1.28189e+07	1.02536e+07	9.34419e+06	8849432	8.25482e+06	4.81778e+06	6.20797e+06	5.97816e+06	7.77785e+06	1.07505e+07	9.76283e+06	7.65204e+06	8.62841e+06
2408	85.58	266.051	162.345				ION=[M+H]+			20963284	1.27633e+07	1.22578e+07	1.30048e+07	730344	761536	678509	0	0	1.3403e+07	1.12016e+07	1.05286e+07	518474	878917	629598	1.3491e+07	1.62733e+07
2409	85.96	364.098	174.889				ION=[M+H]+			45633204	NA	NA	NA	3.02776e+07	2.56826e+07	1.50835e+07	0	0	NA	NA	NA	NA	5.32122e+07	1.74466e+07	5.35632e+06	1.369e+07
2412	86.86	309.132	177.429				ION=[M+H]+			10796828	4.76253e+06	5.41659e+06	6.90986e+06	NA	NA	NA	0	0	4.90053e+06	7.43899e+06	6.63779e+06	NA	NA	NA	2.76001e+06	4.60791e+06
2413	88.52	246.122	160.238				ION=[M+H]+			2.99883e+06	1.64523e+06	1.59843e+06	1.90843e+06	NA	NA	NA	0	0	2.08981e+06	2.33606e+06	2.1337e+06	NA	NA	NA	1.30575e+06	1.74152e+06
2414	91.23	228.148	151.382				ION=[M+H]+			223480336	1.20942e+08	1.30674e+08	1.33749e+08	NA	NA	NA	0	0	1.51023e+08	1.15085e+08	9.17257e+07	NA	NA	NA	1.28197e+08	1.19521e+08
2415	91.97	240.147	154.998				ION=[M+H]+			73104472	3.83009e+07	4.2746e+07	4.47442e+07	NA	NA	NA	0	0	4.74286e+07	3.72644e+07	3.28008e+07	NA	NA	NA	4.01279e+07	3.41298e+07
2416	91.05	239.116	153.182				ION=[M+H]+			8989775	1.19829e+06	5.25654e+06	4.71128e+06	NA	NA	NA	0	0	4.04301e+06	1.30968e+06	1.01708e+06	NA	NA	NA	7.33955e+06	679354
2419	90.47	299.137	171.935				ION=[M+H]+			29103916	1.75073e+07	7.1955e+06	1.59616e+07	NA	NA	NA	0	0	1.32664e+07	2.26716e+07	1.80354e+07	NA	NA	NA	8.57852e+06	1.36866e+07
2420	91.1	343.126	179.208				ION=[M+H-H2O]+			25585966	1.00136e+07	1.49607e+07	1.02804e+07	1.16812e+06	NA	2.94758e+06	0	0	6.99778e+06	1.11584e+07	9.26576e+06	NA	NA	NA	4.80612e+06	7.7166e+06
2422	91.32	259.153	162.671				ION=[M+H]+			7.01962e+06	3.82161e+06	3.80352e+06	4.10236e+06	NA	NA	NA	0	0	3.74959e+06	5.46821e+06	4.70326e+06	NA	NA	NA	2.14087e+06	3.26722e+06
2423	91.04	321.119	174.714				ION=[M+H]+			6988311	4.59328e+06	2.9389e+06	4.47245e+06	NA	NA	NA	0	0	2.94515e+06	3.91697e+06	3.19687e+06	NA	NA	NA	3.53788e+06	7.32895e+06
2424	93.81	85.0891	172.81				ION=[M+H]+			5.33156e+06	NA	NA	3.41214e+06	NA	NA	NA	0	0	3.01369e+06	NA	2.69776e+06	NA	NA	NA	578409	434286
2425	95.34	109.113	133.498				ION=[M+Na]+			328230240	1.79446e+08	1.91924e+08	2.00175e+08	1.25568e+07	4.34044e+06	1.66839e+07	0	71912.5	1.82402e+08	2.29081e+08	1.71772e+08	NA	NA	NA	1.30118e+08	1.85433e+08
2427	95.19	138.112	132.901				ION=[M+H]+			7.88768e+06	2.84967e+06	NA	3.25399e+06	1.02634e+07	8.06122e+06	1.04821e+07	6.87066e+06	7285527	NA	3.58905e+06	2.91279e+06	7.43052e+06	8.10874e+06	8.90524e+06	8.75646e+06	9.36862e+06
2428	94.97	417.241	236.719				ION=[M+H]+			2.97914e+06	1.38779e+06	1.74197e+06	1.70933e+06	NA	NA	NA	0	0	1.38942e+06	1.82052e+06	1.90446e+06	NA	NA	NA	847599	595748
2429	95.26	175.058	151.367				ION=[M+H]+			3714001	1.33128e+06	1.59732e+06	1.79891e+06	333540	522276	801553	0	0	2.83568e+06	1.97541e+06	1.3556e+06	NA	NA	NA	3.13536e+06	2.21147e+06
2430	95.27	364.098	174.74				ION=[M+H]+			10818303	1.10004e+06	1.27372e+06	1.19817e+06	1.4175e+07	1.11065e+07	5.56874e+06	0	0	979296	984821	763506	NA	3.0893e+06	NA	6.57277e+06	8.13692e+06
2435	95.51	85.089	140.326				ION=[M+H]+			1391596672	7.45864e+08	8.13701e+08	8.45565e+08	5.0036e+07	2.15077e+07	7.22869e+07	2.23074e+06	1915267	7.66216e+08	1.00969e+09	7.6386e+08	2.41612e+06	3.41577e+06	2.97504e+06	5.57636e+08	7.55235e+08
2437	95.74	303.132	169.229				ION=[M+H]+			7.14353e+06	3.87355e+06	3.79666e+06	4.57178e+06	NA	NA	NA	0	0	3.54436e+06	2.99455e+06	2.56623e+06	NA	NA	NA	1.69676e+06	2.21922e+06
2438	97.27	236.079	154.014				ION=[M+H]+			5.37805e+06	2.79225e+06	3.14468e+06	2.65257e+06	NA	NA	NA	0	0	2.36463e+06	2.46106e+06	2.24343e+06	NA	NA	NA	1.76817e+06	2.60833e+06
2441	100.17	120.058	139.427				ION=[M+H]+			346166176	1.85631e+08	2.02412e+08	2.04192e+08	NA	NA	NA	0	0	1.57156e+08	2.35296e+08	8.6245e+07	NA	NA	NA	1.50943e+08	1.79431e+08
2442	100.02	90.047	123.388				ION=[M+H]+			26789888	1.36429e+07	1.56647e+07	1.43526e+07	NA	NA	NA	0	0	1.35303e+07	1.87977e+07	1.37971e+07	NA	NA	NA	1.07642e+07	1.3397e+07
2443	100.26	120.058	119.225				ION=[M+H]+			1659330432	8.42173e+08	9.70252e+08	8.84536e+08	844178	745738	1.07447e+06	0	0	7.16245e+08	1.05832e+09	9.36414e+08	NA	NA	911204	6.59869e+08	8.08198e+08
2449	106.31	211.084	148.014				ION=[M+H]+			9746223	4.25617e+06	5.00542e+06	4.83093e+06	NA	124761	NA	0	0	5.58952e+06	7.5922e+06	3.98674e+06	349841	NA	NA	4.39346e+06	3.81915e+06
2453	108.15	240.147	155.128				ION=[M+H]+			692836672	3.2034e+08	4.05119e+08	NA	NA	NA	NA	0	0	4.4578e+08	3.45398e+08	3.18798e+08	NA	NA	NA	4.06785e+08	2.57186e+08
2457	112.28	299.137	171.935				ION=[M+H]+			577152768	1.50824e+08	3.37476e+08	2.81976e+08	NA	NA	NA	0	0	1.21528e+08	2.34955e+08	1.65259e+08	NA	NA	NA	2.31614e+08	1.43193e+08
2458	112.31	85.089	174.372				ION=[M+H]+			5150948	2.51765e+06	2.72874e+06	3.29655e+06	NA	NA	NA	0	0	2.12673e+06	3.55197e+06	2.98015e+06	NA	NA	NA	1.31051e+06	2.06938e+06
2461	111.66	321.119	226.29				ION=[M+H]+			11133273	3.44928e+06	6.5099e+06	5.60554e+06	NA	NA	NA	0	0	3.6181e+06	3.76145e+06	3.54419e+06	NA	NA	NA	4.59839e+06	4.47218e+06
2462	112.46	321.119	168.83				ION=[M+H]+			122405472	5.26836e+07	2.14909e+07	7.83382e+07	NA	NA	NA	0	0	5.64933e+07	2.38601e+07	4.83533e+07	NA	NA	NA	8.6724e+07	5.18796e+07
2464	115.69	293.147	169.487				ION=[M+H-H2O]+			83212040	4.53435e+07	4.26122e+07	5.32548e+07	612319	NA	2.56411e+06	0	0	3.0151e+07	6.20367e+07	4.73105e+07	214576	NA	NA	2.34538e+07	3.61184e+07
2465	116.48	315.129	171.642				ION=[M+H]+			13912212	6.24122e+06	8.13482e+06	5.12064e+06	NA	264339	421302	0	0	6.21372e+06	8.62924e+06	8.2151e+06	NA	NA	NA	7.14985e+06	4.01542e+06
2466	117.49	103.1	116.913				ION=[M+H]+			6590470	1.85073e+06	NA	1.12417e+06	NA	4.06473e+06	4.64831e+06	0	0	5.29404e+06	NA	NA	2.5582e+06	NA	5.13411e+06	4.28184e+06	3.63187e+06
2467	118.39	214.132	155.164				ION=[M+H]+			18400290	9.65471e+06	1.07591e+07	1.0211e+07	NA	NA	NA	0	0	8.08184e+06	1.42119e+07	1.1688e+07	NA	NA	NA	7.36191e+06	7.55839e+06
2474	123.06	145.053	157.161				ION=[M+H]+			7.00783e+06	3.25106e+06	4.09765e+06	3.59084e+06	NA	NA	NA	0	0	2.96697e+06	3.24583e+06	3.35463e+06	NA	NA	NA	1.80074e+06	2.49339e+06
2475	123.24	236.08	153.012				ION=[M+H]+			5352577	2.53011e+06	3.12978e+06	2.61199e+06	NA	NA	NA	0	0	2.4374e+06	2.85587e+06	2.44943e+06	NA	NA	NA	1.6836e+06	2.24772e+06
2478	124.27	225.061	148.149				ION=[M+H]+			9507885	5.53298e+06	5.5595e+06	4.42247e+06	404323	NA	NA	0	0	2.03967e+06	5.07794e+06	911071	NA	597813	NA	6.11029e+06	8.99151e+06
2479	123.08	143.095	147.612				ION=[M+H]+			6.04695e+06	3.09876e+06	3.5358e+06	2.99522e+06	NA	NA	NA	0	0	3.66532e+06	4.59464e+06	4.56588e+06	NA	NA	NA	2.09068e+06	2.91092e+06
2480	123.58	153.079	130.52				ION=[M+H]+			15666241	392742	NA	483718	NA	NA	NA	0	0	1.1579e+07	1.1681e+07	1.26606e+07	NA	677166	NA	6.52577e+06	5.62193e+06
2481	126.44	275.137	170.405				ION=[M+H]+			560248512	2.83917e+08	3.27591e+08	2.87772e+08	NA	2.67465e+06	1.75158e+07	0	0	2.09802e+08	3.67862e+08	2.28304e+08	NA	1.78112e+06	576469	8.4397e+07	1.69826e+08
2483	126.67	293.147	169.75				ION=[M+H]+			401352960	1.96538e+08	2.34681e+08	1.74737e+08	NA	3.70487e+06	1.04846e+07	0	0	1.51649e+08	2.61585e+08	1.99425e+08	206858	860885	NA	9.50502e+07	1.50464e+08
2484	127.45	406.109	182.489				ION=[M+H]+			13583831	3.31447e+06	7.7504e+06	8.69351e+06	2.69959e+06	552001	267918	0	0	7.56308e+06	3.54446e+06	3.51848e+06	244880	2.03433e+06	524121	7.14166e+06	3.83329e+06
2485	128.1	306.083	165.947				ION=[M+H]+			15521800	7.36416e+06	9.07598e+06	9.42625e+06	NA	NA	NA	0	0	2.36648e+06	8.86785e+06	4.54645e+06	NA	NA	NA	6.40517e+06	5.76094e+06
2486	128.17	306.083	209.041				ION=[M+H]+			5939828	2.41305e+06	1.30653e+06	3.80143e+06	NA	NA	NA	0	0	1.66299e+06	2.27458e+06	1.5661e+06	NA	NA	NA	2.03806e+06	1.16808e+06
2489	130.61	220.085	145.975				ION=[M+H-H2O]+			23203214	1.26261e+07	1.35675e+07	1.24522e+07	NA	NA	NA	0	0	1.23212e+07	1.01172e+07	8.82203e+06	NA	NA	NA	6.05386e+06	9.21489e+06
2494	141.46	103.1	116.971				ION=[M+H]+			4.58282e+06	NA	NA	778491	4.62967e+06	4.94252e+06	4.14827e+06	0	2587643	NA	1.42746e+06	NA	3.34758e+06	NA	NA	6.60171e+06	2.66515e+06
2495	144.54	120.058	119.18				ION=[M+H]+			50402860	3.3516e+07	2.91505e+07	2.95211e+07	480858	514276	NA	986856	0	2.64419e+07	3.80767e+07	3.10896e+07	NA	NA	NA	3.17816e+07	3.12845e+07
2496	143.55	151.1	216.442				ION=[M+H]+			8222668	3.7823e+06	3.69926e+06	3.82596e+06	NA	NA	NA	0	0	4.98188e+06	4.95839e+06	5.21955e+06	NA	NA	NA	1.1845e+07	4.64634e+06
2497	144.57	120.058	139.427				ION=[M+H]+			133748128	8.89374e+07	7.36213e+07	7.40974e+07	NA	NA	NA	0	0	6.808e+07	9.37351e+07	8.07762e+07	NA	NA	NA	8.10546e+07	7.18458e+07
2499	146.59	103.1	116.717				ION=[M+H]+			14524319	1.52561e+06	NA	2.37646e+06	NA	NA	1.93017e+07	2.71279e+06	1.15399e+06	NA	914704	NA	6.25211e+06	3.19386e+06	7.57894e+06	2.48829e+06	5.9478e+06
2500	148.79	233.078	204.849				ION=[M+H]+			25563834	9.13162e+06	1.49478e+07	1.5982e+07	NA	NA	NA	0	0	9.80017e+06	1.1496e+07	8.13151e+06	NA	NA	NA	1.02643e+07	4.13672e+06
2501	148.98	321.119	216.354				ION=[M+H]+			15567213	6.99195e+06	9.10254e+06	8.84248e+06	NA	NA	NA	0	0	5.3893e+06	8.95664e+06	7.97118e+06	NA	NA	NA	3.49426e+06	3.54724e+06
2502	148.22	233.078	157.616				ION=[M+H]+			23244646	1.13221e+07	1.35917e+07	1.38439e+07	NA	NA	NA	0	0	1.20693e+07	1.42447e+07	1.17375e+07	222492	NA	NA	1.96425e+07	1.95705e+07
2503	147.98	194.069	141.307				ION=[M+H]+			56168048	2.16156e+07	3.28429e+07	3.0762e+07	NA	NA	NA	0	0	2.29832e+07	3.52909e+07	2.27531e+07	NA	NA	NA	1.38449e+07	1.85042e+07
2505	151.82	103.1	116.932				ION=[M+H]+			8.14442e+06	1.05974e+06	2.6859e+06	1.14042e+06	NA	9.21941e+06	1.08233e+07	1.0203e+06	1.06984e+06	6.32173e+06	1.3258e+06	2.41322e+06	2.982e+06	NA	6.86871e+06	3.18763e+06	2.67113e+06
2506	153.92	85.089	162.744				ION=[M+H]+			18938832	8.74314e+06	1.08115e+07	1.21207e+07	NA	NA	NA	0	0	9.12467e+06	1.37441e+07	1.16283e+07	NA	NA	NA	5.61968e+06	7.25201e+06
2510	167.08	143.058	130.092				ION=[M+H]+			18404552	8.50439e+06	1.07616e+07	9.26378e+06	NA	181085	NA	0	0	9.87738e+06	1.03761e+07	9.46679e+06	NA	NA	NA	5.15576e+06	8.36808e+06
2514	170.87	335.066	174.163				ION=[M+H]+			21536516	6.98429e+06	NA	NA	NA	NA	NA	0	0	NA	1.67767e+07	1.44974e+07	NA	NA	NA	3.36992e+06	1.80141e+07
2517	174.77	154.074	133.471				ION=[M+H]+			12953764	6.91647e+06	7.57439e+06	6.7992e+06	NA	NA	NA	0	0	4.83348e+06	8.97918e+06	6.19787e+06	NA	NA	NA	3.62812e+06	5.27165e+06
2518	176.2	85.0891	158.644				ION=[M+H]+			13442796	6.98239e+06	5.40816e+06	8.60325e+06	NA	NA	NA	0	0	5.8789e+06	9.10524e+06	8.81313e+06	NA	NA	NA	7.41968e+06	4.2685e+06
2519	174.85	267.097	162.869				ION=[M+H]+			357236800	4.1591e+06	2.08885e+08	1.89509e+08	NA	NA	NA	0	0	1.97283e+08	5.50445e+06	1.61684e+08	NA	476176	NA	8.67426e+07	1.46096e+08
2524	180.69	335.066	173.521				ION=[M+H]+			18160692	89798.2	9.33651e+06	1.16227e+07	NA	NA	NA	0	0	1.20897e+07	NA	NA	NA	NA	NA	9.56189e+06	205308
2528	188.47	269.087	158.37				ION=[M+H]+			30408004	1.23201e+07	NA	NA	NA	NA	NA	0	0	9.19985e+06	2.36875e+07	1.09075e+07	NA	NA	NA	3.15653e+07	1.37366e+07
2529	188.71	269.126	163.564				ION=[M+H]+			61300436	3.09497e+07	3.58439e+07	1.49455e+07	NA	NA	NA	0	0	1.79359e+07	4.1706e+07	3.67607e+07	NA	NA	NA	3.31989e+07	2.38068e+07
2530	190.93	269.087	220.586				ION=[M+H]+			16516351	6.9118e+06	9.65752e+06	3.37712e+06	NA	NA	NA	0	0	4.94559e+06	9.56685e+06	5.97832e+06	NA	NA	NA	5.20455e+06	4.19018e+06
2531	191.17	173.142	150.86				ION=[M+Na]+			15902333	6.44829e+06	5.70804e+06	7.28374e+06	NA	NA	NA	0	0	1.32089e+07	1.22172e+07	1.27589e+07	NA	NA	NA	1.76095e+07	1.27506e+07
2532	191.2	120.058	153.474				ION=[M+H]+			13740283	9.13677e+06	7.8678e+06	6.60115e+06	NA	NA	NA	0	0	5.22483e+06	9.70202e+06	7.26029e+06	NA	NA	NA	8.05141e+06	7.37137e+06
2533	191.38	173.142	138.075				ION=[M+H]+			181675392	7.64044e+07	8.85607e+07	9.57031e+07	NA	NA	NA	0	0	1.18003e+08	1.41523e+08	1.34346e+08	NA	NA	NA	1.12844e+08	7.06855e+07
2535	192.74	299.137	169.239				ION=[M+H]+			77198848	3.18272e+07	4.51401e+07	3.32639e+07	NA	NA	NA	0	0	1.68329e+07	NA	NA	NA	NA	NA	3.76818e+07	3.70064e+07
2536	194.17	274.103	160.557				ION=[M+H]+			20698522	7.11823e+06	1.06397e+07	1.19226e+07	723666	NA	NA	0	0	1.28007e+07	7.63351e+06	1.67274e+07	NA	630050	NA	2.19388e+07	9.19845e+06
2537	195.94	85.0891	160.687				ION=[M+H]+			6.26968e+06	3.04555e+06	3.52984e+06	4.01253e+06	NA	NA	NA	0	0	3.26195e+06	3.02431e+06	3.94885e+06	NA	NA	NA	2.46026e+06	3.09023e+06
2538	196.58	283.091	165.022				ION=[M+H]+			33693536	2.08243e+07	1.97014e+07	1.98717e+07	164841	126584	122299	0	0	1.765e+07	2.05775e+07	1.88931e+07	97043.2	153846	211841	1.26877e+07	1.6441e+07
2539	196.75	566.183	222.785				ION=[M+Na]+			6.90585e+06	4.59213e+06	3.89533e+06	4.39517e+06	NA	NA	NA	0	0	3.62136e+06	4.53617e+06	3.97743e+06	NA	NA	NA	2.25348e+06	2.59544e+06
2540	196.27	135.055	165.216				ION=[M+H]+			34511284	2.27181e+07	1.93766e+07	2.20869e+07	NA	NA	NA	0	0	2.38963e+07	2.17012e+07	2.066e+07	NA	NA	NA	1.24468e+07	1.82379e+07
2541	196.2	251.102	159.229				ION=[M+H]+			9282294	6.17237e+06	5.20827e+06	5.16845e+06	NA	NA	NA	0	0	6.17239e+06	5.15868e+06	5.37984e+06	NA	NA	NA	3.8593e+06	5.34854e+06
2542	196.49	151.05	171.375				ION=[M+H]+			237280848	1.46295e+08	1.38744e+08	1.4375e+08	1.17883e+06	1.09854e+06	871542	241959	304192	1.28581e+08	1.4559e+08	1.34151e+08	642833	854996	1.21534e+06	8.38025e+07	1.07003e+08
2543	196.52	251.102	154.562				ION=[M+H]+			8479765	5.03006e+06	4.64171e+06	5.42696e+06	NA	NA	NA	0	0	6.06735e+06	NA	4.99726e+06	NA	NA	NA	5.09695e+06	4.32229e+06
2545	196.49	151.049	129.995				ION=[M+H]+			5.02762e+06	3.19165e+06	2.93978e+06	3.16026e+06	NA	NA	NA	0	0	2.96839e+06	2.84601e+06	2.93535e+06	NA	NA	NA	1.61716e+06	1.91955e+06
2546	196.36	273.084	162.701				ION=[M+H]+			6.30758e+06	3.76592e+06	1.40709e+06	1.98817e+06	140922	218185	99911.6	0	0	2.50348e+06	3.11615e+06	3.07158e+06	127847	144266	216185	4.62303e+06	8.21356e+06
2547	198.21	400.158	192.78				ION=[M+Na]+			73237760	4.58739e+07	4.27031e+07	4.68714e+07	NA	NA	NA	0	0	4.74525e+07	4.44263e+07	4.01671e+07	NA	NA	NA	5.76048e+07	5.17267e+07
2548	199.38	173.142	139.76				ION=[M+H]+			36927244	1.2833e+07	1.48501e+07	1.64494e+07	NA	NA	NA	0	0	2.41557e+07	2.87659e+07	2.77296e+07	NA	NA	NA	2.17482e+07	1.27579e+07
2551	201.28	455.2	209.077				ION=[M+H]+			53601884	2.01727e+07	3.13424e+07	NA	819286	234722	NA	0	0	1.84303e+07	NA	3.10152e+07	NA	NA	NA	1.38035e+07	2.15288e+07
2552	202.22	364.098	174.923				ION=[M+H]+			20859102	NA	3.69009e+06	NA	NA	NA	7.35925e+06	0	0	4.81963e+06	1.72331e+06	NA	1.99396e+07	7.51901e+06	3.83721e+06	3.00482e+07	7.41028e+06
2554	200.22	493.179	208.873				ION=[M+H]+			10814937	5.45512e+06	6.32376e+06	5.98428e+06	NA	NA	NA	0	0	6.91722e+06	6.07863e+06	5.06487e+06	NA	NA	NA	4.3501e+06	4.6215e+06
2555	200.53	387.212	192.249				ION=[M+H]+			19503744	8.77372e+06	1.01365e+07	1.24822e+07	NA	NA	NA	0	0	8.16091e+06	1.32827e+07	1.04755e+07	NA	NA	NA	5.90663e+06	7.70015e+06
2556	204.31	455.2	200.998				ION=[M+H]+			144166080	6.99339e+07	8.42975e+07	7.77282e+07	NA	NA	NA	0	0	5.01569e+07	8.15971e+07	7.03129e+07	NA	NA	NA	4.14283e+07	5.42333e+07
2557	202.98	568.161	211.994				ION=[M+H]+			4.44336e+06	2.43341e+06	2.38831e+06	2.8437e+06	NA	NA	NA	0	0	3.45391e+06	3.28294e+06	2.51165e+06	NA	NA	NA	2.67423e+06	2.73885e+06
2558	206.74	212.08	141.759				ION=[M+H-H2O]+			11569599	6.423e+06	6.76503e+06	6.62019e+06	NA	NA	NA	0	0	5.34592e+06	7.98446e+06	6.12608e+06	NA	NA	NA	3.82548e+06	2.80917e+06
2559	205.54	571.211	223.329				ION=[M+Na]+			9464562	5.75576e+06	5.53416e+06	2.70663e+06	NA	NA	NA	0	0	3.82418e+06	7.20994e+06	4.57949e+06	NA	NA	NA	4.89357e+06	5.89679e+06
2560	205.51	253.154	163.78				ION=[M+H]+			8.38685e+06	751677	990089	634609	3.56599e+06	5.4448e+06	4.60554e+06	0	0	1.10326e+06	1.5975e+06	1.2287e+06	3.55242e+06	3.74471e+06	3.77981e+06	4.64346e+06	3.64826e+06
2564	207.98	493.179	205.838				ION=[M+H]+			3271784	1.83421e+06	1.91309e+06	1.80896e+06	NA	NA	NA	0	0	2.21807e+06	2.19045e+06	1.98362e+06	NA	NA	NA	1.38298e+06	1.51673e+06
2565	208.54	274.102	217.57				ION=[M+H]+			5.43107e+06	3.29518e+06	2.79712e+06	2.93729e+06	NA	NA	NA	0	0	3.62658e+06	3.46902e+06	4.38909e+06	NA	NA	NA	2.54948e+06	2.24808e+06
2566	208.31	274.103	159.642				ION=[M+H]+			17366908	1.15483e+07	8.64034e+06	9.8707e+06	NA	232010	NA	0	0	1.07233e+07	1.116e+07	1.30954e+07	162322	195391	183126	1.65073e+07	1.44264e+07
2567	210.38	434.142	205.981				ION=[M+NH4]+			10391110	5.35489e+06	6.07594e+06	6.35123e+06	NA	NA	NA	0	0	6.98469e+06	4.16995e+06	4.93151e+06	NA	NA	NA	3.713e+06	4.63635e+06
2568	209.91	461.19	199.839				ION=[M+H]+			156172256	6.57324e+07	9.13178e+07	8.10977e+07	NA	NA	NA	0	0	5.83992e+07	8.95e+07	7.43228e+07	NA	NA	NA	4.47134e+07	5.56088e+07
2569	210.14	258.121	161.529				ION=[M+H]+			4.35292e+06	2.07008e+06	2.54526e+06	2.44752e+06	NA	NA	NA	0	0	2.9273e+06	2.4447e+06	2.17268e+06	NA	NA	NA	2.2006e+06	1.54561e+06
2572	210.15	461.19	200.962				ION=[M+Na]+			66473408	4.42023e+07	3.62855e+07	3.71363e+07	NA	NA	NA	0	0	2.76166e+07	4.50717e+07	4.07271e+07	NA	NA	NA	4.19398e+07	5.17741e+07
2573	212.82	319.165	174.672				ION=[M+H]+			11064301	6.67851e+06	6.0097e+06	6.45384e+06	NA	NA	NA	0	0	5.03713e+06	8.61897e+06	6.40962e+06	NA	NA	NA	8.16525e+06	8.50249e+06
2574	212.99	288.082	162.397				ION=[M+H]+			5806686	3.1793e+06	3.39531e+06	3.63644e+06	NA	NA	NA	0	0	3.98863e+06	3.03842e+06	3.39397e+06	NA	NA	NA	3.01336e+06	2.07978e+06
2577	215.58	289.078	173.235				ION=[M+H]+			8.30853e+06	5.52486e+06	3.72816e+06	4.78293e+06	NA	NA	NA	0	0	5.94667e+06	4.6677e+06	4.96566e+06	NA	NA	NA	6.99414e+06	7.04413e+06
2578	215.65	151.049	129.831				ION=[M+H]+			4225767	2.60347e+06	2.47091e+06	2.39621e+06	NA	NA	NA	0	0	3.30572e+06	2.40873e+06	2.2865e+06	NA	NA	NA	2.04771e+06	1.94101e+06
2579	215.6	151.049	166.339				ION=[M+H]+			29229900	1.63697e+07	1.70914e+07	1.7678e+07	NA	NA	NA	0	0	2.08221e+07	1.86692e+07	1.46982e+07	NA	NA	NA	1.09458e+07	1.32798e+07
2581	216.81	193.11	146.315				ION=[M+H]+			334389632	4.32108e+06	3.89207e+07	5.07426e+07	2.31355e+08	3.00707e+08	2.22013e+08	196333888	170409376	8.07221e+07	8.01568e+07	5.53203e+07	1.94366e+08	2.08691e+08	3.47832e+08	2.32359e+08	1.45621e+08
2582	216.1	289.079	231.851				ION=[M+H]+			3.30227e+06	1.97395e+06	1.50676e+06	1.89192e+06	NA	NA	NA	0	0	2.10434e+06	1.68742e+06	2.66871e+06	NA	NA	NA	1.11011e+06	1.61978e+06
2583	216.95	274.103	223.407				ION=[M+H]+			4303899	2.86193e+06	2.34943e+06	2.61436e+06	NA	NA	NA	0	0	2.47796e+06	2.67747e+06	2.16974e+06	NA	NA	NA	1.85242e+06	2.04822e+06
2584	217.07	274.103	160.567				ION=[M+H]+			18113026	9.95647e+06	1.05911e+07	1.11706e+07	212147	NA	175028	0	0	9.79678e+06	7.53176e+06	9.12599e+06	132004	NA	132479	1.41765e+07	1.20475e+07
2585	220.18	102.047	143.769				ION=[M+NH4]+			1380388352	7.8607e+08	8.07147e+08	8.49653e+08	4.7472e+06	1.03741e+07	1.12969e+07	1.76676e+06	1.52656e+06	7.2072e+08	9.69758e+08	8.53482e+08	966334	1.42211e+06	1.64027e+06	5.36065e+08	6.29444e+08
2586	220.21	165.079	139.13				ION=[M+H]+			538752832	2.66558e+08	3.15022e+08	3.33097e+08	2.00688e+06	4.95326e+06	5.60199e+06	927500	1.22731e+06	2.59477e+08	3.28151e+08	2.87733e+08	NA	921563	NA	1.84563e+08	2.29241e+08
2587	220.23	148.052	140.482				ION=[M+H]+			69797096	3.49797e+07	3.96284e+07	4.46694e+07	NA	746494	497778	0	0	3.20116e+07	5.16308e+07	4.111e+07	NA	NA	NA	2.73154e+07	2.95627e+07
2588	219.42	617.253	230.317				ION=[M+H]+			180012544	8.33175e+07	1.05258e+08	9.78904e+07	NA	NA	NA	0	0	7.53362e+07	1.00148e+08	8.5998e+07	NA	NA	NA	5.55337e+07	6.83652e+07
2589	218.76	626.205	239.845				ION=[M+Na]+			7569332	3.24543e+06	4.10965e+06	3.88772e+06	NA	NA	NA	0	0	6.12397e+06	5.89643e+06	4.32712e+06	NA	NA	NA	3.50269e+06	6.00772e+06
2591	220.28	128.097	143.248				ION=[M+H]+			29988238	1.89468e+07	1.61339e+07	1.64456e+07	3.92929e+07	3.72984e+07	3.45338e+07	27510934	26064336	1.87797e+07	2.24481e+07	1.68558e+07	3.14044e+07	3.23451e+07	3.42009e+07	3.42212e+07	3.7868e+07
2592	218.6	455.2	203.36				ION=[M+H]+			26211982	1.28135e+07	1.53268e+07	1.45048e+07	NA	NA	NA	0	0	1.04491e+07	1.35007e+07	1.11751e+07	NA	NA	NA	8.55862e+06	9.48237e+06
2593	218.76	189.043	138.485				ION=[M+H]+			3.36952e+06	2.01929e+06	1.97024e+06	1.89004e+06	NA	NA	NA	0	0	2.1948e+06	2.02728e+06	1.61216e+06	NA	NA	NA	859783	1.17034e+06
2594	218.43	189.043	181.485				ION=[M+H]+			3.34675e+06	2.14729e+06	1.85355e+06	1.87055e+06	NA	NA	NA	0	0	2.7799e+06	1.95046e+06	2.15486e+06	NA	NA	NA	1.57511e+06	2.1001e+06
2597	220.16	128.098	126.579				ION=[M+H]+			5354075	NA	1.74962e+06	NA	7.01533e+06	6.41423e+06	6.04344e+06	4.80056e+06	5015589	2.56962e+06	2.03649e+06	2.23363e+06	5.46582e+06	5.85056e+06	6.09803e+06	4.29432e+06	4.99463e+06
2598	222.38	431.14	193.492				ION=[M+H]+			67057356	4.45906e+07	2.80912e+07	NA	NA	NA	NA	0	0	3.29483e+07	3.78509e+07	4.10513e+07	NA	NA	NA	2.81311e+07	3.89586e+07
2599	221.31	343.127	177.212				ION=[M+H]+			3.36023e+06	1.85045e+06	1.96481e+06	1.89337e+06	NA	NA	NA	0	0	2.00021e+06	2.02235e+06	1.74137e+06	NA	NA	NA	1.14637e+06	1.53028e+06
2600	223.23	415.232	197.829				ION=[M+H]+			3164691	1.63855e+06	1.84188e+06	1.64052e+06	NA	NA	NA	0	0	1.50231e+06	2.46526e+06	2.19756e+06	NA	NA	NA	2.01865e+06	1.72175e+06
2601	221.45	568.161	211.6				ION=[M+H]+			7.93681e+06	3.2528e+06	4.64085e+06	3.2237e+06	NA	NA	NA	0	0	4.32786e+06	4.13588e+06	3.22842e+06	NA	NA	NA	2.52331e+06	3.66823e+06
2602	221.67	99.0685	117.435				ION=[M+H]+			37144644	1.28307e+07	1.5305e+07	1.26329e+07	2.41104e+07	2.73586e+07	2.51186e+07	0	0	3.08533e+07	2.65734e+07	2.25214e+07	1.41044e+07	1.45116e+07	1.14739e+07	2.90685e+07	2.99825e+07
2603	221.52	401.129	186.439				ION=[M+H]+			3.88016e+06	2.39078e+06	1.99133e+06	1.98142e+06	NA	NA	NA	0	0	2.3454e+06	3.0226e+06	2.18179e+06	NA	NA	NA	2.24592e+06	2.1113e+06
2604	224.09	208.082	150.175				ION=[M+H]+			5.34484e+06	2.57862e+06	2.14207e+06	2.7712e+06	NA	NA	NA	0	0	2.50716e+06	4.16357e+06	2.17144e+06	NA	NA	NA	4.47614e+06	3.48347e+06
2605	225.16	461.19	202.649				ION=[M+H]+			42766396	NA	2.50066e+07	NA	NA	NA	NA	0	0	1.7638e+07	NA	1.74945e+07	NA	NA	NA	1.28971e+07	4.64719e+06
2606	224.79	363.154	181.28				ION=[M+H]+			10388532	5.09707e+06	6.07443e+06	5.29677e+06	NA	NA	NA	0	0	4.24528e+06	7.41492e+06	5.93753e+06	NA	NA	NA	3.50637e+06	4.00407e+06
2607	226.49	593.193	219.468				ION=[M+H]+			4.36094e+06	2.72947e+06	2.51034e+06	2.49935e+06	NA	NA	NA	0	0	2.15763e+06	3.39712e+06	2.09415e+06	NA	NA	NA	1.60528e+06	1.88932e+06
2608	226.54	85.089	161.843				ION=[M+H]+			6.95263e+06	3.82701e+06	4.06538e+06	3.65572e+06	NA	NA	NA	0	0	2.0804e+06	4.17273e+06	2.69396e+06	NA	NA	NA	2.3804e+06	1.76125e+06
2611	229.64	409.158	192.952				ION=[M+Na]+			67551928	NA	1.36102e+07	4.32325e+07	NA	NA	NA	0	0	NA	1.52697e+07	NA	NA	NA	NA	4.41529e+06	2.82807e+06
2612	228.46	398.119	196.639				ION=[M+H]+			4959620	3.29796e+06	2.68733e+06	3.16152e+06	NA	NA	NA	0	0	3.35598e+06	2.91539e+06	2.88633e+06	NA	NA	NA	3.502e+06	3.83032e+06
2613	231.76	220.082	157.541				ION=[M+H]+			3.32958e+06	2.21404e+06	1.89996e+06	2.09066e+06	NA	NA	NA	0	0	1.92135e+06	2.5484e+06	2.05309e+06	64981.1	156877	NA	2.08065e+06	2.57106e+06
2614	231.85	235.143	247.508				ION=[M+H]+			4.15211e+06	1.97834e+06	1.15115e+06	1.0829e+06	NA	NA	NA	0	0	1.68109e+06	3.23445e+06	1.24663e+06	NA	NA	NA	1.23948e+06	607523
2617	229.71	311.137	173.297				ION=[M+H]+			7205883	3.58998e+06	4.03277e+06	3.47476e+06	NA	NA	NA	0	0	2.93092e+06	5.61331e+06	3.44827e+06	NA	NA	NA	4.14707e+06	3.0405e+06
2618	230.41	218.126	158.057				ION=[M+H]+			5952589	3.95825e+06	3.14528e+06	3.20125e+06	NA	NA	NA	0	0	2.74957e+06	3.44118e+06	3.59907e+06	NA	NA	NA	2.76798e+06	2.87521e+06
2619	230.03	274.103	162.643				ION=[M+H]+			7.22848e+06	3.73231e+06	4.22667e+06	4.03059e+06	662378	822336	684937	0	0	2.96216e+06	3.77351e+06	5.30776e+06	402880	530648	550488	5.74782e+06	5.23006e+06
2620	231.13	235.143	160.31				ION=[M+H]+			124682704	8.29093e+07	3.86457e+07	3.65355e+07	NA	NA	NA	0	0	3.92793e+07	8.63106e+07	4.34242e+07	NA	NA	NA	6.14705e+07	4.40244e+07
2623	232.32	428.129	192.911				ION=[M+H]+			4624747	2.7872e+06	2.60926e+06	2.95979e+06	NA	NA	NA	0	0	2.15132e+06	1.72483e+06	2.20451e+06	NA	NA	NA	2.31547e+06	3.21229e+06
2624	233.19	291.194	181.235				ION=[M+H]+			118920144	5.0833e+07	4.53713e+07	5.96928e+07	NA	NA	NA	0	0	8.38591e+07	9.26375e+07	7.0596e+07	NA	NA	NA	6.02776e+07	4.51109e+07
2625	233.35	582.389	244.794				ION=[M+Na]+			23015944	9.86536e+06	7.21042e+06	1.13386e+07	NA	NA	NA	0	0	1.59704e+07	1.79292e+07	1.23929e+07	NA	NA	NA	1.13739e+07	9.87145e+06
2627	232.03	103.1	116.971				ION=[M+H]+			10066526	NA	NA	1.25092e+06	2.49674e+06	NA	2.36952e+06	3.6832e+06	1.08211e+06	NA	NA	NA	NA	NA	9.04617e+06	3.01361e+06	3.04708e+06
2628	232.77	223.071	154.219				ION=[M+H]+			2.85946e+06	1.07208e+06	1.09954e+06	1.10869e+06	NA	NA	NA	0	0	1.68936e+06	2.22749e+06	2.15186e+06	NA	NA	NA	867925	1.2331e+06
2629	233.39	71.0734	142.83				ION=[M+H]+			6.02914e+06	2.20032e+06	1.94409e+06	2.70895e+06	NA	NA	NA	0	0	3.38297e+06	4.69663e+06	2.36834e+06	NA	NA	NA	1.46261e+06	2.14503e+06
2630	233.49	146.037	131.582				ION=[M+H]+			16076823	5.57786e+06	5.60136e+06	6.19555e+06	NA	NA	NA	0	0	8.94692e+06	1.25237e+07	7.2947e+06	NA	NA	NA	3.30789e+06	5.74779e+06
2631	232.84	223.07	149.202				ION=[M+H]+			2.47448e+06	907871	1.06954e+06	963599	NA	NA	NA	0	0	1.78026e+06	1.9276e+06	1.91839e+06	NA	NA	NA	860947	1.03231e+06
2632	233.94	433.158	196.96				ION=[M+H]+			9004457	5.8192e+06	5.26513e+06	5.35667e+06	NA	NA	NA	0	0	5.46032e+06	4.56659e+06	4.66962e+06	NA	NA	NA	2.78863e+06	3.74642e+06
2633	234.88	253.154	247.373				ION=[M+H]+			6.78275e+06	898159	2.78876e+06	1.13685e+06	NA	NA	61214.7	0	0	1.69466e+06	3.04691e+06	1.17361e+06	297123	NA	336195	9.77077e+06	7.6305e+06
2634	235.82	253.154	163.741				ION=[M+H]+			519032096	5.80903e+07	9.99442e+07	5.77836e+07	6.03404e+08	7.46937e+08	6.04479e+08	0	0	4.70851e+07	6.89041e+07	5.52564e+07	5.31668e+08	5.16537e+08	5.68522e+08	5.51502e+08	5.16269e+08
2635	235.92	450.27	211.078				ION=[M+H]+			3.39482e+06	336022	611611	315893	3.40651e+06	4.13418e+06	3.92109e+06	0	0	329380	316619	355047	3.46706e+06	2.73448e+06	3.67365e+06	4.48609e+06	4.07456e+06
2636	235.74	99.0685	117.126				ION=[M+H]+			6.34183e+06	3.96025e+06	3.70823e+06	3.59669e+06	NA	NA	2.75064e+06	0	0	3.77864e+06	4.50025e+06	3.51384e+06	1.87394e+06	3.10254e+06	NA	4.09107e+06	5.71188e+06
2638	238.85	436.156	195.805				ION=[M+H]+			27791934	1.69243e+07	1.46229e+07	1.52389e+07	NA	NA	NA	0	0	2.30847e+07	1.57684e+07	1.87157e+07	NA	NA	NA	9.71801e+06	1.19587e+07
2639	238.25	311.137	171.177				ION=[M+H]+			23486330	9.75308e+06	1.3733e+07	1.0822e+07	NA	NA	NA	0	0	9.1846e+06	1.46382e+07	1.06747e+07	NA	NA	NA	6.25699e+06	5.34743e+06
2640	238.58	252.121	198.831				ION=[M+H]+			3.49162e+06	1.67728e+06	1.91838e+06	1.68288e+06	NA	NA	NA	0	0	2.90024e+06	1.82013e+06	2.33306e+06	NA	NA	NA	1.96183e+06	1.51125e+06
2641	238.6	452.13	198.97				ION=[M+H]+			4131985	2.74761e+06	2.12496e+06	2.34479e+06	NA	NA	NA	0	0	3.22137e+06	2.55478e+06	2.72149e+06	NA	NA	NA	1.71892e+06	2.51853e+06
2642	238.99	218.12	153.639				ION=[M+H]+			14378148	7.57322e+06	6.15291e+06	5.04733e+06	NA	NA	NA	0	0	5.45573e+06	1.12004e+07	7.23745e+06	NA	NA	NA	7.9422e+06	5.63558e+06
2643	238.37	208.085	145.652				ION=[M+H]+			5.15592e+06	1.93592e+06	3.01479e+06	2.86856e+06	NA	NA	NA	0	0	2.17487e+06	3.03144e+06	2.43964e+06	NA	NA	NA	1.14624e+06	1.02513e+06
2644	238.28	228.151	157.09				ION=[M+H]+			6.67457e+06	1.53318e+06	3.71412e+06	4.27166e+06	NA	NA	NA	0	0	4.81234e+06	4.34889e+06	3.7848e+06	NA	NA	NA	4.88365e+06	1.68454e+06
2645	241.28	431.179	192.624				ION=[M+H]+			16226016	8.33187e+06	9.48775e+06	9.07295e+06	NA	NA	NA	0	0	6.828e+06	9.3135e+06	9.18475e+06	NA	NA	NA	5.70323e+06	5.7138e+06
2646	240.07	805.285	257.038				ION=[M+H]+			3603377	1.14256e+06	1.90951e+06	1.67808e+06	NA	NA	NA	0	0	2.99306e+06	2.26856e+06	2.12423e+06	NA	NA	NA	1.17262e+06	1.57987e+06
2647	240.62	112.027	163.038				ION=[M+H]+			6142971	3.22636e+06	3.59195e+06	3.20099e+06	NA	NA	NA	0	0	2.8349e+06	3.98758e+06	3.24772e+06	NA	NA	NA	1.54115e+06	2.35779e+06
2649	241.73	232.142	159.763				ION=[M+H]+			4.10618e+06	2.05463e+06	2.14177e+06	2.62791e+06	NA	NA	NA	0	0	1.89593e+06	2.26039e+06	2.04888e+06	NA	NA	NA	1.51611e+06	1.70802e+06
2650	241.64	294.119	164.94				ION=[M+H]+			7.67543e+06	4.46354e+06	3.57743e+06	4.02338e+06	NA	NA	NA	0	0	4.52984e+06	5.97908e+06	3.17078e+06	NA	NA	NA	5.08315e+06	5.32627e+06
2652	243.65	296.11	171.382				ION=[M+NH4]+			10961097	6.52196e+06	6.00557e+06	7.01499e+06	NA	NA	NA	0	0	7.43436e+06	6.82046e+06	6.52498e+06	NA	NA	NA	4.75988e+06	6.28289e+06
2653	243.75	307.189	185.436				ION=[M+H]+			5371447	2.98778e+06	3.14082e+06	2.60115e+06	NA	NA	NA	0	0	2.97053e+06	3.03944e+06	4.24911e+06	NA	NA	NA	2.98572e+06	1.8799e+06
2654	243.64	134.058	180.995				ION=[M+H]+			14178466	7.79476e+06	7.72965e+06	9.07407e+06	NA	NA	NA	0	0	9.3416e+06	8.3915e+06	8.08054e+06	NA	NA	NA	5.72003e+06	7.6897e+06
2655	247.58	327.132	174.884				ION=[M+H-H2O]+			155064080	7.87398e+07	9.06698e+07	8.52868e+07	607999	1.26206e+06	1.79119e+06	0	0	5.95981e+07	9.52962e+07	7.92018e+07	NA	98533.6	NA	3.73685e+07	5.49448e+07
2656	245.81	596.195	234.652				ION=[M+NH4]+			36196444	1.47398e+07	1.96702e+07	1.98353e+07	NA	NA	NA	0	0	3.00657e+07	1.98547e+07	1.86887e+07	NA	NA	NA	1.23948e+07	1.60045e+07
2657	247.16	486.158	200.794				ION=[M+NH4]+			5437164	2.79463e+06	3.17924e+06	3.14139e+06	NA	NA	NA	0	0	3.49148e+06	3.54365e+06	3.09364e+06	NA	NA	NA	1.88411e+06	2.468e+06
2658	245.29	236.079	153.476				ION=[M+H]+			3.3931e+06	1.82776e+06	1.96674e+06	2.17155e+06	NA	NA	NA	0	194773	2.26574e+06	1.72445e+06	2.46045e+06	NA	NA	NA	1.69101e+06	1.86365e+06
2659	247.62	475.229	211.11				ION=[M+H]+			13273069	7.61909e+06	7.0337e+06	7.28997e+06	NA	NA	NA	0	0	6.36366e+06	1.03396e+07	6.08768e+06	NA	NA	NA	9.35532e+06	1.06651e+07
2660	247.11	324.106	204.114				ION=[M+H]+			3.37296e+06	1.77133e+06	1.97225e+06	2.09712e+06	NA	NA	NA	0	0	2.31588e+06	2.03869e+06	1.91426e+06	NA	NA	NA	1.28265e+06	1.76173e+06
2661	247.46	436.155	196.076				ION=[M+H]+			12317907	6.3012e+06	6.69721e+06	7.88333e+06	182081	184940	NA	0	0	7.878e+06	6.13263e+06	5.06299e+06	135985	129859	155215	7.05921e+06	7.6701e+06
2662	245.14	198.1	143.118				ION=[M+H]+			7.58569e+06	3.60157e+06	4.43554e+06	3.49512e+06	NA	NA	NA	0	0	3.5607e+06	4.0931e+06	3.13401e+06	NA	NA	NA	2.69609e+06	3.00223e+06
2663	246.07	141.079	125.264				ION=[M+H]+			16334224	8.38591e+06	9.55103e+06	8.09091e+06	NA	NA	NA	0	0	8.02222e+06	9.62941e+06	8.67577e+06	NA	NA	NA	7.35567e+06	6.71159e+06
2664	245.16	349.113	171.994				ION=[M+H]+			27011044	4.4371e+06	1.5794e+07	1.57112e+07	NA	NA	114340	0	0	1.34827e+07	1.73191e+07	1.82197e+07	NA	NA	NA	1.31459e+07	2.0633e+06
2665	245.97	220.084	152.678				ION=[M+H]+			15058076	1.00131e+07	7.88135e+06	NA	NA	NA	NA	0	0	5.32628e+06	NA	5.86417e+06	NA	NA	NA	8.44139e+06	7.88169e+06
2667	247.87	56.0263	134.935				ION=[M+H]+			21889670	1.02861e+07	1.27994e+07	1.36828e+07	NA	NA	NA	0	0	NA	326789	784070	204745	NA	NA	3.15904e+06	5.08889e+06
2668	247.72	130.063	121.171				ION=[M+H]+			24015982	1.25407e+07	1.40427e+07	1.469e+07	NA	NA	NA	0	0	NA	265267	298943	NA	NA	NA	2.85889e+06	5.14196e+06
2669	248.01	453.247	211.528				ION=[M+H]+			24354534	1.19244e+07	1.42407e+07	1.18375e+07	NA	NA	NA	0	0	1.1388e+07	1.79149e+07	1.52254e+07	NA	NA	NA	1.04044e+07	1.09319e+07
2670	248.45	428.131	199.48				ION=[M+H]+			7942154	2.4203e+06	1.88557e+06	2.51884e+06	NA	NA	NA	0	0	2.57698e+06	2.43274e+06	2.40543e+06	NA	NA	NA	2.4454e+06	3.09962e+06
2671	248.73	255.169	166.353				ION=[M+H]+			17448748	9.27647e+06	9.09626e+06	9.18675e+06	NA	NA	NA	0	0	8.52564e+06	1.35924e+07	9.23194e+06	NA	NA	NA	1.01879e+07	9.99182e+06
2673	251.24	414.174	195.214				ION=[M+Na]+			33418098	1.90204e+07	1.95404e+07	1.80854e+07	NA	NA	NA	0	0	2.0758e+07	1.90271e+07	1.97099e+07	NA	NA	NA	1.56896e+07	2.03876e+07
2674	252.21	418.147	200.602				ION=[M+NH4]+			8947924	4.32549e+06	5.23207e+06	4.8294e+06	NA	NA	NA	0	0	4.83728e+06	4.06133e+06	4.06289e+06	NA	NA	NA	2.69319e+06	3.79932e+06
[truncated: 2,023 more rows]
