# Supplementary material for: Fat sensory cues in early life program central response to food and obesity
Source: Nat Metab. 2025 Dec 1;7(12):2451–73. doi: 10.1038/s42255-025-01405-8 (PMC12727534; doi:10.1038/s42255-025-01405-8)
Supplement: Supplementary file 6 — Detailed parameters used for milk and blood lipid fraction analysis (related to Supplementary Fig. 3) [file 42255_2025_1405_MOESM6_ESM.xlsx]

## Sheet: Tabelle1
Mass detection
Scan level:	MS1
Noise Level:	5000
ADAPchromatogrambuilder
Min group size of scans	10
Group intensity threshold	10000
Min highest intensity	30000
m/z tolerance	0.002	Da	10	ppm
Chromatogramdeconvolution
Algorithm selected	Local minimum search
Chromatographic threshold	97	%
Search minimum in RT range (min)	0.2
Minimum relative height	0.001
Minimum absolute height	20000
Min ratio of peak top/edge	1.5
	min		max
Peak duration range (min)	0.03	-	2
Deisotoper.IsotopeGrouperModule
m/z tolerance	0.001	Da	2	ppm
Retention time tolerance	0.1
Monotonic shape	FALSE
Maximum charge	4
Representative isotope	Most Intense
Filter_rowsfilter
Minimum peaks in an isotope pattern		2
Normalization - RT calibration
m/z tolerance	0.001	Da	2	ppm
Retention time tolerance	0.6
Minimum standard intensity	1000000
JoinAlignerModule
m/z tolerance	0.0015	Da	5	ppm
Weight for m/z	70
Retention time tolerance	0.1
Weight for RT	30
Require same charge state	TRUE
Require same ID
Compare isotope pattern
Isotope m/z tolerance
Minimum absolute intensity
Minimum score
Filter_rowsfilter
Minimum peaks in a row	2
Multithreaded Peak finder
intensity tolenace	20	%
m/z tolerance	0.001	Da	2	ppm
Retention time tolerance	0.5	min
