# Supplementary material for: Fat sensory cues in early life program central response to food and obesity
Source: Nat Metab. 2025 Dec 1;7(12):2451–73. doi: 10.1038/s42255-025-01405-8 (PMC12727534; doi:10.1038/s42255-025-01405-8)
Supplement: Supplementary file 7 — Statistical source data and unprocessed western blots. [file 42255_2025_1405_MOESM7_ESM.xlsx]

## Sheet: Fig1e
	1e) Volcano plot of olfactory receptor genes, fold change of odor-exposed (NCD, BFD, HFDlard) over no odor exposure using phospho-S6 ribosomal protein immunoprecipitation
	NCD				BFD				HFD
	log2FoldChange	logsig	sig		log2FoldChange	logsig	sig		log2FoldChange	logsig	sig
	1.54556	12.8529	1*		1.62525	23.6853	1*		1.54556	12.8529	1*
	1.16206	8.43862	1*		2.40869	19.6115	1*		1.16206	8.43862	1*
	1.24232	4.35752	1*		1.50512	11.0178	1*		1.24232	4.35752	1*
	1.35815	3.33242	1*		1.31201	9.39434	1*		1.35815	3.33242	1*
	1.22949	3.17592	1*		1.70417	8.24294	1*		1.22949	3.17592	1*
	1.51263	9.31387	1*		1.41318	7.72934	1*		1.51263	9.31387	1*
	1.25913	3.69501	1*		0.942823	7.53335	1*		1.25913	3.69501	1*
	0.800874	5.17725	1*		1.91634	7.16787	1*		0.800874	5.17725	1*
	0.788248	3.77574	1*		1.19975	7.12668	1*		0.788248	3.77574	1*
	0.820382	3.66863	1*		1.46303	6.87806	1*		0.820382	3.66863	1*
	1.1798	3.69531	1*		1.41054	5.92224	1*		1.1798	3.69531	1*
	1.80966	9.26853	1*		1.00554	5.69686	1*		1.80966	9.26853	1*
	0.918702	5.84298	1*		1.15016	5.30879	1*		0.918702	5.84298	1*
	1.61051	5.23072	1*		0.81295	5.28381	1*		1.61051	5.23072	1*
	0.653831	3.15028	1*		1.32461	5.2729	1*		0.653831	3.15028	1*
	0.506221	3.05478	1*		1.08174	5.20557	1*		0.506221	3.05478	1*
	1.5051	4.95996	1*		1.05136	5.18041	1*		1.5051	4.95996	1*
	1.46734	3.52305	1*		0.939403	4.8237	1*		1.46734	3.52305	1*
	0.827763	5.30076	1*		1.43244	4.60523	1*		0.827763	5.30076	1*
	0.758465	3.26473	1*		1.17217	4.59215	1*		0.758465	3.26473	1*
	0.718747	4.39504	1*		4.96892	4.57625	1*		0.718747	4.39504	1*
	0.811581	3.52528	1*		0.685684	4.55189	1*		0.811581	3.52528	1*
	0.603964	3.53367	1*		0.893319	4.52002	1*		0.603964	3.53367	1*
	1.2814	3.80855	1*		0.727304	4.40882	1*		1.2814	3.80855	1*
	1.56808	3.99929	1*		1.07647	4.28418	1*		1.56808	3.99929	1*
	0.863051	6.25671	1*		1.33509	4.04598	1*		0.863051	6.25671	1*
	1.15699	3.36447	1*		1.33738	4.01987	1*		1.15699	3.36447	1*
	1.93986	19.6311	1*		1.74209	3.92682	1*		1.93986	19.6311	1*
	1.54755	10.8781	1*		0.710228	3.89882	1*		1.54755	10.8781	1*
	1.79724	4.36904	1*		1.01274	3.83673	1*		1.79724	4.36904	1*
	5.71575	3.14533	1*		1.30415	3.82376	1*		5.71575	3.14533	1*
	1.3917	3.23483	1*		0.85304	3.81916	1*		1.3917	3.23483	1*
	1.904	6.37601	1*		1.16979	3.47538	1*		1.904	6.37601	1*
	0.940489	3.15142	1*		0.768296	3.32295	1*		0.940489	3.15142	1*
	1.43196	3.09906	1*		1.13301	3.19462	1*		1.43196	3.09906	1*
	1.58648	5.92539	1*		1.16773	3.12308	1*		1.58648	5.92539	1*
	0.920885	3.80284	1*		1.06254	3.1147	1*		0.920885	3.80284	1*
	0.894559	3.40727	1*		1.22122	3.09917	1*		0.894559	3.40727	1*
	0.575772	4.93216	1*		0.799803	3.06195	1*		0.575772	4.93216	1*
	0.960661	3.236	1*		0.737202	3.04733	1*		0.960661	3.236	1*
	1.87844	4.66547	1*		0.755587	3.00766	1*		1.87844	4.66547	1*
	1.3921	7.93799	1*		1.36966	2.99935			1.3921	7.93799	1*
	1.34001	3.03831	1*		0.59534	2.94834			1.34001	3.03831	1*
	0.829671	5.99099	1*		1.32544	2.88161			0.829671	5.99099	1*
	1.7251	4.28287	1*		1.27559	2.86407			1.7251	4.28287	1*
	1.15788	4.66547	1*		1.19397	2.74883			1.15788	4.66547	1*
	0.00682991	0.0064048			-1.91682	2.7313			0.00682991	0.0064048
	-0.167173	0.0419486			1.03068	2.70487			-0.167173	0.0419486
	0.911791	0.373806			0.885397	2.63305			0.911791	0.373806
	-0.0170113	0.00391623			0.664281	2.45123			-0.0170113	0.00391623
	-0.0486901	0.0546488			1.75804	2.43767			-0.0486901	0.0546488
	0.266383	0.314085			1.11172	2.43671			0.266383	0.314085
	0.410188	0.412745			1.51721	2.33667			0.410188	0.412745
	1.19682	0.702296			0.720854	2.28903			1.19682	0.702296
	-0.519453	0.339336			0.930177	2.27398			-0.519453	0.339336
	0.670839	1.45141			0.519141	2.26228			0.670839	1.45141
	0.69325	1.42586			0.715906	2.25773			0.69325	1.42586
	0.557596	0.739632			0.80148	2.22729			0.557596	0.739632
	0.0100704	0.00542309			0.565448	2.2241			0.0100704	0.00542309
	0.0503503	0.037003			-0.65775	2.18336			0.0503503	0.037003
	-0.192166	0.373806			1.06514	2.14563			-0.192166	0.373806
	0.355203	0.521089			0.713022	2.12764			0.355203	0.521089
	0.482503	0.504305			1.25778	2.08674			0.482503	0.504305
	-0.490215	0.311446			-2.15739	2.07685			-0.490215	0.311446
	0.141253	0.102774			1.13007	2.04855			0.141253	0.102774
	0.995492	0.457343			-1.47553	2.02723			0.995492	0.457343
	0.341059	0.092418			1.30116	2.02536			0.341059	0.092418
	0.967531	0.373806			1.57986	1.97972			0.967531	0.373806
	1.02063	0.316888			0.501871	1.95254			1.02063	0.316888
	-0.00351302	0.00204131			2.1318	1.93257			-0.00351302	0.00204131
	-0.536377	0.373806			1.07401	1.91788			-0.536377	0.373806
	0.311891	0.134081			1.33442	1.91771			0.311891	0.134081
	1.34867	1.03164			0.834382	1.91771			1.34867	1.03164
	-0.0589779	0.014331			1.07891	1.87788			-0.0589779	0.014331
	0.621411	0.373806			0.421093	1.87777			0.621411	0.373806
	0.103364	0.0374047			4.4399	1.87083			0.103364	0.0374047
	-0.352174	0.185958			1.29119	1.87034			-0.352174	0.185958
	0.931382	0.373806			1.20626	1.85239			0.931382	0.373806
	-1.19912	0.484675			1.03641	1.84693			-1.19912	0.484675
	-0.00257759	0.0011602			0.461982	1.83625			-0.00257759	0.0011602
	-1.28045	0.948491			0.723333	1.81038			-1.28045	0.948491
	-0.444217	0.310263			1.10127	1.80887			-0.444217	0.310263
	0.784784	0.648165			1.06293	1.79228			0.784784	0.648165
	0.811914	0.401856			-0.452477	1.76536			0.811914	0.401856
	0.389328	0.164205			0.93165	1.74567			0.389328	0.164205
	0.326781	0.0949902			-2.58484	1.69008			0.326781	0.0949902
	0.103703	0.0322966			1.38249	1.68387			0.103703	0.0322966
	-0.53748	0.265681			0.926433	1.68252			-0.53748	0.265681
	-0.722857	0.280034			-0.772451	1.67897			-0.722857	0.280034
	0.450024	0.252334			0.973241	1.61131			0.450024	0.252334
	1.05646	2.03023			1.15408	1.58791			1.05646	2.03023
	0.296664	0.0921392			0.890284	1.57755			0.296664	0.0921392
	-0.143186	0.0441143			1.32704	1.57348			-0.143186	0.0441143
	0.504735	0.208045			0.850267	1.55686			0.504735	0.208045
	2.57231	1.93888			0.760726	1.55359			2.57231	1.93888
	0.526556	0.327209			2.14463	1.55296			0.526556	0.327209
	1.34557	1.06275			1.1262	1.49851			1.34557	1.06275
	-0.354026	0.157462			0.741276	1.47288			-0.354026	0.157462
	1.05834	1.30303			0.580085	1.46813			1.05834	1.30303
	0.226212	0.175838			0.893158	1.45099			0.226212	0.175838
	0.220772	0.0703965			1.28582	1.367			0.220772	0.0703965
	0.447995	0.116929			0.832604	1.36193			0.447995	0.116929
	0.520725	0.330359			0.666708	1.33095			0.520725	0.330359
	0.884741	0.575781			-0.873708	1.30981			0.884741	0.575781
	-0.34025	0.0762549			-2.44396	1.30877			-0.34025	0.0762549
	0.81078	0.829736			-0.881236	1.30326			0.81078	0.829736
	-0.334079	0.0645405			-1.41803	1.30306			-0.334079	0.0645405
	-0.0491081	0.373806			0.456737	1.289			-0.0491081	0.373806
	-0.475204	0.373806			-2.12618	1.27251			-0.475204	0.373806
	0.796384	0.501337			1.4945	1.25739			0.796384	0.501337
	1.52626	1.68662			-1.39374	1.24405			1.52626	1.68662
	-0.0491081	0.373806			1.39922	1.2437			-0.0491081	0.373806
	0.263514	0.156701			0.917645	1.23773			0.263514	0.156701
	-0.0486917	0.0548569			-0.871254	1.23449			-0.0486917	0.0548569
	0.181206	0.0546488			-0.985491	1.23058			0.181206	0.0546488
	-0.0491081	0.373806			0.839302	1.21742			-0.0491081	0.373806
	0.527637	0.780321			0.750723	1.21298			0.527637	0.780321
	-0.589825	0.278358			0.294362	1.21214			-0.589825	0.278358
	-0.960139	1.1007			0.999154	1.20714			-0.960139	1.1007
	-0.920562	0.27266			0.371607	1.20208			-0.920562	0.27266
	0.345007	0.227001			-0.926554	1.19583			0.345007	0.227001
	0.117544	0.0355553			0.540364	1.19298			0.117544	0.0355553
	0.194918	0.131475			0.814485	1.18631			0.194918	0.131475
	0.381239	0.373806			0.678803	1.18487			0.381239	0.373806
	0.163386	0.0546488			0.729306	1.16926			0.163386	0.0546488
	0.627464	0.52458			0.664439	1.1578			0.627464	0.52458
	0.74395	0.289951			0.470704	1.14923			0.74395	0.289951
	0.709527	0.373806			0.920002	1.14591			0.709527	0.373806
	0.0106779	0.0130648			0.410476	1.14448			0.0106779	0.0130648
	0.528039	0.23237			0.805481	1.13057			0.528039	0.23237
	-0.0241914	0.0290679			1.15222	1.12985			-0.0241914	0.0290679
	-0.327629	0.373806			-0.435673	1.12206			-0.327629	0.373806
	0.357008	0.451189			0.40442	1.11865			0.357008	0.451189
	-0.0530998	0.0573359			1.14157	1.11775			-0.0530998	0.0573359
	0.704437	0.373806			1.1218	1.11587			0.704437	0.373806
	0.321654	0.162376			1.06497	1.10802			0.321654	0.162376
	0.0885096	0.0253692			-0.59594	1.10527			0.0885096	0.0253692
	0.639667	1.23409			0.841543	1.09983			0.639667	1.23409
	0.241777	0.0620932			0.638984	1.07575			0.241777	0.0620932
	1.3855	1.50217			0.733995	1.07005			1.3855	1.50217
	1.26476	1.40494			-1.63935	1.06804			1.26476	1.40494
	0.29616	0.0797086			-0.780256	1.0647			0.29616	0.0797086
	-0.404222	0.13182			1.23457	1.05366			-0.404222	0.13182
	0.0347728	0.0309591			0.470799	1.04802			0.0347728	0.0309591
	0.665092	0.373806			1.25088	1.02686			0.665092	0.373806
	0.461443	0.783006			0.398287	1.00817			0.461443	0.783006
	1.44906	1.7217			1.87361	1.00617			1.44906	1.7217
	1.24851	2.5022			0.602621	1.0009			1.24851	2.5022
	0.665411	0.373806			1.25015	0.982472			0.665411	0.373806
	-0.308087	0.190551			0.569505	0.979125			-0.308087	0.190551
	0.932124	0.602978			0.859385	0.977649			0.932124	0.602978
	0.0698721	0.041218			0.990019	0.957388			0.0698721	0.041218
	-0.0854976	0.0302978			-1.69067	0.937058			-0.0854976	0.0302978
	-1.41077	1.05565			0.568171	0.935206			-1.41077	1.05565
	-1.14459	0.458308			1.08657	0.915643			-1.14459	0.458308
	0.411565	1.41919			-1.35292	0.912247			0.411565	1.41919
	0.0731291	0.0614706			0.80234	0.90928			0.0731291	0.0614706
	0.455332	0.417348			0.638618	0.906986			0.455332	0.417348
	-0.592268	0.244199			1.21357	0.903358			-0.592268	0.244199
	-0.144407	0.0584078			1.3127	0.897427			-0.144407	0.0584078
	-0.0541339	0.0320201			1.36673	0.893652			-0.0541339	0.0320201
	1.37776	0.373806			-1.36157	0.889163			1.37776	0.373806
	-0.277849	0.201451			0.470485	0.884073			-0.277849	0.201451
	0.685602	0.223174			1.08038	0.882086			0.685602	0.223174
	-1.83124	1.2374			0.499651	0.875845			-1.83124	1.2374
	0.668593	0.32434			0.403042	0.873859			0.668593	0.32434
	0.959483	0.475683			1.51911	0.857063			0.959483	0.475683
	0.619156	0.373806			0.68617	0.851839			0.619156	0.373806
	-0.361817	0.141168			-0.86247	0.846697			-0.361817	0.141168
	0.926367	0.373806			0.566234	0.845339			0.926367	0.373806
	-0.126424	0.032709			0.728973	0.842296			-0.126424	0.032709
	0.44512	0.343815			0.847352	0.834494			0.44512	0.343815
	-0.705559	0.414369			-0.694646	0.830441			-0.705559	0.414369
	-0.112295	0.0374047			0.635575	0.828391			-0.112295	0.0374047
	-0.443316	0.307089			0.587608	0.813994			-0.443316	0.307089
	-0.564996	0.373806			0.468983	0.812336			-0.564996	0.373806
	0.915917	0.373806			0.409604	0.810123			0.915917	0.373806
	-0.872093	0.348595			-1.23845	0.810123			-0.872093	0.348595
	0.409907	0.21129			0.618835	0.809823			0.409907	0.21129
	-0.0491081	0.373806			0.362049	0.809038			-0.0491081	0.373806
	0.23093	0.153277			0.818076	0.808981			0.23093	0.153277
	0.232278	0.180883			0.630022	0.802853			0.232278	0.180883
	0.447674	0.373806			0.917871	0.801796			0.447674	0.373806
	1.01596	1.18062			0.599743	0.801796			1.01596	1.18062
	0.234838	0.0859422			0.613146	0.801779			0.234838	0.0859422
	0.427318	0.177951			0.410584	0.796262			0.427318	0.177951
	1.08479	1.4671			0.386973	0.793169			1.08479	1.4671
	0.696399	0.192554			-1.62018	0.782126			0.696399	0.192554
	1.01379	0.794777			1.07148	0.779151			1.01379	0.794777
	0.905958	0.373806			-1.06609	0.776012			0.905958	0.373806
	-0.525813	0.656074			0.820287	0.7758			-0.525813	0.656074
	0.103003	0.0797086			0.330617	0.773762			0.103003	0.0797086
	0.0279167	0.00972355			-0.711894	0.772062			0.0279167	0.00972355
	0.234762	0.0597883			0.414652	0.764905			0.234762	0.0597883
	0.281181	0.148727			1.18477	0.763242			0.281181	0.148727
	-0.682165	0.373806			1.57875	0.763085			-0.682165	0.373806
	-0.47278	0.130797			-0.733932	0.758589			-0.47278	0.130797
	1.56695	0.619426			0.393855	0.756914			1.56695	0.619426
	-0.742615	0.218597			-0.886392	0.752987			-0.742615	0.218597
	0.510914	0.373806			1.02462	0.748998			0.510914	0.373806
	0.759751	1.39006			0.928462	0.745627			0.759751	1.39006
	-0.656895	0.886557			0.73439	0.741571			-0.656895	0.886557
	0.0602294	0.046232			0.650309	0.739857			0.0602294	0.046232
	0.259334	0.0870696			0.76866	0.737933			0.259334	0.0870696
	0.153503	0.0371389			0.735782	0.737689			0.153503	0.0371389
	-0.0491081	0.373806			-0.982353	0.737172			-0.0491081	0.373806
	-0.468132	0.342564			-0.957705	0.733666			-0.468132	0.342564
	0.242075	0.128251			-1.23061	0.730699			0.242075	0.128251
	0.050982	0.0194647			1.27713	0.730089			0.050982	0.0194647
	0.519994	0.497444			-0.784864	0.729415			0.519994	0.497444
	0.0637565	0.0314277			0.891444	0.728077			0.0637565	0.0314277
	-0.131727	0.0965224			0.737044	0.719799			-0.131727	0.0965224
	0.383959	0.206626			0.806532	0.715131			0.383959	0.206626
	1.1553	1.87399			-0.730564	0.715131			1.1553	1.87399
	0.986129	0.472394			0.874822	0.712029			0.986129	0.472394
	0.72582	1.27405			-0.866169	0.704895			0.72582	1.27405
	-0.136247	0.0628074			0.831764	0.702122			-0.136247	0.0628074
	0.0563338	0.0156584			0.762204	0.699277			0.0563338	0.0156584
	-0.463959	0.166318			0.456083	0.697734			-0.463959	0.166318
	-0.0491081	0.373806			0.569233	0.687845			-0.0491081	0.373806
	1.29046	0.54345			0.451829	0.687749			1.29046	0.54345
	0.706358	0.656074			-0.627999	0.685236			0.706358	0.656074
	1.14684	1.6433			0.53672	0.678131			1.14684	1.6433
	0.374349	0.380563			0.719849	0.675731			0.374349	0.380563
	0.404953	0.83941			0.865622	0.671467			0.404953	0.83941
	0.785974	1.32761			0.36771	0.669803			0.785974	1.32761
	-0.557824	1.10468			0.764876	0.666247			-0.557824	1.10468
	0.494763	0.923454			0.701493	0.664333			0.494763	0.923454
	-0.00787893	0.00774724			-0.934716	0.66287			-0.00787893	0.00774724
	0.28026	0.327434			-1.52752	0.660885			0.28026	0.327434
	0.449335	0.534304			0.588638	0.660686			0.449335	0.534304
	0.127061	0.088746			0.800086	0.658113			0.127061	0.088746
	1.06842	0.595879			0.370477	0.6519			1.06842	0.595879
	0.319323	0.373806			0.33984	0.646541			0.319323	0.373806
	0.144627	0.0989016			0.371753	0.645032			0.144627	0.0989016
	0.426805	0.453879			1.86222	0.643429			0.426805	0.453879
	0.370345	0.556027			0.997023	0.639669			0.370345	0.556027
	-0.53883	0.780901			0.974031	0.639032			-0.53883	0.780901
	0.28078	0.436864			0.483557	0.635517			0.28078	0.436864
	1.01716	2.02409			1.66141	0.63465			1.01716	2.02409
	1.07778	1.41996			-0.732781	0.633798			1.07778	1.41996
	0.21675	0.373806			1.31866	0.629996			0.21675	0.373806
	0.857131	1.62152			0.626565	0.628232			0.857131	1.62152
	1.72462	2.30843			0.379661	0.624493			1.72462	2.30843
	0.110705	0.0309216			1.0791	0.6235			0.110705	0.0309216
	1.06596	2.41162			-1.16363	0.623343			1.06596	2.41162
	0.313642	0.27709			0.326918	0.623035			0.313642	0.27709
	-1.45649	0.44037			0.612515	0.620355			-1.45649	0.44037
	0.26959	0.373806			0.42014	0.615661			0.26959	0.373806
	-1.17271	0.923185			0.792642	0.615084			-1.17271	0.923185
	0.465798	0.837544			0.535956	0.610789			0.465798	0.837544
	1.09681	1.81498			0.894873	0.610664			1.09681	1.81498
	0.30401	0.373806			1.19281	0.598002			0.30401	0.373806
	0.349801	0.633416			0.519958	0.58939			0.349801	0.633416
	0.679572	2.25842			0.287781	0.582216			0.679572	2.25842
	0.742407	0.72578			0.82531	0.580924			0.742407	0.72578
	0.117484	0.0307595			1.0927	0.578499			0.117484	0.0307595
	0.746183	1.37206			1.46345	0.577303			0.746183	1.37206
	0.654727	1.30456			0.947545	0.57509			0.654727	1.30456
	0.81322	0.948491			1.3101	0.572066			0.81322	0.948491
	1.1226	1.81342			0.507887	0.570846			1.1226	1.81342
	-0.0491081	0.373806			-1.39643	0.570777			-0.0491081	0.373806
	0.127383	0.0626969			-0.981123	0.569816			0.127383	0.0626969
	0.746606	2.7829			-0.623332	0.569597			0.746606	2.7829
	0.419071	0.651742			0.359791	0.568188			0.419071	0.651742
	0.520147	0.751508			0.853128	0.565926			0.520147	0.751508
	0.672385	0.955021			-1.00819	0.564293			0.672385	0.955021
	0.197131	0.232589			0.605616	0.564219			0.197131	0.232589
	-0.382753	0.286224			0.725297	0.562657			-0.382753	0.286224
	-0.129584	0.0631374			0.34231	0.560622			-0.129584	0.0631374
	0.629326	0.597018			0.656709	0.559464			0.629326	0.597018
	0.396696	0.427119			0.714472	0.554722			0.396696	0.427119
	0.576431	0.902466			0.600579	0.553139			0.576431	0.902466
	0.532763	0.544909			-1.32092	0.551049			0.532763	0.544909
	0.317732	0.84066			0.418895	0.551049			0.317732	0.84066
	0.433547	2.61659			1.52319	0.549893			0.433547	2.61659
	0.252022	0.567642			0.281411	0.549726			0.252022	0.567642
	0.191399	0.373806			-1.32703	0.535955			0.191399	0.373806
	0.33265	0.578677			0.594136	0.534428			0.33265	0.578677
	0.150763	0.137265			0.307387	0.533196			0.150763	0.137265
	1.26377	1.40125			0.439862	0.532123			1.26377	1.40125
	0.661042	0.373806			1.1215	0.530114			0.661042	0.373806
	0.764958	0.367626			-1.22893	0.529022			0.764958	0.367626
	-0.0674562	0.0540191			0.849709	0.528535			-0.0674562	0.0540191
	0.602013	1.81856			0.458449	0.525394			0.602013	1.81856
	0.619792	0.19769			0.37884	0.524541			0.619792	0.19769
	0.364419	0.0547968			0.5133	0.52171			0.364419	0.0547968
	0.449289	1.42961			1.32642	0.521629			0.449289	1.42961
	0.401934	0.373806			0.327015	0.521343			0.401934	0.373806
	0.733232	1.36333			0.678961	0.520972			0.733232	1.36333
	-0.159035	0.0618471			0.360707	0.519686			-0.159035	0.0618471
	0.935418	2.69255			-0.268935	0.519489			0.935418	2.69255
	-0.196242	0.119086			0.521241	0.519049			-0.196242	0.119086
	0.538524	0.845476			0.933786	0.518225			0.538524	0.845476
	0.206572	0.0878559			-1.1868	0.516445			0.206572	0.0878559
	0.535726	0.609733			0.528172	0.516309			0.535726	0.609733
	-0.420523	0.123599			-0.275413	0.516147			-0.420523	0.123599
	1.39522	2.1681			1.29737	0.51613			1.39522	2.1681
	0.815028	0.373806			-0.324237	0.515627			0.815028	0.373806
	0.487162	0.77846			-0.267154	0.515449			0.487162	0.77846
	0.301557	0.373806			1.47844	0.515449			0.301557	0.373806
	0.307881	0.0677627			-0.291121	0.515449			0.307881	0.0677627
	0.640688	0.456686			0.614521	0.515449			0.640688	0.456686
	0.949557	1.94872			0.934579	0.515449			0.949557	1.94872
	0.512371	0.755924			0.661147	0.510849			0.512371	0.755924
	0.475445	1.6903			-0.877469	0.509461			0.475445	1.6903
	-0.0766858	0.0377922			0.612351	0.50926			-0.0766858	0.0377922
	0.0388712	0.0146876			-0.422184	0.509019			0.0388712	0.0146876
	0.0169035	0.009119			0.725259	0.507098			0.0169035	0.009119
	0.280585	0.108086			-0.642926	0.506853			0.280585	0.108086
	0.173496	0.0983063			0.476963	0.504942			0.173496	0.0983063
	0.638751	0.592758			0.439244	0.503578			0.638751	0.592758
	0.549187	1.47775			0.388814	0.502361			0.549187	1.47775
	-0.148228	0.131288			0.726857	0.499098			-0.148228	0.131288
	-0.146732	0.0618471			0.947832	0.492288			-0.146732	0.0618471
	-0.811299	0.328967			0.190936	0.487447			-0.811299	0.328967
	-0.133751	0.0504745			1.3598	0.48739			-0.133751	0.0504745
	0.288902	0.373806			-0.880319	0.48739			0.288902	0.373806
	0.358478	0.26381			-1.02273	0.486495			0.358478	0.26381
	-0.0953137	0.109427			1.03844	0.485923			-0.0953137	0.109427
	0.802141	2.90076			0.975572	0.481548			0.802141	2.90076
	0.238838	0.156438			0.836525	0.4809			0.238838	0.156438
	-0.468075	0.890463			0.789709	0.480474			-0.468075	0.890463
	0.519013	0.875088			-0.730409	0.479897			0.519013	0.875088
	0.319045	0.423358			0.557195	0.478157			0.319045	0.423358
	-0.0491081	0.373806			1.41527	0.475147			-0.0491081	0.373806
	-0.4836	0.313202			0.580336	0.473682			-0.4836	0.313202
	0.322251	0.178381			0.799814	0.472596			0.322251	0.178381
	0.322374	0.111373			0.378394	0.471757			0.322374	0.111373
	0.649307	0.443307			0.707136	0.471744			0.649307	0.443307
	0.153343	0.0447141			-0.319628	0.47152			0.153343	0.0447141
	0.13315	0.0936301			0.655934	0.465934			0.13315	0.0936301
	-0.159005	0.0498207			0.553512	0.465278			-0.159005	0.0498207
	0.023711	0.0102191			0.867159	0.465014			0.023711	0.0102191
	0.577539	0.299066			1.07558	0.464679			0.577539	0.299066
	0.292932	0.186071			0.851088	0.464679			0.292932	0.186071
	0.601085	0.90972			0.40454	0.463981			0.601085	0.90972
	0.302217	0.373806			1.37266	0.462172			0.302217	0.373806
	-0.0491081	0.373806			0.685173	0.460896			-0.0491081	0.373806
	0.415062	0.427119			-0.485221	0.459647			0.415062	0.427119
	-0.224033	0.366049			0.938755	0.457928			-0.224033	0.366049
	0.802922	2.35018			0.872487	0.451935			0.802922	2.35018
	0.551251	2.42082			1.2503	0.451284			0.551251	2.42082
	0.760862	2.85003			-1.42912	0.451284			0.760862	2.85003
	1.32529	1.71323			-0.572086	0.451284			1.32529	1.71323
	0.0168004	0.0115267			0.252122	0.451284			0.0168004	0.0115267
	0.16198	0.0345719			0.251552	0.451284			0.16198	0.0345719
	0.0556394	0.0550944			0.308709	0.451284			0.0556394	0.0550944
	-0.00724975	0.00717481			0.442147	0.451261			-0.00724975	0.00717481
	-0.125889	0.11117			0.27702	0.451191			-0.125889	0.11117
	-0.382972	0.140468			-1.07286	0.449501			-0.382972	0.140468
	1.04463	1.44309			0.508207	0.447949			1.04463	1.44309
	0.371121	0.373806			0.182954	0.447949			0.371121	0.373806
	0.860626	1.9361			0.448861	0.447949			0.860626	1.9361
	0.355085	0.17297			0.758967	0.447949			0.355085	0.17297
	0.631894	0.78291			0.254726	0.447949			0.631894	0.78291
	0.473061	1.62127			0.426024	0.447949			0.473061	1.62127
	0.577649	0.373806			0.381736	0.447949			0.577649	0.373806
	-0.307378	0.656074			0.619948	0.447326			-0.307378	0.656074
	0.19247	0.165765			0.716304	0.446997			0.19247	0.165765
	0.588067	1.47434			1.07772	0.446997			0.588067	1.47434
	0.946688	0.9805			0.339453	0.446609			0.946688	0.9805
	0.839329	1.38884			0.617538	0.445233			0.839329	1.38884
	-0.286775	0.140258			0.246108	0.440197			-0.286775	0.140258
	-0.297439	0.125091			0.765788	0.434095			-0.297439	0.125091
	-0.583489	0.373806			0.3582	0.426			-0.583489	0.373806
	1.73401	0.656074			-1.6082	0.423705			1.73401	0.656074
	-0.2568	0.369299			-1.13921	0.419086			-0.2568	0.369299
	0.366015	0.102256			-0.321518	0.41774			0.366015	0.102256
	-0.0178903	0.00664227			0.339164	0.414981			-0.0178903	0.00664227
	0.200991	0.189038			1.04691	0.413705			0.200991	0.189038
	0.446967	0.823277			-1.4742	0.41323			0.446967	0.823277
	0.143803	0.129292			-0.365613	0.411099			0.143803	0.129292
	0.446648	0.376326			0.729364	0.411099			0.446648	0.376326
	0.307502	0.403758			1.35173	0.410982			0.307502	0.403758
	0.819416	0.736693			0.415969	0.406563			0.819416	0.736693
	0.593546	0.93511			-0.861497	0.406448			0.593546	0.93511
	0.416084	0.312494			0.911262	0.405689			0.416084	0.312494
	0.821531	0.373806			0.456299	0.404642			0.821531	0.373806
	-0.346656	0.107155			-1.19116	0.40173			-0.346656	0.107155
	0.32933	0.373806			-0.61738	0.400965			0.32933	0.373806
	0.466754	0.708069			0.525142	0.400848			0.466754	0.708069
	0.535976	0.373806			1.32324	0.400432			0.535976	0.373806
	1.34104	0.541163			0.754826	0.399625			1.34104	0.541163
	0.0457451	0.0363531			0.804116	0.398603			0.0457451	0.0363531
	-0.011279	0.0149069			0.400772	0.397697			-0.011279	0.0149069
	0.7424	0.258417			-0.432645	0.395684			0.7424	0.258417
	-0.0491081	0.373806			0.440964	0.393779			-0.0491081	0.373806
	0.425086	1.25763			1.16427	0.39351			0.425086	1.25763
	-0.0491081	0.373806			-0.852665	0.392443			-0.0491081	0.373806
	-0.276522	0.0546488			0.252992	0.388463			-0.276522	0.0546488
	0.342168	0.30736			0.409422	0.387317			0.342168	0.30736
	0.806565	1.47965			-1.30009	0.386391			0.806565	1.47965
	-0.0491081	0.373806			0.882952	0.385314			-0.0491081	0.373806
	0.367367	0.611611			0.715213	0.379827			0.367367	0.611611
	0.201066	0.261			0.278896	0.376528			0.201066	0.261
	0.849596	0.226427			-0.318566	0.376122			0.849596	0.226427
	0.479651	0.424505			0.489632	0.371442			0.479651	0.424505
	0.414837	0.656074			-0.612753	0.367687			0.414837	0.656074
	0.147444	0.127549			0.279127	0.36619			0.147444	0.127549
	0.650076	0.373806			-0.561433	0.361465			0.650076	0.373806
	0.778717	1.26852			0.299688	0.360344			0.778717	1.26852
	0.0501968	0.0333021			0.485625	0.359258			0.0501968	0.0333021
	0.413004	0.898078			-0.306997	0.357344			0.413004	0.898078
	0.0534286	0.0461576			0.483108	0.357			0.0534286	0.0461576
	-0.0268884	0.0246886			-0.753311	0.356442			-0.0268884	0.0246886
	0.0119252	0.0116231			1.35119	0.355627			0.0119252	0.0116231
	-0.679862	0.505682			0.812314	0.355522			-0.679862	0.505682
	0.152125	0.215734			-1.14286	0.355388			0.152125	0.215734
	0.282752	0.205132			-0.282836	0.354149			0.282752	0.205132
	0.427652	1.44963			0.919501	0.353193			0.427652	1.44963
	0.181419	0.373806			0.485494	0.352489			0.181419	0.373806
	0.168808	0.167709			0.338065	0.348298			0.168808	0.167709
	0.809473	0.373806			-0.535603	0.346894			0.809473	0.373806
	-1.12036	1.25877			-0.401958	0.34324			-1.12036	1.25877
	0.900983	0.373806			0.42338	0.338116			0.900983	0.373806
	0.0728509	0.0296836			1.08899	0.337876			0.0728509	0.0296836
	0.19592	0.0513411			-0.733494	0.336508			0.19592	0.0513411
	0.0859002	0.0473817			0.647377	0.33517			0.0859002	0.0473817
	0.525225	0.303031			0.494054	0.335025			0.525225	0.303031
	0.579909	0.858326			-1.1577	0.33153			0.579909	0.858326
	0.699295	2.5022			0.338812	0.33153			0.699295	2.5022
	-0.559331	0.331742			0.906932	0.329377			-0.559331	0.331742
	0.466424	0.135071			0.246509	0.329342			0.466424	0.135071
	-0.561613	0.373806			-0.57828	0.325646			-0.561613	0.373806
	-0.0556132	0.0363531			-0.624544	0.32445			-0.0556132	0.0363531
	0.416851	0.373806			-0.255455	0.324401			0.416851	0.373806
	0.589853	0.373806			-0.531706	0.323123			0.589853	0.373806
	-1.05904	0.373806			0.519803	0.321505			-1.05904	0.373806
	1.11359	0.373806			1.00258	0.320432			1.11359	0.373806
	-0.568013	0.373806			0.480687	0.319927			-0.568013	0.373806
	-0.179963	0.0869079			0.857539	0.319777			-0.179963	0.0869079
	-0.048702	0.0628074			-0.426837	0.318626			-0.048702	0.0628074
	-0.526364	0.30018			0.637696	0.317236			-0.526364	0.30018
	0.863944	0.974522			-0.925767	0.31493			0.863944	0.974522
	0.416235	0.373806			0.472095	0.314435			0.416235	0.373806
	-0.208255	0.0776727			0.283351	0.313777			-0.208255	0.0776727
	-0.195774	0.0718972			0.547338	0.311899			-0.195774	0.0718972
	-0.637999	0.324135			0.73033	0.311053			-0.637999	0.324135
	0.124714	0.141979			-0.813926	0.310853			0.124714	0.141979
	-0.767522	0.252657			0.653278	0.306712			-0.767522	0.252657
	-0.355486	0.186764			-0.304806	0.304456			-0.355486	0.186764
	-0.378858	0.233291			0.306314	0.304116			-0.378858	0.233291
	0.0226928	0.00664227			0.744553	0.301853			0.0226928	0.00664227
	0.526717	0.484199			0.455497	0.301799			0.526717	0.484199
	0.234538	0.335586			0.703395	0.301228			0.234538	0.335586
	1.17286	0.373806			-0.459164	0.300249			1.17286	0.373806
	0.0948378	0.0374047			1.05788	0.298839			0.0948378	0.0374047
	-1.46543	0.823153			-0.807338	0.298298			-1.46543	0.823153
	-0.365386	0.373806			-0.428874	0.297031			-0.365386	0.373806
	-0.371841	0.126167			-0.741654	0.296968			-0.371841	0.126167
	0.115658	0.0530495			0.552762	0.295449			0.115658	0.0530495
	0.611631	0.614663			0.271376	0.294862			0.611631	0.614663
	0.286154	0.217368			-0.333776	0.294233			0.286154	0.217368
	0.621427	0.336727			0.255715	0.292442			0.621427	0.336727
	-0.231263	0.0635708			0.768637	0.292442			-0.231263	0.0635708
	-0.536461	0.373806			0.415401	0.290449			-0.536461	0.373806
	0.661856	0.4626			0.62383	0.288757			0.661856	0.4626
	0.160204	0.234928			0.682376	0.28777			0.160204	0.234928
	0.805243	0.373806			0.253389	0.285831			0.805243	0.373806
	1.17868	0.881197			0.759636	0.282942			1.17868	0.881197
	0.848951	0.658422			0.272009	0.282525			0.848951	0.658422
	0.162343	0.0381936			0.287443	0.281213			0.162343	0.0381936
	0.393299	0.718628			1.14405	0.280245			0.393299	0.718628
	1.05645	1.78026			0.209282	0.279295			1.05645	1.78026
	1.24948	2.98417			0.59899	0.27808			1.24948	2.98417
	-1.04107	0.32671			0.891675	0.277768			-1.04107	0.32671
	-0.0491081	0.373806			0.548738	0.276748			-0.0491081	0.373806
	0.0424572	0.0122132			0.186557	0.275478			0.0424572	0.0122132
	0.257149	0.138471			-0.737032	0.275121			0.257149	0.138471
	-0.0486631	0.0200142			-0.525842	0.271851			-0.0486631	0.0200142
	0.115107	0.124404			-1.19008	0.268636			0.115107	0.124404
	0.109348	0.14762			0.245286	0.267088			0.109348	0.14762
	0.423899	1.10091			0.198021	0.265079			0.423899	1.10091
	-0.475069	0.37578			1.06315	0.263368			-0.475069	0.37578
	1.63761	2.25774			-0.600773	0.260986			1.63761	2.25774
	1.41717	1.49079			-0.518009	0.260371			1.41717	1.49079
	0.0628991	0.0266996			0.917893	0.259707			0.0628991	0.0266996
	0.134917	0.0589837			-0.163485	0.259067			0.134917	0.0589837
	-1.57403	0.599108			-0.163485	0.259067			-1.57403	0.599108
	-1.1794	2.04154			0.417017	0.258525			-1.1794	2.04154
	-0.173824	0.126366			-0.703785	0.258461			-0.173824	0.126366
	1.16129	0.373806			-0.239717	0.25828			1.16129	0.373806
	0.391147	0.373806			0.639449	0.256621			0.391147	0.373806
	-0.0247867	0.0357992			0.564591	0.255744			-0.0247867	0.0357992
	-1.12235	0.373806			0.419656	0.25444			-1.12235	0.373806
	0.751529	2.83697			0.407513	0.254201			0.751529	2.83697
	0.121238	0.0418289			0.259286	0.253951			0.121238	0.0418289
	-0.392065	0.12581			0.346086	0.253215			-0.392065	0.12581
	1.01109	2.79845			0.192526	0.252277			1.01109	2.79845
	0.174866	0.0944275			-0.4569	0.25193			0.174866	0.0944275
	0.0976717	0.13443			-0.900219	0.251295			0.0976717	0.13443
	0.464198	1.30536			-0.926009	0.250983			0.464198	1.30536
	0.123586	0.162853			0.988337	0.250668			0.123586	0.162853
	0.353736	0.651449			-0.330969	0.24983			0.353736	0.651449
	0.386543	0.385058			-0.362833	0.24983			0.386543	0.385058
	0.319158	0.460142			0.349535	0.24955			0.319158	0.460142
	0.285438	0.065964			0.41674	0.248785			0.285438	0.065964
	-0.355153	0.337934			1.0753	0.248683			-0.355153	0.337934
	-0.105702	0.0931139			-0.26389	0.24811			-0.105702	0.0931139
	-0.54491	0.429138			-0.971537	0.246281			-0.54491	0.429138
	0.941084	0.656074			-0.697642	0.244476			0.941084	0.656074
	-1.06884	0.675416			0.846052	0.243708			-1.06884	0.675416
	-0.282035	0.320353			0.422084	0.243513			-0.282035	0.320353
	-0.0710779	0.0661266			0.42568	0.241286			-0.0710779	0.0661266
	0.376741	0.616361			0.223483	0.240608			0.376741	0.616361
	0.817421	0.813384			0.310237	0.239667			0.817421	0.813384
	0.550146	1.0374			0.373041	0.239593			0.550146	1.0374
	1.05503	0.788401			0.915042	0.238832			1.05503	0.788401
	0.660538	0.594588			-0.817704	0.238361			0.660538	0.594588
	0.668124	1.50832			-0.254174	0.238361			0.668124	1.50832
	0.400314	0.442697			0.236459	0.237973			0.400314	0.442697
	-0.536365	0.205504			-0.976491	0.237829			-0.536365	0.205504
	0.101364	0.0793912			0.461337	0.23643			0.101364	0.0793912
	0.532754	0.654822			0.68362	0.236153			0.532754	0.654822
	0.960984	0.760214			-0.404258	0.236153			0.960984	0.760214
	0.500406	0.373806			0.281765	0.23394			0.500406	0.373806
	0.538764	1.44094			-0.849622	0.233035			0.538764	1.44094
	-1.77352	0.974076			0.672676	0.232657			-1.77352	0.974076
	0.237989	0.234682			0.370561	0.231512			0.237989	0.234682
	-0.329396	0.151543			0.574877	0.230106			-0.329396	0.151543
	0.188081	0.0672056			0.890378	0.228804			0.188081	0.0672056
	1.01772	2.03893			0.294058	0.22876			1.01772	2.03893
	0.884682	1.72726			-0.943431	0.227805			0.884682	1.72726
	0.129922	0.0948013			-0.424498	0.227308			0.129922	0.0948013
	0.409986	0.595879			0.634859	0.225014			0.409986	0.595879
	0.101546	0.134307			0.841751	0.224176			0.101546	0.134307
	0.362553	0.438384			0.470607	0.223979			0.362553	0.438384
	0.123507	0.065556			0.912244	0.223593			0.123507	0.065556
	0.768191	1.59131			-0.865332	0.223511			0.768191	1.59131
	0.086031	0.0374047			0.453702	0.223372			0.086031	0.0374047
	-0.0403504	0.0336777			0.364685	0.223321			-0.0403504	0.0336777
	0.760001	1.21871			0.695278	0.223292			0.760001	1.21871
	0.363365	0.561727			0.50911	0.222168			0.363365	0.561727
	-1.67694	0.659969			0.498679	0.221786			-1.67694	0.659969
	0.206191	0.299341			-0.772711	0.221786			0.206191	0.299341
	-1.12279	0.373806			-0.488902	0.221665			-1.12279	0.373806
	-1.33151	0.427119			0.204819	0.221081			-1.33151	0.427119
	1.20172	0.872032			-0.817536	0.220632			1.20172	0.872032
	0.491399	0.181535			-0.408522	0.219092			0.491399	0.181535
	-0.0474992	0.0256037			0.314874	0.217839			-0.0474992	0.0256037
	0.622324	0.467349			-0.570556	0.216554			0.622324	0.467349
	0.197987	0.2942			0.270702	0.216414			0.197987	0.2942
	0.40265	0.378165			0.800675	0.216059			0.40265	0.378165
	-0.0491081	0.373806			0.414757	0.215354			-0.0491081	0.373806
	0.516996	0.126599			0.324223	0.212742			0.516996	0.126599
	0.371207	0.147861			0.50965	0.212609			0.371207	0.147861
	0.635067	0.189301			-0.244817	0.212315			0.635067	0.189301
	0.794204	1.06165			0.509082	0.210772			0.794204	1.06165
	0.210105	0.0870189			0.206001	0.210453			0.210105	0.0870189
	1.97068	0.920098			0.487062	0.208944			1.97068	0.920098
	0.247082	0.10404			-0.540374	0.207696			0.247082	0.10404
	0.753095	1.04106			0.266707	0.2072			0.753095	1.04106
	-0.158602	0.0487905			0.16356	0.20551			-0.158602	0.0487905
	-0.0486701	0.0353172			0.724454	0.205071			-0.0486701	0.0353172
	-0.415178	0.133842			0.495589	0.204564			-0.415178	0.133842
	0.493325	1.01795			0.260616	0.203832			0.493325	1.01795
	-0.224412	0.137328			0.272372	0.202815			-0.224412	0.137328
	0.814453	1.78639			0.708163	0.201688			0.814453	1.78639
	0.0362503	0.0200736			0.345247	0.199999			0.0362503	0.0200736
	0.0911058	0.0546488			-0.291303	0.199999			0.0911058	0.0546488
	0.513897	0.498592			-0.381537	0.199239			0.513897	0.498592
	-0.0305063	0.0161633			-0.211015	0.198833			-0.0305063	0.0161633
	-0.917262	0.373806			1.04531	0.198833			-0.917262	0.373806
	0.85353	1.39988			0.771603	0.197631			0.85353	1.39988
	0.401248	0.373806			-0.785928	0.19651			0.401248	0.373806
	-0.722095	0.373806			0.928269	0.196432			-0.722095	0.373806
	0.345142	0.373806			0.710919	0.19639			0.345142	0.373806
	-0.0699992	0.0618471			0.568947	0.195867			-0.0699992	0.0618471
	-0.140519	0.118411			-0.440711	0.195459			-0.140519	0.118411
	0.335658	0.373806			-0.236169	0.1949			0.335658	0.373806
	-0.262766	0.0914954			0.335164	0.19295			-0.262766	0.0914954
	0.270708	0.373806			-0.695334	0.192256			0.270708	0.373806
	0.0489042	0.0374047			-0.589833	0.191867			0.0489042	0.0374047
	0.731323	2.58839			-0.24041	0.191863			0.731323	2.58839
	0.356457	0.159487			-0.347084	0.189751			0.356457	0.159487
	0.095681	0.0888737			0.606211	0.18857			0.095681	0.0888737
	-0.45015	1.16984			-0.470977	0.187742			-0.45015	1.16984
	0.155715	0.108722			-0.42965	0.185529			0.155715	0.108722
	0.0469684	0.0398359			-0.428908	0.184992			0.0469684	0.0398359
	0.317581	0.0744323			0.305866	0.184813			0.317581	0.0744323
	-0.613159	0.485163			-0.420715	0.184097			-0.613159	0.485163
	0.0597767	0.0191691			0.303238	0.183457			0.0597767	0.0191691
	0.325738	0.373806			-0.85492	0.183295			0.325738	0.373806
	1.14265	0.634658			0.471204	0.183295			1.14265	0.634658
	-0.509865	0.32336			0.278917	0.181536			-0.509865	0.32336
	0.772559	0.508469			-0.203798	0.179895			0.772559	0.508469
	0.558176	1.50586			-0.75959	0.179067			0.558176	1.50586
	-0.0596711	0.03025			-0.182534	0.178005			-0.0596711	0.03025
	1.08952	0.785971			0.242834	0.177667			1.08952	0.785971
	-0.570242	0.497815			0.689403	0.1768			-0.570242	0.497815
	-1.51756	0.70029			0.434976	0.176589			-1.51756	0.70029
	-0.142858	0.0669346			0.294487	0.174336			-0.142858	0.0669346
	-0.0491081	0.373806			0.202612	0.173031			-0.0491081	0.373806
	-0.710196	0.437468			0.522768	0.172118			-0.710196	0.437468
	0.314981	0.319218			-0.542655	0.172015			0.314981	0.319218
	0.128316	0.276612			0.20886	0.169763			0.128316	0.276612
	-1.00404	0.373806			0.225644	0.169238			-1.00404	0.373806
	-1.49872	0.560561			0.504658	0.16808			-1.49872	0.560561
	0.110707	0.0488391			0.803898	0.167742			0.110707	0.0488391
	-1.04026	0.440441			-0.366481	0.167606			-1.04026	0.440441
	0.465991	0.571323			0.321382	0.16743			0.465991	0.571323
	0.340089	0.438909			-0.460596	0.167299			0.340089	0.438909
	0.569673	0.140875			0.467669	0.165527			0.569673	0.140875
	0.436406	0.221682			-0.210372	0.165384			0.436406	0.221682
	0.584024	0.611007			0.232026	0.16469			0.584024	0.611007
	0.459578	0.277935			-0.562472	0.164646			0.459578	0.277935
	-1.1816	0.382892			0.487631	0.16202			-1.1816	0.382892
	0.246142	0.234768			-0.532336	0.160502			0.246142	0.234768
	0.0554875	0.0618055			0.43499	0.160251			0.0554875	0.0618055
	0.405246	1.71286			0.162956	0.15954			0.405246	1.71286
	1.38467	1.89741			0.280947	0.158753			1.38467	1.89741
	-0.191937	0.212499			0.201297	0.157793			-0.191937	0.212499
	0.628334	0.338559			0.18791	0.157793			0.628334	0.338559
	-0.361161	1.0728			-0.49232	0.157583			-0.361161	1.0728
	0.0950359	0.0453127			-0.878177	0.15666			0.0950359	0.0453127
	-0.331446	0.373806			0.143267	0.156226			-0.331446	0.373806
	0.621362	0.227818			0.368716	0.15616			0.621362	0.227818
	-0.654301	0.210364			0.504238	0.156079			-0.654301	0.210364
	-1.24995	1.12798			0.542567	0.155439			-1.24995	1.12798
	0.273737	0.21677			0.255926	0.154796			0.273737	0.21677
	1.18945	0.373806			-0.295568	0.153093			1.18945	0.373806
	-0.140185	0.0426959			-0.37813	0.15226			-0.140185	0.0426959
	-0.0491081	0.373806			0.369046	0.151202			-0.0491081	0.373806
	-0.0995981	0.0546488			-0.346009	0.151202			-0.0995981	0.0546488
	-0.567443	0.256429			0.150087	0.150586			-0.567443	0.256429
	-0.312661	0.455955			-0.376684	0.150047			-0.312661	0.455955
	1.48729	1.38852			0.14031	0.149069			1.48729	1.38852
	-0.048702	0.0628074			0.452902	0.148359			-0.048702	0.0628074
	0.837672	0.787909			-0.4338	0.148245			0.837672	0.787909
	0.837222	1.36219			-0.788573	0.144862			0.837222	1.36219
	1.05369	0.373806			0.270961	0.144518			1.05369	0.373806
	-0.0515944	0.0264903			0.475552	0.144518			-0.0515944	0.0264903
	0.890725	0.463305			0.228317	0.143909			0.890725	0.463305
	1.65442	1.24881			-0.54981	0.143165			1.65442	1.24881
	0.675277	0.329423			0.234894	0.142014			0.675277	0.329423
	0.791979	1.35972			0.231036	0.141669			0.791979	1.35972
	-0.200163	0.123502			0.479931	0.140809			-0.200163	0.123502
	-0.309161	0.660837			0.45369	0.139977			-0.309161	0.660837
	0.0483181	0.0448177			0.355261	0.139977			0.0483181	0.0448177
	-0.0513334	0.0357992			-0.394016	0.139884			-0.0513334	0.0357992
	-0.336188	0.188028			0.597011	0.13919			-0.336188	0.188028
	-0.282884	0.114812			0.251018	0.139172			-0.282884	0.114812
	0.677457	0.740534			0.517852	0.138925			0.677457	0.740534
	0.0740293	0.0546488			0.252949	0.138235			0.0740293	0.0546488
	0.753085	1.25796			-0.616204	0.138188			0.753085	1.25796
	-0.138946	0.0430298			0.328452	0.136305			-0.138946	0.0430298
	-0.192373	0.0656856			0.185714	0.13605			-0.192373	0.0656856
	0.470941	1.08804			0.270353	0.135637			0.470941	1.08804
	-0.119894	0.0369058			-0.368148	0.135201			-0.119894	0.0369058
	-0.745985	0.373806			-0.65482	0.134731			-0.745985	0.373806
	-0.479151	0.373806			-0.742647	0.133737			-0.479151	0.373806
	-0.258297	0.234928			0.34488	0.133282			-0.258297	0.234928
	-0.0486661	0.0283621			0.776064	0.132682			-0.0486661	0.0283621
	0.111383	0.0639381			0.350908	0.131209			0.111383	0.0639381
	-0.635074	0.355019			-0.145389	0.130719			-0.635074	0.355019
	-0.175396	0.0719917			0.116681	0.130157			-0.175396	0.0719917
	1.15131	0.373806			-0.458246	0.130011			1.15131	0.373806
	0.273667	0.231256			0.353971	0.12918			0.273667	0.231256
	0.284615	0.122636			0.338192	0.127471			0.284615	0.122636
	1.60849	1.33222			0.634216	0.126975			1.60849	1.33222
	-1.77746	1.36692			0.507136	0.12555			-1.77746	1.36692
	1.17942	0.373806			0.164817	0.124081			1.17942	0.373806
	0.595214	0.257384			-0.417715	0.121823			0.595214	0.257384
	0.664384	0.405777			0.273976	0.121721			0.664384	0.405777
	-0.399748	0.201112			-0.528178	0.121269			-0.399748	0.201112
	0.265566	0.325615			-0.213635	0.120304			0.265566	0.325615
	-0.507758	0.373806			-0.195331	0.11998			-0.507758	0.373806
	0.145607	0.152025			0.564936	0.118095			0.145607	0.152025
	-0.50233	0.373806			0.650432	0.118095			-0.50233	0.373806
	0.377805	0.37796			-0.700697	0.118095			0.377805	0.37796
	0.109563	0.0947683			0.169668	0.117814			0.109563	0.0947683
	1.02441	2.33634			0.302572	0.11744			1.02441	2.33634
	0.44243	0.0914205			0.11629	0.116989			0.44243	0.0914205
	0.987035	0.713766			0.424386	0.116338			0.987035	0.713766
	0.412873	1.13783			-0.141537	0.116209			0.412873	1.13783
	0.153769	0.0661586			-0.503518	0.116118			0.153769	0.0661586
	-0.0491081	0.373806			0.293872	0.115117			-0.0491081	0.373806
	0.298756	0.0690082			0.247147	0.114202			0.298756	0.0690082
	1.13094	0.373806			-0.288519	0.113771			1.13094	0.373806
	-0.524269	0.373806			-0.291363	0.113683			-0.524269	0.373806
	1.00357	0.373806			-0.649622	0.113426			1.00357	0.373806
	1.3334	1.76453			-0.401516	0.112153			1.3334	1.76453
	0.888465	2.23488			0.292746	0.111306			0.888465	2.23488
	-0.0491081	0.373806			0.18273	0.106084			-0.0491081	0.373806
	-0.315632	0.656074			-0.174421	0.10505			-0.315632	0.656074
	-0.048697	0.0604342			0.213487	0.104738			-0.048697	0.0604342
	0.163966	0.0546488			0.697161	0.104357			0.163966	0.0546488
	-1.03295	1.06627			0.498642	0.103657			-1.03295	1.06627
	0.604547	0.373806			0.30589	0.103433			0.604547	0.373806
	0.609503	2.34538			0.342181	0.102997			0.609503	2.34538
	0.0571388	0.0244874			-0.484443	0.102033			0.0571388	0.0244874
	0.193191	0.168244			0.305708	0.101892			0.193191	0.168244
	0.773741	0.84153			-0.263961	0.099554			0.773741	0.84153
	0.753242	0.249584			-0.305631	0.0990949			0.753242	0.249584
	1.17871	0.497912			-0.651225	0.0981665			1.17871	0.497912
	0.926502	0.373806			0.641634	0.098147			0.926502	0.373806
	-0.887173	0.373806			-0.156233	0.0977527			-0.887173	0.373806
	0.619055	0.693204			0.306198	0.0972445			0.619055	0.693204
	0.810499	2.77451			0.269059	0.0971189			0.810499	2.77451
	0.46321	0.5812			0.207248	0.0968435			0.46321	0.5812
	0.86127	0.810402			0.613161	0.0966678			0.86127	0.810402
	-1.39898	0.6184			-0.144947	0.0964082			-1.39898	0.6184
	-0.653137	0.175559			-0.531137	0.0961117			-0.653137	0.175559
	0.578844	0.6788			0.297357	0.0959998			0.578844	0.6788
	0.33706	0.145237			-0.538417	0.0952023			0.33706	0.145237
	0.216039	0.0713629			0.593679	0.0947335			0.216039	0.0713629
	0.891698	0.653174			0.604574	0.0939483			0.891698	0.653174
	1.52612	1.20468			0.760591	0.0935556			1.52612	1.20468
	0.402105	0.226558			0.176152	0.0935556			0.402105	0.226558
	0.234945	0.0735883			0.304179	0.0934907			0.234945	0.0735883
	0.570627	0.171084			0.192116	0.0899567			0.570627	0.171084
	1.05059	2.22474			0.688587	0.0897793			1.05059	2.22474
	1.13882	0.783399			0.461744	0.0884399			1.13882	0.783399
	-0.321747	0.185718			-0.378976	0.0881332			-0.321747	0.185718
	0.345196	0.614657			0.512666	0.0879435			0.345196	0.614657
	0.100432	0.0941156			0.214764	0.0861949			0.100432	0.0941156
	1.15214	0.915254			-0.426	0.0850873			1.15214	0.915254
	-0.56383	0.512155			0.249527	0.0838994			-0.56383	0.512155
	0.734111	0.563407			-0.601843	0.0821337			0.734111	0.563407
	-0.158617	0.0804394			0.112115	0.0820075			-0.158617	0.0804394
	-0.740927	0.373806			0.620968	0.0819279			-0.740927	0.373806
	0.510174	0.293283			-0.564912	0.0813426			0.510174	0.293283
	-0.70801	0.20301			-0.215247	0.080961			-0.70801	0.20301
	-0.129516	0.110242			0.289363	0.0808342			-0.129516	0.110242
	0.27132	0.526817			-0.490279	0.0806668			0.27132	0.526817
	0.076306	0.0734345			-0.454923	0.0799591			0.076306	0.0734345
	-0.365903	0.262489			0.532437	0.0795482			-0.365903	0.262489
	-0.260587	0.115298			0.268808	0.0794907			-0.260587	0.115298
	0.530458	1.35266			-0.183757	0.077833			0.530458	1.35266
	0.589599	0.965936			0.475014	0.076987			0.589599	0.965936
	0.381995	0.321998			-0.331219	0.0765288			0.381995	0.321998
	0.492636	0.617163			-0.494514	0.0765288			0.492636	0.617163
	1.05537	1.18062			-0.317508	0.0760211			1.05537	1.18062
	0.242754	0.373806			-0.278325	0.0758564			0.242754	0.373806
	0.489013	0.373279			-0.427316	0.0757345			0.489013	0.373279
	0.921784	0.995192			-0.168763	0.0754105			0.921784	0.995192
	0.345414	0.299649			-0.346087	0.0746061			0.345414	0.299649
	0.195946	0.319615			-0.129494	0.0739763			0.195946	0.319615
	0.566645	0.190623			-0.316505	0.0736256			0.566645	0.190623
	-0.0179824	0.0152086			0.360914	0.0732191			-0.0179824	0.0152086
	0.373428	0.427119			0.369858	0.0725276			0.373428	0.427119
	-1.50754	0.70279			0.14115	0.0717833			-1.50754	0.70279
	0.396012	0.373806			0.491723	0.0710974			0.396012	0.373806
	-0.404378	0.0763268			0.232499	0.0710515			-0.404378	0.0763268
	-0.284742	0.167185			-0.319618	0.0700717			-0.284742	0.167185
	2.09512	1.36119			-0.124204	0.0685741			2.09512	1.36119
	-0.570857	0.257401			0.169299	0.0684577			-0.570857	0.257401
	-0.67312	0.427119			0.289776	0.0674858			-0.67312	0.427119
	-0.331216	0.373806			-0.127962	0.0672323			-0.331216	0.373806
	0.320718	0.373806			0.512821	0.0672323			0.320718	0.373806
	0.629506	0.250781			0.384317	0.0652275			0.629506	0.250781
	0.868191	0.373806			0.167694	0.0644576			0.868191	0.373806
	-1.5444	1.39712			-0.309018	0.0639138			-1.5444	1.39712
	0.13717	0.124032			-0.117844	0.0637628			0.13717	0.124032
	0.417442	0.373806			-0.273403	0.0637628			0.417442	0.373806
	0.233323	0.0681047			-0.287056	0.0637547			0.233323	0.0681047
	-0.526396	0.457263			-0.496162	0.0631897			-0.526396	0.457263
	0.761283	1.22886			0.109616	0.0628584			0.761283	1.22886
	0.543621	0.176971			0.393927	0.062187			0.543621	0.176971
	0.0814968	0.0382163			-0.629512	0.06176			0.0814968	0.0382163
	-0.0569605	0.0342952			0.147321	0.06176			-0.0569605	0.0342952
	0.64604	0.373806			-0.39853	0.0611731			0.64604	0.373806
	0.144449	0.0429578			0.0904882	0.0600051			0.144449	0.0429578
	-0.615846	0.247693			-0.588353	0.0598686			-0.615846	0.247693
	2.03721	0.937821			0.429597	0.0598245			2.03721	0.937821
	-1.48921	0.801484			-0.15919	0.0581854			-1.48921	0.801484
	0.767286	0.373806			-0.367221	0.0579538			0.767286	0.373806
	0.938269	1.8587			-0.195309	0.0578748			0.938269	1.8587
	0.293244	0.137017			0.276924	0.0577549			0.293244	0.137017
	0.912688	0.373806			0.377708	0.0576846			0.912688	0.373806
	0.994314	1.29782			0.546872	0.0573658			0.994314	1.29782
	0.536886	0.254355			0.258262	0.0568258			0.536886	0.254355
	-0.227178	0.152197			-0.374861	0.0558925			-0.227178	0.152197
	0.0173102	0.0166881			0.131481	0.0558174			0.0173102	0.0166881
	-0.537342	0.453767			0.146195	0.0556018			-0.537342	0.453767
	0.0791974	0.0546488			-0.313077	0.0553777			0.0791974	0.0546488
	0.563327	2.70154			0.383235	0.0545264			0.563327	2.70154
	0.457388	1.17489			0.312754	0.0536419			0.457388	1.17489
	-0.225065	0.354361			-0.232897	0.0533949			-0.225065	0.354361
	-0.0809014	0.0696306			0.33653	0.0528915			-0.0809014	0.0696306
	-0.0161005	0.0202269			-0.361289	0.0516424			-0.0161005	0.0202269
	0.062563	0.0688573			0.249391	0.0509353			0.062563	0.0688573
	0.34827	0.909418			0.154654	0.0507556			0.34827	0.909418
	0.415806	1.15321			0.463981	0.0507556			0.415806	1.15321
	0.193379	0.469042			-0.323885	0.0503556			0.193379	0.469042
	-0.357397	0.313331			0.27327	0.0503556			-0.357397	0.313331
	-0.64581	0.589707			0.139265	0.0496092			-0.64581	0.589707
	0.296277	0.287709			0.428466	0.0492741			0.296277	0.287709
	0.305393	0.373806			0.34786	0.0491237			0.305393	0.373806
	0.487053	0.238611			0.322819	0.0489751			0.487053	0.238611
	0.690015	0.657423			0.196451	0.0477314			0.690015	0.657423
	0.727607	0.373806			-0.416171	0.0473065			0.727607	0.373806
	0.100439	0.0342311			-0.447128	0.046528			0.100439	0.0342311
	0.276073	0.119933			-0.44548	0.0454855			0.276073	0.119933
	1.4104	1.42916			0.447563	0.0450466			1.4104	1.42916
	-0.0115351	0.0148683			-0.287449	0.043714			-0.0115351	0.0148683
	0.644525	0.461255			-0.175351	0.043714			0.644525	0.461255
	0.414321	0.0963321			0.353518	0.0424422			0.414321	0.0963321
	0.251876	0.169601			-0.235199	0.0416206			0.251876	0.169601
	0.725298	0.769947			0.115156	0.0415231			0.725298	0.769947
	0.531754	0.328885			-0.290506	0.0404227			0.531754	0.328885
	0.0733688	0.0265071			0.211343	0.0379639			0.0733688	0.0265071
	1.10618	1.13561			-0.268276	0.0378342			1.10618	1.13561
	1.85683	2.76061			0.102297	0.0374932			1.85683	2.76061
	0.871768	1.00276			0.38727	0.0370534			0.871768	1.00276
	1.14799	0.725859			0.225797	0.0369099			1.14799	0.725859
	0.599232	1.59706			0.444835	0.0363293			0.599232	1.59706
	0.366295	0.230976			0.190643	0.036037			0.366295	0.230976
	1.84034	1.39995			-0.365085	0.0356909			1.84034	1.39995
	1.38092	1.62263			0.204209	0.0355142			1.38092	1.62263
	0.650162	0.197671			-0.201834	0.035435			0.650162	0.197671
	1.07836	1.42522			0.378671	0.035392			1.07836	1.42522
	1.58604	1.75778			-0.285174	0.0353481			1.58604	1.75778
	0.276663	0.169889			0.199026	0.0352744			0.276663	0.169889
	0.426706	0.559294			0.162394	0.0347403			0.426706	0.559294
	1.48255	1.82045			-0.381304	0.0339946			1.48255	1.82045
	-0.0491081	0.373806			0.269903	0.0339268			-0.0491081	0.373806
	0.665966	0.338524			0.169715	0.0332235			0.665966	0.338524
	0.105215	0.0380251			-0.190026	0.0330779			0.105215	0.0380251
	1.0997	0.348898			-0.198978	0.0326678			1.0997	0.348898
	1.09992	0.491246			0.419027	0.0320839			1.09992	0.491246
	1.08121	2.6068			0.206831	0.0319947			1.08121	2.6068
	0.732114	0.373806			-0.28506	0.0318852			0.732114	0.373806
	0.879162	0.875697			-0.279284	0.0318852			0.879162	0.875697
	-0.0339389	0.00924121			-0.325127	0.0313936			-0.0339389	0.00924121
	0.695558	0.550655			0.26654	0.0305535			0.695558	0.550655
	0.695761	0.21704			0.205523	0.0303138			0.695761	0.21704
	0.580637	0.297241			0.47281	0.0300768			0.580637	0.297241
	1.29433	0.780254			-0.245793	0.0299035			1.29433	0.780254
	1.19288	0.378792			-0.137058	0.0295195			1.19288	0.378792
	0.456377	0.201083			-0.275985	0.0295057			0.456377	0.201083
	0.347306	0.38798			-0.303453	0.0290246			0.347306	0.38798
	-0.115772	0.062688			-0.160526	0.0282891			-0.115772	0.062688
	0.568261	0.373806			-0.178082	0.0280171			0.568261	0.373806
	0.786357	0.373806			-0.164195	0.0269456			0.786357	0.373806
	0.781357	0.373806			0.223638	0.0268433			0.781357	0.373806
	0.870937	0.998461			-0.227511	0.0263197			0.870937	0.998461
	-0.048663	0.019539			0.141282	0.0262302			-0.048663	0.019539
	0.642653	0.700023			0.236692	0.0260355			0.642653	0.700023
	0.52222	1.19872			-0.313344	0.0253508			0.52222	1.19872
	0.058385	0.0568812			0.371022	0.0251381			0.058385	0.0568812
	-0.130356	0.0313294			-0.130008	0.0247512			-0.130356	0.0313294
	0.572562	0.187701			0.133375	0.0246965			0.572562	0.187701
	0.204807	0.0516077			-0.1436	0.0243359			0.204807	0.0516077
	1.26536	0.863941			-0.13241	0.0241171			1.26536	0.863941
	0.194341	0.0596766			0.0912849	0.023773			0.194341	0.0596766
	0.931919	0.50291			-0.163052	0.023066			0.931919	0.50291
	0.415154	0.751222			0.178084	0.0229382			0.415154	0.751222
	1.12562	0.84229			0.311197	0.0224867			1.12562	0.84229
	0.527825	0.191816			-0.476157	0.0223802			0.527825	0.191816
	0.951524	0.373806			0.21666	0.0223056			0.951524	0.373806
	0.364404	0.373806			0.282862	0.0218607			0.364404	0.373806
	0.983977	0.862139			-0.446902	0.0213522			0.983977	0.862139
	0.161057	0.094185			0.105039	0.0206813			0.161057	0.094185
	0.794467	0.305722			-0.426982	0.0200888			0.794467	0.305722
	0.227738	0.0990843			-0.0346412	0.0186261			0.227738	0.0990843
	-0.561251	0.186699			0.209791	0.0186261			-0.561251	0.186699
	1.06819	1.95293			-0.1844	0.0186261			1.06819	1.95293
	0.933297	0.354909			0.113195	0.0186261			0.933297	0.354909
	-0.200147	0.0767362			0.131334	0.0186261			-0.200147	0.0767362
	-0.429078	0.234835			0.0467563	0.0186261			-0.429078	0.234835
	-0.671906	0.248618			-0.208447	0.0186261			-0.671906	0.248618
	0.208831	0.373806			-0.137391	0.0186261			0.208831	0.373806
	-0.0491081	0.373806			0.322426	0.0186261			-0.0491081	0.373806
	1.31425	0.656074			0.188126	0.0186261			1.31425	0.656074
	0.917896	0.402255			0.102527	0.0186261			0.917896	0.402255
	0.389334	0.594225			-0.393626	0.0186261			0.389334	0.594225
	1.56453	2.97156			0.176499	0.0186261			1.56453	2.97156
	0.256451	0.178487			-0.375138	0.0186261			0.256451	0.178487
	-0.351243	0.199138			-0.181553	0.0186261			-0.351243	0.199138
	-0.0437281	0.025698			-0.332687	0.0186261			-0.0437281	0.025698
	0.463802	0.239994			-0.174837	0.0186261			0.463802	0.239994
	-0.0491081	0.373806			0.240165	0.0186261			-0.0491081	0.373806
	-0.0491081	0.373806			-0.142542	0.0186261			-0.0491081	0.373806
	0.185872	0.059236			-0.230456	0.0186261			0.185872	0.059236
	0.884295	0.753589			0.169565	0.0186261			0.884295	0.753589
	0.980213	0.479995			-0.162345	0.0186261			0.980213	0.479995
	0.891233	1.212			-0.0794953	0.0186261			0.891233	1.212
	1.12555	1.52327			-0.129224	0.0186261			1.12555	1.52327
	1.5073	2.47363			-0.225979	0.0186261			1.5073	2.47363
	-0.533933	0.242685			0.260534	0.0186261			-0.533933	0.242685
	-0.118866	0.0540191			0.282534	0.0186261			-0.118866	0.0540191
	0.201341	0.373806			-0.103685	0.0186261			0.201341	0.373806
	-0.222536	0.0607265			-0.148556	0.0186261			-0.222536	0.0607265
	1.09262	1.68439			-0.0755655	0.0186261			1.09262	1.68439
	0.1519	0.0383883			0.132437	0.0186261			0.1519	0.0383883
	0.287577	0.139813			0.136889	0.0186261			0.287577	0.139813
	0.774198	0.549348			0.198879	0.0186261			0.774198	0.549348
	0.525642	0.285086			0.214636	0.0186261			0.525642	0.285086
	0.118605	0.062796			0.188731	0.0186261			0.118605	0.062796
	0.874346	0.586672			-0.0654434	0.0186261			0.874346	0.586672
	0.0323425	0.0120681			-0.237636	0.0186261			0.0323425	0.0120681
	0.240988	0.0957371			0.0576904	0.0186261			0.240988	0.0957371
	0.907958	0.373806			-0.183251	0.0186261			0.907958	0.373806
	1.19958	0.373806			0.0698471	0.0186261			1.19958	0.373806
	-0.048689	0.0546488			0.0576543	0.0186261			-0.048689	0.0546488
	1.19916	1.17551			-0.0546319	0.0186261			1.19916	1.17551
	-0.113911	0.0327158			0.169983	0.0186261			-0.113911	0.0327158
	0.776508	1.10312			-0.306302	0.0186261			0.776508	1.10312
	1.38991	2.75432			-0.223521	0.0186261			1.38991	2.75432
	-0.608559	0.313715			0.05616	0.0186261			-0.608559	0.313715
	1.47731	2.52146			-0.00735868	0.0186261			1.47731	2.52146
	0.506746	0.373806			-0.101252	0.0186261			0.506746	0.373806
	0.341893	0.0809863			0.0357922	0.0186261			0.341893	0.0809863
	0.563576	0.250781			-0.00735868	0.0186261			0.563576	0.250781
	1.02204	2.30989			0.197332	0.0186261			1.02204	2.30989
	-0.197846	0.0392075			-0.134661	0.0186261			-0.197846	0.0392075
	1.73347	1.07938			0.136151	0.0186261			1.73347	1.07938
	0.426059	0.213881			0.198685	0.0186261			0.426059	0.213881
	0.23226	0.148238			-0.229469	0.0186261			0.23226	0.148238
	-0.0872919	0.0441203			0.140968	0.0186261			-0.0872919	0.0441203
	0.562379	0.682903			-0.00735868	0.0186261			0.562379	0.682903
	0.407168	0.428812			0.170861	0.0186261			0.407168	0.428812
	-0.0366408	0.0166042			-0.177732	0.0186261			-0.0366408	0.0166042
	-0.623405	0.192167			0.0658206	0.0186261			-0.623405	0.192167
	-0.565927	0.32769			0.159694	0.0186261			-0.565927	0.32769
	0.214799	0.046375			-0.00735868	0.0186261			0.214799	0.046375
	1.09189	1.60992			-0.0652217	0.0186261			1.09189	1.60992
	0.186403	0.0751416			0.212473	0.0186261			0.186403	0.0751416
	-0.783646	0.286382			-0.0648381	0.0186261			-0.783646	0.286382
	0.36766	0.175386			0.200961	0.0186261			0.36766	0.175386
	0.975887	0.373806			0.101222	0.0186261			0.975887	0.373806
	1.64804	0.750683			-0.249933	0.0186261			1.64804	0.750683
	0.740217	0.486961			0.209383	0.0186261			0.740217	0.486961
	0.11815	0.151603			0.18658	0.0186261			0.11815	0.151603
	0.843838	0.402084			-0.19321	0.0186261			0.843838	0.402084
	1.26132	2.83879			-0.213904	0.0186261			1.26132	2.83879
	0.512344	0.373806			0.154552	0.0186261			0.512344	0.373806
	0.0257364	0.0271281			-0.336222	0.0186261			0.0257364	0.0271281
	-1.12986	0.389971			-0.0666203	0.0186261			-1.12986	0.389971
	-0.406579	0.554452			-0.0532944	0.0186261			-0.406579	0.554452
	-0.298878	0.244165			0.121609	0.0186261			-0.298878	0.244165
	0.321759	0.15333			-0.136531	0.0186261			0.321759	0.15333
	-0.44459	0.313029			-0.193041	0.0186261			-0.44459	0.313029
	1.64283	0.612122			0.174886	0.0186261			1.64283	0.612122
	0.812038	0.349722			-0.271974	0.0186261			0.812038	0.349722
	-0.436897	0.563078			-0.134934	0.0186261			-0.436897	0.563078
	0.341629	0.183796			0.125217	0.0186261			0.341629	0.183796
	0.388812	0.607873			-0.289475	0.0186261			0.388812	0.607873
	0.500195	0.391227			-0.243707	0.0186261			0.500195	0.391227
	0.504856	0.373806			-0.271871	0.0186261			0.504856	0.373806
	0.534157	0.373806			0.41641	0.0186261			0.534157	0.373806
	1.26714	1.597			-0.101064	0.0186261			1.26714	1.597
	0.751832	1.15111			-0.184589	0.0186261			0.751832	1.15111
	0.235792	0.0967559			0.071992	0.0186261			0.235792	0.0967559
	-0.0491081	0.373806			-0.224875	0.0186261			-0.0491081	0.373806
	0.612336	1.10207			-0.00735868	0.0186261			0.612336	1.10207
	0.107807	0.124648			0.315688	0.0186261			0.107807	0.124648
	0.494727	0.517074			0.171485	0.0186261			0.494727	0.517074
	-0.467596	0.249405			-0.243481	0.0186261			-0.467596	0.249405
	0.690822	0.542536			-0.00735868	0.0186261			0.690822	0.542536
	0.412781	2.32431			0.341225	0.0186261			0.412781	2.32431
	0.608014	1.1982			0.133934	0.0186261			0.608014	1.1982
	0.433588	0.523784			-0.090867	0.0186261			0.433588	0.523784
	0.878435	0.723195			-0.00735868	0.0186261			0.878435	0.723195
	0.036982	0.0225756			-0.00735868	0.0186261			0.036982	0.0225756
	0.324878	0.237162			-0.00735868	0.0186261			0.324878	0.237162
	0.388326	0.373806			0.0985821	0.0186261			0.388326	0.373806
	-0.382187	0.289373			0.164361	0.0186261			-0.382187	0.289373
	0.139767	0.0469192			-0.0485203	0.0186261			0.139767	0.0469192
	-0.0427064	0.022468			0.0876825	0.0186261			-0.0427064	0.022468
	-0.426962	0.138471			-0.00735868	0.0186261			-0.426962	0.138471
	0.45828	0.721632			-0.140967	0.0186261			0.45828	0.721632
	0.10125	0.138755			-0.151808	0.0186261			0.10125	0.138755
	0.248649	0.373806			0.202934	0.0186261			0.248649	0.373806
	0.416032	0.561511			-0.228605	0.0186261			0.416032	0.561511
	0.499792	0.373806			0.122692	0.0186261			0.499792	0.373806
	0.311727	0.270282			0.142598	0.0186261			0.311727	0.270282
	1.99526	1.30839			-0.245321	0.0186261			1.99526	1.30839
	0.863828	0.584817			-0.249222	0.0186261			0.863828	0.584817
	0.608026	0.373806			0.19195	0.0186261			0.608026	0.373806
	0.209652	0.373806			-0.168061	0.0186261			0.209652	0.373806
	0.358583	0.361163			-0.199457	0.0186261			0.358583	0.361163
	-0.221809	0.102294			-0.277784	0.0186261			-0.221809	0.102294
	0.130403	0.0460444			0.096327	0.0186261			0.130403	0.0460444
	0.643593	0.373806			-0.271476	0.0186261			0.643593	0.373806
	-0.196912	0.156322			0.218867	0.0186261			-0.196912	0.156322
	-0.0491081	0.373806			-0.22339	0.0186261			-0.0491081	0.373806
	-1.13329	0.373806			0.133245	0.0186261			-1.13329	0.373806
	-0.0486904	0.0546488			0.116402	0.0186261			-0.0486904	0.0546488
	0.188021	0.0813556			0.121486	0.0186261			0.188021	0.0813556
	-0.211543	0.321944			0.225119	0.0186261			-0.211543	0.321944
	-0.0491081	0.373806			-0.0948358	0.0186261			-0.0491081	0.373806
	0.596749	0.235043			0.15725	0.0186261			0.596749	0.235043
	1.64768	0.995192			0.116501	0.0186261			1.64768	0.995192
	0.203141	0.0901152			0.0649278	0.0186261			0.203141	0.0901152
	-1.30888	0.509639			0.0790964	0.0186261			-1.30888	0.509639
	-0.299054	0.265811			0.0767348	0.0186261			-0.299054	0.265811
	-0.0306235	0.0167193			-0.114328	0.0186261			-0.0306235	0.0167193
	0.0857082	0.039956			-0.0604237	0.0186261			0.0857082	0.039956
	0.145767	0.146807			-0.0812433	0.0186261			0.145767	0.146807
	-0.689231	0.188587			0.0694162	0.0186261			-0.689231	0.188587
	0.480674	0.257882			0.0973493	0.0186261			0.480674	0.257882
	0.584443	0.666854			0.280717	0.0186261			0.584443	0.666854
	-0.0246296	0.0242366			0.211923	0.0186261			-0.0246296	0.0242366
	-0.0199994	0.0250093			-0.0765679	0.0186261			-0.0199994	0.0250093
	-0.286878	0.100423			0.165553	0.0186261			-0.286878	0.100423
	0.819276	0.438384			0.160859	0.0186261			0.819276	0.438384
	-0.18481	0.123557			-0.289849	0.0186261			-0.18481	0.123557
	-0.566963	0.178487			0.105775	0.0186261			-0.566963	0.178487
	0.288393	0.373806			-0.00735868	0.0186261			0.288393	0.373806
	0.105304	0.112846			0.139161	0.0186261			0.105304	0.112846
	0.765649	0.856141			-0.121334	0.0186261			0.765649	0.856141
	0.432797	1.40873			0.211824	0.0186261			0.432797	1.40873
	0.0878329	0.0340334			0.180789	0.0186261			0.0878329	0.0340334
	0.135162	0.103673			-0.301033	0.0186261			0.135162	0.103673
	0.973309	0.556698			-0.268	0.0186261			0.973309	0.556698
	-0.0899329	0.0442498			0.136694	0.0186261			-0.0899329	0.0442498
	0.315255	0.373806			-0.224105	0.0186261			0.315255	0.373806
	0.840419	0.373806			0.3182	0.0186261			0.840419	0.373806
	0.556014	0.649843			0.050598	0.0186261			0.556014	0.649843
	0.0989666	0.0540191			-0.00735868	0.0186261			0.0989666	0.0540191
	-0.0780145	0.0689651			-0.25199	0.0186261			-0.0780145	0.0689651
	0.244951	0.212421			-0.00735868	0.0186261			0.244951	0.212421
	0.155056	0.0530417			-0.00735868	0.0186261			0.155056	0.0530417
	0.331485	0.234928			0.169847	0.0186261			0.331485	0.234928
	-0.0571195	0.0546488			-0.00735868	0.0186261			-0.0571195	0.0546488
	0.301482	0.665601			-0.00735868	0.0186261			0.301482	0.665601
	-0.647084	0.219832			-0.00735868	0.0186261			-0.647084	0.219832
	0.0404848	0.0172637			-0.00735868	0.0186261			0.0404848	0.0172637
	0.197848	0.0613321			-0.00735868	0.0186261			0.197848	0.0613321
	0.687514	0.472394			-0.295089	0.0186261			0.687514	0.472394
	0.130893	0.0686505			-0.00735868	0.0186261			0.130893	0.0686505
	0.15364	0.0546488			0.143823	0.0186261			0.15364	0.0546488
	-0.50687	0.373806			-0.108029	0.0186261			-0.50687	0.373806
	0.643135	0.141112			-0.00735868	0.0186261			0.643135	0.141112
	-0.225876	0.0546488			-0.00735868	0.0186261			-0.225876	0.0546488
	0.609741	0.373806			-0.0822448	0.0186261			0.609741	0.373806
	-0.326204	0.345783			-0.00735868	0.0186261			-0.326204	0.345783
	1.45712	0.550275			0.105357	0.0186261			1.45712	0.550275
	0.262384	0.28966			-0.170805	0.0186261			0.262384	0.28966
	0.789996	0.373806			-0.262278	0.0186261			0.789996	0.373806
	0.432256	0.165593			-0.00735868	0.0186261			0.432256	0.165593
	0.551119	0.935116			-0.00735868	0.0186261			0.551119	0.935116
	0.274388	0.13292			-0.00735868	0.0186261			0.274388	0.13292
	0.487711	0.208975			-0.0393097	0.0186261			0.487711	0.208975
	0.805342	1.06729			-0.167311	0.0186261			0.805342	1.06729
	0.52448	0.193673			-0.277601	0.0186261			0.52448	0.193673
	-0.012276	0.00307092			0.410574	0.0186261			-0.012276	0.00307092
	0.357268	0.0915707			-0.111183	0.0186261			0.357268	0.0915707
	-0.0491081	0.373806			-0.2414	0.0186261			-0.0491081	0.373806
	-1.08096	0.373806			0.232175	0.0186261			-1.08096	0.373806
	-0.0491081	0.373806			-0.176856	0.0186261			-0.0491081	0.373806
	0.666385	0.373806			0.251732	0.0186261			0.666385	0.373806
	0.341773	0.235365			0.137333	0.0186261			0.341773	0.235365
	-0.407702	0.262079			0.325083	0.0186261			-0.407702	0.262079
	0.206068	0.13324			-0.249455	0.0186261			0.206068	0.13324
	-0.100704	0.0392907			-0.154873	0.0186261			-0.100704	0.0392907
	0.297867	0.24063			0.0833233	0.0186261			0.297867	0.24063
	-0.0414866	0.0146874			-0.205454	0.0186261			-0.0414866	0.0146874
	1.05328	0.683651			-0.141486	0.0186261			1.05328	0.683651
	0.477965	0.256599			-0.193168	0.0186261			0.477965	0.256599
	0.355651	0.127525			-0.191908	0.0186261			0.355651	0.127525
	-0.146241	0.180029			0.221039	0.0186261			-0.146241	0.180029
	-1.38229	0.665601			-0.145848	0.0186261			-1.38229	0.665601
	0.146344	0.0368176			-0.123708	0.0186261			0.146344	0.0368176
	0.438324	0.373806			0.104565	0.0186261			0.438324	0.373806
	0.37359	0.198555			-0.251732	0.0186261			0.37359	0.198555
	-0.49656	0.321146			-0.192378	0.0186261			-0.49656	0.321146
	-0.125372	0.0653748			0.243198	0.0186261			-0.125372	0.0653748
	1.73842	0.691452			-0.253472	0.0186261			1.73842	0.691452
	0.729936	0.222832			-0.148067	0.0186261			0.729936	0.222832
	0.270552	0.138906			0.196734	0.0186261			0.270552	0.138906
	0.281713	0.481288			-0.00735868	0.0186261			0.281713	0.481288
	0.168906	0.0986143			0.14712	0.0186261			0.168906	0.0986143
	0.175128	0.162305			0.263126	0.0186261			0.175128	0.162305
	-0.781346	0.477889			-0.00735868	0.0186261			-0.781346	0.477889
	0.130071	0.0405526			-0.00735868	0.0186261			0.130071	0.0405526
	0.16724	0.125824			0.071069	0.0183636			0.16724	0.125824
	0.241994	0.0581978			0.0537108	0.017329			0.241994	0.0581978
	-0.353424	0.133589			-0.0804798	0.0166684			-0.353424	0.133589
	-0.133817	0.0374047			-0.039443	0.0164609			-0.133817	0.0374047
	0.519455	0.187377			0.0758356	0.0164409			0.519455	0.187377
	1.3353	0.665774			-0.0666388	0.0161989			1.3353	0.665774
	0.244924	0.0797086			0.0376526	0.0158179			0.244924	0.0797086
	0.461351	0.299437			0.0366085	0.015787			0.461351	0.299437
	-0.376712	0.284781			0.046403	0.0147473			-0.376712	0.284781
	1.21236	0.373806			0.0440908	0.0145619			1.21236	0.373806
	0.0048011	0.00274162			0.160437	0.0143639			0.0048011	0.00274162
	0.155097	0.0523731			0.0193353	0.0142557			0.155097	0.0523731
	-0.785544	0.82155			0.0915493	0.0136639			-0.785544	0.82155
	0.775599	0.450233			-0.0339209	0.0132646			0.775599	0.450233
	-0.0486992	0.0618471			0.0558357	0.0126549			-0.0486992	0.0618471
	0.233149	0.170313			0.100706	0.0126401			0.233149	0.170313
	1.52409	0.520134			0.100144	0.0121741			1.52409	0.520134
	0.438412	0.373806			0.0957932	0.0118287			0.438412	0.373806
	-0.490327	0.215959			0.0294507	0.011684			-0.490327	0.215959
	2.33246	0.962433			-0.105632	0.0113018			2.33246	0.962433
	0.404812	1.08047			-0.0251348	0.0106288			0.404812	1.08047
	0.224241	0.0897046			0.0427191	0.0106288			0.224241	0.0897046
	-0.565366	0.227727			0.0654819	0.0103811			-0.565366	0.227727
	-0.90777	0.293797			-0.0657336	0.00976208			-0.90777	0.293797
	1.56902	1.91747			-0.0356472	0.00971219			1.56902	1.91747
	0.22134	0.14771			0.0890857	0.00936828			0.22134	0.14771
	0.616314	0.575703			0.0957782	0.00806495			0.616314	0.575703
	0.675642	0.960513			-0.0362818	0.00762291			0.675642	0.960513
	0.609292	0.250024			-0.0673182	0.00761227			0.609292	0.250024
	0.957705	1.05809			0.101037	0.00644656			0.957705	1.05809
	0.363716	0.373806			-0.0811324	0.00614092			0.363716	0.373806
	0.692838	2.16712			-0.0580529	0.00579317			0.692838	2.16712
	0.272881	0.0817652			-0.0192651	0.00579317			0.272881	0.0817652
	0.800551	0.300474			0.0457497	0.00561837			0.800551	0.300474
	-0.415465	0.31569			-0.0554231	0.00458827			-0.415465	0.31569
	-0.204976	0.0589586			-0.0496362	0.00385117			-0.204976	0.0589586
	0.3503	0.373806			0.0291665	0.00372022			0.3503	0.373806
	0.608373	0.947926			-0.016885	0.00341272			0.608373	0.947926
	0.506285	0.694728			0.0115644	0.00341272			0.506285	0.694728
	-1.99453	0.831581			0.015376	0.00341272			-1.99453	0.831581
	-0.353332	0.167552			0.0287049	0.00341272			-0.353332	0.167552
	0.703136	0.303845			0.038861	0.00341272			0.703136	0.303845
	-0.0491081	0.373806			-0.00844262	0.00341272			-0.0491081	0.373806
	0.308446	0.346272			-0.056415	0.00341272			0.308446	0.346272
	0.974057	0.425848			-0.018361	0.00341272			0.974057	0.425848
	0.965846	0.430371			-0.0211131	0.00341272			0.965846	0.430371
	0.445798	0.237162			0.0238155	0.00341272			0.445798	0.237162
	0.865871	0.332574			0.0147972	0.00341272			0.865871	0.332574
	-0.186901	0.0390229			0.0250839	0.00341272			-0.186901	0.0390229
	-0.615278	0.373806			-0.0340832	0.00341272			-0.615278	0.373806
	-0.751322	0.314351			0.0165306	0.00341272			-0.751322	0.314351
	0.231777	0.109375			0.083696	0.00341272			0.231777	0.109375
	-0.805405	0.592758			-0.0266416	0.00341272			-0.805405	0.592758
	0.598309	0.307436			0.0628495	0.00341272			0.598309	0.307436
	-0.32449	0.163896			-0.0105717	0.00341272			-0.32449	0.163896
	-0.0879529	0.0309216			-0.0226238	0.00341272			-0.0879529	0.0309216
	0.389641	0.373806			-0.0215276	0.00341272			0.389641	0.373806
	-0.45856	0.224427			0.0322689	0.00341272			-0.45856	0.224427
	-0.0491081	0.373806			-0.00664075	0.00341272			-0.0491081	0.373806
	0.23326	0.0687652			-0.0257922	0.00341272			0.23326	0.0687652
	-0.808099	0.23067			0.0516116	0.00341272			-0.808099	0.23067
	0.138083	0.0526572			0.084744	0.00341272			0.138083	0.0526572
	0.492123	0.816685			-0.0112131	0.00341272			0.492123	0.816685
	-0.508675	0.341961			0.0607631	0.00341272			-0.508675	0.341961
	0.15642	0.216641			-0.0717596	0.00341272			0.15642	0.216641
	-0.555861	0.321168			-0.0392381	0.00341272			-0.555861	0.321168
	-0.574147	0.373806			-0.00846482	0.00341272			-0.574147	0.373806
	-0.522073	0.176442			0.0708831	0.00341272			-0.522073	0.176442
	0.725261	0.360807			-0.0278131	0.00341272			0.725261	0.360807
	0.391568	0.134753			0.0746207	0.00341272			0.391568	0.134753
	0.383553	0.24096			-0.00845915	0.00341272			0.383553	0.24096
	0.364465	0.264119			-0.00852803	0.00341272			0.364465	0.264119
	0.148048	0.0818175			-0.00846454	0.00341272			0.148048	0.0818175
	0.595743	0.373806			-0.00846929	0.00341272			0.595743	0.373806
	0.728983	0.373806			-0.00845221	0.00341272			0.728983	0.373806
	0.104084	0.04614			-0.00851229	0.00341272			0.104084	0.04614
	0.593969	0.576008			-0.008449	0.00341272			0.593969	0.576008
	1.16792	0.381902			-0.0270988	0.00341272			1.16792	0.381902
	0.246527	0.0724588			0.0382082	0.00341272			0.246527	0.0724588
	0.702079	0.35493			0.0452493	0.00341272			0.702079	0.35493
	0.41515	0.140123			0.0316869	0.00341272			0.41515	0.140123
	1.62873	0.552282			-0.0438677	0.00341272			1.62873	0.552282
	-0.0844734	0.0217027			-0.0090085	0.00341272			-0.0844734	0.0217027
	-1.04104	0.552179			-0.0532297	0.00341272			-1.04104	0.552179
	0.357141	0.199418			-0.0108286	0.00341272			0.357141	0.199418
	0.00637745	0.00423345			-0.0458647	0.00341272			0.00637745	0.00423345
	-0.0677845	0.0319481			0.00778517	0.00336136			-0.0677845	0.0319481
	-0.141105	0.0682834			-0.0100454	0.00303633			-0.141105	0.0682834
	0.879886	0.870449			-0.00854589	0.00296158			0.879886	0.870449
	0.514578	0.414877			0.00741442	0.00289813			0.514578	0.414877
	1.01566	1.17054			-0.00665402	0.00268059			1.01566	1.17054
	0.256926	0.0674649			-0.00927203	0.00257143			0.256926	0.0674649
	1.42639	2.17273			-0.00879372	0.00248305			1.42639	2.17273
	1.36019	0.975215			0.00374758	0.00145381			1.36019	0.975215
	1.06722	0.970267			-0.00491898	0.00127907			1.06722	0.970267
	0.940513	0.467332			-0.00353142	0.00111155			0.940513	0.467332
	-1.56181	0.477308			-0.00181789	0.000509173			-1.56181	0.477308
	0.116646	0.0634996			-0.0001724	0.000213525			0.116646	0.0634996

## Sheet: Fig1f
	1f) Interscapular brown adipose tissue (iBAT) temperature
		No odor														HFDodor
		Mouse1	Mouse2	Mouse3	Mouse4	Mouse5	Mouse6	Mouse7	Mouse8	Mouse9	Mouse10	Mouse11	Mouse12	Mouse13	Mouse14	Mouse1	Mouse2	Mouse3	Mouse4	Mouse5	Mouse6	Mouse7	Mouse8	Mouse9	Mouse10	Mouse11	Mouse12	Mouse13	Mouse14
	NCDdev	36.5767	36.4033	35.6167	36.81	36.1233	36.83	37.0833	35.99	36.5667	37.1267	36.1633	36.0033	36.4333	35.5867	36.49	36.94	35.28	36.31	35.9	36.56	36.86	36.62	37.58	37.44	36.83	35.75	36.66	36.4
		Mouse15	Mouse16	Mouse17	Mouse18	Mouse19	Mouse20	Mouse21								Mouse15	Mouse16	Mouse17	Mouse18	Mouse19	Mouse20	Mouse21
	BFDdev	35.88	36.1133	35.9733	37.3333	36.38	37.19	36.45								37.46	36.62	37.19	37.69	36.55	37.58	36.58
Two-way ANOVA	Ordinary					Compare cell means with others in its row and its column
Alpha	0.05
						Number of families	4
Source of Variation	% of total variation	P value	P value summary	Significant?		Number of comparisons per row family	1
Interaction	3.446	0.2145	ns	No		Number of comparisons per column family	1
Row Factor	6.9	0.082	ns	No		Alpha	0.05
Column Factor	10.21	0.0361	*	Yes
						Uncorrected Fisher's LSD	Predicted (LS) mean diff,	95,00% CI of diff,	Below threshold?	Summary	Individual P Value
ANOVA table	SS (Type III)	DF	MS	F (DFn, DFd)	P value
Interaction	0.4866	1	0.4866	F (1, 38) = 1,593	P=0,2145	NCDdev
Row Factor	0.9743	1	0.9743	F (1, 38) = 3,191	P=0,0820	NoOdor vs. HFDodor	-0.1648	-0,5876 to 0,2581	No	ns	0.4351
Column Factor	1.442	1	1.442	F (1, 38) = 4,723	P=0,0361
Residual	11.6	38	0.3054			BFDdev
						NoOdor vs. HFDodor	-0.6214	-1,219 to -0,02346	Yes	*	0.0421
Difference between column means
Predicted (LS) mean of NCD	36.43					NoOdor
Predicted (LS) mean of HFD	36.82					NCDdev vs. BFDdev	-0.09476	-0,6126 to 0,4231	No	ns	0.7131
Difference between predicted means	-0.3931
SE of difference	0.1809					HFDodor
95% CI of difference	-0,7593 to -0,02692					NCDdev vs. BFDdev	-0.5514	-1,069 to -0,03358	Yes	*	0.0375
Difference between row means
Predicted (LS) mean of NCD	36.46					Test details	Predicted (LS) mean 1	Predicted (LS) mean 2	Predicted (LS) mean diff,	SE of diff,	N1	N2	t
Predicted (LS) mean of BFD	36.78
Difference between predicted means	-0.3231					NCD
SE of difference	0.1809					NCD vs. HFD	36.38	36.54	-0.1648	0.2089	14	14	0.7888
95% CI of difference	-0,6893 to 0,04308
						BFD
Interaction CI						NCD vs. HFD	36.47	37.1	-0.6214	0.2954	7	7	2.104
Mean diff, A1 - B1	-0.1648
Mean diff, A2 - B2	-0.6214					NCD
(A1 -B1) - (A2 - B2)	0.4567					NCD vs. BFD	36.38	36.47	-0.09476	0.2558	14	7	0.3704
95% CI of difference	-0,2757 to 1,189
(B1 - A1) - (B2 - A2)	-0.4567					HFD
95% CI of difference	-1,189 to 0,2757					NCD vs. BFD	36.54	37.1	-0.5514	0.2558	14	7	2.156
Data summary
Number of columns (Column Factor)	2
Number of rows (Row Factor)	2
Number of values	42

## Sheet: Fig1g
	1g) Hepatic pmtor
		NCDdev					BFDdev
		Mouse1	Mouse2	Mouse3	Mouse4	Mouse5	Mouse6	Mouse7	Mouse8	Mouse9	Mouse10
	No Odour	1.04142	1.08371	0.958547	0.89584	1.02048	1.00922	0.969291	1.09209	1.26958	0.659823
	HFD Odour	0.240221	0.732059	1.12323	1.11596	1.10746	2.4465	2.33097	2.03396	1.52834	1.74946
Two-way ANOVA	Ordinary					Compare cell means regardless of rows and columns
Alpha	0.05
						Number of families	1
Source of Variation	% of total variation	P value	P value summary	Significant?		Number of comparisons per family	6
Interaction	29.15	0.0005	***	Yes		Alpha	0.05
Odour	17.01	0.0043	**	Yes
Diet	29.15	0.0005	***	Yes		Tukey's multiple comparisons test	Mean Diff,	95,00% CI of diff,	Below threshold?	Summary	Adjusted P Value
ANOVA table	SS	DF	MS	F (DFn, DFd)	P value	No Odour:NCD vs. No Odour:Bacon	2e-09	-0,5371 to 0,5371	No	ns	>0,9999
Interaction	1.665	1	1.665	F (1, 16) = 18,89	P=0,0005	No Odour:NCD vs. HFD Odour:NCD	0.1362	-0,4009 to 0,6733	No	ns	0.8854
Odour	0.9716	1	0.9716	F (1, 16) = 11,03	P=0,0043	No Odour:NCD vs. HFD Odour:Bacon	-1.018	-1,555 to -0,4807	Yes	***	0.0003
Diet	1.665	1	1.665	F (1, 16) = 18,89	P=0,0005	No Odour:Bacon vs. HFD Odour:NCD	0.1362	-0,4009 to 0,6733	No	ns	0.8854
Residual	1.41	16	0.08811			No Odour:Bacon vs. HFD Odour:Bacon	-1.018	-1,555 to -0,4807	Yes	***	0.0003
						HFD Odour:NCD vs. HFD Odour:Bacon	-1.154	-1,691 to -0,6169	Yes	****	<0,0001
Difference between column means
Mean of NCD	0.9319
Mean of Bacon	1.509					Test details	Mean 1	Mean 2	Mean Diff,	SE of diff,	N1	N2	q	DF
Difference between means	-0.577
SE of difference	0.1327					No Odour:NCD vs. No Odour:Bacon	1	1	2e-09	0.1877	5	5	1.507e-08	16
95% CI of difference	-0,8584 to -0,2956					No Odour:NCD vs. HFD Odour:NCD	1	0.8638	0.1362	0.1877	5	5	1.026	16
						No Odour:NCD vs. HFD Odour:Bacon	1	2.018	-1.018	0.1877	5	5	7.667	16
Difference between row means						No Odour:Bacon vs. HFD Odour:NCD	1	0.8638	0.1362	0.1877	5	5	1.026	16
Mean of No Odour	1					No Odour:Bacon vs. HFD Odour:Bacon	1	2.018	-1.018	0.1877	5	5	7.667	16
Mean of HFD Odour	1.441					HFD Odour:NCD vs. HFD Odour:Bacon	0.8638	2.018	-1.154	0.1877	5	5	8.694	16
Difference between means	-0.4408
SE of difference	0.1327					Compact letter display
95% CI of difference	-0,7222 to -0,1594					HFD Odour:Bacon	A
						No Odour:NCD	B
Interaction CI						No Odour:Bacon	B
Mean diff, A1 - B1	2e-09					HFD Odour:NCD	B
Mean diff, A2 - B2	-1.154
(A1 -B1) - (A2 - B2)	1.154
95% CI of difference	0,5912 to 1,717
(B1 - A1) - (B2 - A2)	-1.154
95% CI of difference	-1,717 to -0,5912
Data summary
Number of columns (Diet)	2
Number of rows (Odour)	2
Number of values	20
mTOR No Odor						pmTOR No Odor						mTOR HFD Odor									pmTOR HFD Odor

## Sheet: Fig1h
	1h) Maternal body weight gestation and lactation
	NCD								BFD
Days post conception	Mouse1	Mouse2	Mouse3	Mouse4	Mouse5	Mouse6	Mouse7	Mouse8	Mouse9	Mouse10	Mouse11	Mouse12	Mouse13	Mouse14	Mouse15	Mouse16	Mouse17
4	27.4	27.4	27.2	25.9	26.9	26.8	27.6	24.8	26.9	24.1	25.7	24.8	25.8	24.8	24.1	26.7	24.6
7	29.6	29.2	27.9	27.9	29.1	28.5	24.5	26.9	30.1	26.9	26.8	27	26.4	26.1	27.1	27.8	26.1
10	30.5	31	29.1	29	31.9	30.3	28.8	30.9	31.7	27.3	27.3	29.4	28.2	26.7	29.4	32.1	27.8
14	33.3	34.1	33.8	34.2	39	32.1	29.3	31.2	34	29.1	34	34.1	31.8	34.1	31.2	30.9	28.2
19	46.5	45.8	40.1	40.9	42.1	39.1	38.9	39.1	44.6	36.3	40.1	40	38.7	39.2	39.4	42.5	39.4
25	33.8	34	34.5	34	33.4	34	33.5	34	34.7	31.3	32.4	33	34.2	30.9	32.2	34.6	34.5
28	29.5	33.9	36.5	34.4	35.9	35.1	34.9	35.1	33.5	31.5	34.7	33.7	34.5	35.4	36.5	35.4	36.5
31	36.3	36.6	36	34.6	35.7	36.6	33.7	33.5	36.5	36.8	36.4	34.1	31.1	33.7	33.5	35.8	36
34	37.4	37	36.1	36.9	35.8	36.3	36	35.9	36.9	37.4	36.9	37	36.7	35.1	32.1	33	36.1
37	36.7	37.2	36.3	28.1	29.7	29.5	30.4	30.3	38	37	36	29.2	26.1	32	28.4	30.1	36.3
Two-way RM ANOVA	Matching: Stacked					Compare cell means with others in its row and its column
Assume sphericity?	No
Alpha	0.05					Number of families	12
						Number of comparisons per row family	1
Source of Variation	% of total variation	P value	P value summary	Significant?	Geisser-Greenhouse's epsilon	Number of comparisons per column family	45
Time x Column Factor	0.4726	0.8822	ns	No		Alpha	0.05
Time	79.3	<0,0001	****	Yes	0.3242
Column Factor	0.7753	0.1289	ns	No		Tukey's multiple comparisons test	Mean Diff,	95,00% CI of diff,	Below threshold?	Summary	Adjusted P Value
Subject	4.502	0.0009	***	Yes
						Row 1
ANOVA table	SS	DF	MS	F (DFn, DFd)	P value	NCD vs. BFD	1.472	0,4389 to 2,506	Yes	**	0.0083
Time x Column Factor	16.94	9	1.882	F (9, 135) = 0,4857	P=0,8822
Time	2843	9	315.9	F (2,918, 43,77) = 81,52	P<0,0001	Row 2
Column Factor	27.8	1	27.8	F (1, 15) = 2,583	P=0,1289	NCD vs. BFD	0.8056	-0,7323 to 2,343	No	ns	0.278
Subject	161.4	15	10.76	F (15, 135) = 2,777	P=0,0009
Residual	523.2	135	3.875			Row 3
						NCD vs. BFD	1.31	-0,3297 to 2,949	No	ns	0.108
Difference between column means
Mean of NCD	33.22					Row 4
Mean of BFD	32.41					NCD vs. BFD	1.442	-1,261 to 4,144	No	ns	0.2709
Difference between means	0.8101
SE of difference	0.5041					Row 5
95% CI of difference	-0,2643 to 1,885					NCD vs. BFD	1.54	-1,325 to 4,405	No	ns	0.2667
Data summary						Row 6
Number of columns (Column Factor)	2					NCD vs. BFD	0.8111	-0,3339 to 1,956	No	ns	0.1434
Number of rows (Time)	10
Number of subjects (Subject)	17					Row 7
Number of missing values	0					NCD vs. BFD	-0.2208	-2,220 to 1,778	No	ns	0.8149
						Row 8
						NCD vs. BFD	0.4972	-1,168 to 2,163	No	ns	0.5323
						Row 9
						NCD vs. BFD	0.7361	-0,7650 to 2,237	No	ns	0.2991
						Row 10
						NCD vs. BFD	-0.2917	-4,490 to 3,907	No	ns	0.8843
						Test details	Mean 1	Mean 2	Mean Diff,	SE of diff,	N1	N2	q	DF
						Row 1
						NCD vs. BFD	26.75	25.28	1.472	0.4848	8	9	4.295	14.99
						Row 2
						NCD vs. BFD	27.95	27.14	0.8056	0.7113	8	9	1.602	12.9
						Row 3
						NCD vs. BFD	30.19	28.88	1.31	0.7588	8	9	2.441	12.99
						Row 4
						NCD vs. BFD	33.38	31.93	1.442	1.256	8	9	1.624	13.48
						Row 5
						NCD vs. BFD	41.56	40.02	1.54	1.328	8	9	1.64	13.18
						Row 6
						NCD vs. BFD	33.9	33.09	0.8111	0.5058	8	9	2.268	8.963
						Row 7
						NCD vs. BFD	34.41	34.63	-0.2208	0.924	8	9	0.338	12.82
						Row 8
						NCD vs. BFD	35.38	34.88	0.4972	0.7765	8	9	0.9056	14.01
						Row 9
						NCD vs. BFD	36.43	35.69	0.7361	0.6709	8	9	1.552	9.705
						Row 10
						NCD vs. BFD	32.28	32.57	-0.2917	1.97	8	9	0.2094	14.99

## Sheet: Fig1i
Raw data pre-normalization			1i) Dams Body composition
			NCD					BFD
		Body composition	Mouse1	Mouse2	Mouse3	Mouse4	Mouse5	Mouse6	Mouse7	Mouse8	Mouse9	Mouse10
		Lean Body Mass	72.2697	68.3986	70.303	71.8152	68.2712	69.5	68.3803	70.7534	70.9195	69.3023
		Fat Mass	12.1382	13.9502	11.9192	12.2442	13.5254	14.1562	13.5563	12.7055	10.9195	14.0864
			Lean mass				Fat mass
			BFD	NCD			BFD	NCD
		median	83.46	85.43		median	16.54	14.57
		number of values	5.00	5.00		number of values	5.00	5.00
		Wilcoxon Signed Rank Test				Wilcoxon Signed Rank Test
		W	10			W	15
		p-value	0.676			p-value	0.676
		Discrepency				Discrepency
		difference in location	-0.386			difference in location	0.386
		95% confidence interval	[-2.426,1.717]			95% confidence interval	[-1.717,2.426]

## Sheet: Fig1j
		1j) Dams Blood glucose
			NCD		BFD		Unpaired t test
		Mouse1	80	Mouse6	115		P value	0.61
		Mouse2	74	Mouse7	78		P value summary	ns
		Mouse3	92	Mouse8	84		Significantly different (P < 0.05)?	No
		Mouse4	93	Mouse9	80		One- or two-tailed P value?	Two-tailed
		Mouse5	78	Mouse10	81		t, df	t=0,5308, df=8
							How big is the difference?
							Mean of column A	83.4
							Mean of column B	87.6
							Difference between means (B - A) ± SEM	4,200 ± 7,913
							95% confidence interval	-14,05 to 22,45
							R squared (eta squared)	0.03401
							F test to compare variances
							F, DFn, Dfd	3,243, 4, 4
							P value	0.281
							P value summary	ns
							Significantly different (P < 0.05)?	No
							Data analyzed
							Sample size, column A	5
							Sample size, column B	5

## Sheet: Fig1k
		1k) Dams insulin
		NCD		BFD		Unpaired t test
	Mouse1	4.6587	Mouse6	4.50669		P value	0.4597
	Mouse2	4.1918	Mouse7	2.20474		P value summary	ns
	Mouse3	3.87691	Mouse8	6.53717		Significantly different (P < 0.05)?	No
	Mouse4	1.6944	Mouse9	6.01598		One- or two-tailed P value?	Two-tailed
	Mouse5	5.22333	Mouse10	4.15922		t, df	t=0,7767, df=8
						How big is the difference?
						Mean of column A	3.929
						Mean of column B	4.685
						Difference between means (B - A) ± SEM	0,7557 ± 0,9730
						95% confidence interval	-1,488 to 2,999
						R squared (eta squared)	0.07012
						F test to compare variances
						F, DFn, Dfd	1,603, 4, 4
						P value	0.6585
						P value summary	ns
						Significantly different (P < 0.05)?	No
						Data analyzed
						Sample size, column A	5
						Sample size, column B	5

## Sheet: Fig1l
		1l) Dams HOMA-IR
		NCD		BFD		Unpaired t test
	Mouse1	0.820237	Mouse6	0.540741		P value	0.8255
	Mouse2	0.765909	Mouse7	0.524617		P value summary	ns
	Mouse3	0.88068	Mouse8	1.15586		Significantly different (P < 0.05)?	No
	Mouse4	0.489085	Mouse9	1.08834		One- or two-tailed P value?	Two-tailed
	Mouse5	1.00597	Mouse10	0.831844		t, df	t=0,2278, df=8
						How big is the difference?
						Mean of column A	0.7924
						Mean of column B	0.8283
						Difference between means (B - A) ± SEM	0,03590 ± 0,1576
						95% confidence interval	-0,3275 to 0,3993
						R squared (eta squared)	0.006446
						F test to compare variances
						F, DFn, Dfd	2,382, 4, 4
						P value	0.4212
						P value summary	ns
						Significantly different (P < 0.05)?	No
						Data analyzed
						Sample size, column A	5
						Sample size, column B	5

## Sheet: Fig1m
		1m) Dams Leptin
		NCD		BFD		Unpaired t test
	Mouse1	2.18362	Mouse6	4.28301		P value	0.494
	Mouse2	1.16213	Mouse7	2.4531		P value summary	ns
	Mouse3	3.18005	Mouse8	2.42176		Significantly different (P < 0.05)?	No
	Mouse4	3.30538	Mouse9	3.9822		One- or two-tailed P value?	Two-tailed
	Mouse5	4.02607				t, df	t=0,7215, df=7
						How big is the difference?
						Mean of column A	2.771
						Mean of column B	3.285
						Difference between means (B - A) ± SEM	0,5136 ± 0,7118
						95% confidence interval	-1,170 to 2,197
						R squared (eta squared)	0.06922
						F test to compare variances
						F, DFn, Dfd	1,275, 4, 3
						P value	0.8767
						P value summary	ns
						Significantly different (P < 0.05)?	No
						Data analyzed
						Sample size, column A	5
						Sample size, column B	4

## Sheet: Fig1n
			1n) Male offspring body weight gain
	NCD																					BFD
Weeks	Mouse1	Mouse2	Mouse3	Mouse4	Mouse5	Mouse6	Mouse7	Mouse8	Mouse9	Mouse10	Mouse11	Mouse12	Mouse13	Mouse14	Mouse15	Mouse16	Mouse17	Mouse18	Mouse19	Mouse20	Mouse21	Mouse22	Mouse23	Mouse24	Mouse25	Mouse26	Mouse27	Mouse28	Mouse29	Mouse30	Mouse31	Mouse32	Mouse33	Mouse34	Mouse35	Mouse36	Mouse37	Mouse38	Mouse39	Mouse40	Mouse41
0	0	0	0	0	0	0	0	0	0	0	0	0	0	0	0	0	0	0	0	0	0	0	0	0	0	0	0	0	0	0	0	0	0	0	0	0	0	0	0	0	0
1	2	1.1	2.2	1.7	0.9	1.1	1.6	3.8	1.1	-0.1	1	1.4	0.6	0.6	1.6	0.8	1.4	2.1	2.7	0.7	-1.1	1	2.2	1.9	0.6	0.5	1.3	3.2	2.7	2.2	3.2	3.3	2.5	2.5	1.8	3.2	1.1	2.8	6.4	-3	0.5
2	3.9	2.2	4.3	3.4	1.7	2.2	3.2	7.5	2.2	-0.2	3.8	3.4	2	3	4.9	3.8	4.2	4.8	3.6	2.1	1.1	1.9	4.4	3.8	1.1	1	2.5	6.3	5.4	4.3	6.3	6.6	4.9	4.9	3.5	6.3	6.5	3.5	10.3	-1.1	2
3	2.3	6.6	6.2	3.8	3.1	-4	9	5.7	3.8	8.3	6.5	4.3	5.7	5.3	8.3	6.8	7.4	8.6	4.3	3.2	2.5	3	6.5	6.7	2.3	1.6	9.6	5.5	6.8	7	9.4	7.4	11.2	5.5	11	9.3	7.3	9.5	5.9	9	3.2
4
5	11.9	6.9	10.5	13.3	7.3	6.8	11.1	14.5	9.7	8	10.4	9.55	10.05	9.75	9.9	9.1	11.05	9.9	7.5	4.7	4.8	8.9	10.7	6.7	10.6		9.1	16	13.6	12.9	13.6	14.1	16.8	10.5	11.9	14.6	9.9	10.95	11	6.7	7.6
6	12.6	10.475	12.45	14.8	9.65	9.45	14.5	16.825	11.975	12.025	12.4	11.925	12.725	11.925	11.15	10.7	12.575	11.2	9.725	6.125	5.575	10.825	13.625	10.475	13.725	26.1	12.25	15.75	16.375	15.15	15.825	16.45	18.4	13.25	14.625	15.825	11.55	12.475	13.85	6.4	8.6
7	13.3	14.05	14.4	16.3	12	12.1	17.9	19.15	14.25	16.05	14.4	14.3	15.4	14.1	12.4	12.3	14.1	12.5	11.95	7.55	6.35	12.75	16.55	14.25	16.85	26.1	15.4	15.5	19.15	17.4	18.05	18.8	20	16	17.35	17.05	13.2	14	16.7	6.1	9.6
8	14.5	15.05	16.5	17.5	13	14.2	19.1	20.15	16.35	17.25	18.6	17.8	14.8	17.55	17.5	15.8	17.95	15.95	11.95	7.55	6.35	13.95	17.55	16.35	18.05	27.1	17.5	16.7	20.15	19.5	19.25	19.8	22.1	17.2	18.35	19.15	14	15.3	17.1	11.7	12.7
9
10	17.1	23.2	22.5	21.7	18.7	21.6	27.1	25.8	23	26.5	23.9	22.1	14.5	22.2	22.9	18	21.9	19.4	17.5	9.6	8.5	19	24.4	26	25.5	27.1	25.9	17.4	26.7	26.1	24.9	25.5	27.4	23.9	26.8	23.7	19.7	24	17.7	18.5	24.7
Mixed-effects model (REML)	Matching: Stacked					Compare cell means with others in its row and its column
Assume sphericity?	No
Alpha	0.05					Number of families	11
						Number of comparisons per row family	1
Fixed effects (type III)	P value	P value summary	Statistically significant (P < 0,05)?	F (DFn, DFd)	Geisser-Greenhouse's epsilon	Number of comparisons per column family	36
Time	<0,0001	****	Yes	F (3,004, 116,8) = 454,5	0.3755	Alpha	0.05
Column Factor	0.006	**	Yes	F (1, 39) = 8,460
Time x Column Factor	0.022	*	Yes	F (8, 311) = 2,280		Tukey's multiple comparisons test	Mean Diff,	95,00% CI of diff,	Below threshold?	Summary	Adjusted P Value
Random effects	SD	Variance				1
Subject	1.844	3.4				NCD vs. BFD	0
Residual	2.238	5.01
						2
Was the matching effective?						NCD vs. BFD	-0.6998	-1,632 to 0,2329	No	ns	0.1359
Chi-square, df	104,4, 1
P value	<0,0001					3
P value summary	****					NCD vs. BFD	-1.025	-2,399 to 0,3490	No	ns	0.1384
Is there significant matching (P < 0.05)?	Yes
						4
Difference between column means						NCD vs. BFD	-1.756	-3,569 to 0,05585	No	ns	0.0571
Predicted mean of NCD	8.875
Predicted mean of BFD	10.68					6
Difference between predicted means	-1.808					NCD vs. BFD	-2.01	-3,761 to -0,2585	Yes	*	0.0257
SE of difference	0.6217
95% CI of difference	-3,066 to -0,5507					7
						NCD vs. BFD	-2.611	-4,776 to -0,4458	Yes	*	0.0197
Data summary
Number of columns (Column Factor)	2					8
Number of rows (Time)	9					NCD vs. BFD	-2.476	-4,723 to -0,2286	Yes	*	0.0318
Number of subjects (Subject)	41
Number of missing values	1					9
						NCD vs. BFD	-2.18	-4,365 to 0,005017	No	ns	0.0505
						11
						NCD vs. BFD	-3.378	-6,025 to -0,7313	Yes	*	0.0138
						Test details	Mean 1	Mean 2	Mean Diff,	SE of diff,	N1	N2	q	DF
						1
						NCD vs. BFD	0	0	0	0	21	20
						2
						NCD vs. BFD	1.295	1.995	-0.6998	0.4564	21	20	2.168	29.58
						3
						NCD vs. BFD	3.195	4.22	-1.025	0.6741	21	20	2.15	31.55
						4
						NCD vs. BFD	5.129	6.885	-1.756	0.896	21	20	2.772	39
						6
						NCD vs. BFD	9.367	11.38	-2.01	0.863	21	19	3.293	35.45
						7
						NCD vs. BFD	11.47	14.08	-2.611	1.063	21	20	3.474	31.89
						8
						NCD vs. BFD	13.56	16.04	-2.476	1.106	21	20	3.165	34.42
						9
						NCD vs. BFD	15.5	17.68	-2.18	1.08	21	20	2.854	38.94
						11
						NCD vs. BFD	20.37	23.75	-3.378	1.304	21	20	3.663	35.28

[truncated: 11 more sheets: Fig1o, Fig1p, Fig1q, Fig1r, Fig1s, Fig1t, Fig1u, Fig1w, Fig1x, Fig1y, Fig1z]
