# Supplementary material for: Fat sensory cues in early life program central response to food and obesity
Source: Nat Metab. 2025 Dec 1;7(12):2451–73. doi: 10.1038/s42255-025-01405-8 (PMC12727534; doi:10.1038/s42255-025-01405-8)
Supplement: Supplementary file 8 — Statistical source data. [file 42255_2025_1405_MOESM8_ESM.xlsx]

## Sheet: Fig2b
			2b) Male offspring body weight gain
	NCD											BFD
Weeks	Mouse1	Mouse2	Mouse3	Mouse4	Mouse5	Mouse6	Mouse7	Mouse8	Mouse9	Mouse10	Mouse11	Mouse12	Mouse13	Mouse14	Mouse15	Mouse16	Mouse17	Mouse18	Mouse19	Mouse20	Mouse21	Mouse22	Mouse23	Mouse24	Mouse25	Mouse26	Mouse27	Mouse28	Mouse29	Mouse30	Mouse31	Mouse32	Mouse33
0	0	0	0	0	0	0	0	0	0	0	0	0	0	0	0	0	0	0	0	0	0	0	0	0	0	0	0	0	0	0	0	0	0
1	3.4	3.4	0.6	1.9	2.4	2.9	2.6	1.7	-0.1	0.8	1	1	0.3	2.4	0.5	1.8	0.6	-0.1	1.7	-0.7	2.9	1.6	1.9	2.3	0.7	0.7	2	0.6	1.2	0.6	1	0.6	0.9
2	5.8	3.4	0.6	1.9	4.2	4.3	4.7	2.8	2	1.7	2.1	1.1	3.5	5.3	1.4	4.7	3.6	2.4	3.8	1.1	5.1	5.7	3.8	4.8	3.2	3.3	5.2	2.9	3.7	2.6	4	2.8	3.6
3	7.1	6.1	6.9	5	8	4.3	7.9	5	4.8	3.2	4.8	5.4	2.7	7.5	4.4	6.5	6	4.8	5.4	6.3	3.9	9.3	6.2	6.8	5.2	4.5	6.5	4.3	6.4	4.4	7.3	5.3	5.6
4	8.7	6.9	7	4.2	7.1	8.5	9.1	6.9	5.9	-0.1	6.1	5.9	4.6	9	4.4	7.9	6.6	4.1	6.1	7.8	5.7	11.8	8.1	9.1	6.8	5.3	8.1	5.1	7.8	6.1	8.8	7.3	7.1
5	7.7	7.2	6.6	5.1	6.7	8.8	8.9	7	4.9	3.4	5.7	9.9	6	12.1	9.2	11.6	8.6	7.8	7.4	8.9	6.4	13.1	8.1	10.8	7.5	6.8	8.5	6.9	9.8	7.7	9.6	8.9	7.4
6	10.8	9.2	8.4	7.6	10.1	12.4	13.2	9.8				6.4	4.4	11.6	3.8	11.4	8.1	8	7.4	11.4	9.7	15.3	9.4	12.4
7					11.9	15.1	15.6	12	10.2	12.6	11.1	7.6	5.4	13.4	7.4	13.5	10.4	10.9	10.2							8.9	7.1	10	15.5	12.9	15.4	15.5	12.7
8					13	15.7	17.8	13.8	12.1	14.4	12.4	10.3	8.1	15.7	10.3	16.3	12.2	13	12.5							11.5	8.8	11.8	17.7	15.4	17.7	17.1	14.6
Mixed-effects model (REML)	Matching: Stacked					Compare cell means with others in its row and its column
Assume sphericity?	No
Alpha	0.05					Number of families	11
						Number of comparisons per row family	1
Fixed effects (type III)	P value	P value summary	Statistically significant (P < 0,05)?	F (DFn, DFd)	Geisser-Greenhouse's epsilon	Number of comparisons per column family	36
Time	<0,0001	****	Yes	F (2,151, 58,08) = 252,0	0.2689	Alpha	0.05
Column Factor	0.9745	ns	No	F (1, 31) = 0,001036
Time x Column Factor	0.0006	***	Yes	F (8, 216) = 3,593		Tukey's multiple comparisons test	Mean Diff,	95,00% CI of diff,	Below threshold?	Summary	Adjusted P Value
Random effects	SD	Variance				0
Subject	1.283	1.647				Group A vs. Group B	0
Residual	1.406	1.976
						1
Was the matching effective?						Group A vs. Group B	0.7591	-0,09501 to 1,613	No	ns	0.0778
Chi-square, df	88,97, 1
P value	<0,0001					2
P value summary	****					Group A vs. Group B	-0.4818	-1,638 to 0,6743	No	ns	0.3918
Is there significant matching (P < 0.05)?	Yes
						3
Difference between column means						Group A vs. Group B	0.06818	-1,109 to 1,246	No	ns	0.9047
Predicted mean of Group A	6.692
Predicted mean of Group B	6.675					4
Difference between predicted means	0.01642					Group A vs. Group B	-0.5864	-2,432 to 1,259	No	ns	0.5091
SE of difference	0.5101
95% CI of difference	-1,024 to 1,057					5
						Group A vs. Group B	-2.227	-3,562 to -0,8928	Yes	**	0.0022
Data summary
Number of columns (Column Factor)	2					6
Number of rows (Time)	9					Group A vs. Group B	1.011	-1,358 to 3,379	No	ns	0.383
Number of subjects (Subject)	33
Number of missing values	32					7
						Group A vs. Group B	1.593	-0,7303 to 3,916	No	ns	0.1669
						8
						Group A vs. Group B	0.8589	-1,442 to 3,160	No	ns	0.4425
						Test details	Mean 1	Mean 2	Mean Diff,	SE of diff,	N1	N2	q	DF
						0
						Group A vs. Group B	0	0	0	0	11	22
						1
						Group A vs. Group B	1.873	1.114	0.7591	0.4021	11	22	2.67	15.63
						2
						Group A vs. Group B	3.045	3.527	-0.4818	0.5485	11	22	1.242	17.23
						3
						Group A vs. Group B	5.736	5.668	0.06818	0.5616	11	22	0.1717	18.54
						4
						Group A vs. Group B	6.391	6.977	-0.5864	0.8675	11	22	0.9559	15.35
						5
						Group A vs. Group B	6.545	8.773	-2.227	0.644	11	22	4.891	22.31
						6
						Group A vs. Group B	10.19	9.177	1.011	1.132	8	13	1.263	18.98
						7
						Group A vs. Group B	12.64	11.05	1.593	1.106	7	16	2.037	18.03
						8
						Group A vs. Group B	14.17	13.31	0.8589	1.093	7	16	1.111	17.49

## Sheet: Fig2c
Raw data pre-normalization
				2c) Male offspring body composition
		NCD											BFD
	Body composition	Mouse1	Mouse2	Mouse3	Mouse4	Mouse5	Mouse6	Mouse7	Mouse8	Mouse9	Mouse10	Mouse11	Mouse12	Mouse13	Mouse14	Mouse15	Mouse16	Mouse17	Mouse18	Mouse19	Mouse20	Mouse21	Mouse22	Mouse23	Mouse24	Mouse25	Mouse26	Mouse27	Mouse28	Mouse29	Mouse30	Mouse31	Mouse32	Mouse33
	Lean Mass	44.7315	42.8989	40.4567	46.1272	60.4094	56.2864	52.633	53.1551	53.9763	54.0698	59.2359	44.2308	44.1546	49.8753	45.3553	41.8977	50.3118	39.0372	44.1416	42.3195	44.3929	46.7907	43.5197	47.2432	42.0302	43.8137	51.2077	46.8523	47.9115	52.2005	58.3611	39.7468	50.597
	Fat Mass	40.5371	42.9787	45.2404	38.6416	23.3626	29.6845	32.3936	32.1658	30.4748	28.1977	23.7209	42.7163	41.7874	34.0399	43.198	46.2047	36.283	47.8775	42.4678	43.4573	41.7439	39.2791	42.6501	39.6757	44.4276	42.1286	35.6039	38.4988	37.6658	33.0562	28.3333	46.7342	35.0995
		Lean mass				Fat mass
		BFD butter	NCD butter			BFD butter	NCD butter
	median	51.46	62.30		median	48.54	37.70
	number of values	22.00	11.00		number of values	22.00	11.00
	Wilcoxon Signed Rank Test				Wilcoxon Signed Rank Test
	W	60			W	182
	p-value	0.021*			p-value	0.021*
	Discrepency				Discrepency
	difference in location	-7.540			difference in location	7.542
	95% confidence interval	[-13.410,-1.340]			95% confidence interval	[1.340,13.410]

## Sheet: Fig2d
			2d) Male offspring insulin tolerance test
Time curve
	NCD											BFD
Timepoint (minutes)	Mouse1	Mouse2	Mouse3	Mouse4	Mouse5	Mouse6	Mouse7	Mouse8	Mouse9	Mouse10	Mouse11	Mouse12	Mouse13	Mouse14	Mouse15	Mouse16	Mouse17	Mouse18	Mouse19	Mouse20	Mouse21	Mouse22	Mouse23	Mouse24	Mouse25	Mouse26	Mouse27	Mouse28	Mouse29	Mouse30	Mouse31	Mouse32	Mouse33
0	185.5	180.5	191.5	205	223.5	204.5	197	204	192.5	206	183	181	163.5	206	181	209	237	200	224.5	211	159	153	151.5	168.5	171	205	185.5	177.5	191	155.5	158.5	219.5	172.5
15	205.5	174	158.5	145.5	175	164.5	181	185	174.5	178	196	188	95	178.5	172.5	213.5	240.5	239	214	224	186.5	160	180.5	153.5	160	206	203.5	173.5	181.5	158	181.5	198	165
30	154.5	134	130.5	106	99.5	127.5	183	143.5	121.5	123.5	129	151	126	145	139	194.5	179.5	191.5	171.5	187.5	199.5	118	145.5	144	147	190.5	181.5	147	155	148	167.5	183.5	137.5
60	119	153	155	142	138	153	155.5	140.5	121	133.5	161.5	161	117.5	160	136.5	189.5	177.5	203.5	175	173	167.5	108	135.5	144	142.5	175	183.5	165	175.5	152.5	139.5	175	161.5
Two-way RM ANOVA	Matching: Stacked					Compare cell means with others in its row and its column
Assume sphericity?	No
Alpha	0.05					Number of families	6
						Number of comparisons per row family	1
Source of Variation	% of total variation	P value	P value summary	Significant?	Geisser-Greenhouse's epsilon	Number of comparisons per column family	6
Time x Column Factor	5.668	<0,0001	****	Yes		Alpha	0.05
Time	36.01	<0,0001	****	Yes	0.87
Column Factor	2.926	0.1502	ns	No		Tukey's multiple comparisons test	Mean Diff,	95,00% CI of diff,	Below threshold?	Summary	Adjusted P Value
Subject	41.67	<0,0001	****	Yes
						0
ANOVA table	SS	DF	MS	F (DFn, DFd)	P value	NCD butter vs. BFD butter	12.05	-1,405 to 25,50	No	ns	0.0774
Time x Column Factor	6650	3	2217	F (3, 93) = 9,531	P<0,0001
Time	42250	3	14083	F (2,610, 80,91) = 60,55	P<0,0001	15
Column Factor	3433	1	3433	F (1, 31) = 2,176	P=0,1502	NCD butter vs. BFD butter	-8.977	-26,36 to 8,406	No	ns	0.3003
Subject	48902	31	1577	F (31, 93) = 6,782	P<0,0001
Residual	21631	93	232.6			30
						NCD butter vs. BFD butter	-29.32	-47,13 to -11,51	Yes	**	0.0025
Difference between column means
Mean of NCD butter	162.2					60
Mean of BFD butter	173					NCD butter vs. BFD butter	-17.02	-30,47 to -3,579	Yes	*	0.0148
Difference between means	-10.82
SE of difference	7.333					Test details	Mean 1	Mean 2	Mean Diff,	SE of diff,	N1	N2	q	DF
95% CI of difference	-25,77 to 4,138
						0
Data summary						NCD butter vs. BFD butter	197.5	185.5	12.05	6.595	11	22	2.583	30.98
Number of columns (Column Factor)	2
Number of rows (Time)	4					15
Number of subjects (Subject)	33					NCD butter vs. BFD butter	176.1	185.1	-8.977	8.522	11	22	1.49	30.93
Number of missing values	0
						30
						NCD butter vs. BFD butter	132	161.4	-29.32	8.568	11	22	4.839	21.1
						60
						NCD butter vs. BFD butter	142.9	159.9	-17.02	6.579	11	22	3.659	29.57

## Sheet: Fig2e
			2e) Female offspring body weight gain
	NCD												BFD
Weeks	Mouse1	Mouse2	Mouse3	Mouse4	Mouse5	Mouse6	Mouse7	Mouse8	Mouse9	Mouse10	Mouse11	Mouse12	Mouse13	Mouse14	Mouse15	Mouse16	Mouse17	Mouse18	Mouse19	Mouse20	Mouse21	Mouse22	Mouse23	Mouse24	Mouse25	Mouse26	Mouse27	Mouse28	Mouse29
0	0	0	0	0	0	0	0	0	0	0	0	0	0	0	0	0	0	0	0	0	0	0	0	0	0	0	0	0	0
1	-1.3	2.5	0.6	1.7	1.5	0.3	0.7	2.5	0	0.7	-0.3	-0.1	-0.6	-0.2	1	0.8	0.9	1.5	1.3	1.6	-0.2	2.9	-0.3	-0.7	0.1	0.3	1.2	0.8	0.2
2	2	2.2	1.9	1.9	1.9	2.5	2.5	4.1	1.2	1.2	0.5	1.5	0.9	-0.1	3.7	1.7	2.3	2.5	3.1	3.6	2.8	2.8	1.8	1.1	1.1	3.1	4.3	2.5	2.3
3	3.1	2.6	2.2	3.2	2.6	4.6	2.8	4.2	2.3	1.5	1.3	2.7	1.1	0	4.3	1.9	3.8	3.8	4.7	7.9	4.4	4.6	2.7	2.2	2.2	3.9	5.6	3.9	4
4	4.2	3.6	2.5	3.2	4.6	4.6	3.7	5.7	4.1	2.5	2.8	4.5	1.8	2.6	4.1	2.9	3.3	3.2	4.7	8.1	3.3	5.9	3.4	2.6	3.2	3.7	5.8	4.8	4.9
5	4.4	3.7	2.6	3.9	4.8	4.5	3.8	5.3	4.5	2.5	2.1	4.1	0.7	2.7	5.1	3.5	5.5	5.2	6.3	10.9	4	6.9	4.1	3.9	3.9	3.9	5.9	4.9	3.9
6	5.8	4.2	3.8	5.1	6	4.7	5.4	6.2					1.9	3.6	5.7	4.5	6.2	4.4	6.8	10.8	3.6	7.1
7					7.2	5.9	5.8	7.9	8.7	5	4.3	6.4	2.4	4	7.5	5.4	9.6	5.9	9.1	12.8			5.6	5.8	5.2	4.7	9.7	9.6	4.1
8					8.8	6.3	8.2	8.5	9.8	3.8	3.6	6.9	3.2	4.2	8.1	6.7	11.6	6.4	10.2	14.8			7	6.9	6.3	8.6	9.9	7.5	5
Mixed-effects model (REML)	Matching: Stacked					Compare cell means with others in its row and its column
Assume sphericity?	No
Alpha	0.05					Number of families	11
						Number of comparisons per row family	1
Fixed effects (type III)	P value	P value summary	Statistically significant (P < 0,05)?	F (DFn, DFd)	Geisser-Greenhouse's epsilon	Number of comparisons per column family	36
Time	<0,0001	****	Yes	F (1,198, 28,91) = 131,8	0.1498	Alpha	0.05
Column Factor	0.3756	ns	No	F (1, 27) = 0,8116
Time x Column Factor	0.552	ns	No	F (8, 193) = 0,8592		Tukey's multiple comparisons test	Mean Diff,	95,00% CI of diff,	Below threshold?	Summary	Adjusted P Value
Random effects	SD	Variance				0
Subject	1.238	1.532				Group A vs. Group B	0
Residual	1.057	1.117
						1
Was the matching effective?						Group A vs. Group B	0.1098	-0,7244 to 0,9440	No	ns	0.7868
Chi-square, df	129,7, 1
P value	<0,0001					2
P value summary	****					Group A vs. Group B	-0.3735	-1,148 to 0,4009	No	ns	0.331
Is there significant matching (P < 0.05)?	Yes
						3
Difference between column means						Group A vs. Group B	-0.8299	-1,902 to 0,2424	No	ns	0.1236
Predicted mean of Group A	3.481
Predicted mean of Group B	3.921					4
Difference between predicted means	-0.4397					Group A vs. Group B	-0.1843	-1,146 to 0,7776	No	ns	0.6972
SE of difference	0.4881
95% CI of difference	-1,441 to 0,5617					5
						Group A vs. Group B	-0.9324	-2,153 to 0,2884	No	ns	0.128
Data summary
Number of columns (Column Factor)	2					6
Number of rows (Time)	9					Group A vs. Group B	-0.31	-2,149 to 1,529	No	ns	0.7191
Number of subjects (Subject)	29
Number of missing values	23					7
						Group A vs. Group B	-0.36	-2,228 to 1,508	No	ns	0.6926
						8
						Group A vs. Group B	-0.7725	-3,121 to 1,576	No	ns	0.4983
						Test details	Mean 1	Mean 2	Mean Diff,	SE of diff,	N1	N2
						0
						Group A vs. Group B	0	0	0	0	12	17
						1
						Group A vs. Group B	0.7333	0.6235	0.1098	0.4007	12	17
						2
						Group A vs. Group B	1.95	2.324	-0.3735	0.3772	12	17
						3
						Group A vs. Group B	2.758	3.588	-0.8299	0.521	12	17
						4
						Group A vs. Group B	3.833	4.018	-0.1843	0.4686	12	17
						5
						Group A vs. Group B	3.85	4.782	-0.9324	0.5914	12	17
						6
						Group A vs. Group B	5.15	5.46	-0.31	0.8411	8	10
						7
						Group A vs. Group B	6.4	6.76	-0.36	0.8981	8	15
						8
						Group A vs. Group B	6.988	7.76	-0.7725	1.117	8	15

## Sheet: Fig2f
Raw data pre-normalization
				2f) Female offspring body composition
			NCD												BFD
		Body composition	Mouse1	Mouse2	Mouse3	Mouse4	Mouse5	Mouse6	Mouse7	Mouse8	Mouse9	Mouse10	Mouse11	Mouse12	Mouse13	Mouse14	Mouse15	Mouse16	Mouse17	Mouse18	Mouse19	Mouse20	Mouse21	Mouse22	Mouse23	Mouse24	Mouse25	Mouse26	Mouse27	Mouse28	Mouse29
		Lean Mass	52.911	66.6522	48.589	62.4	65.6349	56.1131	51.4828	58.64	61.1284	72.4312	66.7308	62.3932	50.3692	59.8507	46.5563	56.9084	56.7972	57.1483	54.8805	65.2838	60.073	55.1481	54.1367	54.053	48.5813	41.8208	53.1786	42.776	38.6197
		Fat Mass	28.8699	11.5652	35.3681	19.3818	14.881	25.689	29.931	24.44	18.4436	5.77982	11.7788	16.5812	34.1538	21.5672	36.1921	23.4351	25.5516	23.6502	27.0307	13.6681	21.0584	28.8519	28.1655	20.947	33.391	42.948	28.0714	41.7035	47.7746
			Lean mass				Fat mass
			BFD buttter	NCD butter			BFD buttter	NCD butter
		median	65.78	76.56		median	34.22	23.44
		number of values	17.00	12.00		number of values	17.00	12.00
		Wilcoxon Signed Rank Test				Wilcoxon Signed Rank Test
		W	52			W	152
		p-value	0.028*			p-value	0.028*
		Discrepency				Discrepency
		difference in location	-10.822			difference in location	10.839
		95% confidence interval	[-19.219,-2.526]			95% confidence interval	[2.526,19.219]

## Sheet: Fig2g
			2g) Female offspring insulin tolerance test
Time curve
	NCD												BFD
Timepoint (minutes)	Mouse1	Mouse2	Mouse3	Mouse4	Mouse5	Mouse6	Mouse7	Mouse8	Mouse9	Mouse10	Mouse11	Mouse12	Mouse13	Mouse14	Mouse15	Mouse16	Mouse17	Mouse18	Mouse19	Mouse20	Mouse21	Mouse22	Mouse23	Mouse24	Mouse25	Mouse26	Mouse27	Mouse28	Mouse29
0	166.5	173	166.5	191.5	119	161.5	174.5	170	168	172.5	152.5	148	170.5	191	210.5	179	167.5	158	213.5	170	163.5	200.5	188.5	140	173.5	149	150.5	165.5	185.5
15	127	102.5	108	140	112	94	104	98	144	155.5	134	107	146	165.5	164	144.5	117	151.5	129	98.5	108	151	116	98.5	170.5	135.5	110.5	142.5	198.5
30	126	132	119	154.5	92.5	90.5	114	113	123.5	121	139.5	127	158	187	152	152	132.5	103.5	131	99	106	153.5	120	111.5	150.5	118	144	125.5	175
60	121.5	125	119.5	130	81	98.5	101	103.5	133.5	131	148.5	150.5	149.5	179.5	162	142.5	136.5	126	123.5	100.5	157.5	158.5	159	128.5	152.5	118.5	154	122	179.5
Two-way RM ANOVA	Matching: Stacked					Compare cell means with others in its row and its column
Assume sphericity?	No
Alpha	0.05					Number of families	6
						Number of comparisons per row family	1
Source of Variation	% of total variation	P value	P value summary	Significant?	Geisser-Greenhouse's epsilon	Number of comparisons per column family	6
Time x Column Factor	0.6132	0.4694	ns	No		Alpha	0.05
Time	34.55	<0,0001	****	Yes	0.8626
Column Factor	8.917	0.0162	*	Yes		Tukey's multiple comparisons test	Mean Diff,	95,00% CI of diff,	Below threshold?	Summary	Adjusted P Value
Subject	36.57	<0,0001	****	Yes
						0
ANOVA table	SS	DF	MS	F (DFn, DFd)	P value	NCD butter vs. BFD butter	-11.46	-26,36 to 3,436	No	ns	0.1259
Time x Column Factor	590.7	3	196.9	F (3, 81) = 0,8523	P=0,4694
Time	33280	3	11093	F (2,588, 69,87) = 48,02	P<0,0001	15
Column Factor	8589	1	8589	F (1, 27) = 6,583	P=0,0162	NCD butter vs. BFD butter	-19.23	-37,61 to -0,8459	Yes	*	0.041
Subject	35226	27	1305	F (27, 81) = 5,647	P<0,0001
Residual	18713	81	231			30
						NCD butter vs. BFD butter	-15.37	-31,87 to 1,128	No	ns	0.0666
Difference between column means
Mean of NCD butter	130.9					60
Mean of BFD butter	148.4					NCD butter vs. BFD butter	-23.83	-40,41 to -7,245	Yes	**	0.0067
Difference between means	-17.47
SE of difference	6.809					Test details	Mean 1	Mean 2	Mean Diff,	SE of diff,	N1	N2	q	DF
95% CI of difference	-31,44 to -3,500
						0
Data summary						NCD butter vs. BFD butter	163.6	175.1	-11.46	7.248	12	17	2.237	25.98
Number of columns (Column Factor)	2
Number of rows (Time)	4					15
Number of subjects (Subject)	29					NCD butter vs. BFD butter	118.8	138.1	-19.23	8.957	12	17	3.036	26.94
Number of missing values	0
						30
						NCD butter vs. BFD butter	121	136.4	-15.37	8.041	12	17	2.703	27
						60
						NCD butter vs. BFD butter	120.3	144.1	-23.83	8.044	12	17	4.189	24.61

## Sheet: Fig2i
			2i) Male offspring body weight gain
	NCD																					PB-FD
Weight gain	Mouse1	Mouse2	Mouse3	Mouse4	Mouse5	Mouse6	Mouse7	Mouse8	Mouse9	Mouse10	Mouse11	Mouse12	Mouse13	Mouse14	Mouse15	Mouse16	Mouse17	Mouse18	Mouse19	Mouse20	Mouse21	Mouse22	Mouse23	Mouse24	Mouse25	Mouse26	Mouse27	Mouse28	Mouse29	Mouse30	Mouse31	Mouse32	Mouse33	Mouse34
0	0	0	0	0	0	0	0	0	0	0	0	0	0	0	0	0	0	0	0	0	0	0	0	0	0	0	0	0	0	0	0	0	0	0
1	2	1.1	2.2	1.7	0.9	1.1	1.6	3.8	1.1	-0.1	1	1.4	0.6	0.6	1.6	0.8	1.4	2.1	2.7	0.7	-1.1	1.5	1.5	0.6	1.7	1.6	0.8	0.4	0.2	1	1.3	0.6	-0.5	1.3
2	3.9	2.2	4.3	3.4	1.7	2.2	3.2	7.5	2.2	-0.2	3.8	3.4	2	3	4.9	3.8	4.2	4.8	3.6	2.1	1.1	3	3	1.2	3.3	3.2	1.5	0.8	3	3.9	4.7	5.6	6	4.6
3	2.3	6.6	6.2	3.8	3.1	-4	9	5.7	3.8	8.3	6.5	4.3	5.7	5.3	8.3	6.8	7.4	8.6	4.3	3.2	2.5	2.8	3.1	3.5	5.4	3.4	5.8	5.6	8.4	5.7	4.3	8.5	8.9	7.5
4
5	11.9	6.9	10.5	13.3	7.3	6.8	11.1	14.5	9.7	8	10.4	9.55	10.05	9.75	9.9	9.1	11.05	9.9	7.5	4.7	4.8	7.2	6.7	5.9	9	6	11.6	10.1	9.7	8.3	7.9	13.9	16	9.9
6	12.6	10.475	12.45	14.8	9.65	9.45	14.5	16.825	11.975	12.025	12.4	11.925	12.725	11.925	11.15	10.7	12.575	11.2	9.725	6.125	5.575	10.275	10.275	8.675	11.675	11	11.725	11.475	11.85	10.05	8.8	15.15	16.925	11.5625
7	13.3	14.05	14.4	16.3	12	12.1	17.9	19.15	14.25	16.05	14.4	14.3	15.4	14.1	12.4	12.3	14.1	12.5	11.95	7.55	6.35	13.35	13.85	11.45	14.35	16	11.85	12.85	14	11.8	9.7	16.4	17.85	13.225
8	14.5	15.05	16.5	17.5	13	14.2	19.1	20.15	16.35	17.25	18.6	17.8	14.8	17.55	17.5	15.8	17.95	15.95	11.95	7.55	6.35	14.55	14.85	13.55	15.55	17	13.95	14.05	15.4	13.3	14.5	18.9	19.7	16.55
Two-way RM ANOVA	Matching: Stacked					Compare cell means with others in its row and its column
Assume sphericity?	No
Alpha	0.05					Number of families	10
						Number of comparisons per row family	1
Source of Variation	% of total variation	P value	P value summary	Significant?	Geisser-Greenhouse's epsilon	Number of comparisons per column family	28
Time x Column Factor	0.03251	0.9921	ns	No		Alpha	0.05
Time	81.7	<0,0001	****	Yes	0.4511
Column Factor	0.001718	0.9308	ns	No		Tukey's multiple comparisons test	Mean Diff,	95,00% CI of diff,	Below threshold?	Summary	Adjusted P Value
Subject	7.168	<0,0001	****	Yes
						Row 1
ANOVA table	SS	DF	MS	F (DFn, DFd)	P value	NCD vs. PB-FD	0
Time x Column Factor	3.066	7	0.438	F (7, 224) = 0,1621	P=0,9921
Time	7706	7	1101	F (3,158, 101,1) = 407,5	P<0,0001	Row 2
Column Factor	0.162	1	0.162	F (1, 32) = 0,007669	P=0,9308	NCD vs. PB-FD	0.3722	-0,2059 to 0,9503	No	ns	0.1991
Subject	676.1	32	21.13	F (32, 224) = 7,821	P<0,0001
Residual	605.1	224	2.701			Row 3
						NCD vs. PB-FD	-0.174	-1,337 to 0,9887	No	ns	0.7607
Difference between column means
Mean of NCD	7.439					Row 4
Mean of PB-FD	7.489					NCD vs. PB-FD	-0.4791	-2,266 to 1,308	No	ns	0.5884
Difference between means	-0.05022
SE of difference	0.5735					Row 6
95% CI of difference	-1,218 to 1,118					NCD vs. PB-FD	-0.03333	-2,099 to 2,032	No	ns	0.9736
Data summary						Row 7
Number of columns (Column Factor)	2					NCD vs. PB-FD	-0.02972	-1,769 to 1,710	No	ns	0.9723
Number of rows (Time)	8
Number of subjects (Subject)	34					Row 8
Number of missing values	0					NCD vs. PB-FD	-0.0261	-1,834 to 1,782	No	ns	0.9767
						Row 9
						NCD vs. PB-FD	-0.03168	-1,947 to 1,884	No	ns	0.9733
						Test details	Mean 1	Mean 2	Mean Diff,	SE of diff,	N1	N2	q	DF
						Row 1
						NCD vs. PB-FD	0	0	0	0	21	13
						Row 2
						NCD vs. PB-FD	1.295	0.9231	0.3722	0.2838	21	13	1.855	31.89
						Row 3
						NCD vs. PB-FD	3.195	3.369	-0.174	0.5652	21	13	0.4353	25.64
						Row 4
						NCD vs. PB-FD	5.129	5.608	-0.4791	0.8761	21	13	0.7734	30.89
						Row 6
						NCD vs. PB-FD	9.367	9.4	-0.03333	0.9956	21	13	0.04735	21.84
						Row 7
						NCD vs. PB-FD	11.47	11.5	-0.02972	0.8487	21	13	0.04952	27.7
						Row 8
						NCD vs. PB-FD	13.56	13.59	-0.0261	0.8859	21	13	0.04166	30.44
						Row 9
						NCD vs. PB-FD	15.5	15.53	-0.03168	0.9402	21	13	0.04766	31.9

## Sheet: Fig2j
Raw data pre-normalization
				2j) Male offspring body composition
		NCD																	Peanut Butter
	Body composition	Mouse1	Mouse2	Mouse3	Mouse4	Mouse5	Mouse6	Mouse7	Mouse8	Mouse9	Mouse10	Mouse11	Mouse12	Mouse13	Mouse14	Mouse15	Mouse16	Mouse17	Mouse18	Mouse19	Mouse20	Mouse21	Mouse22	Mouse23	Mouse24	Mouse25	Mouse26	Mouse27	Mouse28
	Lean Body Mass	34.9019	35.1955	35.8041	35.8085	36.7555	36.9653	37.3584	38.0974	38.7852	38.9634	39.4526	39.9069	40.0626	40.7853	40.9154	41.0795	43.9524	37.3584	38.0974	29.69	30.4262	30.8374	39.9069	40.0626	40.7853	40.9154	41.0795	43.9524
	Fat Mass	53.3224	50.2765	50.1889	51.1221	48.65	50.219	49.3907	47.987	46.2283	47.4911	45.0301	48.8425	40.9741	43.8435	45.0386	43.0304	40.6145	49.3907	47.987	57.7392	56.6159	37.1185	48.8425	40.9741	43.8435	45.0386	43.0304	40.6145
		Lean mass				Fat mass
		NCD	Peanut Butter			NCD	Peanut Butter
	median	44.97	45.38		median	55.03	54.62
	number of values	17.00	11.00		number of values	17.00	11.00
	Wilcoxon Signed Rank Test				Wilcoxon Signed Rank Test
	W	82			W	105
	p-value	0.604			p-value	0.604
	Discrepency				Discrepency
	difference in location	-0.710			difference in location	0.710
	95% confidence interval	[-3.875,3.462]			95% confidence interval	[-3.462,3.875]

## Sheet: Fig2k
			2k) Male offspring body weight gain
	NCD																PBFD
weeks of weight gain	Mouse1	Mouse2	Mouse3	Mouse4	Mouse5	Mouse6	Mouse7	Mouse8	Mouse9	Mouse10	Mouse11	Mouse12	Mouse13	Mouse14	Mouse15	Mouse16	Mouse17	Mouse18	Mouse19	Mouse20	Mouse21	Mouse22	Mouse23	Mouse24	Mouse25	Mouse26	Mouse27	Mouse28	Mouse29	Mouse30	Mouse31	Mouse32	Mouse33	Mouse34
0	0	0	0	0	0	0	0	0	0	0	0	0	0	0	0	0	0	0	0	0	0	0	0	0	0	0	0	0	0	0	0	0	0	0
1	1.6	2	1	1.3	1.1	0.3	0.2	0.5	1.1	2.1	1.7	1.6	0.2	0.4	1.1	1	1.5	1.6	1.1	2.4	2	1.6	0.2	-0.3	0.7	0.3	0.4	1.1	0.8	0.7	1.3	0.2	0.4	0.5
2	1.4	1.5	1.7	0.8	1.3	0.7	0.8	1.1	1.5	1.6	1.3	0.7	1.1	1.1	2.3	1	1.6	1.6	1.8	3.6	2.8	1.8	1.5	1.5	1.2	1.8	3.1	2.7	3.4	3.8	3.5	1.3	1.5	1.3
3	3.2	3.6	3.2	2.1	3.7	3	3.2	2.8	3	4.5	3.5	2.9	1.6	1.8	2.8	1.6	2.9	3.6	3.6	6.3	3.8	3.7	4.2	4.2	2.3	3.2	5	4	5.3	4.5	5	2.1	2.8	2.7
4	6	6		3.7	5.2	5.1	4.8	3.8	4.8	7	4.8	5.2	3	2.8		3.3	5	5.2	6.1	7.7	4.6	5.6	6.8	6.4	3.6	3.8	6.6	5.7	7.2			2.9	3.9	3
5	9.2	8.5		7.8	7.2	5.9	6.3	4.4	5.4	7.3	5.7	5.5	3.4	3.9		4.4	5	7.3	6.8	8	5.7	6.6	6.8	9.1	4.4	5.3	7.9	7	9.8	9.5	9	4.9	6.5	5.9
6					8.8	6	7	5.6									6.6	10.6	10.3	11.8	7.6	8.1	9.3	9.3	5.4	7.2	7.5	8.4	13.5	12.2	11.1	5.3	8	6.8
7	13.7	14.4		12.6	9.3	6.6	8.3	6.7	8.3	8.9	8.2	7.6	5.7	7.3		6.4	6.9	10.7	10.8	12.3	7.8	9.1	10.4	11.2	5.7	7.2	7.7	8.6	15.4	11.3	14.1	6.8	9.8	8.2
8									9.3	9.7	9.3	7.7					6.2	10.6	10	12.2	9.5	9.5	11.6	11.2	6.3	9.9	11.6	11.2	16.8	14	13.9	6.8	11.5	9.6
Mixed-effects model (REML)	Matching: Stacked				Compare cell means with others in its row and its column
Assume sphericity?	Yes
Alpha	0.05				Number of families	11
					Number of comparisons per row family	1
Fixed effects (type III)	P value	P value summary	Statistically significant (P < 0,05)?	F (DFn, DFd)	Number of comparisons per column family	36
Time	<0,0001	****	Yes	F (8, 224) = 255,9	Alpha	0.05
Column Factor	0.0397	*	Yes	F (1, 32) = 4,596
Time x Column Factor	0.0727	ns	No	F (8, 224) = 1,830	Tukey's multiple comparisons test	Predicted (LS) mean diff,	95,00% CI of diff,	Below threshold?	Summary	Adjusted P Value
Random effects	SD	Variance			0
Subject	1.075	1.156			Group A vs. Group B	2.665e-15	-1,063 to 1,063	No	ns	>0,9999
Residual	1.146	1.313
					1
Was the matching effective?					Group A vs. Group B	0.1583	-0,9048 to 1,221	No	ns	0.7695
Chi-square, df	99,40, 1
P value	<0,0001				2
P value summary	****				Group A vs. Group B	-0.9674	-2,031 to 0,09578	No	ns	0.0743
Is there significant matching (P < 0.05)?	Yes
					3
Difference between column means					Group A vs. Group B	-0.9382	-2,001 to 0,1250	No	ns	0.0834
Predicted mean of Group A	4.536
Predicted mean of Group B	5.398				4
Difference between predicted means	-0.8615				Group A vs. Group B	-0.7438	-1,850 to 0,3625	No	ns	0.1867
SE of difference	0.4018
95% CI of difference	-1,680 to -0,04294				5
					Group A vs. Group B	-0.885	-1,973 to 0,2034	No	ns	0.1106
Data summary
Number of columns (Column Factor)	2				6
Number of rows (Time)	9				Group A vs. Group B	-1.76	-3,245 to -0,2747	Yes	*	0.0204
Number of subjects (Subject)	34
Number of missing values	32				7
					Group A vs. Group B	-0.7866	-1,875 to 0,3018	No	ns	0.1559
					8
					Group A vs. Group B	-1.831	-3,316 to -0,3460	Yes	*	0.0159
					Test details	Predicted (LS) mean 1	Predicted (LS) mean 2	Predicted (LS) mean diff,	SE of diff,	N1	N2	q	DF
					0
					Group A vs. Group B	2.665e-15	0	2.665e-15	0.5399	16	18	6.98e-15	256
					1
					Group A vs. Group B	1.075	0.9167	0.1583	0.5399	16	18	0.4148	256
					2
					Group A vs. Group B	1.244	2.211	-0.9674	0.5399	16	18	2.534	256
					3
					Group A vs. Group B	2.906	3.844	-0.9382	0.5399	16	18	2.458	256
					4
					Group A vs. Group B	4.702	5.445	-0.7438	0.5618	14	16	1.872	256
					5
					Group A vs. Group B	6.087	6.972	-0.885	0.5527	14	18	2.265	256
					6
					Group A vs. Group B	7.074	8.833	-1.76	0.7541	4	18	3.3	256
					7
					Group A vs. Group B	8.88	9.667	-0.7866	0.5527	14	18	2.013	256
					8
					Group A vs. Group B	8.858	10.69	-1.831	0.7541	4	18	3.434	256

## Sheet: Fig2l
Raw data pre-normalization
				2l) Male offspring body composition
		NCD														PBFD
	Body composition	Mouse1	Mouse2	Mouse3	Mouse4	Mouse5	Mouse6	Mouse7	Mouse8	Mouse9	Mouse10	Mouse11	Mouse12	Mouse13	Mouse14	Mouse15	Mouse16	Mouse17	Mouse18	Mouse19	Mouse20	Mouse21	Mouse22	Mouse23	Mouse24	Mouse25	Mouse26	Mouse27	Mouse28	Mouse29	Mouse30	Mouse31	Mouse32
	Lean Mass	44.0363	44.7059	43.2265	56.359	61.8715	53.4729	51.2312	55.1543	53.0448	53.6898	55.8402	46.8435	51.5877	51.0541	41.4254	46.3265	41.6166	58.4452	47.208	44.4898	44.2607	46.1732	47.5127	41.6832	46.0488	52.2933	49.8856	52.5424	60.2752	51.4467	47.1053	49.596
	Fat Mass	43.0159	41.6558	44.6224	29.6667	22.8212	33.2512	34.2714	29.1049	33.6119	30.8289	29.2287	38.4881	33.0362	32.8775	45.8772	40.8163	44.9885	25.5124	38.9174	42.8827	43.7343	38.7989	39.6193	45.0495	42.0488	33.6267	36.3844	34.8668	22.8746	33.3503	37.6316	35.7323
		Lean mass				Fat mass
		NCD	PBFD			NCD	PBFD
	median	61.09	54.67		median	38.91	45.33
	number of values	14.00	18.00		number of values	14.00	18.00
	Wilcoxon Signed Rank Test				Wilcoxon Signed Rank Test
	W	180			W	72
	p-value	0.042*			p-value	0.042*
	Discrepency				Discrepency
	difference in location	5.321			difference in location	-5.266
	95% confidence interval	[0.098,10.293]			95% confidence interval	[-10.293,-0.098]

[truncated: 7 more sheets: Fig2o, Fig2p, Fig2q, Fig2r, Fig2s, Fig2t, Fig2u]
