# Supplementary material for: Fat sensory cues in early life program central response to food and obesity
Source: Nat Metab. 2025 Dec 1;7(12):2451–73. doi: 10.1038/s42255-025-01405-8 (PMC12727534; doi:10.1038/s42255-025-01405-8)
Supplement: Supplementary file 9 — Statistical source data. [file 42255_2025_1405_MOESM9_ESM.xlsx]

## Sheet: Fig3a
3a) (18FDG) PET kinetics in adult mice VTA
	*NCD LShNAc				*BFD LShNAc
	Baseline	HFD			Baseline	HFD
Mouse1	0.182369	0.150402		Mouse8	0.146746	0.156979
Mouse2	0.201564	0.195679		Mouse9	0.172794	0.19657
Mouse3	0.155243	0.198488		Mouse10	0.166552	0.163814
Mouse4	0.214999	0.184509		Mouse11	0.180106	0.215261
Mouse5	0.153406	0.173547		Mouse12	0.146908	0.172359
Mouse6	0.139544	0.187867		Mouse13	0.20266	0.217544
Mouse7	0.230772	0.17216		Mouse14	0.146038	0.200206
				Mouse15	0.17703	0.195981
Paired t test				Paired t test
P value	0.8924			P value	0.0073
P value summary	ns			P value summary	**
Significantly different (P < 0.05)?	No			Significantly different (P < 0.05)?	Yes
One- or two-tailed P value?	Two-tailed			One- or two-tailed P value?	Two-tailed
t, df	t=0,1411, df=6			t, df	t=3,733, df=7
Number of pairs	7			Number of pairs	8
How big is the difference?				How big is the difference?
Mean of differences (B - A)	-0.002178			Mean of differences (B - A)	0.02249
SD of differences	0.04082			SD of differences	0.01704
SEM of differences	0.01543			SEM of differences	0.006023
95% confidence interval	-0,03993 to 0,03558			95% confidence interval	0,008243 to 0,03673
R squared (partial eta squared)	0.003309			R squared (partial eta squared)	0.6657
How effective was the pairing?				How effective was the pairing?
Correlation coefficient (r)	-0.1695			Correlation coefficient (r)	0.6931
P value (one tailed)	0.3581			P value (one tailed)	0.0283
P value summary	ns			P value summary	*
Was the pairing significantly effective?	No			Was the pairing significantly effective?	Yes

## Sheet: Fig3b
3b) (18FDG) PET kinetics in adult mice LAcbSH
	NCD VTA				BFD VTA
	Baseline	HFD			Baseline	HFD
Mouse1	0.169277	0.134436		Mouse8	0.135506	0.132084
Mouse2	0.144108	0.165249		Mouse9	0.16434	0.169477
Mouse3	0.147188	0.15364		Mouse10	0.158968	0.169841
Mouse4	0.167584	0.145461		Mouse11	0.150375	0.165324
Mouse5	0.149771	0.16603		Mouse12	0.0972151	0.127309
Mouse6	0.130561	0.147873		Mouse13	0.175957	0.175301
Mouse7	0.201798	0.146408		Mouse14	0.148456	0.16671
				Mouse15	0.165352	0.181378
Paired t test				Paired t test
P value	0.5446			P value	0.0213
P value summary	ns			P value summary	*
Significantly different (P < 0.05)?	No			Significantly different (P < 0.05)?	Yes
One- or two-tailed P value?	Two-tailed			One- or two-tailed P value?	Two-tailed
t, df	t=0,6420, df=6			t, df	t=2,954, df=7
Number of pairs	7			Number of pairs	8
How big is the difference?				How big is the difference?
Mean of differences (B - A)	-0.007313			Mean of differences (B - A)	0.01141
SD of differences	0.03014			SD of differences	0.01092
SEM of differences	0.01139			SEM of differences	0.003861
95% confidence interval	-0,03519 to 0,02056			95% confidence interval	0,002276 to 0,02054
R squared (partial eta squared)	0.06428			R squared (partial eta squared)	0.5549
How effective was the pairing?				How effective was the pairing?
Correlation coefficient (r)	-0.4453			Correlation coefficient (r)	0.8987
P value (one tailed)	0.1583			P value (one tailed)	0.0012
P value summary	ns			P value summary	**
Was the pairing significantly effective?	No			Was the pairing significantly effective?	Yes

## Sheet: Fig3d
		3d) Dopamine response to NCD
		NCD								BFD
		Mouse1	Mouse2	Mouse3	Mouse4	Mouse5	Mouse6	Mouse7	Mouse8	Mouse9	Mouse10	Mouse11	Mouse12	Mouse13	Mouse14	Mouse15	Mouse16	Mouse17
	0-5	2.9285	3.5714	1.9943	4.4732	1.9025	1.0591	2.1365	1.9826	1.25981	0.333612	1.28765	1.56166	0.236846	2.07268	1.33971	1.42054	1.48165
	5-10	2.0041	2.0075	1.5595	4.2404	1.5707	3.8497	2.412	0.785	0.265139	-0.585162	0.408307	0.858668	0.0976409	1.51794	0.618704	0.755609	0.73815
	Two-way ANOVA	Ordinary					Compare cell means with others in its row and its column
	Alpha	0.05
							Number of families	4
	Source of Variation	% of total variation	P value	P value summary	Significant?		Number of comparisons per row family	1
	Interaction	1.155	0.4174	ns	No		Number of comparisons per column family	1
	Row Factor	3.784	0.1471	ns	No		Alpha	0.05
	Column Factor	43.55	<0,0001	****	Yes
							Uncorrected Fisher's LSD	Predicted (LS) mean diff,	95,00% CI of diff,	Below threshold?	Summary	Individual P Value
	ANOVA table	SS (Type III)	DF	MS	F (DFn, DFd)	P value
	Interaction	0.5288	1	0.5288	F (1, 30) = 0,6761	P=0,4174	0-5
	Row Factor	1.733	1	1.733	F (1, 30) = 2,215	P=0,1471	NCD vs. BFD	1.284	0,4068 to 2,162	Yes	**	0.0055
	Column Factor	19.94	1	19.94	F (1, 30) = 25,49	P<0,0001
	Residual	23.47	30	0.7822			5-10
							NCD vs. BFD	1.784	0,9065 to 2,662	Yes	***	0.0003
	Difference between column means
	Predicted (LS) mean of NCD	2.405					NCD
	Predicted (LS) mean of BFD	0.8705					0-5 vs. 5-10	0.2024	-0,7007 to 1,106	No	ns	0.6505
	Difference between predicted means	1.534
	SE of difference	0.3039					BFD
	95% CI of difference	0,9137 to 2,155					0-5 vs. 5-10	0.7021	-0,1494 to 1,554	No	ns	0.1026
	Difference between row means
	Predicted (LS) mean of 0-5	1.864					Test details	Predicted (LS) mean 1	Predicted (LS) mean 2	Predicted (LS) mean diff,	SE of diff,	N1	N2	t	DF
	Predicted (LS) mean of 5-10	1.412
	Difference between predicted means	0.4523					0-5
	SE of difference	0.3039					NCD vs. BFD	2.506	1.222	1.284	0.4298	8	9	2.989	30
	95% CI of difference	-0,1684 to 1,073
							5-10
	Interaction CI						NCD vs. BFD	2.304	0.5194	1.784	0.4298	8	9	4.152	30
	Mean diff, A1 - B1	1.284
	Mean diff, A2 - B2	1.784					NCD
	(A1 -B1) - (A2 - B2)	-0.4997					0-5 vs. 5-10	2.506	2.304	0.2024	0.4422	8	8	0.4577	30
	95% CI of difference	-1,741 to 0,7415
	(B1 - A1) - (B2 - A2)	0.4997					BFD
	95% CI of difference	-0,7415 to 1,741					0-5 vs. 5-10	1.222	0.5194	0.7021	0.4169	9	9	1.684	30
	Data summary
	Number of columns (Column Factor)	2
	Number of rows (Row Factor)	2
	Number of values	34

## Sheet: Fig3e
	3e) Dopamine response to BFD
	NCD								BFD
	Mouse1	Mouse2	Mouse3	Mouse4	Mouse5	Mouse6	Mouse7	Mouse8	Mouse9	Mouse10	Mouse11	Mouse12	Mouse13	Mouse14	Mouse15	Mouse16	Mouse17
0-5	1.9424	2.334	2.4928	3.8492	1.7932	5.5371	4.3762	0.9803	2.43345	4.10563	2.61641	5.75753	4.14522	1.85454	3.82317	1.39063	2.36079
5-10	0.7234	3.1022	2.7721	2.4248	0.8643	1.2976	1.8366	1.2814	1.82397	2.47404	1.59289	3.43123	2.97009	2.84857	3.73396	0.739514	1.6794
Two-way ANOVA	Ordinary					Compare cell means with others in its row and its column
Alpha	0.05
						Number of families	4
Source of Variation	% of total variation	P value	P value summary	Significant?		Number of comparisons per row family	1
Interaction	0.4145	0.7009	ns	No		Number of comparisons per column family	1
Row Factor	14.44	0.0293	*	Yes		Alpha	0.05
Column Factor	2.688	0.3313	ns	No
						Uncorrected Fisher's LSD	Predicted (LS) mean diff,	95,00% CI of diff,	Below threshold?	Summary	Individual P Value
ANOVA table	SS (Type III)	DF	MS	F (DFn, DFd)	P value
Interaction	0.2251	1	0.2251	F (1, 30) = 0,1504	P=0,7009	0-5
Row Factor	7.844	1	7.844	F (1, 30) = 5,241	P=0,0293	NCD vs. BFD	-0.2521	-1,466 to 0,9620	No	ns	0.6745
Column Factor	1.46	1	1.46	F (1, 30) = 0,9752	P=0,3313
Residual	44.91	30	1.497			5-10
						NCD vs. BFD	-0.5782	-1,792 to 0,6360	No	ns	0.3386
Difference between column means
Predicted (LS) mean of NCD	2.35					NCD
Predicted (LS) mean of BFD	2.766					0-5 vs. 5-10	1.125	-0,1240 to 2,375	No	ns	0.0757
Difference between predicted means	-0.4151
SE of difference	0.4204					BFD
95% CI of difference	-1,274 to 0,4434					0-5 vs. 5-10	0.7993	-0,3786 to 1,977	No	ns	0.176
Difference between row means
Predicted (LS) mean of 0-5	3.039					Test details	Predicted (LS) mean 1	Predicted (LS) mean 2	Predicted (LS) mean diff,	SE of diff,	N1	N2	t	DF
Predicted (LS) mean of 5-10	2.077
Difference between predicted means	0.9623					0-5
SE of difference	0.4204					NCD vs. BFD	2.913	3.165	-0.2521	0.5945	8	9	0.4241	30
95% CI of difference	0,1038 to 1,821
						5-10
Interaction CI						NCD vs. BFD	1.788	2.366	-0.5782	0.5945	8	9	0.9725	30
Mean diff, A1 - B1	-0.2521
Mean diff, A2 - B2	-0.5782					NCD
(A1 -B1) - (A2 - B2)	0.326					0-5 vs. 5-10	2.913	1.788	1.125	0.6117	8	8	1.84	30
95% CI of difference	-1,391 to 2,043
(B1 - A1) - (B2 - A2)	-0.326					BFD
95% CI of difference	-2,043 to 1,391					0-5 vs. 5-10	3.165	2.366	0.7993	0.5767	9	9	1.386	30
Data summary
Number of columns (Column Factor)	2
Number of rows (Row Factor)	2
Number of values	34

## Sheet: Fig3f
3f) Dopamine response to HFD
	NCD								BFD
	Mouse1	Mouse2	Mouse3	Mouse4	Mouse5	Mouse6	Mouse7	Mouse8	Mouse9	Mouse10	Mouse11	Mouse12	Mouse13	Mouse14	Mouse15
0-5	3.2283	3.7624	1.9841	9.1995	2.4084	3.0195	1.0838	2.458	1.43473	2.75391	2.7537	0.663965	6.34463	4.93794	2.01816
5-10	3.8896	4.077	4.6161	7.0893	2.2428	3.7324	0.7585	2.4571	2.06937	3.64647	3.65342	1.75839	5.82817	7.42042	1.9023
Two-way ANOVA	Ordinary					Compare cell means with others in its row and its column
Alpha	0.05
						Number of families	4
Source of Variation	% of total variation	P value	P value summary	Significant?		Number of comparisons per row family	1
Interaction	0.4661	0.728	ns	No		Number of comparisons per column family	1
Row Factor	1.473	0.5375	ns	No		Alpha	0.05
Column Factor	0.1033	0.8699	ns	No
						Uncorrected Fisher's LSD	Predicted (LS) mean diff,	95,00% CI of diff,	Below threshold?	Summary	Individual P Value
ANOVA table	SS (Type III)	DF	MS	F (DFn, DFd)	P value
Interaction	0.5698	1	0.5698	F (1, 26) = 0,1236	P=0,7280	0-5
Row Factor	1.801	1	1.801	F (1, 26) = 0,3905	P=0,5375	NCD vs. BFD	0.4063	-1,878 to 2,691	No	ns	0.7176
Column Factor	0.1262	1	0.1262	F (1, 26) = 0,02738	P=0,8699
Residual	119.9	26	4.611			5-10
						NCD vs. BFD	-0.1462	-2,431 to 2,138	No	ns	0.8963
Difference between column means
Predicted (LS) mean of NCD	3.5					NCD
Predicted (LS) mean of BFD	3.37					0-5 vs. 5-10	-0.2149	-2,422 to 1,992	No	ns	0.843
Difference between predicted means	0.13
SE of difference	0.7858					BFD
95% CI of difference	-1,485 to 1,745					0-5 vs. 5-10	-0.7674	-3,127 to 1,592	No	ns	0.5097
Difference between row means
Predicted (LS) mean of 0-5	3.19					Test details	Predicted (LS) mean 1	Predicted (LS) mean 2	Predicted (LS) mean diff,	SE of diff,	N1	N2	t	DF
Predicted (LS) mean of 5-10	3.681
Difference between predicted means	-0.4911					0-5
SE of difference	0.7858					NCD vs. BFD	3.393	2.987	0.4063	1.111	8	7	0.3656	26
95% CI of difference	-2,106 to 1,124
						5-10
Interaction CI						NCD vs. BFD	3.608	3.754	-0.1462	1.111	8	7	0.1316	26
Mean diff, A1 - B1	0.4063
Mean diff, A2 - B2	-0.1462					NCD
(A1 -B1) - (A2 - B2)	0.5525					0-5 vs. 5-10	3.393	3.608	-0.2149	1.074	8	8	0.2001	26
95% CI of difference	-2,678 to 3,783
(B1 - A1) - (B2 - A2)	-0.5525					BFD
95% CI of difference	-3,783 to 2,678					0-5 vs. 5-10	2.987	3.754	-0.7674	1.148	7	7	0.6685	26
Data summary
Number of columns (Column Factor)	2
Number of rows (Row Factor)	2
Number of values	30

## Sheet: Fig3g
3g) % of calories
	NCD		BFD		Unpaired t test
Mouse1	93.61	Mouse14	98.03		P value	0.0206
Mouse2	94.14	Mouse15	98.08		P value summary	*
Mouse3	83.05	Mouse16	93.26		Significantly different (P < 0.05)?	Yes
Mouse4	94.86	Mouse17	92.74		One- or two-tailed P value?	Two-tailed
Mouse5	95.78	Mouse18	85.46		t, df	t=2,503, df=21
Mouse6	89.71	Mouse19	100
Mouse7	64.36	Mouse20	100		How big is the difference?
Mouse8	87.64	Mouse21	100		Mean of column A	86.27
Mouse9	69.67	Mouse22	93.26		Mean of column B	95.19
Mouse10	93.57	Mouse23	91.08		Difference between means (B - A) ± SEM	8,926 ± 3,566
Mouse11	74.57				95% confidence interval	1,510 to 16,34
Mouse12	87.33				R squared (eta squared)	0.2298
Mouse13	93.16
					F test to compare variances
					F, DFn, Dfd	4,619, 12, 9
					P value	0.0282
					P value summary	*
					Significantly different (P < 0.05)?	Yes
					Data analyzed
					Sample size, column A	13
					Sample size, column B	10

## Sheet: Fig3h
								3h) Food intake pre-HFDlard
		NCD								BFD
	Time (days)	Mouse1	Mouse2	Mouse3	Mouse4	Mouse5	Mouse6	Mouse7	Mouse8	Mouse9	Mouse10	Mouse11	Mouse12	Mouse13	Mouse14	Mouse15	Mouse16
	1	4.3	4.88	4.65	3.74	4.96	3.71	4.34	5.04	6.13	6.75	5.15	4.85	4.97	5.71	5.47	6.02
	2	11.14	11.36	9.5	8.45	9.41	9.27	9.49	10.08	12.23	12.36	9.99	10.61	9.75	10.78	11.75	11.98
	3	17.73	16.86	14.3	12.07	14.9	14.14	14.21	16.16	17.62	17.71	13.97	15.02	14	15.61	16.63	17.37
	4	23.34	21.51	19	16.3	21.21	19.04	19.22	21.2	22.25	23.28	18.43	19.71	18.39	20.44	21.99	22.23
	5	28.9	26.48	23.96	20.14	27.2	23.66	23.93	25.74	26.67	27.7	22.83	24.6	23.22	25.2	26.46	27.08
	6	34.78	31.47	29.29	24.59	32.47	28.86	27.97	30.97	31.08	32.34	27.7	29.69	28.38	30.04	31.41	32.43
	7	40.38	36.45	33.36	28.62	37.06	33.47	32.09	35.21	35.3	36.64	31.61	34.1	32.48	35.46	35.72	36.91
	Two-way RM ANOVA	Matching: Stacked
	Assume sphericity?	No
	Alpha	0.05
	Source of Variation	% of total variation	P value	P value summary	Significant?	Geisser-Greenhouse's epsilon
	Time x Column Factor	0.04004	0.5892	ns	No
	Time	96.36	<0,0001	****	Yes	0.2118
	Column Factor	0.1369	0.4169	ns	No
	Subject	2.739	<0,0001	****	Yes
	ANOVA table	SS	DF	MS	F (DFn, DFd)	P value
	Time x Column Factor	4.528	6	0.7546	F (6, 84) = 0,7783	P=0,5892
	Time	10896	6	1816	F (1,271, 17,80) = 1873	P<0,0001
	Column Factor	15.48	1	15.48	F (1, 14) = 0,6999	P=0,4169
	Subject	309.7	14	22.12	F (14, 84) = 22,81	P<0,0001
	Residual	81.44	84	0.9695
	Difference between column means
	Mean of NCD/NCD	19.87
	Mean of BFD/BFD	20.61
	Difference between means	-0.7436
	SE of difference	0.8888
	95% CI of difference	-2,650 to 1,163
	Data summary
	Number of columns (Column Factor)	2
	Number of rows (Time)	7
	Number of subjects (Subject)	16
	Number of missing values	0

## Sheet: Fig3i
								3i) Food intake HFDlard
		NCD								BFD
	Time (days)	Mouse1	Mouse2	Mouse3	Mouse4	Mouse5	Mouse6	Mouse7	Mouse8	Mouse9	Mouse10	Mouse11	Mouse12	Mouse13	Mouse14	Mouse15	Mouse16
	1	4.46	3.99	3.54	4.34	3.71	4.38	3.78	4.38	3.4	3.38	4.07	4.32	3.86	4.28	4.42	3.75
	2	7.67	7.07	5.98	7.59	7.11	7.89	6.65	7.61	6.7	6.12	7.46	7.48	7.59	7.45	7.7	6.69
	3	10.9	10.3	9.21	10.82	10.34	11.12	9.88	10.84	9.93	9.35	10.69	10.71	10.82	10.68	10.93	9.92
	4	13.99	13.18	12.55	13.95	13.13	14.03	13.14	13.94	13.08	12.12	13.11	13.65	14.22	13.3	14.04	12.46
	5	17.05	15.86	15.07	16.89	15.71	17.05	15.79	16.45	15.87	14.78	16	16.27	17.34	16.12	17.06	15.32
	6	20	18.81	18.02	19.84	18.66	20	18.74	19.4	18.82	17.73	18.95	19.22	20.29	19.07	20.01	18.27
	7	22.78	21.17	19.19	22.61	21.06	22.61	21.5	21.91	21.58	20.39	21.28	21.81	23.18	22.08	23.19	20.99
	8	25.57	23.74	21.63	23.98	23.69	25.33	23.66	24.56	24.18	23.21	23.79	25.86	25.84	25.02	26.17	23.43
	9	28.2	26.31	24.14	27.2	26.23	28.11	26.5	27.33	26.96	26.06	26.45	28.66	28.91	27.79	29.1	26.04
	10	30.97	29.34	26.7	30.23	28.92	31.33	29.37	30.25	29.88	28.97	29.59	31.45	31.51	30.83	32.37	28.71
	11	33.55	31.98	29.09	33.21	31.69	34.4	31.9	32.98	32.71	31.65	32.2	34.26	33.82	33.69	35.55	31.48
	12	36.2	35.38	31.59	35.96	34.47	37.14	34.43	35.57	35.31	34.53	35.11	36.72	36.42	36.62	38.75	33.99
	13	38.78	38.05	33.57	38.76	37.07	39.72	36.51	38.14	37.6	37.29	37.6	39.09	38.51	39.2	41.5	36.45
	15	41.6	40.87	35.99	41.38	39.26	42.06	38.94	40.72	40.34	40.22	40.01	41.67	40.94	41.85	44.63	38.93
	28	44.06	43.27	38	43.62	41.54	44.48	41.38	42.97	42.87	44.76	42.52	44.07	43.55	44.45	47.18	41.6
	29	46.82	45.91	40.19	46.17	44.05	47	43.62	45.67	45.73	47.2	45.05	46.55	46.51	46.93	49.86	44.18
	35	49.59	48.83	43.08	49.36	47.36	50.5	46.54	48.54	48.95	49.85	47.93	49.49	49.57	49.41	52.98	47.04
	36	52.64	51.83	46.01	52.16	50.22	53.57	49.76	51.39	51.96	52.51	50.64	52.46	52.29	52.49	56.24	49.71
	42	55.43	54.75	48.72	55.11	53.28	56.31	52.22	54.17	54.49	55.3	53.18	54.91	55.02	55.03	58.68	52.12
	43	58.06	57.41	51.35	57.88	56.09	59.07	54.74	56.74	56.82	58.1	55.86	57.76	57.68	58.12	61.37	54.58
	49	60.65	60.16	53.92	60.41	58.42	61.73	57.48	59.35	59.87	60.46	58.57	60.17	60.27	60.28	63.97	57
	56	63.72	63.11	56.27	63.17	61.44	64.67	63.48	62.07	63.04	63.57	61.65	62.74	63.35	63.18	64.15	59.63
	57	66.68	66.15	58.72	65.97	64.11	67.9	66.98	64.69	66.02	66.82	64.28	65.4	65.95	66.29	66.76	62.09
	64	69.34	69.01	61.34	68.96	66.83	70.8	69.88	67.59	69.35	69.95	65.12	68.04	68.85	69.88	69.41	64.77
	70	71.76	71.69	64.13	71.71	69.39	73.31	70.84	70.27	72.05	72.55	67.62	70.57	71.61	72.72	71.67	67.28
	71	74.4	74.69	66.58	74.44	72.18	76.53	73.34	72.73	75.09	75.5	70.08	73.27	74.47	75.53	74.23	69.83
	Two-way RM ANOVA	Matching: Stacked					Compare each cell mean with the other cell mean in that row
	Assume sphericity?	No
	Alpha	0.05					Number of families	1
							Number of comparisons per family	26
	Source of Variation	% of total variation	P value	P value summary	Significant?	Geisser-Greenhouse's epsilon	Alpha	0.05
	Time x developmental diet	0.01742	0.1201	ns	No
	Time	99.32	<0,0001	****	Yes	0.07717	Šídák's multiple comparisons test	Mean Diff,	95,00% CI of diff,	Below threshold?	Summary	Adjusted P Value
	developmental diet	0.02189	0.4274	ns	No
	Subject	0.4588	<0,0001	****	Yes		NCD/NCD - BFD/BFD
							Row 1	0.1375	-0,5947 to 0,8697	No	ns	>0,9999
	ANOVA table	SS	DF	MS	F (DFn, DFd)		Row 2	0.0475	-1,101 to 1,196	No	ns	>0,9999
	Time x developmental diet	30.8	25	1.232	F (25, 350) = 1,358		Row 3	0.0475	-1,101 to 1,196	No	ns	>0,9999
	Time	175566	25	7023	F (1,929, 27,01) = 7742		Row 4	0.2412	-1,004 to 1,487	No	ns	>0,9999
	developmental diet	38.7	1	38.7	F (1, 14) = 0,6681		Row 5	0.1388	-1,361 to 1,638	No	ns	>0,9999
	Subject	810.9	14	57.92	F (14, 350) = 63,86		Row 6	0.1387	-1,361 to 1,638	No	ns	>0,9999
	Residual	317.5	350	0.9071			Row 7	-0.2087	-2,295 to 1,878	No	ns	>0,9999
							Row 8	-0.6675	-2,952 to 1,617	No	ns	0.9998
	Difference between column means						Row 9	-0.7438	-3,197 to 1,710	No	ns	0.9997
	Mean of NCD/NCD	38.92					Row 10	-0.775	-3,410 to 1,860	No	ns	0.9998
	Mean of BFD/BFD	39.53					Row 11	-0.82	-3,702 to 2,062	No	ns	0.9999
	Difference between means	-0.61					Row 12	-0.8387	-3,873 to 2,195	No	ns	>0,9999
	SE of difference	0.7463					Row 13	-0.83	-4,164 to 2,504	No	ns	>0,9999
	95% CI of difference	-2,211 to 0,9906					Row 14	-0.9713	-4,511 to 2,568	No	ns	>0,9999
							Row 15	-1.46	-5,116 to 2,196	No	ns	0.985
	Data summary						Row 16	-1.573	-5,432 to 2,287	No	ns	0.98
	Number of columns (developmental diet )	2					Row 17	-1.428	-5,408 to 2,553	No	ns	0.9957
	Number of rows (Time)	26					Row 18	-1.34	-5,427 to 2,747	No	ns	0.9989
	Number of subjects (Subject)	16					Row 19	-1.093	-5,246 to 3,061	No	ns	>0,9999
	Number of missing values	0					Row 20	-1.119	-5,371 to 3,134	No	ns	>0,9999
							Row 21	-1.059	-5,322 to 3,205	No	ns	>0,9999
							Row 22	-0.4225	-4,676 to 3,831	No	ns	>0,9999
							Row 23	-0.3012	-4,984 to 4,382	No	ns	>0,9999
							Row 24	-0.2025	-5,171 to 4,766	No	ns	>0,9999
							Row 25	-0.3712	-5,155 to 4,413	No	ns	>0,9999
							Row 26	-0.3888	-5,492 to 4,714	No	ns	>0,9999
							Test details	Mean 1	Mean 2	Mean Diff,	SE of diff,	N1	N2	t	DF
							NCD/NCD - BFD/BFD
							Row 1	4.073	3.935	0.1375	0.1924	8	8	0.7147	13.82
							Row 2	7.196	7.149	0.0475	0.3018	8	8	0.1574	13.83
							Row 3	10.43	10.38	0.0475	0.3018	8	8	0.1574	13.83
							Row 4	13.49	13.25	0.2412	0.3236	8	8	0.7455	13.15
							Row 5	16.23	16.1	0.1388	0.3936	8	8	0.3525	13.77
							Row 6	19.18	19.05	0.1387	0.3936	8	8	0.3525	13.77
							Row 7	21.6	21.81	-0.2087	0.5461	8	8	0.3823	13.58
							Row 8	24.02	24.69	-0.6675	0.6018	8	8	1.109	13.99
							Row 9	26.75	27.5	-0.7438	0.6465	8	8	1.15	14
							Row 10	29.64	30.41	-0.775	0.693	8	8	1.118	13.89
							Row 11	32.35	33.17	-0.82	0.7565	8	8	1.084	13.75
							Row 12	35.09	35.93	-0.8387	0.7979	8	8	1.051	13.87
							Row 13	37.58	38.41	-0.83	0.871	8	8	0.9529	13.48
							Row 14	40.1	41.07	-0.9713	0.9284	8	8	1.046	13.71
							Row 15	42.42	43.88	-1.46	0.9542	8	8	1.53	13.42
							Row 16	44.93	46.5	-1.573	0.9992	8	8	1.574	12.96
							Row 17	47.98	49.4	-1.428	1.029	8	8	1.387	12.9
							Row 18	50.95	52.29	-1.34	1.067	8	8	1.256	13.42
							Row 19	53.75	54.84	-1.093	1.082	8	8	1.01	13.31
							Row 20	56.42	57.54	-1.119	1.11	8	8	1.007	13.44
							Row 21	59.02	60.07	-1.059	1.112	8	8	0.9521	13.38
							Row 22	62.24	62.66	-0.4225	1.05	8	8	0.4025	10.83
							Row 23	65.15	65.45	-0.3012	1.158	8	8	0.2601	10.9
							Row 24	67.97	68.17	-0.2025	1.277	8	8	0.1585	12.59
							Row 25	70.39	70.76	-0.3712	1.243	8	8	0.2987	13.15
							Row 26	73.11	73.5	-0.3888	1.327	8	8	0.2929	13.22

## Sheet: Fig3j
						3j) Energy expenditure															3j) Total Energy expenditure
		NCD											BFD
		Mouse1	Mouse2	Mouse3	Mouse4	Mouse5	Mouse6	Mouse7	Mouse8	Mouse9	Mouse10	Mouse11	Mouse12	Mouse13	Mouse14	Mouse15	Mouse16				NCD											BFD
	0	22.022	28.6237	21.649	24.301	28.8067	26.4173	25.53	25.514	26.7202	25.8344	29.1306	24.748	24.7933	23.2203	24.633	24.7425				Mouse1	Mouse2	Mouse3	Mouse4	Mouse5	Mouse6	Mouse7	Mouse8	Mouse9	Mouse10	Mouse11	Mouse12	Mouse13	Mouse14	Mouse15	Mouse16
	20	22.0433	27.4867	21.649	25.9307	28.642	26.176	26.3617	25.418	26.1022	25.1133	29.316	26.3177	24.573	23.2203	25.8683	23.4446			Pre-HFD	26.02	26.01	27.08	28.96	33.1	28.94	29.27	29.21	29.79	30.12	30.73	28.47	27.65	26.25	27.97	25.92
	40	22.5157	26.9793	21.4513	25.307	28.1893	26.1157	26.956	24.6303	25.2781	24.8455	28.5538	26.9573	23.563	23.313	26.4947	22.2909			Post-HFD	33.01	28.73	27.9	28.47	33.14	28	33.71	31.16	33.02	30.3	34.51	28.63	26.45	27.82	23.79	26.76
	60	23.0093	26.289	22.855	25.4277	29.1357	24.608	27.3917	25.783	25.9374	25.1545	26.8644	25.659	24.004	23.0173	27.515	23.5682
	80	22.5157	25.0103	23.8633	23.8583	29.568	25.5733	26.7183	26.3787	25.7108	24.6807	28.2447	24.6127	25.1977	23.6277	27.354	24.4953
	100	23.374	24.5027	24.911	24.6027	30.4527	26.277	26.3617	26.1673	26.061	27.9769	28.0387	24.8643	25.969	23.9973	26.996	24.3304				two way ANOVA, Linear mixed effects models
	120	23.1377	26.756	23.547	25.186	30	28.0863	25.51	25.8217	25.7314	29.3778	28.5332	26.182	25.9507	24.3853	27.1033	23.0532				post hoc pairwise comparisions with Holm-bonferroni correction for multiple comparisons
	140	23.1593	28.055	23.883	25.166	29.1357	27.9253	26.025	25.9367	26.7202	30.3461	26.6996	27.2673	24.9223	23.8677	26.441	22.1055
	160	22.1293	28.6233	22.8747	25.2867	28.7653	27.0807	26.9953	25.6483	27.9151	27.1529	28.2859	27.1513	25.969	24.2743	26.656	22.4763				time x diet interaction: p=0.061
	180	21.9577	26.2687	24.6343	24.844	28.6007	26.2363	27.3517	25.0333	27.9357	26.9881	28.3684	26.725	26.6667	23.7753	26.3517	22.1879				Tuckey post-hoc tests diets PRE: p=0.266; in NCD (p=0.049); in BFD (p=0.607) ; difference in diets POST (p=0.004**).
	200	22.344	24.6853	22.5387	24.8037	32.2427	25.814	27.2327	24.3417	27.5237	27.9357	28.3066	26.7053	26.9603	24.2373	26.6917	22.8677
	220	22.1077	23.3457	23.2307	26.6343	32.9833	25.2513	26.5793	24.995	25.8756	28.1623	27.9769	27.7323	25.8583	23.2577	26.7097	23.2386
	240	22.1507	24.259	21.451	27.7007	33.3743	25.6937	25.9457	25.8597	25.9168	27.4207	27.6679	27.151	24.9587	23.35	25.421	23.8772
	260	21.378	24.8883	22.1033	28.586	30.329	27.8853	26.738	26.052	25.9374	26.6996	28.0387	27.6357	25.032	23.4423	26.3697	24.1862
	280	23.7177	25.071	22.3407	27.057	29.5267	29.4533	27.0547	26.0903	26.0198	26.3494	28.698	26.744	25.6567	24.034	26.5307	24.0008
	300	24.941	23.8327	25.0493	26.051	29.321	29.0513	27.649	25.3027	26.1846	27.1941	29.213	26.6277	26.079	23.812	27.6227	23.527
	320	25.735	23.122	25.01	26.413	28.745	27.061	27.035	26.0327	25.752	27.5237	29.5014	25.5617	26.1343	23.091	25.743	23.321
	340	23.9963	24.6447	24.911	26.4937	28.498	25.895	27.5303	26.4747	26.1022	27.5237	27.6473	25.5423	25.9873	22.8507	24.9373	23.3004
	360	23.8463	24.1777	22.4397	26.4533	28.2923	26.337	27.4707	26.3017	26.679	26.5142	27.4619	25.9687	26.1343	24.1633	24.3107	23.218
	380	23.503	24.462	23.705	26.4733	28.004	26.96	27.4907	25.5907	26.9468	27.1941	29.6251	26.2013	25.5283	24.4407	25.349	22.8883
	400	24.3187	23.589	23.5863	25.709	28.0863	27.2817	26.6587	25.3023	27.3177	27.7091	31.3968	26.9767	25.3813	24.4407	27.193	22.8059
	420	24.5117	25.2133	23.8433	27.6807	28.683	27.2217	27.4113	26.9353	29.0894	29.7487	34.0132	28.1977	25.7853	23.461	29.1443	23.424
	440	25.692	26.7763	24.199	28.1837	30.494	27.8853	29.0353	28.2033	33.1685	31.4586	36.2794	28.721	26.8503	24.7923	28.84	24.042
	460	26.4647	30.3897	25.5633	31.543	31.2967	30.298	31.412	30.4513	36.0527	32.8595	36.0321	29.6317	29.5683	28.2123	28.822	26.4524
	480	29.5983	31.709	29.063	32.5487	34.0537	32.6903	33.7493	32.8337	35.4347	31.8294	35.8467	29.2247	30.615	32.1687	29.2337	29.7899
	500	31.144	32.034	31.9693	35.1437	36.8313	34.4193	34.3037	34.486	35.9085	31.335	32.3239	29.6897	31.772	34.2393	30.8987	31.0878
	520	34.1277	31.3033	34.164	36.1697	39.5883	33.253	33.1353	33.948	34.4458	31.6852	33.1273	29.1667	32.4883	31.984	30.9347	30.4079
	540	32.9687	29.2123	34.8757	36.4917	37.5927	32.2477	31.927	32.9107	33.5806	33.3745	30.9436	31.279	33.2413	30.3387	31.6507	30.6139
	560	33.1617	28.7453	34.4607	33.3133	36.9137	31.6847	30.917	33.0643	31.9118	31.9736	30.0577	33.159	33.168	30.3757	31.7223	32.3445
	580	31.5947	27.101	34.599	31.4627	36.1937	30.579	30.917	34.2557	33.3333	31.8912	28.8628	34.7287	32.1213	30.4497	31.006	32.8389
	600	34.5567	27.8523	34.3023	29.451	36.852	29.3327	31.432	32.4113	33.3539	31.644	31.438	35	31.1663	31.0043	30.5763	31.6852
	620	33.3547	26.6953	35.1327	31.4827	37.3457	29.051	32.4027	32.1423	32.3651	34.178	32.2621	33.12	32.4333	30.1907	29.86	28.389
	640	31.2727	26.4923	34.5593	32.3273	39.2797	30.78	33.274	31.7963	33.1685	32.6329	32.9213	33.4107	31.0927	31.8543	32.259	27.2559
	660	29.0833	28.238	33.1557	34.5803	39.9793	33.6347	31.9867	35.2737	36.3618	33.1067	30.6345	31.8603	33.4803	30.3753	32.2233	25.7932
	680	29.8777	29.8823	32.4833	32.428	38.3333	34.7407	29.8673	35.9077	38.1129	32.6535	33.0449	30.407	33.1133	28.5637	32.832	26.2464
	700	30.908	30.1463	30.5853	31.523	34.1977	35.927	29.689	35.7347	36.1763	35.8467	36.0733	27.442	33.095	26.3823	31.0953	25.8138
	720	29.5343	28.1163	31.297	30.2357	33.498	34.58	31.61	32.5263	32.8389	36.5266	38.4425	26.4537	30.3217	24.9957	29.9137	27.8121
	740	29.427	26.147	31.4947	30.0947	35.247	31.9663	33.8283	30.0673	32.3239	36.2382	36.5266	28.818	31.644	26.53	29.126	30.4079
	760	28.3753	25.3957	33.3133	30.9997	38.21	29.3727	34.0463	29.5293	33.5187	33.4363	32.9213	32.4807	32.6357	28.8223	27.9627	32.4475
	780	28.4827	25.5377	31.969	32.7497	38.93	27.9253	31.947	31.412	36.6296	31.5616	31.4174	34.1667	33.1317	28.8593	27.587	31.0672
	800	27.946	29.131	30.585	36.2703	37.469	30.0763	30.0653	34.2363	36.4854	32.9625	32.1384	34.0113	31.2583	26.7333	29.8963	28.9246
	820	26.5723	30.552	30.4467	36.391	36.6457	31.725	30.402	34.294	34.9815	35.4347	33.9308	30.6007	30.34	24.33	29.6457	26.782
	840	24.6193	31.019	29.1617	33.1723	36.975	33.273	32.7987	33.1027	31.2938	36.4236	33.8484	29.7287	29.293	25.5317	30.2003	26.164
	860	22.4513	27.1417	28.1533	30.054	35.8433	32.1877	33.0167	30.1053	28.5744	34.7548	31.9942	27.384	27.787	27.029	29.4307	27.6061
	880	24.9623	23.5283	28.4697	27.5397	34.6707	30.5993	31.254	30.5667	29.1924	32.3033	31.2114	28.9923	27.034	30.3383	31.149	29.0276
	900	24.5543	22.7367	28.5883	28.968	34.6707	29.4733	29.7883	31.585	31.4998	31.026	30.923	29.38	28.7787	31.5583	30.612	28.8422
	920	26.4863	24.2183	28.4303	31.4223	36.502	27.543	32.1847	31.3737	31.644	31.9736	34.4252	30.562	28.797	31.0777	29.4663	26.9468
	940	25.349	27.3447	28.8257	33.092	38.004	26.8593	33.868	29.606	29.2542	33.5806	35.6613	29.535	29.091	27.3987	28.7863	25.7108
	960	25.2203	26.6747	30.5257	31.4423	37.1193	25.9547	33.3727	29.0873	28.8422	33.972	35.3111	27.6743	27.2913	25.1617	29.1087	24.8661
	980	25.585	25.01	30.4267	28.626	35.3087	25.8743	31.194	30.1633	30.6757	32.8183	32.056	29.031	27.53	25.014	28.9473	24.7425
	1000	25.1987	22.7363	27.56	27.459	35.0207	25.6333	29.9463	31.8347	30.3873	32.0766	30.1607	28.5077	28.1727	27.824	28.643	25.5047
	1020	27.345	22.635	27.58	29.873	35.0413	25.8143	29.4313	31.681	29.4602	31.541	31.335	28.5273	28.246	28.046	30.7553	27.2559
	1040	27.4093	23.0007	26.295	31.8443	35.4733	28.3073	29.7483	31.585	28.6362	29.9959	31.7264	27.4033	27.438	27.1583	30.1647	27.2971
	1060	27.0013	24.9697	26.4927	31.241	33.107	31.0617	30.699	30.0483	29.007	30.5521	32.0766	28.5857	25.7667	24.681	29.4663	26.5348
	1080	29.298	24.604	27.046	28.1633	32.0163	31.9463	29.2333	30.9897	27.9563	31.3968	30.1813	28.2753	26.4463	24.533	27.2467	25.6902
	1100	28.6757	25.9233	29.6163	28.264	31.7697	31.464	28.54	32.9683	29.0688	31.7264	30.9436	28.1977	27.695	25.3467	28.5177	25.8756
	1120	27.9673	24.685	29.9527	30.4767	34.424	30.72	28.5797	33.8137	31.129	30.7581	31.3968	28.6043	27.787	25.014	28.7863	25.6077
	1140	24.297	27.3647	28.5887	33.0313	35.926	32.1673	30.6197	31.7197	32.2621	30.3873	32.9213	30.678	27.2177	27.325	27.748	26.4318
	1160	24.7907	28.4813	28.727	32.126	36.79	31.4837	30.8377	30.0673	30.0783	30.4491	30.6551	31.0463	27.622	27.399	27.8377	27.8739
	1180	26.1643	29.192	28.1733	29.853	36.7283	30.2573	28.976	30.5283	27.9563	29.4808	28.3066	29.9417	29.532	28.046	29.8603	29.316
	1200	25.6063	27.6493	25.6623	26.8757	35.638	27.865	27.1937	31.0277	26.5554	30.0371	27.4619	28.062	28.026	24.903	28.983	28.0387
	1220	23.417	25.7613	23.448	26.8357	33.498	27.5833	26.54	29.414	25.9992	29.1924	26.8644	26.996	26.2077	22.8693	26.6557	26.782
	1240	22.2367	23.4063	24.4563	27.5397	31.0493	28.7493	26.8567	27.531	26.885	28.389	26.6378	27.035	23.2323	22.4627	23.147	26.37
	1260	21.7857	23.4267	24.318	27.8013	31.6253	30.6593	26.718	26.0133	26.8644	26.5554	29.2336	28.6823	23.7833	22.1117	23.8093	25.7726
	1280	24.576	22.696	23.448	26.232	32.325	29.976	26.5003	25.9363	27.5855	26.1846	30.9436	28.1787	24.628	23.0913	24.3287	24.1656
	1300	25.6063	22.7977	21.214	24.5623	32.0163	28.2873	25.6487	25.1297	26.9674	26.3906	30.4491	26.8997	24.8117	24.5517	25.7967	23.9184
	1320	25.3917	20.869	24.8913	25.186	29.5473	26.1563	26.2427	25.1873	27.7709	26.267	27.2147	24.9617	24.683	25.476	25.4567	23.115
	1340	22.4083	19.935	25.3263	26.7953	28.066	25.9753	26.7773	24.9377	27.3589	26.061	25.1751	25.4267	23.471	27.4727	25.743	22.9913
	1360	21.0773	20.7673	24.9307	27.1373	27.7987	27.081	26.9557	25.0527	27.0087	25.9374	26.5348	25.4653	24.9587	25.9567	24.49	21.8789
	1380	21.8073	20.9297	21.807	26.1717	28.889	27.4427	26.3023	24.726	26.5348	25.855	26.5142	26.4537	24.867	26.3633	24.329	21.5904
	1400	27.7527	25.0507	22.855	24.7637	29.4033	27.4023	28.461	27.243	31.129	29.9135	30.5521	27.0157	24.0957	25.8273	23.7383	23.4652
	1420	31.981	27.0603	24.6937	25.2063	29.3003	25.4523	32.957	29.0877	33.8484	32.2415	33.3539	27.3643	21.6347	27.6023	23.4697	23.0944
	1440	35.9303	30.2883	25.9787	24.482	28.6627	23.824	36.522	31.6043	36.8768	35.0021	35.3523	26.8603	19.541	28.989	23.3263	24.1244
	1460	34.6853	29.8213	25.3853	22.591	28.642	22.4167	36.9973	31.0663	35.7025	33.3333	33.9102	26.182	18.7513	29.9133	23.4157	22.3939
	1480	33.548	29.3747	24.5353	22.752	28.251	20.989	35.096	31.4503	35.4141	33.8072	33.2921	25.097	17.429	30.394	23.6303	22.5999
	1500	33.183	29.2123	25.761	22.209	27.5307	20.607	34.977	31.3353	36.8562	33.7866	33.2921	23.7793	16.6207	29.8207	23.9347	22.5381
	1520	33.033	29.8823	25.583	22.3297	25.9877	20.185	34.5217	31.3737	36.1557	33.5187	34.2192	23.3143	15.5737	28.9887	23.487	25.0515
	1540	34.9433	29.8417	25.0887	21.2633	26.07	19.3407	34.3433	31.124	38.0511	32.6123	34.3016	23.159	15.133	27.8793	24.078	24.9897
	1560	34.4283	30.3083	21.9847	22.913	25.9467	17.9937	34.1257	32.1997	36.6914	31.7882	35.3729	22.7327	18.641	27.972	23.8633	24.0626
	1580	33.9773	29.882	20.7193	23.094	26.173	16.7673	34.284	32.603	36.9592	31.6646	34.8785	22.5387	19.5043	28.12	23.6487	20.9724
	1600	33.3977	30.7957	20.502	22.1887	25.1443	16.8077	34.403	33.583	35.6407	31.0672	34.0956	22.4227	19.853	27.8057	23.0937	22.0231
	1620	33.6767	29.395	20.5417	21.6253	23.9713	17.491	34.0463	31.9693	35.0639	30.5109	32.7153	21.9573	16.786	28.471	23.523	22.2085
	1640	33.6123	29.253	21.6687	21.7863	23.786	18.4157	34.185	31.8927	34.2192	30.7581	32.8389	21.4923	16.4003	27.9533	24.3107	22.0437
	1660	31.6377	28.908	21.0753	21.887	23.3127	19.2197	34.6403	31.1623	33.4569	31.129	33.0449	21.1627	16.731	28.7667	24.7223	19.7981
	1680	31.981	29.4763	21.194	22.6313	23.8067	17.712	34.581	32.7377	32.8595	31.1496	33.3745	21.434	16.529	28.9517	24.5257	19.4479
	1700	32.4963	29.2733	19.988	21.9473	23.066	16.385	34.0463	32.5263	33.0861	30.5521	33.3539	20.6977	15.978	29.7467	23.9887	19.3861
	1720	32.5393	28.725	20.1067	22.6113	24.0537	14.8973	33.3927	31.758	32.7565	30.923	33.3745	20.969	17.9063	30.0797	23.1293	19.1595
	1740	33.2047	28.6847	20.6997	20.66	24.815	15.5207	32.937	30.682	32.9419	31.7882	32.9625	20.717	18.402	30.0797	24.0423	20.4368
	1760	33.0113	29.375	22.499	20.0767	25.638	17.3907	34.442	30.1633	33.3951	32.8389	32.7977	21.337	18.4387	30.1907	24.4003	24.0626
	1780	34.5137	29.578	22.163	21.1023	25.7613	17.1493	35.1553	31.2777	34.1574	32.7359	34.3634	21.085	17.337	30.3013	25.188	26.37
	1800	33.8053	31.6283	23.132	23.7377	27.4483	20.2253	36.6807	32.6803	37.2888	33.3745	37.0004	25.1353	19.5777	31.577	24.5793	28.1417
	1820	34.707	31.75	25.01	27.3787	29.0737	22.517	35.8293	33.737	37.2682	32.2827	38.5043	28.43	24.6467	31.0777	25.188	27.6061
	1840	34.7287	32.9073	30.0317	29.0283	32.4893	27.141	35.8093	33.468	36.0939	33.0037	37.5979	31.8217	28.9257	30.597	25.4567	28.7598
	1860	35.9737	31.5063	32.226	29.7123	32.4893	28.5683	34.304	32.853	33.4981	31.232	35.5377	31.4923	30.1747	30.1347	24.848	28.8216
	1880	36.0163	31.425	32.404	29.7727	33.189	30.1163	33.0163	32.142	32.5505	31.4998	35.1257	29.8837	29.2747	30.3937	23.8813	27.7503
	1900	36.059	30.3693	31.2177	27.8817	33.1687	31.5237	32.5013	32.507	33.6012	30.3667	35.2287	28.8953	28.8707	30.2643	23.7917	27.7297
	1920	34.385	30.735	31.2377	27.7207	33.6213	31.966	34.4223	31.8923	33.1479	32.0766	35.1669	28.2557	29.5683	28.5637	24.418	28.0593
	1940	34.471	29.7607	30.3877	27.6403	34.2387	31.162	34.9967	32.1997	33.56	31.7676	35.5995	28.721	31.3683	27.5653	26.029	27.6473
	1960	34.6427	30.8163	30.1507	30.135	34.321	30.6597	34.244	31.5273	33.0655	30.9642	35.9703	28.2557	31.2213	28.73	26.0113	26.9674
	1980	36.2523	29.923	29.3993	29.954	34.9177	30.72	32.6003	31.854	33.8072	30.5727	36.0321	27.9847	31.7907	29.5803	26.441	27.7915
	2000	35.3937	29.72	28.3513	30.1953	34.6297	32.1877	32.145	31.95	34.2192	30.1607	35.0845	30.814	31.2213	30.1717	25.1343	28.904
	2020	34.6857	28.8267	28.3513	32.2673	34.753	31.685	33.195	32.315	33.2303	31.4998	35.5377	33.5467	30.6887	29.0257	24.8477	29.3366
	2040	34.3637	29.9837	30.2097	37.1353	34.4033	33.414	34.403	33.1987	33.1479	30.5315	37.1446	34.7867	31.3317	28.0273	24.4897	27.0705
	2060	33.677	30.3897	32.4637	39.469	35.4733	32.9313	36.1063	32.9107	34.5076	32.2415	36.9798	32.655	30.2663	28.9333	24.4	29.2748
	2080	34.6213	30.288	35.9827	38.4027	37.9013	34.238	35.4723	32.68	36.506	32.3857	36.4648	31.0853	35.262	30.8003	24.4897	31.1084
	2100	33.6127	29.598	34.9743	35.2243	41.1937	33.1523	34.0267	32.776	35.2905	33.5187	35.4141	32.8103	34.913	31.4473	24.7223	32.0148
	2120	34.2563	28.7657	33.7287	33.0517	41.7287	32.71	33.7097	32.411	33.1891	32.7771	36.1763	34.3023	35.9783	30.2827	24.2033	29.6663
	2140	34.6857	29.5777	29.8537	31.6637	40.247	32.0063	33.888	32.315	33.9926	31.6646	35.8055	34.6703	33.4253	27.713	24.3643	28.8834
	2160	35.0933	29.1107	28.9047	31.3417	37.4487	33.0517	33.9077	31.2583	34.1574	30.1607	36.4236	32.8097	35.0413	28.1383	23.8097	28.6362
	2180	34.6427	29.2327	29.1023	31.1607	36.8313	35.0823	32.8977	31.335	34.4046	29.6663	36.7532	31.4533	34.435	27.3433	24.9733	29.8311
	2200	32.1743	28.0147	29.399	30.4363	36.8933	35.2433	32.462	31.4503	33.5806	30.3049	36.197	30.659	32.5617	27.1583	24.866	29.1718
	2220	30.8007	27.4667	28.964	29.6117	37.5723	33.3937	32.8383	31.3927	33.56	31.1084	36.0527	30.6203	32.1577	27.0473	23.7917	29.0276
	2240	29.3627	26.959	30.704	33.293	38.169	31.1823	32.4817	30.682	34.6106	30.8199	35.4141	31.124	31.5333	27.7313	23.8093	28.3272
	2260	29.9207	26.3703	31.653	35.003	36.605	30.358	32.3033	29.971	34.487	29.9341	35.1257	31.802	30.505	26.308	23.2723	28.2653
	2280	31.3587	26.0453	33.0963	35.3047	35.6173	30.137	32.838	29.875	34.8785	28.9658	34.3428	32.054	27.9157	24.5333	23.8093	29.5838
	2300	33.6767	26.35	31.5343	31.6033	34.959	29.996	35.2743	30.4513	33.6836	28.8628	34.6518	32.1317	27.475	24.552	23.326	32.7153
	2320	34.106	27.1217	30.012	30.9193	34.7943	30.4583	36.8587	30.7203	32.6947	28.904	35.5171	32.1317	27.8607	27.4543	24.8117	33.4569
	2340	33.269	28.6443	29.656	30.356	35.5967	30.7397	36.1657	31.1623	32.2208	28.2447	35.5171	32.054	27.6583	28.1197	25.4383	32.7565
	2360	33.4407	29.2533	29.399	30.2753	36.296	30.4987	35.3733	32.2573	33.1067	29.1718	34.1574	31.3563	28.944	28.5447	25.707	30.4079
	2380	33.3977	28.4613	29.6953	29.491	36.8517	30.398	33.987	33.0067	32.1384	30.0989	33.9102	30.775	31.35	26.4373	25.9937	28.9658
	2400	34.2347	27.507	29.4583	30.9597	36.1727	30.1167	34.086	33.2563	31.85	30.5521	35.2905	30.969	31.387	26.1417	24.812	28.7186
	2420	33.8913	26.4513	30.1303	32.891	35.679	32.348	33.2147	32.872	29.9547	29.4808	34.8578	30.407	31.038	27.4913	24.9373	28.3684
	2440	34.8143	26.7967	31.1587	33.1927	38.251	32.73	35.2747	32.507	30.8611	28.5744	34.0956	29.6707	28.1913	30.098	23.326	29.2336
	2460	35.0507	27.7103	30.506	35.5663	38.8683	32.6093	35.75	32.3533	30.4903	29.2336	34.0132	31.124	29.385	30.172	23.6843	30.0577
	2480	34.6213	29.659	29.577	34.7213	39.1563	30.3577	34.7597	33.0837	31.7882	32.5505	35.2081	32.2287	29.0177	27.935	23.3443	30.7581
	2500	33.2047	31.486	31.8503	35.727	39.2387	32.4487	33.393	33.122	30.6139	32.7359	36.0115	33.6047	30.7623	26.2527	23.5233	31.1496
	2520	31.187	30.41	33.353	33.2127	40.0207	33.695	32.9573	32.3537	31.3556	32.2621	33.4775	32.907	30.597	27.8427	22.8787	30.3667
	2540	30.0923	27.5477	33.4717	33.092	39.4857	34.6803	32.7987	30.6053	30.3461	28.1005	32.5917	32.0737	29.752	28.083	22.1803	28.0799
	2560	30.4787	26.5933	29.676	31.0603	36.996	32.4487	32.541	29.395	30.7787	26.7202	31.2938	31.628	27.7683	26.678	21.4463	26.2876
	2580	31.4873	26.1873	27.106	28.968	35.185	31.4637	32.0853	28.857	29.7075	28.0799	31.438	30.756	26.1153	24.4777	22.3593	27.1117
	2600	31.8737	26.695	27.521	28.6663	34.8353	30.4383	32.0063	27.8003	29.9547	27.8327	31.3762	29.9033	26.244	23.239	22.61	26.6584
	2620	31.423	25.1523	27.4023	28.8473	35.041	31.725	31.333	28.4537	29.7487	27.5443	31.1908	29.283	26.134	23.5717	22.4133	26.5348
	2640	31.831	24.8883	27.9953	28.787	36.1523	32.9713	31.0757	28.0887	30.4491	25.3605	31.4998	28.411	29.7153	23.5903	22.3597	24.3717
	2660	31.1657	24.949	27.0463	26.896	35.823	33.3733	31.65	28.7033	29.8517	27.5237	31.747	29.3603	30.505	26.1417	23.2727	24.1244
	2680	31.0153	26.0857	28.2523	26.5743	34.7327	31.0613	32.383	28.5303	29.8311	28.4302	33.9926	29.9223	30.303	26.5853	23.9887	23.733
	2700	29.5343	27.0603	28.806	25.7897	33.2923	29.2723	32.779	28.4343	30.0577	27.9563	33.5393	30.523	26.63	26.918	23.38	24.8043
	2720	30.1353	27.8117	28.47	25.7897	33.1483	28.8903	33.3137	28.2423	30.8199	25.9374	34.7548	30.31	25.2893	24.9027	21.6613	24.9485
	2740	31.2083	28.238	26.829	25.8297	33.642	29.0913	32.9173	27.935	31.1084	26.1846	32.4887	30.407	25.3077	25.1617	21.6433	25.3193
	2760	32.217	28.035	26.552	27.3387	33.786	29.5737	32.0063	28.0887	31.3144	26.576	33.4981	28.5273	25.2343	24.903	21.912	27.1941
	2780	32.3243	28.238	26.3937	28.103	35.4527	30.1567	30.8577	28.5113	31.541	27.0087	32.0766	28.2367	25.8957	25.236	22.5567	26.9056
	2800	31.5947	26.5733	26.631	27.7007	34.3003	30.8203	30.3627	28.8187	31.7058	26.9056	32.7977	27.946	26.4467	24.6813	21.948	27.1529
	2820	30.1567	26.9183	26.8683	27.419	34.6297	30.9007	31.036	28.8953	30.1607	27.2147	33.5806	28.5853	26.9057	24.6997	21.6973	24.8867
	2840	29.266	26.4005	27.432	27.1575	33.0865	30.6695	31.343	28.876	29.2027	27.4722	34.2707	28.5465	27.0525	24.487	21.187	25.9271
	2860	27.753	28.38	28.707	28.244	34.198	30.639	31.848	28.703	27.7503	27.1323	36.2176	27.558	26.832	24.459	21.214	26.3906
	2880	27.753	28.38	28.707	28.244	34.198	30.639	31.848	28.703	27.7503	27.1323	36.2176	27.558	26.832	24.459	21.214	26.3906
	All
	Two-way RM ANOVA	Matching: Stacked
	Assume sphericity?	No
	Alpha	0.05
	Source of Variation	% of total variation	P value	P value summary	Significant?	Geisser-Greenhouse's epsilon
	Time x Column Factor	3.657	0.0023	**	Yes
	Time	27.13	<0,0001	****	Yes	0.01956
	Column Factor	11.75	0.0054	**	Yes
	Subject	15.19	<0,0001	****	Yes
	ANOVA table	SS	DF	MS	F (DFn, DFd)	P value
	Time x Column Factor	1482	144	10.29	F (144, 2016) = 1,385	P=0,0023
	Time	10997	144	76.37	F (2,816, 39,43) = 10,27	P<0,0001
	Column Factor	4765	1	4765	F (1, 14) = 10,83	P=0,0054
	Subject	6159	14	439.9	F (14, 2016) = 59,17	P<0,0001
	Residual	14989	2016	7.435
	Difference between column means
	Mean of NCD	30.06
	Mean of BFD	26.97
	Difference between means	3.092
	SE of difference	0.9395
	95% CI of difference	1,077 to 5,107
	Data summary
	Number of columns (Column Factor)	2
	Number of rows (Time)	145
	Number of subjects (Subject)	16
	Number of missing values	0

## Sheet: Fig3k
				3k) Energy expenditure																							3k) Total Energy expenditure
		NCD													BFD											NCD													BFD
		Mouse1	Mouse2	Mouse3	Mouse4	Mouse5	Mouse6	Mouse7	Mouse8	Mouse9	Mouse10	Mouse11	Mouse12	Mouse13	Mouse14	Mouse15	Mouse16	Mouse17	Mouse18	Mouse19	Mouse20	Mouse21				Mouse1	Mouse2	Mouse3	Mouse4	Mouse5	Mouse6	Mouse7	Mouse8	Mouse9	Mouse10	Mouse11	Mouse12	Mouse13	Mouse14	Mouse15	Mouse16	Mouse17	Mouse18	Mouse19	Mouse20	Mouse21
	0	21.9813	20.2075	18.1995	24.8661	22.8246	22.838	18.9224	22.7711	25.6627	22.0482	26.5395	22.6104	23.2195	23.9917	17.8246	24.9284	24.1608	22.2027	26.7564	26.0539	29.1829			Pre-HFD	25.44	20.31	22.96	25.99	27.44	24.54	21.01	19.85	24.9	18.99	22.55	20.79	21.04	24.61	19.88	25.02	22	21.69	25.71	24.63	25.08
	20	21.3922	19.3106	18.2262	23.6479	22.2557	21.7537	18.2062	21.4257	25.0469	21.2784	24.6787	20.4485	22.0683	23.2045	17.9417	23.9982	24.3234	21.3505	25.8717	26.223	27.485			Post-HFD	23.26	21.64	21.72	27.75	30.14	21.73	23.82	22.17	25.77	22.18	26.16	24.05	23.42	22.33	20.22	22.97	16.89	19	24.12	20.96	21.52
	40	21.7738	18.2798	19.1365	22.6372	22.3963	20.5288	17.9317	20.4685	25.0669	20.1004	23.2999	18.8086	21.2584	21.8839	18.1499	23.2501	23.7575	20.9602	25.3253	26.7369	26.4442
	60	22.423	17.751	20.2811	22.2021	23.0187	20.261	18.3534	19.8594	24.5649	19.2503	22.6104	18.012	21.1111	21.7148	18.7549	22.515	22.7882	21.0317	24.3755	26.21	25.6245
	80	22.5569	18.1325	20.8166	22.6841	23.2865	20.3548	18.9357	19.2035	23.6814	18.5074	21.9478	18.0924	21.0509	21.8644	18.7484	22.5605	22.2808	21.5066	23.5753	25.052	24.8699				two way ANOVA, Linear mixed effects models
	100	22.1486	18.755	20.5622	23.6479	23.2129	20.6359	19.3574	18.6412	22.6506	18.5743	21.1446	18.0054	20.4217	22.8337	18.2149	22.9313	22.2873	21.1944	22.7166	23.3737	24.2063				post hoc pairwise comparisions with Holm-bonferroni correction for multiple comparisons
	120	21.3588	18.9157	19.9531	24.8527	22.7778	21.0509	19.1165	18.4003	22.5167	17.992	20.7497	17.8046	19.1499	22.9183	17.4343	23.4517	22.7166	20.4983	23.1915	22.7752	23.9526
	140	20.7965	18.8621	19.6386	25.1673	22.3628	21.6466	18.755	18.4739	22.7979	17.4498	20.8635	17.3092	17.6908	22.7296	16.9659	23.8486	22.8207	19.9649	23.3867	23.0094	24.1088				time x diet interaction: p<0.001
	160	20.5422	18.8755	19.8594	24.6319	22.7979	22.0013	18.4203	18.755	23.2329	16.5462	21.4659	17.7443	16.7336	22.515	17.1481	23.7054	22.6125	20.3162	23.764	24.1153	24.1933				Tuckey post-hoc tests diets PRE: p=0.939; in NCD (p=0.08); in BFD (p=0.009) ; difference in diets POST (p=0.048).
	180	21.4391	18.929	20.4351	23.3936	23.9625	21.7671	18.3534	18.7149	23.1124	16.6466	21.158	18.5141	16.1178	22.8142	17.9222	23.2371	22.2222	21.1684	22.58	24.3885	23.9917
	200	22.905	18.8688	21.1513	22.6573	25.5622	21.1245	18.5274	18.4003	22.8581	17.2557	20.4752	19.6051	16.593	23.3867	18.6183	22.7361	22.3328	21.1033	21.9165	23.9396	23.725
	220	24.2771	18.3133	21.1914	23.2865	25.8969	20.3614	18.9826	17.751	22.5569	18.5743	19.4311	19.9531	17.7309	23.9071	18.7419	22.7492	22.8923	20.4202	21.37	23.1395	23.7965
	240	23.6546	17.6171	20.5221	24.6921	25.1406	20.2209	19.5047	17.0214	22.6908	19.0763	18.7483	19.6386	19.4511	24.2519	18.3515	23.2436	23.3932	18.9891	21.7603	22.8728	24.0112
	260	22.0683	16.9076	19.4311	25.8701	24.2503	20.8099	19.6386	16.3922	22.7912	18.668	18.079	18.8019	19.8059	24.343	18.241	23.9722	23.1135	18.1043	21.7408	23.0094	24.2259
	280	20.9036	16.8206	19.1098	25.4685	24.0295	21.9344	19.2436	15.8969	22.8983	17.7778	17.6841	18.5609	19.1365	23.2956	18.4491	24.6812	22.4824	18.0978	21.4221	23.0484	23.9657
	300	21.4123	17.1419	19.3842	24.5114	24.3507	22.5301	18.7082	16.1044	22.4699	17.2021	17.9183	19.0094	17.6506	22.4304	18.4621	24.9415	22.0531	18.7484	20.9602	23.0029	23.7315
	320	22.4699	17.7979	19.8059	23.7015	23.9558	22.2289	18.6613	16.8407	22.1084	17.1888	19.0495	19.8461	16.7202	21.949	17.8832	24.961	22.8532	19.4054	20.4983	23.2826	23.5168
	340	22.6841	17.8447	19.3708	23.4003	23.1459	21.4257	19.1566	18.0857	22.2289	17.0616	20.3481	19.8327	16.747	22.5345	17.1871	24.1933	23.738	19.1517	20.3682	23.7705	23.5363
	360	22.3762	17.6975	18.3936	23.822	22.0214	20.5957	19.7456	18.6613	22.9719	16.9076	21.1513	19.6854	17.4632	23.159	17.2196	23.9657	24.3755	19.0476	20.4723	23.7965	23.1135
	380	22.5301	17.4364	17.9451	24.3307	21.8809	20.5087	19.9598	18.407	23.9357	17.162	20.8166	19.2637	18.6814	23.4192	17.6034	23.9722	23.4322	19.0671	21.0773	24.3495	22.6711
	400	23.2329	17.7644	18.3333	25.2811	22.3159	20.9371	20.2544	17.7108	24.083	17.5368	20.1004	19.257	19.3106	23.1915	18.0653	24.5121	22.7882	19.6591	22.001	24.7138	22.4629
	420	23.8086	18.0723	19.4244	25.261	24.2704	21.8139	20.4953	17.1017	24.2838	18.1928	19.7925	18.929	20.0937	22.7231	17.9612	24.1608	22.6451	19.6721	22.8142	25.3383	22.7231
	440	23.4203	18.8286	20.2677	24.9531	25.8434	22.0482	20.8233	17.3963	24.1299	17.9116	19.8461	19.0295	20.2008	22.2352	18.2865	23.6794	23.4192	19.7762	23.8095	24.3755	23.5038
	460	23.2731	19.4378	20.6426	24.759	27.5971	21.9076	20.2209	17.8514	24.5248	18.0656	20.1473	19.8527	20.4752	21.8124	18.7158	23.4517	23.9461	20.5959	24.5121	23.8355	24.1803
	480	23.6345	21.0308	21.4056	25.7898	28.0321	22.0616	20.3012	18.9759	23.9424	17.6975	19.8862	20.5355	20.2477	22.2092	19.6916	24.8504	23.829	21.9295	25.3253	23.4322	25.1041
	500	25.6359	22.2959	22.6908	27.7711	29.5448	23.3601	20.6961	19.4177	23.7015	17.9384	20.2276	20.8501	20.8701	23.5688	20.082	27.0817	23.4647	22.9313	25.1952	23.816	25.2992
	520	27.7979	24.2236	25.1138	29.6653	31.5194	25.2744	22.1486	19.7456	23.1325	17.5636	21.2784	19.9866	21.5997	25.9953	20.8626	29.3911	22.8012	22.8532	24.9935	23.9136	25.3838
	540	29.7189	25.3213	26.8675	30.6024	33.8554	27.2021	22.7175	19.4645	23.5141	17.8447	22.751	19.8661	22.2021	27.8298	21.2009	30.1848	23.3346	22.6516	24.5967	24.2519	25.1236
	560	30.2209	25.7764	27.2691	30.7831	34.739	28.4739	23.2865	19.7791	23.6078	17.7108	23.5676	20.4016	21.9411	28.9617	21.9685	30.0807	24.5576	22.554	24.6812	24.434	25.1171
	580	30.5689	25.1205	25.743	30.5489	34.9331	28.7684	23.494	20.3213	23.9826	17.9786	23.3333	21.6198	21.4123	28.63	22.2157	29.222	26.0018	22.3653	24.5706	24.4666	25.3383
	600	30.0736	23.7149	24.2503	29.9063	34.6319	28.2597	23.9157	20.6426	24.0495	17.7309	23.1191	22.4431	21.5596	28.1226	22.5735	28.3893	25.5985	21.7603	24.1998	24.8699	25.4228
	620	29.2436	22.49	23.9491	28.2999	33.9692	27.5167	23.2597	20.743	25.0335	18.0924	23.0924	21.9076	22.1553	26.6849	23.0029	27.6021	24.2844	21.5522	24.2844	25.5464	25.9758
	640	27.7242	20.9639	25.0335	26.3052	32.2155	27.9116	21.8541	20.3414	26.0977	18.1058	23.7751	20.9304	22.751	25.8782	23.5363	27.3224	23.2826	21.6563	24.6032	26.9386	26.184
	660	27.8112	20.1205	25.4752	25.3815	30.9505	28.7751	20.8635	20.4552	27.1218	18.494	24.585	20.0736	22.7644	25	24.1283	28.038	23.2371	22.2938	25.8067	27.1663	26.9646
	680	29.1767	19.9665	25.4418	26.6399	31.3655	29.1165	20.9973	19.9866	26.6934	18.8554	25.3548	20.7296	22.9451	25.6635	23.6599	28.5389	23.7119	22.2417	26.5027	27.3029	27.4655
	700	31.0241	21.0107	25.6292	29.1499	33.1995	27.6573	22.3628	20.0937	26.3788	19.6386	25.8635	22.1821	23.4538	26.5483	22.8532	28.8121	23.6144	22.3198	27.2053	26.6263	28.5194
	720	31.7403	22.3159	27.6506	31.6867	34.5047	25.8701	23.1325	19.8795	26.6466	20.1673	26.0174	23.2329	24.0361	27.3289	21.7343	27.8493	23.4517	22.2027	27.3419	27.3029	29.4431
	740	31.5194	22.8112	29.5248	32.3561	34.6988	25.4485	23.7349	20.2343	27.8648	20.3815	26.2383	23.5007	23.7416	27.407	22.1051	27.5241	22.5605	22.6321	27.9079	28.1941	29.5537
	760	30.7028	22.1419	30.4217	32.3427	34.2503	27.2691	23.4672	20.2343	28.34	20.4685	25.9371	23.1191	23.5274	27.0427	22.7036	28.051	22.3914	22.8858	29.3846	29.0138	29.3456
	780	29.0495	20.3414	29.17	31.3655	33.929	29.344	23.2664	20.9505	27.3628	20.7831	25.9639	23.1794	23.2597	27.2639	23.2045	29.5082	22.1832	23.0419	31.681	28.0055	28.8121
	800	27.0281	19.411	28.0522	30.9304	33.5207	30.5957	22.51	21.4123	26.4257	20.9237	26.1178	23.4137	23.8353	26.815	22.2808	29.853	22.4824	22.9899	33.4374	26.802	29.3586
	820	25.6894	19.8661	26.9143	29.9063	32.9384	30.7162	22.0214	22.0348	26.3052	20.6292	26.7938	24.0228	23.8019	26.7109	21.383	28.3112	21.8514	23.4908	33.7952	25.8587	28.9552
	840	26.5328	22.0884	26.3855	28.581	32.0683	30.676	21.3521	21.6332	27.4699	20.2276	26.5127	24.0763	23.7885	26.0083	20.9862	26.3531	21.4676	24.1998	32.6373	25.8197	28.2397
	860	28.8822	24.0964	25.0134	26.4056	30.9237	30.2878	21.091	21.4993	28.0656	20.0535	25.5556	23.6479	23.4471	25.8262	21.6953	25.4554	21.0317	24.8309	31.6094	25.0325	27.2313
	880	30.9572	25.1473	23.8889	24.1165	29.2169	29.5047	21.071	21.0843	27.8715	20.2544	23.9558	22.3829	23.34	25.1756	22.2417	25.9498	21.6302	24.343	30.4775	24.0372	27.5956
	900	31.2182	25.0602	23.6881	22.3025	27.3025	28.6948	21.1647	21.1178	27.3695	20.4819	22.7979	20.9839	23.0924	25.2797	22.0726	26.4182	21.8905	23.2956	29.261	23.3607	28.1746
	920	29.6185	24.6118	25.1874	22.5167	25.1473	28.1191	20.8099	20.8568	26.3989	20.3548	22.1084	20.3614	22.5167	25.9953	20.9407	26.3076	22.3393	22.5735	28.1161	24.1803	27.6412
	940	27.577	24.3039	26.6734	24.4712	24.8728	27.4766	19.826	20.8969	25.2075	20.0201	22.3159	20.7564	21.573	26.815	19.516	25.8197	21.8644	22.5475	27.8363	25.7611	25.8587
	960	25.4552	23.7818	26.8005	27.4632	26.4793	26.506	19.2771	20.6426	24.4712	18.7885	22.9719	21.834	20.3882	26.5157	19.3469	24.7723	21.6237	23.0419	28.7601	26.7239	24.3039
	980	24.9531	22.49	25.1138	28.6881	30.328	25.2677	20.1539	20.4485	24.759	18.2731	23.5542	21.6934	19.9732	25.1691	19.9909	23.3281	21.0122	22.8337	29.1114	26.4182	24.7203
	1000	25.5154	20.5154	22.9451	27.8715	32.8581	24.0161	21.8206	20.2744	25.8969	18.1727	23.1124	20.5154	20.7296	23.6924	21.8189	22.7817	20.6219	22.3328	28.63	24.8569	26.8475
	1020	27.0482	18.3199	22.0482	25.6225	33.4404	22.925	24.1968	21.332	26.0843	19.1098	22.7175	19.5181	22.5569	23.7119	22.2092	23.7119	20.1795	21.9295	27.3679	23.9331	28.7406
	1040	27.075	16.7805	22.1285	23.5743	31.4659	23.2262	24.8728	22.6439	26.0576	19.5582	22.8916	20.087	23.6145	25.1952	21.975	25.1431	20.2576	22.0271	26.2165	23.9136	29.248
	1060	25.7162	16.5328	23.0187	23.1124	29.083	25.0268	24.6519	23.842	25.7296	19.8996	24.1098	21.6867	23.2195	27.7453	20.2576	25.3578	20.5634	22.541	25.4228	25.4228	28.3307
	1080	23.7416	18.1861	22.5636	23.8487	26.6801	27.6707	22.6841	23.2932	25.1138	20.1539	24.7122	22.3226	21.4592	28.9032	18.6963	24.3885	20.778	22.3718	25.7026	26.6068	27.1533
	1100	23.0522	20.9772	22.3293	25.589	25.1673	28.9157	21.6867	22.4498	24.7791	20.0268	24.2236	21.4926	19.4043	29.1374	17.6034	24.2389	20.5373	22.2938	26.7369	26.6849	25.7741
	1120	24.083	23.1995	22.4498	25.6158	24.9063	28.494	21.7202	21.1245	25.0201	19.3507	23.012	20.3414	18.5676	28.1746	17.9027	24.8569	20.1926	21.949	27.6802	25.1496	24.8634
	1140	26.178	23.4672	23.9357	24.3842	25.9973	27.3092	22.7845	20.4217	26.1245	18.6212	21.8742	20.1406	19.3373	27.2639	19.2168	25.5204	19.6006	22.2222	26.9386	23.7119	24.4926
	1160	27.7711	22.1419	25.1874	23.2664	27.664	26.2784	23.4672	19.4511	25.6359	18.1392	21.2048	20.7831	21.2584	25.6375	20.2836	25.4879	19.0801	21.988	25.1821	22.8012	24.5837
	1180	27.7845	20.1539	25.743	24.344	28.4672	25.5756	23.3534	19.324	24.6519	17.7443	21.2249	20.9237	22.1954	24.1088	19.9909	25.052	18.8134	21.6042	24.343	22.6386	23.7835
	1200	26.4525	19.0228	26.0174	27.0147	28.3133	24.6921	22.9987	19.5248	23.9157	16.9009	21.6734	21.1446	21.6265	23.4973	19.3143	25.5464	18.859	20.9277	25.0911	22.0466	22.2678
	1220	25.4485	19.0495	25.9237	28.5341	27.1553	23.7015	22.1017	20.3079	24.7456	17.0817	22.3963	21.6533	20.9772	23.8681	19.0216	25.4228	19.1387	20.8756	27.1337	21.5392	21.4741
	1240	25.7363	20.3414	25.261	28.2463	26.5194	22.9451	21.245	20.3882	24.8728	17.9853	22.0214	22.6908	21.0375	24.9089	20.0104	24.9935	19.503	21.8449	28.0835	21.7018	21.6758
	1260	26.9277	21.0107	23.3199	26.4525	26.1981	22.336	19.9799	19.9933	25.1673	19.4311	21.3052	22.4297	21.6399	24.9349	20.8366	23.3607	19.9909	22.9768	28.012	23.0354	22.3718
	1280	27.2892	20.7095	21.8072	24.3641	26.2718	22.1486	19.6386	19.7323	25.7631	19.6252	20.8568	21.7336	21.0509	24.3039	20.9277	22.2092	20.3877	23.5818	27.1077	25.0781	21.5392
	1300	26.3588	19.2905	21.3186	22.6372	25.261	21.9277	19.3307	19.8327	27.1954	19.5582	21.7738	20.7898	19.8193	23.0809	19.8218	21.4871	20.0885	22.554	26.1449	26.3336	20.1405
	1320	24.6653	18.1928	22.1151	22.2222	23.6345	21.9946	19.3641	20.0201	26.9009	19.7122	22.8983	20.7898	18.7282	22.1897	18.7419	21.396	19.3989	21.2464	26.0278	26.4312	19.3794
	1340	23.0321	17.9786	22.5502	23.2731	22.0884	22.6707	18.5944	19.6252	25.0335	20.4618	23.079	20.4485	19.1499	21.6888	18.4556	21.4611	19.1062	20.9732	26.1319	25.4424	20.1991
	1360	22.0861	18.4895	22.4297	25.4306	22.0214	23.3802	19.1611	19.4288	23.5832	21.419	22.8916	20.917	20.9661	21.4264	18.9847	21.2312	19.2688	21.7603	26.7933	23.829	21.8427
	1380	21.6946	19.5136	21.8139	26.6622	22.9083	24.2135	20.4161	19.961	23.8074	21.9009	22.9953	21.5428	23.3222	21.537	19.2449	20.9971	19.9974	23.4647	26.3705	22.3946	22.7405
	1400	22.3037	19.7813	21.6265	27.5658	24.8226	23.2965	23.7428	21.2126	25.7151	22.925	24.9364	23.6178	25.1696	21.6671	18.7505	20.919	19.6916	23.4647	25.837	20.6122	22.4282
	1420	22.6205	19.6519	21.3052	27.7376	26.1412	22.3795	26.0208	21.67	26.1948	23.1325	25.9003	24.9096	25.6024	21.6237	18.1239	21.0122	19.1582	22.6711	24.7138	19.5127	21.4156
	1440	22.7042	19.1499	21.1312	28.4003	27.7979	21.1245	27.838	21.5663	25.9906	23.0656	26.4257	25.656	25.241	21.6823	17.688	21.2399	18.3971	21.1033	24.1088	18.8134	20.7
	1460	22.3762	18.9491	20.5489	29.0696	28.4069	21.0576	28.1191	20.8969	25.2075	22.6908	25.4819	25.2276	25.3012	21.7473	17.3562	20.9862	18.3581	20.4398	23.4257	18.8525	20.6024
	1480	22.336	18.9759	20.2945	29.6386	28.9357	20.9906	28.6546	20.743	25.1406	22.7242	25.5823	24.2437	25.9705	22.0401	16.7382	20.5764	18.1954	19.8543	23.2501	19.2037	20.739
	1500	22.336	19.1031	19.7657	30.5087	28.7818	21.1379	28.8353	20.4217	24.9264	23.0254	25.4752	23.6078	26.7336	21.6563	16.5561	19.8738	17.9807	19.6136	23.2826	19.477	20.765
	1520	22.0214	19.3775	19.3574	30.8969	28.842	21.1781	29.3039	20.3614	23.5475	22.4163	25.3213	23.0522	25.7898	21.2269	16.7838	20.0755	17.623	19.3208	23.3997	19.8868	20.4528
	1540	21.573	19.5448	18.7885	31.2717	29.016	21.4257	29.4378	20.5288	23.1794	21.6466	24.2168	23.2129	24.3842	20.6609	17.2456	20.5634	17.9808	19.4184	22.8858	19.8413	20.2121
	1560	21.3521	19.5984	18.6279	30.0736	29.3708	21.5328	30.0669	21.1245	22.992	21.0843	23.6546	23.253	23.3333	20.4528	16.9919	21.1553	18.3841	18.6638	22.0076	19.6916	19.6982
	1580	21.071	19.3708	18.5141	28.3132	29.5783	21.4859	30.087	21.5863	23.9424	21.3789	23.8688	23.2195	23.9759	20.134	16.4065	20.4137	19.0021	18.1824	21.4481	19.516	19.451
	1600	20.8635	19.1232	18.5074	26.1713	29.7323	20.9973	29.8929	21.921	22.9987	21.988	25.5154	23.0455	25.1539	20.1795	15.7494	19.8413	18.7939	17.7726	22.3914	19.6201	19.4379
	1620	20.2945	19.324	18.0857	24.8594	28.7283	20.4752	29.4511	22.075	22.8782	22.2289	26.9076	23.0589	25.7162	20.2966	15.3526	19.5485	18.5077	17.9157	23.8225	19.464	19.7046
	1640	20.0402	19.8461	17.7309	24.6185	27.8983	20.0268	29.2704	22.0281	22.3427	21.7671	27.095	23.0254	25.2142	20.4983	15.3721	20.3422	17.5969	17.1806	24.6942	19.0867	20.108
	1660	19.913	20.7832	17.4498	25.0201	27.1285	19.8594	29.3039	21.7871	22.8849	21.2249	25.7363	22.838	24.1633	20.1145	16.2438	20.5829	17.0895	16.4325	23.8095	18.9826	20.1015
	1680	20.087	20.6694	17.4966	25.6961	27.9518	20	29.083	21.4859	22.0281	21.245	24.2236	22.8447	23.581	19.6526	17.727	20.5894	16.5951	15.86	22.5605	19.2428	20.9667
	1700	20.241	20.5622	17.162	25.6894	28.8487	20.415	28.996	21.3655	22.0147	21.6935	23.7349	23.3668	23.1191	19.6851	19.4119	20.0495	16.6602	16.1332	21.6042	19.6981	21.962
	1720	20.1339	19.9398	16.8407	25.4618	29.6452	20.8702	28.8621	21.3454	22.4096	22.0683	24.1566	24.6854	23.5274	20.3877	19.7957	19.9063	17.1806	16.8618	21.5197	19.6526	23.2761
	1740	20.2008	19.9197	16.3922	25.3146	29.3909	20.7162	29.1031	21.3855	23.5208	21.9277	24.9799	25.2075	23.7282	20.9667	19.6266	19.6136	17.5839	17.5839	21.6953	19.529	23.0224
	1760	20.1807	19.7323	16.4859	25.917	28.427	20.154	29.1433	21.1847	23.4739	21.7135	25.3079	25.087	24.8728	20.6935	18.7679	19.3599	17.9612	18.1109	21.923	19.2298	22.4564
	1780	20.4284	19.9799	16.2918	26.68	27.3829	19.5047	28.8755	21.0509	22.5435	21.7202	25.4752	24.6051	24.5448	19.5355	18.2865	19.1322	17.6099	17.7401	22.554	19.6006	21.7734
	1800	20.7028	20.2477	16.3521	27.423	26.9612	19.4511	27.7644	20.8768	21.5529	21.747	25.7697	24.7523	24.5114	18.6443	18.2475	19.1777	17.4863	16.9529	23.3932	20.043	22.7882
	1820	21.2383	20.5823	17.1218	27.6238	27.249	19.7055	26.5395	21.2048	21.66	21.8474	26.2517	25.6493	24.083	17.8832	18.5858	19.49	17.1546	16.1267	24.5381	20.8301	23.7835
	1840	21.7001	21.0442	18.4672	28.5207	27.7175	19.8661	26.0241	21.506	22.7042	21.4257	26.3855	25.8567	25.0335	17.9807	19.5095	20.1535	17.1155	16.2958	24.447	20.765	24.7073
	1860	21.6734	21.5663	20	29.4511	27.8782	19.7925	26.66	22.2758	23.8554	21.2918	26.1781	25.8567	25.8635	17.9873	19.8348	20.5113	16.9139	17.109	23.198	20.5569	23.3607
	1880	21.4726	22.1285	20.0669	30.5622	27.8849	19.6921	27.5703	22.6573	23.668	21.0174	25.984	25.0535	25.9705	18.6573	20.4658	21.1033	16.9334	18.0393	21.1098	19.7957	22.0921
	1900	21.7537	21.9478	20.0535	30.2744	28.4003	20.0468	27.905	22.9853	22.3427	21.1713	26.0107	24.6787	25.502	18.872	20.6674	21.1228	16.8944	17.8767	19.8673	19.1322	21.2659
	1920	22.4163	21.8139	20.0468	29.9063	29.0027	20.8501	26.9143	22.3695	20.9639	21.1781	25.6493	24.016	24.9532	19.1972	21.2009	21.8384	16.9139	17.1936	19.3469	18.332	22.1572
	1940	23.0254	21.6332	20.676	29.5114	30.3213	22.0214	24.9398	22.1017	20.6091	21.8474	25.9304	23.5408	25.2276	18.7679	21.4286	21.9945	16.9789	16.4195	19.451	17.9677	23.0484
	1960	23.1124	21.7202	21.5328	29.4578	30.8634	22.9117	22.2423	22.2624	20.6158	22.5435	26.6801	22.8648	25.8434	18.6117	21.8254	22.3003	17.2066	16.6862	20.2056	18.1043	23.5558
	1980	23.3133	21.9813	22.4766	29.1232	31.3721	23.0991	20.2343	23.0857	21.0843	23.7283	27.9786	22.6105	26.4926	18.1499	22.0466	21.9555	17.714	16.9334	21.6953	18.4816	23.6143
	2000	23.5007	22.0616	23.9625	28.8688	30.6359	22.7042	19.1499	23.7818	21.8273	23.842	27.4364	22.5034	26.2918	18.4166	22.2352	21.7929	17.9873	17.1025	22.7231	19.0021	23.4777
	2020	23.5877	22.423	24.7122	28.8889	29.8862	22.3762	18.9491	23.6412	23.4672	23.7885	26.2316	23.166	26.0977	17.8767	21.9945	21.6953	18.6573	16.2178	22.2808	19.4314	22.8532
	2040	22.7845	22.2758	24.6988	29.0495	30.1071	22.336	18.9759	23.253	24.1366	22.7376	24.8126	23.8153	25.7698	17.8051	22.1051	21.3375	18.7874	16.0291	20.8886	19.7697	21.9685
	2060	22.4297	22.4966	23.6881	29.498	30.6091	22.336	19.1031	22.4833	23.5342	22.1887	25.1205	24.3441	26.1513	17.7205	21.9295	21.1228	18.8915	16.5301	20.9082	19.7047	21.6888
	2080	22.1553	22.4431	23.0723	29.8728	31.8273	22.0214	19.3775	22.0482	21.8742	21.747	25.9772	24.0964	25.8568	18.2995	22.0531	20.7976	17.7921	17.5579	22.3523	19.2363	22.1051
	2100	23.1392	22.3628	22.7309	30.3481	32.0817	21.573	19.5448	21.573	21.1111	21.8742	26.8541	23.6345	25.7965	18.9045	21.8579	21.4611	16.8163	17.662	23.4648	18.9175	22.7231
	2120	24.2704	21.9946	23.4605	29.6452	32.9384	21.3521	19.5984	21.7068	22.4163	22.1151	26.5796	24.1566	25.6694	18.9761	22.1377	22.3849	16.1527	16.6276	22.5345	18.9761	22.4694
	2140	25.9906	21.8206	24.0094	28.6345	32.8112	21.071	19.3708	22.2557	25.2611	22.7309	25.9371	25.0469	25.9371	19.1387	22.2808	23.2956	16.3934	16.1593	20.3682	19.4184	21.7734
	2160	27.1218	22.1754	24.411	27.7443	32.5301	20.8635	19.1232	23.2664	28.2597	23.3668	25.7162	26.245	25.676	18.4882	22.3068	23.5883	16.7642	16.452	19.6721	19.9193	20.8626
	2180	27.4364	22.9317	24.1767	27.7443	32.1754	20.2945	19.324	23.7015	29.5582	23.7282	26.3788	25.502	24.6452	18.4361	21.7538	23.172	16.7512	17.8962	21.318	20.6414	20.4398
	2200	26.9679	23.5743	24.1299	28.6345	33.0455	20.0402	19.8461	23.7684	29.1968	23.1325	27.1218	25.0201	23.3467	19.1322	21.5912	23.2436	16.4455	19.4575	23.9461	21.5327	20.147
	2220	26.0776	23.9692	24.4511	29.1232	34.3307	19.913	20.7832	23.1794	27.992	22.3695	27.0549	24.4712	22.8581	21.396	21.5977	23.6209	16.0812	21.0578	24.9545	22.5345	20.9407
	2240	24.2972	23.9692	24.17	29.324	34.8327	20.087	20.6694	22.7376	27.1888	21.7269	26.4324	25.2677	23.6345	23.2891	22.2873	24.8699	16.4585	21.8774	23.9331	22.619	21.9945
	2260	22.2624	23.8956	24.0696	28.0857	33.6814	20.241	20.5622	22.2825	26.8808	21.4993	26.3855	25.0335	24.8996	24.6422	22.4825	25.8587	17.018	21.318	22.001	22.5865	23.2696
	2280	21.1714	23.7952	24.3641	26.593	31.9946	20.1339	19.9398	22.0884	26.9545	21.1245	27.7042	25.0067	25.5622	25.3968	22.4629	26.841	17.727	20.2056	21.7798	22.1442	23.0484
	2300	22.7309	23.34	25.6091	25.8166	31.1446	20.2008	19.9197	22.336	27.5636	20.8434	29.3909	24.9197	25.0067	26.3987	22.0271	27.2053	17.3302	19.3403	21.923	22.4304	22.1311
	2320	25.8166	22.8046	26.2048	26.4927	31.5863	20.1807	19.7323	22.7644	28.4739	20.8166	29.8594	25.9036	24.1298	27.8428	22.0726	27.3354	17.018	19.1712	23.3346	23.3086	20.9602
	2340	28.1058	22.4966	25.5957	27.7376	32.2289	20.4284	19.9799	23.2999	29.3507	21.4525	28.5475	26.1312	23.668	28.9552	22.2743	27.1598	16.5756	18.9045	23.8486	24.3495	21.0122
	2360	28.1861	22.9317	24.1098	27.5368	32.2155	20.7028	20.2477	23.3266	29.1834	22.0348	27.1954	26.1111	24.0027	30.0221	22.2743	27.0232	16.9009	18.872	25.2082	25.7091	22.1181
	2380	26.2048	23.5207	23.1794	26.6198	31.3119	21.2383	20.5823	23.3199	28.9156	22.3561	26.8206	25.589	24.5047	29.9375	21.3375	26.9581	17.2326	19.1972	26.3271	25.1366	23.3932
	2400	24.6519	23.2597	23.1058	25.9371	30.6627	21.7001	21.0442	23.4337	29.0027	22.5904	27.7108	25.5422	24.0964	29.4952	21.1618	26.5418	18.1499	20.2836	27.7257	24.5771	23.9787
	2420	24.0361	23.0656	23.8287	26.9009	30.4618	21.6734	21.5663	23.5609	29.8126	22.905	28.3936	25.0134	22.7644	28.3307	21.4221	26.0278	19.1127	21.305	29.0008	22.9053	23.3411
	2440	24.8862	22.8313	23.6145	27.9518	31.004	21.4726	22.1285	23.34	30.5154	23.5274	28.6814	24.7724	20.9572	26.8931	22.4694	25.5855	20.5373	22.0791	29.6838	22.8793	22.6386
	2460	25.1606	23.1794	22.9317	28.2463	30.7095	21.7537	21.9478	22.5034	30.676	23.0455	28.4137	24.5984	19.7189	25.7937	21.8384	25.2212	22.1181	22.619	30.0221	22.5605	21.5392
	2480	24.8996	22.905	21.8876	26.8541	30.2543	22.4163	21.8139	21.7336	30.2343	22.6104	28.1191	25.0134	19.3574	26.0929	20.8626	24.8309	24.0697	22.606	29.3976	22.5865	20.9602
	2500	24.17	22.818	21.7871	25.743	29.7925	23.0254	21.6332	21.1647	29.5382	21.8206	27.6439	24.8059	19.3976	27.1988	19.9193	24.5837	25.1756	22.4629	28.4609	21.9815	20.3097
	2520	24.0228	22.6506	22.2088	25.1071	30.1941	23.1124	21.7202	21.2985	28.9558	21.9946	27.3092	24.1365	19.759	27.6867	19.8478	24.9089	25.3838	21.2985	27.0622	22.0531	20.16
	2540	24.1232	22.182	22.5435	25.7631	30.6426	23.3133	21.9813	21.4391	28.7216	21.8407	26.9143	23.494	20.0402	26.1579	20.082	25.644	24.5381	20.2836	26.6068	22.6841	19.8478
	2560	24.3574	22.2155	23.0053	25.7497	30.8835	23.5007	22.0616	21.8541	28.7818	21.9277	26.7269	22.8179	20.4618	24.3495	20.082	25.5594	24.0437	19.1842	27.2573	23.6404	19.7892
	2580	24.1433	22.5034	22.9183	26.7001	31.0509	23.5877	22.423	21.8273	28.4404	22.0348	26.1044	22.6104	20.415	23.5493	20.4007	25.0715	23.0679	19.7892	28.656	23.8551	19.9519
	2600	24.1232	23.3534	23.0656	27.5435	30.4618	22.7845	22.2758	22.075	27.9518	22.1419	25.5154	21.8675	20.261	23.9201	20.5633	24.0242	21.91	20.7585	29.287	23.0549	20.5308
	2620	24.0562	23.0455	23.1593	29.0696	29.3641	22.4297	22.4966	22.1687	27.4498	22.2892	25.0134	21.8541	20.0803	24.7268	20.3617	23.9331	18.9761	21.8579	28.5649	21.6497	20.9797
	2640	24.5114	22.5034	23.7149	28.8889	28.8487	22.1553	22.4431	22.4163	27.6305	22.3628	24.9264	22.008	20.1874	24.8048	20.1275	24.356	16.1072	21.2334	27.2639	20.2641	21.305
	2660	24.7122	21.8139	24.0361	27.9585	29.0429	23.1392	22.3628	22.6774	27.9652	22.8046	25.2343	22.7845	20.0268	24.8504	20.0364	25.3968	13.2839	20.2446	25.9042	19.9389	21.4546
	2680	24.3173	21.2785	23.2396	27.3293	30.3949	24.2704	21.9946	22.8514	28.3199	23.1124	25.3815	23.5542	19.6386	24.447	20.765	25.7481	11.8007	19.3664	25.1887	20.2316	21.4091
	2700	23.8354	21.4257	22.1352	27.336	30.2209	25.9906	21.8206	22.9652	28.3132	22.8849	26.071	23.6546	19.5315	24.1088	21.1228	25.6375	10.0768	20.0429	25.6635	21.0448	21.1749
	2720	23.9291	21.6867	21.7938	27.7108	30.9639	27.1218	22.1754	22.3159	28.5341	22.5301	26.0509	23.581	19.7992	23.5753	21.3115	25.3708	8.41142	21.0448	26.9581	21.3895	20.8821
	2740	24.7456	22.2088	22.3427	26.7871	31.0442	27.4364	22.9317	21.5596	28.166	22.1954	26.5864	22.9719	20.2677	23.198	20.9212	25.8327	6.79809	22.1051	28.4023	21.5912	20.765
	2760	24.826	21.4659	23.1125	25.9839	32.0884	26.9679	23.5743	21.0709	27.8179	22.4431	25.9237	22.8514	20.2209	23.2045	20.8756	25.9693	5.91987	21.5717	27.9534	22.5215	20.7455
	2780	24.0629	20.7296	22.8046	25.8166	31.1312	26.0776	23.9692	21.3186	27.6104	22.4565	25.917	22.7175	20.0937	24.4145	21.0122	25.5269	5.27584	20.5439	26.7499	23.6989	20.7845
	2800	23.0991	20.6359	22.9585	26.5931	29.9933	24.2972	23.9692	22.1955	28.34	22.4431	24.8327	22.6372	19.7858	25.7546	21.4091	23.9982	4.9766	19.2688	25.2472	24.8699	20.5894
	2820	23.2262	21.3052	23.3534	27.249	28.7082	22.2624	23.8956	22.8715	29.3507	22.0817	24.7055	22.8046	20.1673	26.8345	21.0708	22.7491	5.69869	19.6591	24.8049	24.0828	20.4593
	2840	23.8286	21.8876	24.4177	26.8608	28.4471	21.1714	23.7952	23.4137	29.8059	21.9143	23.9223	22.7242	20.6225	26.0409	20.726	22.6581	9.14651	20.6935	24.6357	22.8012	20.2901
	2860	24.4244	21.5462	24.5248	25.9237	28.494	22.7309	23.34	23.0455	29.4846	21.834	23.7952	23.0455	21.4324	25.2472	20.2706	24.1478	15.1704	21.9165	25.0195	21.7669	20.6089
	All
	Two-way RM ANOVA	Matching: Stacked
	Assume sphericity?	No
	Alpha	0.05
	Source of Variation	% of total variation	P value	P value summary	Significant?	Geisser-Greenhouse's epsilon
	Time x Column Factor	9.793	<0,0001	****	Yes
	Time	14.38	<0,0001	****	Yes	0.04567
	Column Factor	2.525	0.2756	ns	No
	Subject	38.07	<0,0001	****	Yes
	ANOVA table	SS	DF	MS	F (DFn, DFd)	P value
	Time x Column Factor	3703	143	25.9	F (143, 2717) = 5,284	P<0,0001
	Time	5437	143	38.02	F (6,531, 124,1) = 7,759	P<0,0001
	Column Factor	955.1	1	955.1	F (1, 19) = 1,260	P=0,2756
	Subject	14398	19	757.8	F (19, 2717) = 154,6	P<0,0001
	Residual	13316	2717	4.901
	Difference between column means
	Mean of NCD	23.45
	Mean of BFD	22.29
	Difference between means	1.157
	SE of difference	1.031
	95% CI of difference	-1,000 to 3,315
	Data summary
	Number of columns (Column Factor)	2
	Number of rows (Time)	144
	Number of subjects (Subject)	21
	Number of missing values	0
															25.18	19.36	5.821	0.4429	8	8	18.59	7
															25.18	19.17	6.012	0.4357	8	8	19.51	7
															25.18	19.15	6.032	0.5253	8	8	16.24	7
															25.18	19.4	5.781	0.6947	8	8	11.77	7
															25.18	19.82	5.359	0.7269	8	8	10.43	7
															25.18	19.95	5.229	0.6868	8	8	10.77	7
															25.18	19.81	5.369	0.5979	8	8	12.7	7
															25.18	19.53	5.652	0.5083	8	8	15.73	7
															25.18	19.59	5.59	0.527	8	8	15	7
															25.18	19.8	5.382	0.6567	8	8	11.59	7
															25.18	20.12	5.06	0.7146	8	8	10.01	7
															25.18	19.93	5.247	0.6598	8	8	11.25	7
															25.18	19.77	5.407	0.7688	8	8	9.946	7
															25.18	19.46	5.719	0.8944	8	8	9.042	7
															25.18	19.52	5.659	1.008	8	8	7.938	7
															25.18	19.51	5.674	1.063	8	8	7.548	7
															25.18	19.81	5.369	1.045	8	8	7.266	7
															25.18	20.07	5.108	0.9519	8	8	7.588	7
															25.18	20.34	4.839	0.884	8	8	7.742	7
															25.18	20.13	5.055	0.9703	8	8	7.368	7
															25.18	19.84	5.345	1.086	8	8	6.958	7
															25.18	19.81	5.369	1.053	8	8	7.21	7
															25.18	20.02	5.157	0.8565	8	8	8.516	7
															25.18	20.23	4.955	0.7333	8	8	9.557	7
															25.18	20.03	5.149	0.8821	8	8	8.255	7
															25.18	19.85	5.328	1.104	8	8	6.826	7
															25.18	19.76	5.425	1.194	8	8	6.423	7
															25.18	20.05	5.13	0.9894	8	8	7.333	7
															25.18	20.69	4.494	0.822	8	8	7.732	7
															25.18	21.52	3.658	0.7522	8	8	6.878	7
															25.18	22.17	3.015	0.856	8	8	4.982	7
															25.18	22.4	2.784	1.047	8	8	3.76	7
															25.18	22.45	2.731	1.146	8	8	3.371	7
															25.18	22.35	2.833	1.254	8	8	3.195	7
															25.18	22.63	2.551	1.34	8	8	2.691	7
															25.18	22.88	2.296	1.44	8	8	2.256	7
															25.18	23.52	1.665	1.435	8	8	1.641	7
															25.18	23.69	1.491	1.258	8	8	1.676	7
															25.18	23.99	1.192	1.021	8	8	1.652	7
															25.18	23.93	1.251	0.7934	8	8	2.229	7
															25.18	24.1	1.086	0.6888	8	8	2.229	7
															25.18	23.96	1.217	0.75	8	8	2.295	7
															25.18	23.93	1.256	0.9225	8	8	1.925	7
															25.18	23.76	1.42	1.139	8	8	1.762	7
															25.18	23.55	1.631	1.24	8	8	1.861	7
															25.18	23.23	1.951	1.173	8	8	2.352	7
															25.18	22.99	2.193	1.125	8	8	2.756	7
															25.18	23.04	2.139	0.9892	8	8	3.057	7
															25.18	23.01	2.175	0.7958	8	8	3.865	7
															25.18	22.63	2.55	0.6286	8	8	5.737	7
															25.18	21.93	3.249	0.6947	8	8	6.613	7
															25.18	21.39	3.793	0.9644	8	8	5.561	7
															25.18	21.12	4.062	1.141	8	8	5.035	7
															25.18	21.11	4.072	1.303	8	8	4.418	7
															25.18	21.12	4.063	1.475	8	8	3.897	7
															25.18	21.2	3.98	1.695	8	8	3.32	7
															25.18	21.1	4.086	1.804	8	8	3.203	7
															25.18	21	4.18	1.912	8	8	3.092	7
															25.18	20.76	4.417	2.022	8	8	3.089	7
															25.18	20.67	4.511	1.938	8	8	3.292	7
															25.18	20.87	4.307	1.486	8	8	4.1	7
															25.18	21.77	3.413	0.8997	8	8	5.364	7
															24.97	24.76	0.2074	0.282	8	8	1.04	7
															24.97	24.5	0.4668	0.6156	8	8	1.072	7
															24.97	24.39	0.583	0.7976	8	8	1.034	7
															24.97	24.07	0.8961	0.729	8	8	1.738	7
															24.97	23.95	1.021	0.507	8	8	2.849	7
															24.97	23.97	0.9961	0.4409	8	8	3.195	7
															24.97	24.25	0.7221	0.472	8	8	2.164	7
															24.97	24.46	0.5139	0.7285	8	8	0.9976	7
															24.97	24.33	0.644	0.9605	8	8	0.9482	7
															24.97	24.13	0.8433	1.035	8	8	1.153	7
															24.97	23.85	1.123	0.8396	8	8	1.892	7
															24.97	23.62	1.348	0.6523	8	8	2.923	7
															24.97	23.13	1.839	0.5445	8	8	4.775	7
															24.97	22.54	2.427	0.547	8	8	6.276	7
															24.97	22.19	2.775	0.5783	8	8	6.787	7
															24.97	22.31	2.66	0.6248	8	8	6.021	7
															24.97	22.84	2.129	0.6593	8	8	4.567	7
															24.97	23.19	1.779	0.6644	8	8	3.787	7
															24.97	23.14	1.827	0.9183	8	8	2.814	7
															24.97	22.46	2.513	1.123	8	8	3.165	7
															24.97	21.85	3.118	1.163	8	8	3.791	7
															24.97	21.68	3.287	0.9911	8	8	4.69	7
															24.97	21.89	3.077	0.7461	8	8	5.832	7
															24.97	22.09	2.876	0.7028	8	8	5.787	7
															24.97	21.67	3.298	0.6613	8	8	7.053	7
															24.97	21.03	3.94	0.6409	8	8	8.694	7
															24.97	20.47	4.503	0.5494	8	8	11.59	7
															24.97	20.22	4.748	0.5382	8	8	12.48	7
															24.97	20.07	4.894	0.5283	8	8	13.1	7
															24.97	19.9	5.068	0.5252	8	8	13.65	7
															24.97	19.85	5.123	0.5129	8	8	14.13	7
															24.97	19.85	5.118	0.5363	8	8	13.5	7
															24.97	19.63	5.338	0.6049	8	8	12.48	7
															24.97	19.32	5.65	0.6772	8	8	11.8	7
															24.97	19.22	5.746	0.6372	8	8	12.75	7
															24.97	19.33	5.643	0.588	8	8	13.57	7
															24.97	19.36	5.609	0.4816	8	8	16.47	7
															24.97	19.17	5.8	0.4193	8	8	19.56	7
															24.97	19.15	5.82	0.437	8	8	18.83	7
															24.97	19.4	5.569	0.6	8	8	13.13	7
															24.97	19.82	5.147	0.6106	8	8	11.92	7
															24.97	19.95	5.016	0.5857	8	8	12.11	7
															24.97	19.81	5.156	0.5176	8	8	14.09	7
															24.97	19.53	5.44	0.4808	8	8	16	7
															24.97	19.59	5.377	0.4969	8	8	15.31	7
															24.97	19.8	5.17	0.6386	8	8	11.45	7
															24.97	20.12	4.847	0.6662	8	8	10.29	7
															24.97	19.93	5.035	0.6137	8	8	11.6	7
															24.97	19.77	5.195	0.6966	8	8	10.55	7
															24.97	19.46	5.507	0.8091	8	8	9.626	7
															24.97	19.52	5.447	0.8783	8	8	8.77	7
															24.97	19.51	5.462	0.9134	8	8	8.457	7
															24.97	19.81	5.157	0.8994	8	8	8.109	7
															24.97	20.07	4.895	0.8324	8	8	8.317	7
															24.97	20.34	4.627	0.7866	8	8	8.319	7
															24.97	20.13	4.843	0.8711	8	8	7.863	7
															24.97	19.84	5.133	0.9898	8	8	7.334	7
															24.97	19.81	5.157	0.9674	8	8	7.539	7
															24.97	20.02	4.945	0.8018	8	8	8.722	7
															24.97	20.23	4.743	0.679	8	8	9.879	7
															24.97	20.03	4.937	0.7955	8	8	8.776	7
															24.97	19.85	5.116	0.9901	8	8	7.307	7
															24.97	19.76	5.212	1.095	8	8	6.729	7
															24.97	20.05	4.918	0.9436	8	8	7.371	7
															24.97	20.69	4.282	0.8642	8	8	7.008	7
															24.97	21.52	3.446	0.8285	8	8	5.883	7
															24.97	22.17	2.803	0.8681	8	8	4.566	7
															24.97	22.4	2.572	0.9727	8	8	3.74	7
															24.97	22.45	2.518	1.037	8	8	3.435	7
															24.97	22.35	2.621	1.154	8	8	3.211	7
															24.97	22.63	2.339	1.279	8	8	2.586	7
															24.97	22.88	2.084	1.392	8	8	2.118	7
															24.97	23.52	1.453	1.396	8	8	1.472	7
															24.97	23.69	1.279	1.214	8	8	1.49	7
															24.97	23.99	0.9799	0.995	8	8	1.393	7
															24.97	23.93	1.038	0.8081	8	8	1.817	7
															24.97	24.1	0.8733	0.7526	8	8	1.641	7
															24.97	23.96	1.005	0.8391	8	8	1.694	7
															24.97	23.93	1.043	0.9804	8	8	1.505	7
															24.97	23.76	1.208	1.164	8	8	1.467	7
															24.97	23.55	1.419	1.224	8	8	1.64	7
															24.97	23.23	1.739	1.15	8	8	2.138	7
															24.97	22.99	1.981	1.119	8	8	2.503	7
															24.97	23.04	1.926	1.034	8	8	2.636	7
															24.97	23.01	1.963	0.8863	8	8	3.132	7
															24.97	22.63	2.338	0.7491	8	8	4.414	7
															24.97	21.93	3.036	0.7673	8	8	5.596	7
															24.97	21.39	3.58	0.985	8	8	5.14	7
															24.97	21.12	3.85	1.147	8	8	4.746	7
															24.97	21.11	3.86	1.344	8	8	4.062	7
															24.97	21.12	3.851	1.553	8	8	3.507	7
															24.97	21.2	3.767	1.795	8	8	2.968	7
															24.97	21.1	3.874	1.897	8	8	2.888	7
															24.97	21	3.968	1.988	8	8	2.823	7
															24.97	20.76	4.205	2.084	8	8	2.853	7
															24.97	20.67	4.299	2.001	8	8	3.038	7
															24.97	20.87	4.095	1.555	8	8	3.724	7
															24.97	21.77	3.201	0.9569	8	8	4.73	7
															24.76	24.5	0.2594	0.3869	8	8	0.9482	7
															24.76	24.39	0.3757	0.638	8	8	0.8328	7
															24.76	24.07	0.6888	0.6412	8	8	1.519	7
															24.76	23.95	0.814	0.5601	8	8	2.055	7
															24.76	23.97	0.7888	0.526	8	8	2.121	7
															24.76	24.25	0.5147	0.4598	8	8	1.583	7
															24.76	24.46	0.3066	0.5363	8	8	0.8084	7
															24.76	24.33	0.4367	0.7329	8	8	0.8426	7
															24.76	24.13	0.6359	0.8133	8	8	1.106	7
															24.76	23.85	0.9156	0.6439	8	8	2.011	7
															24.76	23.62	1.141	0.4988	8	8	3.235	7
															24.76	23.13	1.631	0.4385	8	8	5.261	7
															24.76	22.54	2.22	0.4527	8	8	6.934	7
															24.76	22.19	2.568	0.5019	8	8	7.236	7
															24.76	22.31	2.453	0.5972	8	8	5.808	7
															24.76	22.84	1.922	0.662	8	8	4.105	7
															24.76	23.19	1.572	0.6657	8	8	3.339	7
															24.76	23.14	1.62	0.8717	8	8	2.628	7
															24.76	22.46	2.305	1.038	8	8	3.141	7
															24.76	21.85	2.91	1.067	8	8	3.857	7
															24.76	21.68	3.079	0.909	8	8	4.791	7
															24.76	21.89	2.87	0.734	8	8	5.529	7
															24.76	22.09	2.668	0.7383	8	8	5.112	7
															24.76	21.67	3.09	0.7204	8	8	6.067	7
															24.76	21.03	3.733	0.6796	8	8	7.768	7
															24.76	20.47	4.295	0.5673	8	8	10.71	7
															24.76	20.22	4.541	0.5106	8	8	12.58	7
															24.76	20.07	4.687	0.4442	8	8	14.92	7
															24.76	19.9	4.861	0.4417	8	8	15.56	7
															24.76	19.85	4.916	0.4377	8	8	15.88	7
															24.76	19.85	4.911	0.4727	8	8	14.69	7
															24.76	19.63	5.131	0.4949	8	8	14.66	7
															24.76	19.32	5.443	0.5411	8	8	14.22	7
															24.76	19.22	5.538	0.494	8	8	15.85	7
															24.76	19.33	5.435	0.4836	8	8	15.89	7
															24.76	19.36	5.402	0.4086	8	8	18.7	7
															24.76	19.17	5.592	0.3516	8	8	22.49	7
															24.76	19.15	5.612	0.4034	8	8	19.67	7
															24.76	19.4	5.361	0.5955	8	8	12.73	7
															24.76	19.82	4.939	0.6105	8	8	11.44	7
															24.76	19.95	4.809	0.5749	8	8	11.83	7
															24.76	19.81	4.949	0.4999	8	8	14	7
															24.76	19.53	5.233	0.487	8	8	15.2	7
															24.76	19.59	5.17	0.5412	8	8	13.51	7
															24.76	19.8	4.963	0.709	8	8	9.899	7
															24.76	20.12	4.64	0.7601	8	8	8.633	7
															24.76	19.93	4.828	0.6998	8	8	9.756	7
															24.76	19.77	4.987	0.7449	8	8	9.469	7
															24.76	19.46	5.299	0.8335	8	8	8.991	7
															24.76	19.52	5.239	0.9084	8	8	8.156	7
															24.76	19.51	5.255	0.9596	8	8	7.744	7
															24.76	19.81	4.95	0.9687	8	8	7.226	7
															24.76	20.07	4.688	0.9356	8	8	7.086	7
															24.76	20.34	4.42	0.8998	8	8	6.946	7
															24.76	20.13	4.636	0.9434	8	8	6.949	7
															24.76	19.84	4.925	1.021	8	8	6.822	7
															24.76	19.81	4.95	1.001	8	8	6.99	7
															24.76	20.02	4.738	0.9006	8	8	7.44	7
															24.76	20.23	4.536	0.8255	8	8	7.77	7
															24.76	20.03	4.729	0.904	8	8	7.398	7
															24.76	19.85	4.908	1.025	8	8	6.775	7
															24.76	19.76	5.005	1.111	8	8	6.369	7
															24.76	20.05	4.711	0.9803	8	8	6.796	7
															24.76	20.69	4.075	0.9363	8	8	6.155	7
															24.76	21.52	3.239	0.8859	8	8	5.171	7
															24.76	22.17	2.596	0.8883	8	8	4.132	7
															24.76	22.4	2.365	0.9317	8	8	3.589	7
															24.76	22.45	2.311	0.9683	8	8	3.375	7
															24.76	22.35	2.413	1.06	8	8	3.221	7
															24.76	22.63	2.131	1.177	8	8	2.561	7
															24.76	22.88	1.877	1.281	8	8	2.071	7
															24.76	23.52	1.246	1.272	8	8	1.385	7
															24.76	23.69	1.072	1.09	8	8	1.39	7
															24.76	23.99	0.7725	0.8874	8	8	1.231	7
															24.76	23.93	0.8311	0.7695	8	8	1.527	7
															24.76	24.1	0.666	0.7651	8	8	1.231	7
															24.76	23.96	0.7977	0.8502	8	8	1.327	7
															24.76	23.93	0.8359	0.9299	8	8	1.271	7
															24.76	23.76	1	1.071	8	8	1.321	7
															24.76	23.55	1.212	1.092	8	8	1.569	7
															24.76	23.23	1.531	1.016	8	8	2.132	7
															24.76	22.99	1.774	0.9993	8	8	2.51	7
															24.76	23.04	1.719	0.9633	8	8	2.524	7
															24.76	23.01	1.756	0.8627	8	8	2.878	7
															24.76	22.63	2.13	0.78	8	8	3.863	7
															24.76	21.93	2.829	0.8314	8	8	4.812	7
															24.76	21.39	3.373	1.04	8	8	4.589	7
															24.76	21.12	3.642	1.202	8	8	4.284	7
															24.76	21.11	3.653	1.413	8	8	3.657	7
															24.76	21.12	3.644	1.646	8	8	3.13	7
															24.76	21.2	3.56	1.901	8	8	2.648	7
															24.76	21.1	3.667	1.988	8	8	2.608	7
															24.76	21	3.761	2.046	8	8	2.6	7
															24.76	20.76	3.998	2.107	8	8	2.683	7
															24.76	20.67	4.092	2.015	8	8	2.872	7
															24.76	20.87	3.888	1.57	8	8	3.501	7
															24.76	21.77	2.993	0.9514	8	8	4.449	7
															24.5	24.39	0.1163	0.3164	8	8	0.5197	7
															24.5	24.07	0.4294	0.4596	8	8	1.321	7
															24.5	23.95	0.5546	0.6793	8	8	1.155	7
															24.5	23.97	0.5294	0.7811	8	8	0.9584	7
															24.5	24.25	0.2553	0.7194	8	8	0.5019	7
															24.5	24.46	0.04716	0.5236	8	8	0.1274	7
															24.5	24.33	0.1773	0.5173	8	8	0.4846	7
															24.5	24.13	0.3765	0.5055	8	8	1.053	7
															24.5	23.85	0.6562	0.3401	8	8	2.729	7
															24.5	23.62	0.8815	0.3345	8	8	3.726	7
															24.5	23.13	1.372	0.473	8	8	4.102	7
															24.5	22.54	1.961	0.4973	8	8	5.576	7
															24.5	22.19	2.309	0.5066	8	8	6.445	7
															24.5	22.31	2.193	0.5728	8	8	5.414	7
															24.5	22.84	1.662	0.6348	8	8	3.703	7
															24.5	23.19	1.312	0.6103	8	8	3.041	7
															24.5	23.14	1.36	0.725	8	8	2.654	7
															24.5	22.46	2.046	0.8277	8	8	3.496	7
															24.5	21.85	2.651	0.8325	8	8	4.503	7
															24.5	21.68	2.82	0.7059	8	8	5.65	7
															24.5	21.89	2.61	0.657	8	8	5.619	7
															24.5	22.09	2.409	0.7594	8	8	4.486	7
															24.5	21.67	2.831	0.7886	8	8	5.077	7
															24.5	21.03	3.473	0.7483	8	8	6.565	7
															24.5	20.47	4.036	0.6443	8	8	8.858	7
															24.5	20.22	4.281	0.5766	8	8	10.5	7
															24.5	20.07	4.428	0.4654	8	8	13.45	7
															24.5	19.9	4.602	0.4469	8	8	14.56	7
															24.5	19.85	4.656	0.4239	8	8	15.53	7
															24.5	19.85	4.651	0.498	8	8	13.21	7
															24.5	19.63	4.872	0.5123	8	8	13.45	7
															24.5	19.32	5.183	0.5465	8	8	13.41	7
															24.5	19.22	5.279	0.4595	8	8	16.25	7
															24.5	19.33	5.176	0.4471	8	8	16.37	7
															24.5	19.36	5.142	0.4231	8	8	17.19	7
															24.5	19.17	5.333	0.4437	8	8	17	7
															24.5	19.15	5.353	0.5879	8	8	12.88	7
															24.5	19.4	5.102	0.7897	8	8	9.136	7
															24.5	19.82	4.68	0.8378	8	8	7.9	7
															24.5	19.95	4.55	0.7871	8	8	8.175	7
															24.5	19.81	4.69	0.7065	8	8	9.388	7
															24.5	19.53	4.973	0.6696	8	8	10.5	7
															24.5	19.59	4.911	0.7547	8	8	9.202	7
															24.5	19.8	4.703	0.9127	8	8	7.288	7
															24.5	20.12	4.381	1	8	8	6.192	7
															24.5	19.93	4.568	0.9275	8	8	6.966	7
															24.5	19.77	4.728	0.95	8	8	7.038	7
															24.5	19.46	5.04	1.021	8	8	6.984	7
															24.5	19.52	4.98	1.138	8	8	6.191	7
															24.5	19.51	4.995	1.223	8	8	5.775	7
															24.5	19.81	4.69	1.248	8	8	5.315	7
															24.5	20.07	4.429	1.225	8	8	5.113	7
															24.5	20.34	4.16	1.179	8	8	4.989	7
															24.5	20.13	4.376	1.196	8	8	5.174	7
															24.5	19.84	4.666	1.232	8	8	5.354	7
															24.5	19.81	4.69	1.208	8	8	5.491	7
															24.5	20.02	4.478	1.134	8	8	5.587	7
															24.5	20.23	4.276	1.085	8	8	5.576	7
															24.5	20.03	4.47	1.146	8	8	5.515	7
															24.5	19.85	4.649	1.221	8	8	5.385	7
															24.5	19.76	4.746	1.274	8	8	5.269	7
															24.5	20.05	4.451	1.114	8	8	5.648	7
															24.5	20.69	3.815	1.018	8	8	5.299	7
															24.5	21.52	2.979	0.9072	8	8	4.645	7
															24.5	22.17	2.336	0.9167	8	8	3.604	7
															24.5	22.4	2.105	0.981	8	8	3.035	7
															24.5	22.45	2.052	1.021	8	8	2.843	7
															24.5	22.35	2.154	1.053	8	8	2.893	7
															24.5	22.63	1.872	1.094	8	8	2.42	7
															24.5	22.88	1.617	1.163	8	8	1.968	7
															24.5	23.52	0.9864	1.123	8	8	1.242	7
															24.5	23.69	0.8124	0.9497	8	8	1.21	7
															24.5	23.99	0.5131	0.758	8	8	0.9573	7
															24.5	23.93	0.5717	0.7112	8	8	1.137	7
															24.5	24.1	0.4066	0.7504	8	8	0.7663	7
															24.5	23.96	0.5383	0.8262	8	8	0.9214	7
															24.5	23.93	0.5765	0.8663	8	8	0.9411	7
															24.5	23.76	0.7408	0.9809	8	8	1.068	7
															24.5	23.55	0.9522	0.993	8	8	1.356	7
															24.5	23.23	1.272	0.9183	8	8	1.959	7
															24.5	22.99	1.514	0.9049	8	8	2.366	7
															24.5	23.04	1.46	0.8785	8	8	2.35	7
															24.5	23.01	1.496	0.7996	8	8	2.646	7
															24.5	22.63	1.871	0.7402	8	8	3.575	7
															24.5	21.93	2.57	0.844	8	8	4.306	7
															24.5	21.39	3.114	1.058	8	8	4.161	7
															24.5	21.12	3.383	1.228	8	8	3.897	7
															24.5	21.11	3.393	1.414	8	8	3.394	7
															24.5	21.12	3.384	1.638	8	8	2.923	7
															24.5	21.2	3.301	1.884	8	8	2.478	7
															24.5	21.1	3.407	1.954	8	8	2.466	7
															24.5	21	3.501	1.984	8	8	2.496	7
															24.5	20.76	3.738	2.015	8	8	2.623	7
															24.5	20.67	3.832	1.914	8	8	2.832	7
															24.5	20.87	3.628	1.476	8	8	3.477	7
															24.5	21.77	2.734	0.8731	8	8	4.428	7
															24.39	24.07	0.3131	0.2783	8	8	1.591	7
															24.39	23.95	0.4383	0.7069	8	8	0.8768	7
															24.39	23.97	0.4131	0.9311	8	8	0.6274	7
															24.39	24.25	0.1391	0.9481	8	8	0.2074	7
															24.39	24.46	-0.06912	0.7684	8	8	0.1272	7
															24.39	24.33	0.06099	0.6666	8	8	0.1294	7
															24.39	24.13	0.2602	0.5614	8	8	0.6555	7
															24.39	23.85	0.5399	0.4165	8	8	1.834	7
															24.39	23.62	0.7652	0.4936	8	8	2.192	7
															24.39	23.13	1.256	0.6735	8	8	2.637	7
															24.39	22.54	1.844	0.675	8	8	3.864	7
															24.39	22.19	2.192	0.6389	8	8	4.852	7
															24.39	22.31	2.077	0.6187	8	8	4.747	7
															24.39	22.84	1.546	0.6335	8	8	3.451	7
															24.39	23.19	1.196	0.5317	8	8	3.181	7
															24.39	23.14	1.244	0.5425	8	8	3.243	7
															24.39	22.46	1.93	0.5968	8	8	4.572	7
															24.39	21.85	2.535	0.5834	8	8	6.144	7
															24.39	21.68	2.704	0.4742	8	8	8.064	7
															24.39	21.89	2.494	0.5054	8	8	6.978	7
															24.39	22.09	2.293	0.6907	8	8	4.694	7
															24.39	21.67	2.715	0.7686	8	8	4.995	7
															24.39	21.03	3.357	0.7599	8	8	6.248	7
															24.39	20.47	3.919	0.6952	8	8	7.973	7
															24.39	20.22	4.165	0.652	8	8	9.034	7
															24.39	20.07	4.311	0.5554	8	8	10.98	7
															24.39	19.9	4.485	0.5091	8	8	12.46	7
															24.39	19.85	4.54	0.4606	8	8	13.94	7
															24.39	19.85	4.535	0.5493	8	8	11.67	7
															24.39	19.63	4.755	0.6036	8	8	11.14	7
															24.39	19.32	5.067	0.6331	8	8	11.32	7
															24.39	19.22	5.163	0.5114	8	8	14.28	7
															24.39	19.33	5.06	0.4503	8	8	15.89	7
															24.39	19.36	5.026	0.4738	8	8	15	7
															24.39	19.17	5.216	0.5478	8	8	13.47	7
															24.39	19.15	5.237	0.7348	8	8	10.08	7
															24.39	19.4	4.986	0.931	8	8	7.573	7
															24.39	19.82	4.563	1.002	8	8	6.44	7
															24.39	19.95	4.433	0.9418	8	8	6.657	7
															24.39	19.81	4.573	0.8479	8	8	7.628	7
															24.39	19.53	4.857	0.7655	8	8	8.973	7
															24.39	19.59	4.794	0.8505	8	8	7.972	7
															24.39	19.8	4.587	0.9937	8	8	6.528	7
															24.39	20.12	4.264	1.109	8	8	5.439	7
															24.39	19.93	4.452	1.033	8	8	6.093	7
															24.39	19.77	4.611	1.076	8	8	6.063	7
															24.39	19.46	4.924	1.154	8	8	6.036	7
															24.39	19.52	4.864	1.312	8	8	5.242	7
															24.39	19.51	4.879	1.414	8	8	4.879	7
															24.39	19.81	4.574	1.435	8	8	4.508	7
															24.39	20.07	4.312	1.385	8	8	4.404	7
															24.39	20.34	4.044	1.318	8	8	4.34	7
															24.39	20.13	4.26	1.327	8	8	4.542	7
															24.39	19.84	4.55	1.354	8	8	4.752	7
															24.39	19.81	4.574	1.32	8	8	4.9	7
															24.39	20.02	4.362	1.233	8	8	5.003	7
															24.39	20.23	4.16	1.197	8	8	4.914	7
															24.39	20.03	4.354	1.281	8	8	4.806	7
															24.39	19.85	4.533	1.374	8	8	4.664	7
															24.39	19.76	4.629	1.407	8	8	4.652	7
															24.39	20.05	4.335	1.201	8	8	5.103	7
															24.39	20.69	3.699	1.031	8	8	5.076	7
															24.39	21.52	2.863	0.8967	8	8	4.516	7
															24.39	22.17	2.22	0.9743	8	8	3.222	7
															24.39	22.4	1.989	1.125	8	8	2.499	7
															24.39	22.45	1.935	1.194	8	8	2.293	7
															24.39	22.35	2.038	1.21	8	8	2.383	7
															24.39	22.63	1.756	1.192	8	8	2.083	7
															24.39	22.88	1.501	1.235	8	8	1.719	7
															24.39	23.52	0.8701	1.18	8	8	1.043	7
															24.39	23.69	0.6961	1.034	8	8	0.9518	7
															24.39	23.99	0.3968	0.8399	8	8	0.6682	7
															24.39	23.93	0.4554	0.7607	8	8	0.8466	7
															24.39	24.1	0.2903	0.7367	8	8	0.5573	7
															24.39	23.96	0.422	0.7618	8	8	0.7835	7
															24.39	23.93	0.4602	0.798	8	8	0.8156	7
															24.39	23.76	0.6245	0.9373	8	8	0.9423	7
															24.39	23.55	0.8359	0.9919	8	8	1.192	7
															24.39	23.23	1.156	0.9226	8	8	1.771	7
															24.39	22.99	1.398	0.8774	8	8	2.253	7
															24.39	23.04	1.343	0.7952	8	8	2.389	7
															24.39	23.01	1.38	0.692	8	8	2.82	7
															24.39	22.63	1.755	0.6754	8	8	3.674	7
															24.39	21.93	2.453	0.8683	8	8	3.996	7
															24.39	21.39	2.997	1.13	8	8	3.753	7
															24.39	21.12	3.266	1.304	8	8	3.544	7
															24.39	21.11	3.277	1.45	8	8	3.196	7
															24.39	21.12	3.268	1.633	8	8	2.83	7
															24.39	21.2	3.184	1.857	8	8	2.425	7
															24.39	21.1	3.291	1.927	8	8	2.416	7
															24.39	21	3.385	1.96	8	8	2.442	7
															24.39	20.76	3.622	1.988	8	8	2.576	7
															24.39	20.67	3.716	1.886	8	8	2.787	7
															24.39	20.87	3.512	1.449	8	8	3.427	7
															24.39	21.77	2.618	0.878	8	8	4.216	7
															24.07	23.95	0.1252	0.4872	8	8	0.3635	7
															24.07	23.97	0.1	0.7792	8	8	0.1815	7
															24.07	24.25	-0.174	0.88	8	8	0.2797	7
															24.07	24.46	-0.3822	0.8192	8	8	0.6598	7
															24.07	24.33	-0.2521	0.7801	8	8	0.457	7
															24.07	24.13	-0.05286	0.7269	8	8	0.1028	7
															24.07	23.85	0.2269	0.6043	8	8	0.5309	7
															24.07	23.62	0.4521	0.6356	8	8	1.006	7
															24.07	23.13	0.9425	0.7422	8	8	1.796	7
															24.07	22.54	1.531	0.7269	8	8	2.979	7
															24.07	22.19	1.879	0.7256	8	8	3.663	7
															24.07	22.31	1.764	0.7037	8	8	3.545	7
															24.07	22.84	1.233	0.688	8	8	2.534	7
															24.07	23.19	0.8831	0.4957	8	8	2.519	7
															24.07	23.14	0.9311	0.4785	8	8	2.752	7
															24.07	22.46	1.617	0.5604	8	8	4.08	7
															24.07	21.85	2.222	0.5645	8	8	5.566	7
															24.07	21.68	2.391	0.414	8	8	8.167	7
															24.07	21.89	2.181	0.325	8	8	9.49	7
															24.07	22.09	1.98	0.549	8	8	5.099	7
															24.07	21.67	2.402	0.672	8	8	5.054	7
															24.07	21.03	3.044	0.7158	8	8	6.014	7
															24.07	20.47	3.606	0.6896	8	8	7.396	7
															24.07	20.22	3.852	0.6646	8	8	8.197	7
															24.07	20.07	3.998	0.5842	8	8	9.679	7
															24.07	19.9	4.172	0.5029	8	8	11.73	7
															24.07	19.85	4.227	0.4391	8	8	13.61	7
															24.07	19.85	4.222	0.5361	8	8	11.14	7
															24.07	19.63	4.442	0.6452	8	8	9.737	7
															24.07	19.32	4.754	0.6776	8	8	9.921	7
															24.07	19.22	4.85	0.546	8	8	12.56	7
															24.07	19.33	4.746	0.4484	8	8	14.97	7
															24.07	19.36	4.713	0.4727	8	8	14.1	7
															24.07	19.17	4.903	0.5324	8	8	13.02	7
															24.07	19.15	4.924	0.6781	8	8	10.27	7
															24.07	19.4	4.672	0.8395	8	8	7.871	7
															24.07	19.82	4.25	0.9055	8	8	6.638	7
															24.07	19.95	4.12	0.8497	8	8	6.858	7
															24.07	19.81	4.26	0.7579	8	8	7.949	7
															24.07	19.53	4.544	0.6374	8	8	10.08	7
															24.07	19.59	4.481	0.6849	8	8	9.253	7
															24.07	19.8	4.274	0.8078	8	8	7.483	7
															24.07	20.12	3.951	0.9328	8	8	5.99	7
															24.07	19.93	4.139	0.8786	8	8	6.662	7
															24.07	19.77	4.298	0.9836	8	8	6.18	7
															24.07	19.46	4.611	1.093	8	8	5.965	7
															24.07	19.52	4.55	1.265	8	8	5.088	7
															24.07	19.51	4.566	1.356	8	8	4.762	7
															24.07	19.81	4.261	1.364	8	8	4.417	7
															24.07	20.07	3.999	1.284	8	8	4.404	7
															24.07	20.34	3.731	1.203	8	8	4.387	7
															24.07	20.13	3.947	1.221	8	8	4.571	7
															24.07	19.84	4.237	1.266	8	8	4.734	7
															24.07	19.81	4.261	1.229	8	8	4.901	7
															24.07	20.02	4.049	1.11	8	8	5.158	7
															24.07	20.23	3.847	1.072	8	8	5.077	7
															24.07	20.03	4.041	1.188	8	8	4.809	7
															24.07	19.85	4.22	1.331	8	8	4.484	7
															24.07	19.76	4.316	1.376	8	8	4.437	7
															24.07	20.05	4.022	1.15	8	8	4.947	7
															24.07	20.69	3.386	0.9544	8	8	5.017	7
															24.07	21.52	2.55	0.8345	8	8	4.322	7
															24.07	22.17	1.907	0.9675	8	8	2.787	7
															24.07	22.4	1.676	1.165	8	8	2.034	7
															24.07	22.45	1.622	1.267	8	8	1.81	7
															24.07	22.35	1.725	1.316	8	8	1.854	7
															24.07	22.63	1.443	1.319	8	8	1.547	7
															24.07	22.88	1.188	1.361	8	8	1.234	7
															24.07	23.52	0.557	1.303	8	8	0.6047	7
															24.07	23.69	0.383	1.159	8	8	0.4674	7
															24.07	23.99	0.08376	0.9535	8	8	0.1242	7
															24.07	23.93	0.1423	0.8385	8	8	0.24	7
															24.07	24.1	-0.02277	0.7581	8	8	0.04247	7
															24.07	23.96	0.109	0.7837	8	8	0.1966	7
															24.07	23.93	0.1472	0.866	8	8	0.2403	7
															24.07	23.76	0.3114	1.052	8	8	0.4187	7
															24.07	23.55	0.5229	1.135	8	8	0.6513	7
															24.07	23.23	0.8424	1.065	8	8	1.118	7
															24.07	22.99	1.085	0.984	8	8	1.559	7
															24.07	23.04	1.03	0.8488	8	8	1.717	7
															24.07	23.01	1.067	0.6979	8	8	2.162	7
															24.07	22.63	1.442	0.684	8	8	2.981	7
															24.07	21.93	2.14	0.8877	8	8	3.41	7
															24.07	21.39	2.684	1.166	8	8	3.256	7
															24.07	21.12	2.953	1.328	8	8	3.146	7
															24.07	21.11	2.964	1.453	8	8	2.886	7
															24.07	21.12	2.955	1.61	8	8	2.595	7
															24.07	21.2	2.871	1.828	8	8	2.222	7
															24.07	21.1	2.978	1.901	8	8	2.215	7
															24.07	21	3.072	1.947	8	8	2.231	7
															24.07	20.76	3.309	1.98	8	8	2.364	7
															24.07	20.67	3.403	1.882	8	8	2.557	7
															24.07	20.87	3.199	1.452	8	8	3.117	7
															24.07	21.77	2.305	0.9308	8	8	3.501	7
															23.95	23.97	-0.02521	0.3635	8	8	0.09806	7
															23.95	24.25	-0.2992	0.5953	8	8	0.7109	7
															23.95	24.46	-0.5074	0.805	8	8	0.8914	7
															23.95	24.33	-0.3773	0.9458	8	8	0.5642	7
															23.95	24.13	-0.1781	1.012	8	8	0.2488	7
															23.95	23.85	0.1016	0.8955	8	8	0.1605	7
															23.95	23.62	0.3269	0.8122	8	8	0.5692	7
															23.95	23.13	0.8172	0.7542	8	8	1.532	7
															23.95	22.54	1.406	0.7239	8	8	2.747	7
															23.95	22.19	1.754	0.7998	8	8	3.101	7
															23.95	22.31	1.639	0.843	8	8	2.749	7
															23.95	22.84	1.108	0.8272	8	8	1.893	7
															23.95	23.19	0.7579	0.638	8	8	1.68	7
															23.95	23.14	0.8058	0.7129	8	8	1.599	7
															23.95	22.46	1.491	0.8652	8	8	2.438	7
															23.95	21.85	2.096	0.9082	8	8	3.264	7
															23.95	21.68	2.265	0.7433	8	8	4.31	7
															23.95	21.89	2.056	0.4892	8	8	5.943	7
															23.95	22.09	1.854	0.5453	8	8	4.809	7
															23.95	21.67	2.276	0.6412	8	8	5.021	7
															23.95	21.03	2.919	0.7142	8	8	5.78	7
															23.95	20.47	3.481	0.704	8	8	6.993	7
															23.95	20.22	3.727	0.69	8	8	7.638	7
															23.95	20.07	3.873	0.6498	8	8	8.429	7
															23.95	19.9	4.047	0.5696	8	8	10.05	7
															23.95	19.85	4.102	0.5207	8	8	11.14	7
															23.95	19.85	4.097	0.5734	8	8	10.1	7
															23.95	19.63	4.317	0.7003	8	8	8.719	7
															23.95	19.32	4.629	0.7421	8	8	8.821	7
															23.95	19.22	4.725	0.6633	8	8	10.07	7
															23.95	19.33	4.621	0.5998	8	8	10.9	7
															23.95	19.36	4.588	0.586	8	8	11.07	7
															23.95	19.17	4.778	0.5447	8	8	12.41	7
															23.95	19.15	4.798	0.5127	8	8	13.24	7
															23.95	19.4	4.547	0.5649	8	8	11.38	7
															23.95	19.82	4.125	0.5873	8	8	9.934	7
															23.95	19.95	3.995	0.5586	8	8	10.11	7
															23.95	19.81	4.135	0.5011	8	8	11.67	7
															23.95	19.53	4.419	0.3619	8	8	17.27	7
															23.95	19.59	4.356	0.3068	8	8	20.08	7
															23.95	19.8	4.149	0.4272	8	8	13.73	7
															23.95	20.12	3.826	0.5231	8	8	10.34	7
															23.95	19.93	4.014	0.4991	8	8	11.37	7
															23.95	19.77	4.173	0.7008	8	8	8.422	7
															23.95	19.46	4.485	0.8538	8	8	7.429	7
															23.95	19.52	4.425	0.9975	8	8	6.274	7
															23.95	19.51	4.441	1.049	8	8	5.985	7
															23.95	19.81	4.136	1.036	8	8	5.643	7
															23.95	20.07	3.874	0.9277	8	8	5.906	7
															23.95	20.34	3.606	0.8431	8	8	6.048	7
															23.95	20.13	3.822	0.8978	8	8	6.02	7
															23.95	19.84	4.111	0.9848	8	8	5.904	7
															23.95	19.81	4.136	0.9547	8	8	6.126	7
															23.95	20.02	3.924	0.7817	8	8	7.098	7
															23.95	20.23	3.722	0.7211	8	8	7.3	7
															23.95	20.03	3.915	0.8792	8	8	6.298	7
															23.95	19.85	4.094	1.091	8	8	5.306	7
															23.95	19.76	4.191	1.175	8	8	5.043	7
															23.95	20.05	3.897	0.9753	8	8	5.65	7
															23.95	20.69	3.261	0.8409	8	8	5.484	7
															23.95	21.52	2.425	0.7908	8	8	4.336	7
															23.95	22.17	1.782	0.9211	8	8	2.736	7
															23.95	22.4	1.551	1.098	8	8	1.998	7
															23.95	22.45	1.497	1.221	8	8	1.734	7
															23.95	22.35	1.599	1.332	8	8	1.698	7
															23.95	22.63	1.317	1.416	8	8	1.316	7
															23.95	22.88	1.063	1.484	8	8	1.013	7
															23.95	23.52	0.4318	1.448	8	8	0.4217	7
															23.95	23.69	0.2578	1.301	8	8	0.2802	7
															23.95	23.99	-0.04147	1.099	8	8	0.05335	7
															23.95	23.93	0.01708	0.9616	8	8	0.02512	7
															23.95	24.1	-0.148	0.8573	8	8	0.2441	7
															23.95	23.96	-0.01627	0.9265	8	8	0.02483	7
															23.95	23.93	0.02195	1.063	8	8	0.02921	7
															23.95	23.76	0.1862	1.272	8	8	0.207	7
															23.95	23.55	0.3976	1.349	8	8	0.4169	7
															23.95	23.23	0.7172	1.271	8	8	0.7978	7
															23.95	22.99	0.9595	1.185	8	8	1.145	7
															23.95	23.04	0.9051	1.05	8	8	1.219	7
															23.95	23.01	0.9417	0.8843	8	8	1.506	7
															23.95	22.63	1.317	0.8271	8	8	2.251	7
															23.95	21.93	2.015	0.9389	8	8	3.035	7
															23.95	21.39	2.559	1.179	8	8	3.069	7
															23.95	21.12	2.828	1.309	8	8	3.056	7
															23.95	21.11	2.839	1.441	8	8	2.786	7
															23.95	21.12	2.83	1.604	8	8	2.495	7
															23.95	21.2	2.746	1.837	8	8	2.115	7
															23.95	21.1	2.853	1.918	8	8	2.103	7
															23.95	21	2.947	1.98	8	8	2.105	7
															23.95	20.76	3.184	2.025	8	8	2.224	7
															23.95	20.67	3.278	1.938	8	8	2.392	7
															23.95	20.87	3.074	1.516	8	8	2.868	7
															23.95	21.77	2.179	1.036	8	8	2.975	7
															23.97	24.25	-0.274	0.3077	8	8	1.26	7
															23.97	24.46	-0.4822	0.7023	8	8	0.9711	7
															23.97	24.33	-0.3521	0.9613	8	8	0.518	7
															23.97	24.13	-0.1529	1.1	8	8	0.1965	7
															23.97	23.85	0.1269	1.002	8	8	0.179	7
															23.97	23.62	0.3521	0.8717	8	8	0.5713	7
															23.97	23.13	0.8424	0.7251	8	8	1.643	7
															23.97	22.54	1.431	0.7053	8	8	2.87	7
															23.97	22.19	1.779	0.8436	8	8	2.983	7
															23.97	22.31	1.664	0.9613	8	8	2.448	7
															23.97	22.84	1.133	0.9775	8	8	1.639	7
															23.97	23.19	0.7831	0.861	8	8	1.286	7
															23.97	23.14	0.8311	0.9887	8	8	1.189	7
															23.97	22.46	1.517	1.152	8	8	1.862	7
															23.97	21.85	2.122	1.199	8	8	2.503	7
															23.97	21.68	2.291	1.036	8	8	3.127	7
															23.97	21.89	2.081	0.8008	8	8	3.675	7
															23.97	22.09	1.88	0.7835	8	8	3.393	7
															23.97	21.67	2.302	0.817	8	8	3.984	7
															23.97	21.03	2.944	0.8539	8	8	4.876	7
															23.97	20.47	3.506	0.82	8	8	6.047	7
															23.97	20.22	3.752	0.7945	8	8	6.679	7
															23.97	20.07	3.898	0.7627	8	8	7.228	7
															23.97	19.9	4.072	0.7146	8	8	8.059	7
															23.97	19.85	4.127	0.691	8	8	8.446	7
															23.97	19.85	4.122	0.7152	8	8	8.151	7
															23.97	19.63	4.342	0.8008	8	8	7.669	7
															23.97	19.32	4.654	0.8491	8	8	7.751	7
															23.97	19.22	4.75	0.8218	8	8	8.174	7
															23.97	19.33	4.646	0.8062	8	8	8.151	7
															23.97	19.36	4.613	0.7626	8	8	8.555	7
															23.97	19.17	4.803	0.6723	8	8	10.1	7
															23.97	19.15	4.824	0.5245	8	8	13.01	7
															23.97	19.4	4.572	0.487	8	8	13.28	7
															23.97	19.82	4.15	0.4353	8	8	13.48	7
															23.97	19.95	4.02	0.455	8	8	12.5	7
															23.97	19.81	4.16	0.4668	8	8	12.6	7
															23.97	19.53	4.444	0.4321	8	8	14.54	7
															23.97	19.59	4.381	0.3472	8	8	17.85	7
															23.97	19.8	4.174	0.4347	8	8	13.58	7
															23.97	20.12	3.851	0.4249	8	8	12.82	7
															23.97	19.93	4.039	0.4179	8	8	13.67	7
															23.97	19.77	4.198	0.6056	8	8	9.804	7
															23.97	19.46	4.511	0.7575	8	8	8.421	7
															23.97	19.52	4.45	0.8302	8	8	7.581	7
															23.97	19.51	4.466	0.8422	8	8	7.499	7
															23.97	19.81	4.161	0.8252	8	8	7.131	7
															23.97	20.07	3.899	0.7516	8	8	7.336	7
															23.97	20.34	3.631	0.7065	8	8	7.267	7
															23.97	20.13	3.847	0.7963	8	8	6.832	7
															23.97	19.84	4.137	0.9022	8	8	6.484	7
															23.97	19.81	4.161	0.8896	8	8	6.615	7
															23.97	20.02	3.949	0.7212	8	8	7.743	7
															23.97	20.23	3.747	0.6282	8	8	8.435	7
															23.97	20.03	3.941	0.7507	8	8	7.424	7
															23.97	19.85	4.12	0.9532	8	8	6.112	7
															23.97	19.76	4.216	1.07	8	8	5.571	7
															23.97	20.05	3.922	0.9415	8	8	5.891	7
															23.97	20.69	3.286	0.9119	8	8	5.096	7
															23.97	21.52	2.45	0.8854	8	8	3.913	7
															23.97	22.17	1.807	0.9286	8	8	2.752	7
															23.97	22.4	1.576	1.005	8	8	2.217	7
															23.97	22.45	1.522	1.118	8	8	1.926	7
															23.97	22.35	1.625	1.259	8	8	1.825	7
															23.97	22.63	1.343	1.405	8	8	1.351	7
															23.97	22.88	1.088	1.49	8	8	1.033	7
															23.97	23.52	0.457	1.469	8	8	0.4399	7
															23.97	23.69	0.283	1.314	8	8	0.3046	7
															23.97	23.99	-0.01626	1.139	8	8	0.0202	7
															23.97	23.93	0.04229	1.05	8	8	0.05697	7
															23.97	24.1	-0.1228	1.013	8	8	0.1715	7
															23.97	23.96	0.008941	1.132	8	8	0.01117	7
															23.97	23.93	0.04716	1.273	8	8	0.05238	7
															23.97	23.76	0.2114	1.459	8	8	0.205	7
															23.97	23.55	0.4229	1.501	8	8	0.3985	7
															23.97	23.23	0.7424	1.419	8	8	0.7399	7
															23.97	22.99	0.9848	1.358	8	8	1.025	7
															23.97	23.04	0.9303	1.268	8	8	1.037	7
															23.97	23.01	0.9669	1.131	8	8	1.209	7
															23.97	22.63	1.342	1.021	8	8	1.858	7
															23.97	21.93	2.04	1.022	8	8	2.824	7
															23.97	21.39	2.584	1.173	8	8	3.117	7
															23.97	21.12	2.853	1.272	8	8	3.172	7
															23.97	21.11	2.864	1.424	8	8	2.844	7
															23.97	21.12	2.855	1.615	8	8	2.5	7
															23.97	21.2	2.771	1.862	8	8	2.104	7
															23.97	21.1	2.878	1.939	8	8	2.099	7
															23.97	21	2.972	1.993	8	8	2.109	7
															23.97	20.76	3.209	2.038	8	8	2.227	7
															23.97	20.67	3.303	1.958	8	8	2.386	7
															23.97	20.87	3.099	1.554	8	8	2.819	7
															23.97	21.77	2.204	1.109	8	8	2.812	7
															24.25	24.46	-0.2082	0.4866	8	8	0.605	7
															24.25	24.33	-0.07806	0.8163	8	8	0.1352	7
															24.25	24.13	0.1212	0.9957	8	8	0.1721	7
															24.25	23.85	0.4009	0.9177	8	8	0.6178	7
															24.25	23.62	0.6261	0.7623	8	8	1.162	7
															24.25	23.13	1.116	0.5772	8	8	2.736	7
															24.25	22.54	1.705	0.5844	8	8	4.127	7
															24.25	22.19	2.053	0.7681	8	8	3.78	7
															24.25	22.31	1.938	0.945	8	8	2.9	7
															24.25	22.84	1.407	0.9861	8	8	2.018	7
															24.25	23.19	1.057	0.9244	8	8	1.617	7
															24.25	23.14	1.105	1.075	8	8	1.454	7
															24.25	22.46	1.791	1.239	8	8	2.044	7
															24.25	21.85	2.396	1.287	8	8	2.633	7
															24.25	21.68	2.565	1.136	8	8	3.193	7
															24.25	21.89	2.355	0.9478	8	8	3.514	7
															24.25	22.09	2.154	0.9232	8	8	3.299	7
															24.25	21.67	2.576	0.9215	8	8	3.953	7
															24.25	21.03	3.218	0.9102	8	8	5	7
															24.25	20.47	3.78	0.8394	8	8	6.369	7
															24.25	20.22	4.026	0.7918	8	8	7.191	7
															24.25	20.07	4.172	0.7479	8	8	7.89	7
															24.25	19.9	4.346	0.7293	8	8	8.428	7
															24.25	19.85	4.401	0.7222	8	8	8.618	7
															24.25	19.85	4.396	0.7394	8	8	8.408	7
															24.25	19.63	4.616	0.7826	8	8	8.342	7
															24.25	19.32	4.928	0.836	8	8	8.336	7
															24.25	19.22	5.024	0.8416	8	8	8.442	7
															24.25	19.33	4.92	0.8664	8	8	8.032	7
															24.25	19.36	4.887	0.8168	8	8	8.462	7
															24.25	19.17	5.077	0.7111	8	8	10.1	7
															24.25	19.15	5.098	0.548	8	8	13.16	7
															24.25	19.4	4.846	0.5137	8	8	13.34	7
															24.25	19.82	4.424	0.4373	8	8	14.31	7
															24.25	19.95	4.294	0.4582	8	8	13.26	7
															24.25	19.81	4.434	0.4966	8	8	12.63	7
															24.25	19.53	4.718	0.5504	8	8	12.12	7
															24.25	19.59	4.655	0.553	8	8	11.91	7
															24.25	19.8	4.448	0.6716	8	8	9.366	7
															24.25	20.12	4.125	0.6446	8	8	9.051	7
															24.25	19.93	4.313	0.5913	8	8	10.32	7
															24.25	19.77	4.472	0.6341	8	8	9.975	7
															24.25	19.46	4.785	0.7336	8	8	9.224	7
															24.25	19.52	4.725	0.7571	8	8	8.825	7
															24.25	19.51	4.74	0.7739	8	8	8.662	7
															24.25	19.81	4.435	0.7815	8	8	8.025	7
															24.25	20.07	4.173	0.7858	8	8	7.51	7
															24.25	20.34	3.905	0.7825	8	8	7.057	7
															24.25	20.13	4.121	0.8697	8	8	6.701	7
															24.25	19.84	4.411	0.9465	8	8	6.59	7
															24.25	19.81	4.435	0.943	8	8	6.651	7
															24.25	20.02	4.223	0.8201	8	8	7.282	7
															24.25	20.23	4.021	0.7294	8	8	7.797	7
															24.25	20.03	4.215	0.7803	8	8	7.639	7
															24.25	19.85	4.394	0.9004	8	8	6.9	7
															24.25	19.76	4.49	1.023	8	8	6.208	7
															24.25	20.05	4.196	0.9489	8	8	6.254	7
															24.25	20.69	3.56	0.9812	8	8	5.131	7
															24.25	21.52	2.724	0.9298	8	8	4.143	7
															24.25	22.17	2.081	0.8775	8	8	3.354	7
															24.25	22.4	1.85	0.8448	8	8	3.097	7
															24.25	22.45	1.796	0.9289	8	8	2.735	7
															24.25	22.35	1.899	1.068	8	8	2.513	7
															24.25	22.63	1.617	1.246	8	8	1.835	7
															24.25	22.88	1.362	1.339	8	8	1.439	7
															24.25	23.52	0.731	1.329	8	8	0.7778	7
															24.25	23.69	0.557	1.17	8	8	0.6733	7
															24.25	23.99	0.2578	1.022	8	8	0.3566	7
															24.25	23.93	0.3163	0.9965	8	8	0.4489	7
															24.25	24.1	0.1512	1.035	8	8	0.2067	7
															24.25	23.96	0.283	1.19	8	8	0.3363	7
															24.25	23.93	0.3212	1.314	8	8	0.3456	7
															24.25	23.76	0.4855	1.462	8	8	0.4696	7
															24.25	23.55	0.6969	1.467	8	8	0.6719	7
															24.25	23.23	1.016	1.388	8	8	1.036	7
															24.25	22.99	1.259	1.368	8	8	1.301	7
															24.25	23.04	1.204	1.329	8	8	1.282	7
															24.25	23.01	1.241	1.218	8	8	1.441	7
															24.25	22.63	1.616	1.07	8	8	2.136	7
															24.25	21.93	2.314	1.006	8	8	3.253	7
															24.25	21.39	2.858	1.094	8	8	3.695	7
															24.25	21.12	3.127	1.186	8	8	3.728	7
															24.25	21.11	3.138	1.367	8	8	3.246	7
															24.25	21.12	3.129	1.598	8	8	2.769	7
															24.25	21.2	3.045	1.865	8	8	2.31	7
															24.25	21.1	3.152	1.934	8	8	2.305	7
															24.25	21	3.246	1.964	8	8	2.338	7
															24.25	20.76	3.483	1.995	8	8	2.469	7
															24.25	20.67	3.577	1.907	8	8	2.652	7
															24.25	20.87	3.373	1.504	8	8	3.172	7
															24.25	21.77	2.479	1.046	8	8	3.35	7
															24.46	24.33	0.1301	0.3665	8	8	0.502	7
															24.46	24.13	0.3293	0.5868	8	8	0.7937	7
															24.46	23.85	0.6091	0.6079	8	8	1.417	7
															24.46	23.62	0.8343	0.547	8	8	2.157	7
															24.46	23.13	1.325	0.4982	8	8	3.76	7
															24.46	22.54	1.913	0.5612	8	8	4.822	7
															24.46	22.19	2.261	0.754	8	8	4.242	7
															24.46	22.31	2.146	0.9407	8	8	3.226	7
															24.46	22.84	1.615	0.9838	8	8	2.322	7
															24.46	23.19	1.265	0.9243	8	8	1.936	7
															24.46	23.14	1.313	1.023	8	8	1.815	7
															24.46	22.46	1.999	1.147	8	8	2.465	7
															24.46	21.85	2.604	1.189	8	8	3.097	7
															24.46	21.68	2.773	1.076	8	8	3.645	7
															24.46	21.89	2.563	0.9894	8	8	3.664	7
															24.46	22.09	2.362	1.004	8	8	3.327	7
															24.46	21.67	2.784	1.006	8	8	3.913	7
															24.46	21.03	3.426	0.9658	8	8	5.017	7
															24.46	20.47	3.989	0.8808	8	8	6.404	7
															24.46	20.22	4.234	0.8045	8	8	7.443	7
															24.46	20.07	4.381	0.7089	8	8	8.739	7
															24.46	19.9	4.555	0.6984	8	8	9.223	7
															24.46	19.85	4.609	0.7113	8	8	9.164	7
															24.46	19.85	4.604	0.7628	8	8	8.536	7
															24.46	19.63	4.825	0.7805	8	8	8.742	7
															24.46	19.32	5.136	0.8146	8	8	8.917	7
															24.46	19.22	5.232	0.8109	8	8	9.124	7
															24.46	19.33	5.129	0.8553	8	8	8.48	7
															24.46	19.36	5.095	0.8417	8	8	8.561	7
															24.46	19.17	5.286	0.7886	8	8	9.479	7
															24.46	19.15	5.306	0.7369	8	8	10.18	7
															24.46	19.4	5.055	0.7754	8	8	9.219	7
															24.46	19.82	4.633	0.7338	8	8	8.928	7
															24.46	19.95	4.502	0.6998	8	8	9.099	7
															24.46	19.81	4.642	0.6946	8	8	9.452	7
															24.46	19.53	4.926	0.7654	8	8	9.102	7
															24.46	19.59	4.864	0.8484	8	8	8.107	7
															24.46	19.8	4.656	1.003	8	8	6.564	7
															24.46	20.12	4.333	1.03	8	8	5.949	7
															24.46	19.93	4.521	0.9591	8	8	6.667	7
															24.46	19.77	4.681	0.9268	8	8	7.142	7
															24.46	19.46	4.993	0.9726	8	8	7.26	7
															24.46	19.52	4.933	1.026	8	8	6.801	7
															24.46	19.51	4.948	1.093	8	8	6.404	7
															24.46	19.81	4.643	1.133	8	8	5.796	7
															24.46	20.07	4.381	1.174	8	8	5.279	7
															24.46	20.34	4.113	1.169	8	8	4.974	7
															24.46	20.13	4.329	1.219	8	8	5.021	7
															24.46	19.84	4.619	1.241	8	8	5.263	7
															24.46	19.81	4.643	1.231	8	8	5.334	7
															24.46	20.02	4.431	1.158	8	8	5.409	7
															24.46	20.23	4.229	1.104	8	8	5.418	7
															24.46	20.03	4.423	1.13	8	8	5.537	7
															24.46	19.85	4.602	1.163	8	8	5.596	7
															24.46	19.76	4.698	1.247	8	8	5.329	7
															24.46	20.05	4.404	1.169	8	8	5.326	7
															24.46	20.69	3.768	1.177	8	8	4.527	7
															24.46	21.52	2.932	1.051	8	8	3.947	7
															24.46	22.17	2.289	0.9432	8	8	3.432	7
															24.46	22.4	2.058	0.8491	8	8	3.428	7
															24.46	22.45	2.004	0.9049	8	8	3.133	7
															24.46	22.35	2.107	0.9745	8	8	3.058	7
															24.46	22.63	1.825	1.099	8	8	2.348	7
															24.46	22.88	1.57	1.16	8	8	1.914	7
															24.46	23.52	0.9392	1.123	8	8	1.183	7
															24.46	23.69	0.7652	0.9581	8	8	1.13	7
															24.46	23.99	0.4659	0.839	8	8	0.7854	7
															24.46	23.93	0.5245	0.9221	8	8	0.8044	7
															24.46	24.1	0.3594	1.051	8	8	0.4836	7
															24.46	23.96	0.4911	1.212	8	8	0.573	7
															24.46	23.93	0.5294	1.279	8	8	0.5854	7
															24.46	23.76	0.6936	1.362	8	8	0.7203	7
															24.46	23.55	0.9051	1.332	8	8	0.9607	7
															24.46	23.23	1.225	1.284	8	8	1.348	7
															24.46	22.99	1.467	1.318	8	8	1.574	7
															24.46	23.04	1.412	1.328	8	8	1.505	7
															24.46	23.01	1.449	1.24	8	8	1.653	7
															24.46	22.63	1.824	1.083	8	8	2.382	7
															24.46	21.93	2.522	1.032	8	8	3.455	7
															24.46	21.39	3.066	1.11	8	8	3.905	7
															24.46	21.12	3.336	1.225	8	8	3.85	7
															24.46	21.11	3.346	1.409	8	8	3.359	7
															24.46	21.12	3.337	1.655	8	8	2.851	7
															24.46	21.2	3.253	1.923	8	8	2.392	7
															24.46	21.1	3.36	1.977	8	8	2.404	7
															24.46	21	3.454	1.962	8	8	2.49	7
															24.46	20.76	3.691	1.946	8	8	2.682	7
															24.46	20.67	3.785	1.828	8	8	2.929	7
															24.46	20.87	3.581	1.425	8	8	3.554	7
															24.46	21.77	2.687	0.969	8	8	3.921	7
															24.33	24.13	0.1992	0.2671	8	8	1.055	7
															24.33	23.85	0.479	0.4501	8	8	1.505	7
															24.33	23.62	0.7042	0.5774	8	8	1.725	7
															24.33	23.13	1.195	0.699	8	8	2.417	7
															24.33	22.54	1.783	0.7684	8	8	3.282	7
															24.33	22.19	2.131	0.9005	8	8	3.347	7
															24.33	22.31	2.016	1.026	8	8	2.779	7
															24.33	22.84	1.485	1.053	8	8	1.995	7
															24.33	23.19	1.135	0.9729	8	8	1.65	7
															24.33	23.14	1.183	1.01	8	8	1.657	7
															24.33	22.46	1.869	1.082	8	8	2.442	7
															24.33	21.85	2.474	1.109	8	8	3.156	7
															24.33	21.68	2.643	1.03	8	8	3.627	7
															24.33	21.89	2.433	1.021	8	8	3.371	7
															24.33	22.09	2.232	1.083	8	8	2.914	7
															24.33	21.67	2.654	1.108	8	8	3.388	7
															24.33	21.03	3.296	1.075	8	8	4.336	7
															24.33	20.47	3.858	1.002	8	8	5.448	7
															24.33	20.22	4.104	0.9224	8	8	6.292	7
															24.33	20.07	4.25	0.8008	8	8	7.506	7
															24.33	19.9	4.424	0.777	8	8	8.053	7
															24.33	19.85	4.479	0.7942	8	8	7.976	7
															24.33	19.85	4.474	0.876	8	8	7.223	7
															24.33	19.63	4.694	0.8964	8	8	7.406	7
															24.33	19.32	5.006	0.9052	8	8	7.821	7
															24.33	19.22	5.102	0.8622	8	8	8.368	7
															24.33	19.33	4.999	0.8848	8	8	7.989	7
															24.33	19.36	4.965	0.8976	8	8	7.823	7
															24.33	19.17	5.155	0.9007	8	8	8.095	7
															24.33	19.15	5.176	0.9346	8	8	7.832	7
															24.33	19.4	4.925	1.015	8	8	6.864	7
															24.33	19.82	4.502	0.9984	8	8	6.378	7
															24.33	19.95	4.372	0.9454	8	8	6.54	7
															24.33	19.81	4.512	0.9129	8	8	6.991	7
															24.33	19.53	4.796	0.954	8	8	7.11	7
															24.33	19.59	4.733	1.044	8	8	6.412	7
															24.33	19.8	4.526	1.194	8	8	5.363	7
															24.33	20.12	4.203	1.258	8	8	4.727	7
															24.33	19.93	4.391	1.204	8	8	5.16	7
															24.33	19.77	4.55	1.194	8	8	5.388	7
															24.33	19.46	4.863	1.238	8	8	5.553	7
															24.33	19.52	4.803	1.323	8	8	5.133	7
															24.33	19.51	4.818	1.406	8	8	4.847	7
															24.33	19.81	4.513	1.449	8	8	4.403	7
															24.33	20.07	4.251	1.475	8	8	4.077	7
															24.33	20.34	3.983	1.452	8	8	3.879	7
															24.33	20.13	4.199	1.48	8	8	4.012	7
															24.33	19.84	4.489	1.487	8	8	4.268	7
															24.33	19.81	4.513	1.472	8	8	4.335	7
															24.33	20.02	4.301	1.413	8	8	4.306	7
															24.33	20.23	4.099	1.374	8	8	4.219	7
															24.33	20.03	4.293	1.412	8	8	4.301	7
															24.33	19.85	4.472	1.441	8	8	4.388	7
															24.33	19.76	4.568	1.506	8	8	4.29	7
															24.33	20.05	4.274	1.404	8	8	4.305	7
															24.33	20.69	3.638	1.366	8	8	3.767	7
															24.33	21.52	2.802	1.211	8	8	3.273	7
															24.33	22.17	2.159	1.133	8	8	2.694	7
															24.33	22.4	1.928	1.078	8	8	2.529	7
															24.33	22.45	1.874	1.122	8	8	2.362	7
															24.33	22.35	1.977	1.134	8	8	2.464	7
															24.33	22.63	1.695	1.176	8	8	2.038	7
															24.33	22.88	1.44	1.194	8	8	1.706	7
															24.33	23.52	0.8091	1.114	8	8	1.028	7
															24.33	23.69	0.6351	0.9521	8	8	0.9434	7
															24.33	23.99	0.3358	0.8422	8	8	0.5639	7
															24.33	23.93	0.3944	0.9657	8	8	0.5776	7
															24.33	24.1	0.2293	1.115	8	8	0.291	7
															24.33	23.96	0.361	1.251	8	8	0.4082	7
															24.33	23.93	0.3993	1.272	8	8	0.444	7
															24.33	23.76	0.5635	1.317	8	8	0.6053	7
															24.33	23.55	0.775	1.283	8	8	0.8545	7
															24.33	23.23	1.095	1.264	8	8	1.224	7
															24.33	22.99	1.337	1.309	8	8	1.444	7
															24.33	23.04	1.282	1.329	8	8	1.364	7
															24.33	23.01	1.319	1.252	8	8	1.49	7
															24.33	22.63	1.694	1.133	8	8	2.115	7
															24.33	21.93	2.392	1.142	8	8	2.962	7
															24.33	21.39	2.936	1.253	8	8	3.314	7
															24.33	21.12	3.206	1.384	8	8	3.275	7
															24.33	21.11	3.216	1.549	8	8	2.937	7
															24.33	21.12	3.207	1.776	8	8	2.553	7
															24.33	21.2	3.123	2.028	8	8	2.178	7
															24.33	21.1	3.23	2.072	8	8	2.204	7
															24.33	21	3.324	2.036	8	8	2.309	7
															24.33	20.76	3.561	1.989	8	8	2.531	7
															24.33	20.67	3.655	1.854	8	8	2.788	7
															24.33	20.87	3.451	1.469	8	8	3.322	7
															24.33	21.77	2.557	1.052	8	8	3.437	7
															24.13	23.85	0.2797	0.3014	8	8	1.313	7
															24.13	23.62	0.505	0.5529	8	8	1.292	7
															24.13	23.13	0.9953	0.7815	8	8	1.801	7
															24.13	22.54	1.584	0.8566	8	8	2.615	7
															24.13	22.19	1.932	0.9237	8	8	2.958	7
															24.13	22.31	1.817	0.9808	8	8	2.619	7
															24.13	22.84	1.286	0.9976	8	8	1.822	7
															24.13	23.19	0.936	0.937	8	8	1.413	7
															24.13	23.14	0.9839	0.974	8	8	1.429	7
															24.13	22.46	1.669	1.03	8	8	2.293	7
															24.13	21.85	2.274	1.036	8	8	3.104	7
															24.13	21.68	2.444	0.9723	8	8	3.554	7
															24.13	21.89	2.234	1	8	8	3.159	7
															24.13	22.09	2.033	1.096	8	8	2.621	7
															24.13	21.67	2.455	1.125	8	8	3.085	7
															24.13	21.03	3.097	1.094	8	8	4.005	7
															24.13	20.47	3.659	1.018	8	8	5.082	7
															24.13	20.22	3.905	0.9498	8	8	5.814	7
															24.13	20.07	4.051	0.8254	8	8	6.941	7
															24.13	19.9	4.225	0.8017	8	8	7.453	7
															24.13	19.85	4.28	0.8134	8	8	7.44	7
															24.13	19.85	4.275	0.9132	8	8	6.62	7
															24.13	19.63	4.495	0.9416	8	8	6.751	7
															24.13	19.32	4.807	0.9534	8	8	7.13	7
															24.13	19.22	4.903	0.8779	8	8	7.898	7
															24.13	19.33	4.799	0.8631	8	8	7.864	7
															24.13	19.36	4.766	0.8648	8	8	7.794	7
															24.13	19.17	4.956	0.9105	8	8	7.698	7
															24.13	19.15	4.977	1.018	8	8	6.913	7
															24.13	19.4	4.725	1.151	8	8	5.805	7
															24.13	19.82	4.303	1.162	8	8	5.235	7
															24.13	19.95	4.173	1.102	8	8	5.355	7
															24.13	19.81	4.313	1.048	8	8	5.819	7
															24.13	19.53	4.597	1.058	8	8	6.144	7
															24.13	19.59	4.534	1.147	8	8	5.589	7
															24.13	19.8	4.327	1.288	8	8	4.75	7
															24.13	20.12	4.004	1.374	8	8	4.123	7
															24.13	19.93	4.192	1.326	8	8	4.469	7
															24.13	19.77	4.351	1.337	8	8	4.601	7
															24.13	19.46	4.664	1.388	8	8	4.753	7
															24.13	19.52	4.603	1.492	8	8	4.365	7
															24.13	19.51	4.619	1.582	8	8	4.128	7
															24.13	19.81	4.314	1.622	8	8	3.762	7
															24.13	20.07	4.052	1.628	8	8	3.52	7
															24.13	20.34	3.784	1.591	8	8	3.364	7
															24.13	20.13	4	1.615	8	8	3.503	7
															24.13	19.84	4.289	1.63	8	8	3.722	7
															24.13	19.81	4.314	1.61	8	8	3.789	7
															24.13	20.02	4.102	1.539	8	8	3.769	7
															24.13	20.23	3.9	1.491	8	8	3.699	7
															24.13	20.03	4.093	1.538	8	8	3.763	7
															24.13	19.85	4.272	1.586	8	8	3.809	7
															24.13	19.76	4.369	1.644	8	8	3.758	7
															24.13	20.05	4.075	1.512	8	8	3.811	7
															24.13	20.69	3.439	1.422	8	8	3.421	7
															24.13	21.52	2.603	1.248	8	8	2.95	7
															24.13	22.17	1.96	1.205	8	8	2.3	7
															24.13	22.4	1.729	1.207	8	8	2.026	7
															24.13	22.45	1.675	1.245	8	8	1.903	7
															24.13	22.35	1.778	1.226	8	8	2.051	7
															24.13	22.63	1.495	1.207	8	8	1.752	7
															24.13	22.88	1.241	1.208	8	8	1.453	7
															24.13	23.52	0.6099	1.11	8	8	0.7772	7
															24.13	23.69	0.4359	0.9373	8	8	0.6576	7
															24.13	23.99	0.1366	0.8054	8	8	0.2399	7
															24.13	23.93	0.1952	0.9109	8	8	0.303	7
															24.13	24.1	0.03009	1.065	8	8	0.03994	7
															24.13	23.96	0.1618	1.182	8	8	0.1936	7
															24.13	23.93	0.2	1.192	8	8	0.2374	7
															24.13	23.76	0.3643	1.23	8	8	0.419	7
															24.13	23.55	0.5757	1.214	8	8	0.6708	7
															24.13	23.23	0.8953	1.208	8	8	1.048	7
															24.13	22.99	1.138	1.252	8	8	1.285	7
															24.13	23.04	1.083	1.258	8	8	1.218	7
															24.13	23.01	1.12	1.176	8	8	1.347	7
															24.13	22.63	1.495	1.066	8	8	1.983	7
															24.13	21.93	2.193	1.109	8	8	2.796	7
															24.13	21.39	2.737	1.249	8	8	3.099	7
															24.13	21.12	3.006	1.401	8	8	3.034	7
															24.13	21.11	3.017	1.555	8	8	2.744	7
															24.13	21.12	3.008	1.764	8	8	2.412	7
															24.13	21.2	2.924	1.996	8	8	2.072	7
															24.13	21.1	3.031	2.043	8	8	2.098	7
															24.13	21	3.125	2.014	8	8	2.194	7
															24.13	20.76	3.362	1.979	8	8	2.403	7
															24.13	20.67	3.456	1.841	8	8	2.654	7
															24.13	20.87	3.252	1.459	8	8	3.153	7
															24.13	21.77	2.357	1.04	8	8	3.206	7
															23.85	23.62	0.2252	0.321	8	8	0.9924	7
															23.85	23.13	0.7156	0.6193	8	8	1.634	7
															23.85	22.54	1.304	0.7065	8	8	2.611	7
															23.85	22.19	1.652	0.7121	8	8	3.282	7
															23.85	22.31	1.537	0.711	8	8	3.057	7
															23.85	22.84	1.006	0.7286	8	8	1.952	7
															23.85	23.19	0.6562	0.7293	8	8	1.273	7
															23.85	23.14	0.7042	0.8584	8	8	1.16	7
															23.85	22.46	1.39	0.9634	8	8	2.04	7
															23.85	21.85	1.995	0.9659	8	8	2.921	7
															23.85	21.68	2.164	0.8744	8	8	3.5	7
															23.85	21.89	1.954	0.8645	8	8	3.197	7
															23.85	22.09	1.753	0.9667	8	8	2.564	7
															23.85	21.67	2.175	0.9747	8	8	3.156	7
															23.85	21.03	2.817	0.9287	8	8	4.29	7
															23.85	20.47	3.38	0.8247	8	8	5.795	7
															23.85	20.22	3.625	0.7678	8	8	6.677	7
															23.85	20.07	3.771	0.6531	8	8	8.167	7
															23.85	19.9	3.945	0.6445	8	8	8.658	7
															23.85	19.85	4	0.646	8	8	8.757	7
															23.85	19.85	3.995	0.7527	8	8	7.506	7
															23.85	19.63	4.215	0.7873	8	8	7.572	7
															23.85	19.32	4.527	0.8255	8	8	7.755	7
															23.85	19.22	4.623	0.7335	8	8	8.913	7
															23.85	19.33	4.52	0.6848	8	8	9.334	7
															23.85	19.36	4.486	0.6334	8	8	10.02	7
															23.85	19.17	4.677	0.6915	8	8	9.564	7
															23.85	19.15	4.697	0.8524	8	8	7.793	7
															23.85	19.4	4.446	1.041	8	8	6.038	7
															23.85	19.82	4.024	1.076	8	8	5.287	7
															23.85	19.95	3.893	1.016	8	8	5.419	7
															23.85	19.81	4.033	0.9495	8	8	6.007	7
															23.85	19.53	4.317	0.9398	8	8	6.497	7
															23.85	19.59	4.254	1.03	8	8	5.84	7
															23.85	19.8	4.047	1.172	8	8	4.882	7
															23.85	20.12	3.724	1.259	8	8	4.183	7
															23.85	19.93	3.912	1.207	8	8	4.584	7
															23.85	19.77	4.072	1.225	8	8	4.7	7
															23.85	19.46	4.384	1.282	8	8	4.836	7
															23.85	19.52	4.324	1.386	8	8	4.41	7
															23.85	19.51	4.339	1.476	8	8	4.158	7
															23.85	19.81	4.034	1.506	8	8	3.788	7
															23.85	20.07	3.772	1.496	8	8	3.565	7
															23.85	20.34	3.504	1.45	8	8	3.417	7
															23.85	20.13	3.72	1.483	8	8	3.548	7
															23.85	19.84	4.01	1.52	8	8	3.73	7
															23.85	19.81	4.034	1.499	8	8	3.805	7
															23.85	20.02	3.822	1.404	8	8	3.85	7
															23.85	20.23	3.62	1.331	8	8	3.846	7
															23.85	20.03	3.814	1.384	8	8	3.897	7
															23.85	19.85	3.993	1.461	8	8	3.865	7
															23.85	19.76	4.089	1.527	8	8	3.788	7
															23.85	20.05	3.795	1.375	8	8	3.902	7
															23.85	20.69	3.159	1.251	8	8	3.571	7
															23.85	21.52	2.323	1.08	8	8	3.042	7
															23.85	22.17	1.68	1.062	8	8	2.238	7
															23.85	22.4	1.449	1.114	8	8	1.84	7
															23.85	22.45	1.395	1.143	8	8	1.727	7
															23.85	22.35	1.498	1.124	8	8	1.885	7
															23.85	22.63	1.216	1.095	8	8	1.57	7
															23.85	22.88	0.9612	1.119	8	8	1.215	7
															23.85	23.52	0.3301	1.04	8	8	0.4488	7
															23.85	23.69	0.1561	0.8393	8	8	0.2631	7
															23.85	23.99	-0.1431	0.6423	8	8	0.3151	7
															23.85	23.93	-0.08457	0.6601	8	8	0.1812	7
															23.85	24.1	-0.2496	0.8105	8	8	0.4356	7
															23.85	23.96	-0.1179	0.9314	8	8	0.179	7
															23.85	23.93	-0.07969	0.9753	8	8	0.1156	7
															23.85	23.76	0.08457	1.048	8	8	0.1141	7
															23.85	23.55	0.296	1.059	8	8	0.3953	7
															23.85	23.23	0.6156	1.039	8	8	0.8379	7
															23.85	22.99	0.8579	1.075	8	8	1.129	7
															23.85	23.04	0.8034	1.054	8	8	1.078	7
															23.85	23.01	0.84	0.9481	8	8	1.253	7
															23.85	22.63	1.215	0.8083	8	8	2.126	7
															23.85	21.93	1.913	0.8575	8	8	3.156	7
															23.85	21.39	2.457	1.036	8	8	3.353	7
															23.85	21.12	2.727	1.216	8	8	3.171	7
															23.85	21.11	2.737	1.389	8	8	2.787	7
															23.85	21.12	2.728	1.601	8	8	2.409	7
															23.85	21.2	2.644	1.834	8	8	2.039	7
															23.85	21.1	2.751	1.899	8	8	2.048	7
															23.85	21	2.845	1.907	8	8	2.11	7
															23.85	20.76	3.082	1.917	8	8	2.273	7
															23.85	20.67	3.176	1.791	8	8	2.508	7
															23.85	20.87	2.972	1.376	8	8	3.055	7
															23.85	21.77	2.078	0.8659	8	8	3.393	7
															23.62	23.13	0.4903	0.3303	8	8	2.099	7
															23.62	22.54	1.079	0.4402	8	8	3.467	7
															23.62	22.19	1.427	0.4485	8	8	4.5	7
															23.62	22.31	1.312	0.4948	8	8	3.749	7
															23.62	22.84	0.7806	0.5178	8	8	2.132	7
															23.62	23.19	0.431	0.5678	8	8	1.073	7
															23.62	23.14	0.479	0.7781	8	8	0.8705	7
															23.62	22.46	1.164	0.9456	8	8	1.742	7
															23.62	21.85	1.769	0.9756	8	8	2.565	7
															23.62	21.68	1.939	0.8656	8	8	3.167	7
															23.62	21.89	1.729	0.8017	8	8	3.049	7
															23.62	22.09	1.528	0.86	8	8	2.512	7
															23.62	21.67	1.95	0.8339	8	8	3.306	7
															23.62	21.03	2.592	0.7563	8	8	4.847	7
															23.62	20.47	3.154	0.6168	8	8	7.232	7
															23.62	20.22	3.4	0.5636	8	8	8.531	7
															23.62	20.07	3.546	0.4794	8	8	10.46	7
															23.62	19.9	3.72	0.5055	8	8	10.41	7
															23.62	19.85	3.775	0.4969	8	8	10.74	7
															23.62	19.85	3.77	0.576	8	8	9.256	7
															23.62	19.63	3.99	0.6069	8	8	9.298	7
															23.62	19.32	4.302	0.6895	8	8	8.823	7
															23.62	19.22	4.398	0.6433	8	8	9.668	7
															23.62	19.33	4.294	0.6272	8	8	9.683	7
															23.62	19.36	4.261	0.5543	8	8	10.87	7
															23.62	19.17	4.451	0.5524	8	8	11.4	7
															23.62	19.15	4.472	0.676	8	8	9.355	7
															23.62	19.4	4.22	0.862	8	8	6.924	7
															23.62	19.82	3.798	0.9027	8	8	5.951	7
															23.62	19.95	3.668	0.843	8	8	6.154	7
															23.62	19.81	3.808	0.7826	8	8	6.882	7
															23.62	19.53	4.092	0.7909	8	8	7.317	7
															23.62	19.59	4.029	0.9138	8	8	6.236	7
															23.62	19.8	3.822	1.082	8	8	4.993	7
															23.62	20.12	3.499	1.145	8	8	4.324	7
															23.62	19.93	3.687	1.047	8	8	4.981	7
															23.62	19.77	3.846	1.004	8	8	5.416	7
															23.62	19.46	4.159	1.045	8	8	5.63	7
															23.62	19.52	4.098	1.14	8	8	5.086	7
															23.62	19.51	4.114	1.238	8	8	4.7	7
															23.62	19.81	3.809	1.268	8	8	4.249	7
															23.62	20.07	3.547	1.27	8	8	3.951	7
															23.62	20.34	3.279	1.233	8	8	3.762	7
															23.62	20.13	3.495	1.284	8	8	3.848	7
															23.62	19.84	3.784	1.325	8	8	4.04	7
															23.62	19.81	3.809	1.302	8	8	4.138	7
															23.62	20.02	3.597	1.188	8	8	4.282	7
															23.62	20.23	3.395	1.101	8	8	4.362	7
															23.62	20.03	3.589	1.143	8	8	4.441	7
															23.62	19.85	3.767	1.216	8	8	4.38	7
															23.62	19.76	3.864	1.286	8	8	4.251	7
															23.62	20.05	3.57	1.136	8	8	4.446	7
															23.62	20.69	2.934	1.02	8	8	4.068	7
															23.62	21.52	2.098	0.847	8	8	3.503	7
															23.62	22.17	1.455	0.7926	8	8	2.596	7
															23.62	22.4	1.224	0.8483	8	8	2.04	7
															23.62	22.45	1.17	0.8818	8	8	1.877	7
															23.62	22.35	1.273	0.8901	8	8	2.022	7
															23.62	22.63	0.9904	0.9018	8	8	1.553	7
															23.62	22.88	0.7359	0.9709	8	8	1.072	7
															23.62	23.52	0.1049	0.9474	8	8	0.1566	7
															23.62	23.69	-0.06912	0.7565	8	8	0.1292	7
															23.62	23.99	-0.3684	0.5381	8	8	0.9681	7
															23.62	23.93	-0.3098	0.4781	8	8	0.9165	7
															23.62	24.1	-0.4749	0.6194	8	8	1.084	7
															23.62	23.96	-0.3432	0.7819	8	8	0.6207	7
															23.62	23.93	-0.3049	0.8836	8	8	0.4881	7
															23.62	23.76	-0.1407	0.9925	8	8	0.2004	7
															23.62	23.55	0.07075	1.007	8	8	0.09939	7
															23.62	23.23	0.3903	0.9603	8	8	0.5748	7
															23.62	22.99	0.6326	1.011	8	8	0.8849	7
															23.62	23.04	0.5782	0.9843	8	8	0.8307	7
															23.62	23.01	0.6148	0.8591	8	8	1.012	7
															23.62	22.63	0.9896	0.6295	8	8	2.223	7
															23.62	21.93	1.688	0.609	8	8	3.92	7
															23.62	21.39	2.232	0.7906	8	8	3.993	7
															23.62	21.12	2.501	0.9821	8	8	3.602	7
															23.62	21.11	2.512	1.183	8	8	3.004	7
															23.62	21.12	2.503	1.42	8	8	2.493	7
															23.62	21.2	2.419	1.675	8	8	2.042	7
															23.62	21.1	2.526	1.755	8	8	2.035	7
															23.62	21	2.62	1.784	8	8	2.077	7
															23.62	20.76	2.857	1.823	8	8	2.216	7
															23.62	20.67	2.951	1.703	8	8	2.45	7
															23.62	20.87	2.747	1.247	8	8	3.116	7
															23.62	21.77	1.852	0.6251	8	8	4.191	7
															23.13	22.54	0.5887	0.1598	8	8	5.212	7
															23.13	22.19	0.9368	0.3167	8	8	4.183	7
															23.13	22.31	0.8213	0.5285	8	8	2.198	7
															23.13	22.84	0.2903	0.5741	8	8	0.7151	7
															23.13	23.19	-0.05936	0.5985	8	8	0.1403	7
															23.13	23.14	-0.01138	0.7945	8	8	0.02026	7
															23.13	22.46	0.6741	0.9784	8	8	0.9744	7
															23.13	21.85	1.279	1.031	8	8	1.754	7
															23.13	21.68	1.448	0.9113	8	8	2.248	7
															23.13	21.89	1.238	0.8076	8	8	2.169	7
															23.13	22.09	1.037	0.8178	8	8	1.794	7
															23.13	21.67	1.459	0.7835	8	8	2.634	7
															23.13	21.03	2.102	0.6946	8	8	4.279	7
															23.13	20.47	2.664	0.5516	8	8	6.829	7
															23.13	20.22	2.91	0.4945	8	8	8.321	7
															23.13	20.07	3.056	0.4575	8	8	9.447	7
															23.13	19.9	3.23	0.4981	8	8	9.171	7
															23.13	19.85	3.284	0.4757	8	8	9.764	7
															23.13	19.85	3.279	0.4848	8	8	9.566	7
															23.13	19.63	3.5	0.4936	8	8	10.03	7
															23.13	19.32	3.811	0.604	8	8	8.924	7
															23.13	19.22	3.907	0.6316	8	8	8.749	7
															23.13	19.33	3.804	0.6821	8	8	7.887	7
															23.13	19.36	3.771	0.636	8	8	8.385	7
															23.13	19.17	3.961	0.547	8	8	10.24	7
															23.13	19.15	3.981	0.5327	8	8	10.57	7
															23.13	19.4	3.73	0.6533	8	8	8.074	7
															23.13	19.82	3.308	0.6858	8	8	6.822	7
															23.13	19.95	3.178	0.6395	8	8	7.027	7
															23.13	19.81	3.318	0.6039	8	8	7.77	7
															23.13	19.53	3.602	0.6424	8	8	7.929	7
															23.13	19.59	3.539	0.7861	8	8	6.367	7
															23.13	19.8	3.332	0.9747	8	8	4.834	7
															23.13	20.12	3.009	1.002	8	8	4.246	7
															23.13	19.93	3.197	0.8527	8	8	5.302	7
															23.13	19.77	3.356	0.7308	8	8	6.494	7
															23.13	19.46	3.668	0.7527	8	8	6.892	7
															23.13	19.52	3.608	0.8354	8	8	6.108	7
															23.13	19.51	3.623	0.9417	8	8	5.442	7
															23.13	19.81	3.319	0.9756	8	8	4.81	7
															23.13	20.07	3.057	1.001	8	8	4.32	7
															23.13	20.34	2.788	0.9835	8	8	4.009	7
															23.13	20.13	3.005	1.048	8	8	4.053	7
															23.13	19.84	3.294	1.078	8	8	4.32	7
															23.13	19.81	3.319	1.056	8	8	4.446	7
															23.13	20.02	3.106	0.9442	8	8	4.652	7
															23.13	20.23	2.905	0.8646	8	8	4.751	7
															23.13	20.03	3.098	0.8871	8	8	4.939	7
															23.13	19.85	3.277	0.9337	8	8	4.963	7
															23.13	19.76	3.374	1.002	8	8	4.76	7
															23.13	20.05	3.079	0.8707	8	8	5.002	7
															23.13	20.69	2.444	0.8179	8	8	4.225	7
															23.13	21.52	1.608	0.6785	8	8	3.351	7
															23.13	22.17	0.9644	0.5615	8	8	2.429	7
															23.13	22.4	0.7335	0.5709	8	8	1.817	7
															23.13	22.45	0.6798	0.6312	8	8	1.523	7
															23.13	22.35	0.7823	0.7136	8	8	1.55	7
															23.13	22.63	0.5001	0.8288	8	8	0.8534	7
															23.13	22.88	0.2456	0.9449	8	8	0.3676	7
															23.13	23.52	-0.3854	0.9761	8	8	0.5585	7
															23.13	23.69	-0.5595	0.8307	8	8	0.9525	7
															23.13	23.99	-0.8587	0.6631	8	8	1.831	7
															23.13	23.93	-0.8002	0.6024	8	8	1.878	7
															23.13	24.1	-0.9652	0.6694	8	8	2.039	7
															23.13	23.96	-0.8335	0.8381	8	8	1.406	7
															23.13	23.93	-0.7953	0.9649	8	8	1.166	7
															23.13	23.76	-0.631	1.096	8	8	0.8142	7
															23.13	23.55	-0.4196	1.095	8	8	0.5417	7
															23.13	23.23	-0.1	1.013	8	8	0.1397	7
															23.13	22.99	0.1423	1.053	8	8	0.1912	7
															23.13	23.04	0.08783	1.034	8	8	0.1201	7
															23.13	23.01	0.1244	0.9249	8	8	0.1902	7
															23.13	22.63	0.4993	0.6949	8	8	1.016	7
															23.13	21.93	1.198	0.6189	8	8	2.737	7
															23.13	21.39	1.742	0.7507	8	8	3.281	7
															23.13	21.12	2.011	0.9054	8	8	3.141	7
															23.13	21.11	2.022	1.119	8	8	2.554	7
															23.13	21.12	2.013	1.379	8	8	2.064	7
															23.13	21.2	1.929	1.658	8	8	1.645	7
															23.13	21.1	2.035	1.738	8	8	1.656	7
															23.13	21	2.13	1.773	8	8	1.698	7
															23.13	20.76	2.366	1.819	8	8	1.84	7
															23.13	20.67	2.461	1.713	8	8	2.031	7
															23.13	20.87	2.257	1.244	8	8	2.564	7
															23.13	21.77	1.362	0.587	8	8	3.282	7
															22.54	22.19	0.348	0.2596	8	8	1.896	7
															22.54	22.31	0.2326	0.529	8	8	0.6218	7
															22.54	22.84	-0.2984	0.5943	8	8	0.7102	7
															22.54	23.19	-0.6481	0.5943	8	8	1.542	7
															22.54	23.14	-0.6001	0.7457	8	8	1.138	7
															22.54	22.46	0.08538	0.9106	8	8	0.1326	7
															22.54	21.85	0.6904	0.9626	8	8	1.014	7
															22.54	21.68	0.8595	0.8408	8	8	1.446	7
															22.54	21.89	0.6497	0.7422	8	8	1.238	7
															22.54	22.09	0.4485	0.7574	8	8	0.8373	7
															22.54	21.67	0.8705	0.7432	8	8	1.657	7
															22.54	21.03	1.513	0.6607	8	8	3.238	7
															22.54	20.47	2.075	0.5327	8	8	5.509	7
															22.54	20.22	2.321	0.4785	8	8	6.86	7
															22.54	20.07	2.467	0.461	8	8	7.568	7
															22.54	19.9	2.641	0.4948	8	8	7.549	7
															22.54	19.85	2.696	0.4514	8	8	8.445	7
															22.54	19.85	2.691	0.4189	8	8	9.085	7
															22.54	19.63	2.911	0.4098	8	8	10.05	7
															22.54	19.32	3.223	0.5299	8	8	8.6	7
															22.54	19.22	3.319	0.582	8	8	8.064	7
															22.54	19.33	3.215	0.659	8	8	6.9	7
															22.54	19.36	3.182	0.6388	8	8	7.044	7
															22.54	19.17	3.372	0.5332	8	8	8.944	7
															22.54	19.15	3.393	0.4889	8	8	9.814	7
															22.54	19.4	3.141	0.5979	8	8	7.429	7
															22.54	19.82	2.719	0.6479	8	8	5.935	7
															22.54	19.95	2.589	0.6107	8	8	5.995	7
															22.54	19.81	2.729	0.5693	8	8	6.779	7
															22.54	19.53	3.013	0.584	8	8	7.296	7
															22.54	19.59	2.95	0.7295	8	8	5.719	7
															22.54	19.8	2.743	0.9215	8	8	4.21	7
															22.54	20.12	2.42	0.9484	8	8	3.609	7
															22.54	19.93	2.608	0.7717	8	8	4.779	7
															22.54	19.77	2.767	0.6256	8	8	6.256	7
															22.54	19.46	3.079	0.6505	8	8	6.695	7
															22.54	19.52	3.019	0.7583	8	8	5.631	7
															22.54	19.51	3.035	0.8742	8	8	4.909	7
															22.54	19.81	2.73	0.9067	8	8	4.258	7
															22.54	20.07	2.468	0.9252	8	8	3.772	7
															22.54	20.34	2.2	0.9087	8	8	3.423	7
															22.54	20.13	2.416	0.9624	8	8	3.55	7
															22.54	19.84	2.705	0.9819	8	8	3.897	7
															22.54	19.81	2.73	0.9537	8	8	4.048	7
															22.54	20.02	2.518	0.8574	8	8	4.153	7
															22.54	20.23	2.316	0.7999	8	8	4.095	7
															22.54	20.03	2.509	0.8232	8	8	4.311	7
															22.54	19.85	2.688	0.8549	8	8	4.447	7
															22.54	19.76	2.785	0.9017	8	8	4.368	7
															22.54	20.05	2.491	0.7502	8	8	4.696	7
															22.54	20.69	1.855	0.7058	8	8	3.717	7
															22.54	21.52	1.019	0.5963	8	8	2.416	7
															22.54	22.17	0.3757	0.4971	8	8	1.069	7
															22.54	22.4	0.1447	0.5351	8	8	0.3826	7
															22.54	22.45	0.09107	0.6181	8	8	0.2084	7
															22.54	22.35	0.1935	0.728	8	8	0.3759	7
															22.54	22.63	-0.08864	0.8661	8	8	0.1447	7
															22.54	22.88	-0.3432	0.9942	8	8	0.4881	7
															22.54	23.52	-0.9742	1.04	8	8	1.325	7
															22.54	23.69	-1.148	0.9209	8	8	1.763	7
															22.54	23.99	-1.447	0.7707	8	8	2.656	7
															22.54	23.93	-1.389	0.7012	8	8	2.801	7
															22.54	24.1	-1.554	0.7065	8	8	3.111	7
															22.54	23.96	-1.422	0.8382	8	8	2.4	7
															22.54	23.93	-1.384	0.9597	8	8	2.039	7
															22.54	23.76	-1.22	1.106	8	8	1.559	7
															22.54	23.55	-1.008	1.109	8	8	1.286	7
															22.54	23.23	-0.6887	0.9991	8	8	0.9749	7
															22.54	22.99	-0.4464	1.012	8	8	0.6236	7
															22.54	23.04	-0.5009	0.9877	8	8	0.7172	7
															22.54	23.01	-0.4643	0.8984	8	8	0.7309	7
															22.54	22.63	-0.08945	0.7129	8	8	0.1774	7
															22.54	21.93	0.6091	0.6787	8	8	1.269	7
															22.54	21.39	1.153	0.8195	8	8	1.99	7
															22.54	21.12	1.422	0.9576	8	8	2.1	7
															22.54	21.11	1.433	1.158	8	8	1.75	7
															22.54	21.12	1.424	1.409	8	8	1.429	7
															22.54	21.2	1.34	1.686	8	8	1.124	7
															22.54	21.1	1.447	1.764	8	8	1.16	7
															22.54	21	1.541	1.806	8	8	1.207	7
															22.54	20.76	1.778	1.859	8	8	1.353	7
															22.54	20.67	1.872	1.768	8	8	1.498	7
															22.54	20.87	1.668	1.298	8	8	1.817	7
															22.54	21.77	0.7733	0.6278	8	8	1.742	7
															22.19	22.31	-0.1155	0.3068	8	8	0.5322	7
															22.19	22.84	-0.6465	0.4251	8	8	2.151	7
															22.19	23.19	-0.9961	0.5383	8	8	2.617	7
															22.19	23.14	-0.9482	0.7364	8	8	1.821	7
															22.19	22.46	-0.2627	0.8917	8	8	0.4166	7
															22.19	21.85	0.3423	0.9177	8	8	0.5276	7
															22.19	21.68	0.5115	0.7969	8	8	0.9077	7
															22.19	21.89	0.3017	0.7247	8	8	0.5888	7
															22.19	22.09	0.1004	0.7812	8	8	0.1818	7
															22.19	21.67	0.5225	0.7638	8	8	0.9674	7
															22.19	21.03	1.165	0.6688	8	8	2.463	7
															22.19	20.47	1.727	0.5131	8	8	4.761	7
															22.19	20.22	1.973	0.478	8	8	5.836	7
															22.19	20.07	2.119	0.4806	8	8	6.235	7
															22.19	19.9	2.293	0.5301	8	8	6.117	7
															22.19	19.85	2.348	0.4692	8	8	7.076	7
															22.19	19.85	2.343	0.4278	8	8	7.744	7
															22.19	19.63	2.563	0.3872	8	8	9.361	7
															22.19	19.32	2.875	0.5205	8	8	7.809	7
															22.19	19.22	2.971	0.548	8	8	7.666	7
															22.19	19.33	2.867	0.6005	8	8	6.753	7
															22.19	19.36	2.834	0.5443	8	8	7.364	7
															22.19	19.17	3.024	0.4513	8	8	9.477	7
															22.19	19.15	3.044	0.5086	8	8	8.466	7
															22.19	19.4	2.793	0.7062	8	8	5.593	7
															22.19	19.82	2.371	0.7971	8	8	4.207	7
															22.19	19.95	2.241	0.7649	8	8	4.143	7
															22.19	19.81	2.381	0.7049	8	8	4.776	7
															22.19	19.53	2.665	0.6744	8	8	5.588	7
															22.19	19.59	2.602	0.801	8	8	4.594	7
															22.19	19.8	2.395	0.9718	8	8	3.485	7
															22.19	20.12	2.072	1.015	8	8	2.886	7
															22.19	19.93	2.26	0.8503	8	8	3.758	7
															22.19	19.77	2.419	0.7401	8	8	4.623	7
															22.19	19.46	2.731	0.7684	8	8	5.027	7
															22.19	19.52	2.671	0.8788	8	8	4.299	7
															22.19	19.51	2.687	0.9876	8	8	3.847	7
															22.19	19.81	2.382	1.01	8	8	3.335	7
															22.19	20.07	2.12	1.003	8	8	2.989	7
															22.19	20.34	1.852	0.9704	8	8	2.698	7
															22.19	20.13	2.068	1.006	8	8	2.906	7
															22.19	19.84	2.357	1.038	8	8	3.211	7
															22.19	19.81	2.382	1.009	8	8	3.337	7
															22.19	20.02	2.17	0.9194	8	8	3.337	7
															22.19	20.23	1.968	0.8531	8	8	3.262	7
															22.19	20.03	2.161	0.8748	8	8	3.494	7
															22.19	19.85	2.34	0.9192	8	8	3.6	7
															22.19	19.76	2.437	0.951	8	8	3.624	7
															22.19	20.05	2.143	0.7753	8	8	3.909	7
															22.19	20.69	1.507	0.674	8	8	3.162	7
															22.19	21.52	0.6709	0.5899	8	8	1.608	7
															22.19	22.17	0.02765	0.5629	8	8	0.06946	7
															22.19	22.4	-0.2033	0.6748	8	8	0.4261	7
															22.19	22.45	-0.257	0.7078	8	8	0.5134	7
															22.19	22.35	-0.1545	0.7723	8	8	0.2829	7
															22.19	22.63	-0.4367	0.856	8	8	0.7215	7
															22.19	22.88	-0.6912	0.9916	8	8	0.9858	7
															22.19	23.52	-1.322	1.044	8	8	1.791	7
															22.19	23.69	-1.496	0.9223	8	8	2.294	7
															22.19	23.99	-1.795	0.7533	8	8	3.371	7
															22.19	23.93	-1.737	0.6165	8	8	3.984	7
															22.19	24.1	-1.902	0.5765	8	8	4.666	7
															22.19	23.96	-1.77	0.6718	8	8	3.727	7
															22.19	23.93	-1.732	0.8036	8	8	3.048	7
															22.19	23.76	-1.568	0.9708	8	8	2.284	7
															22.19	23.55	-1.356	0.9871	8	8	1.943	7
															22.19	23.23	-1.037	0.8484	8	8	1.728	7
															22.19	22.99	-0.7945	0.8405	8	8	1.337	7
															22.19	23.04	-0.8489	0.8017	8	8	1.497	7
															22.19	23.01	-0.8123	0.7289	8	8	1.576	7
															22.19	22.63	-0.4375	0.5739	8	8	1.078	7
															22.19	21.93	0.261	0.5936	8	8	0.6219	7
															22.19	21.39	0.805	0.7849	8	8	1.45	7
															22.19	21.12	1.074	0.946	8	8	1.606	7
															22.19	21.11	1.085	1.155	8	8	1.328	7
															22.19	21.12	1.076	1.4	8	8	1.087	7
															22.19	21.2	0.9921	1.665	8	8	0.8429	7
															22.19	21.1	1.099	1.751	8	8	0.8875	7
															22.19	21	1.193	1.816	8	8	0.929	7
															22.19	20.76	1.43	1.898	8	8	1.065	7
															22.19	20.67	1.524	1.821	8	8	1.183	7
															22.19	20.87	1.32	1.349	8	8	1.383	7
															22.19	21.77	0.4253	0.6254	8	8	0.9617	7
															22.31	22.84	-0.531	0.1905	8	8	3.943	7
															22.31	23.19	-0.8807	0.4519	8	8	2.756	7
															22.31	23.14	-0.8327	0.7321	8	8	1.608	7
															22.31	22.46	-0.1472	0.9067	8	8	0.2296	7
															22.31	21.85	0.4578	0.9179	8	8	0.7054	7
															22.31	21.68	0.627	0.7961	8	8	1.114	7
															22.31	21.89	0.4172	0.7126	8	8	0.8279	7
															22.31	22.09	0.2159	0.7912	8	8	0.3859	7
															22.31	21.67	0.6379	0.7607	8	8	1.186	7
															22.31	21.03	1.28	0.6731	8	8	2.69	7
															22.31	20.47	1.843	0.5119	8	8	5.091	7
															22.31	20.22	2.088	0.5105	8	8	5.784	7
															22.31	20.07	2.235	0.5194	8	8	6.084	7
															22.31	19.9	2.409	0.5649	8	8	6.03	7
															22.31	19.85	2.463	0.5084	8	8	6.851	7
															22.31	19.85	2.458	0.5123	8	8	6.786	7
															22.31	19.63	2.679	0.5159	8	8	7.343	7
															22.31	19.32	2.99	0.6287	8	8	6.725	7
															22.31	19.22	3.086	0.5878	8	8	7.425	7
															22.31	19.33	2.983	0.5528	8	8	7.63	7
															22.31	19.36	2.949	0.4383	8	8	9.515	7
															22.31	19.17	3.14	0.418	8	8	10.62	7
															22.31	19.15	3.16	0.6123	8	8	7.298	7
															22.31	19.4	2.909	0.8627	8	8	4.768	7
															22.31	19.82	2.487	0.9631	8	8	3.651	7
															22.31	19.95	2.357	0.9197	8	8	3.623	7
															22.31	19.81	2.496	0.8401	8	8	4.202	7
															22.31	19.53	2.78	0.7796	8	8	5.043	7
															22.31	19.59	2.718	0.8852	8	8	4.342	7
															22.31	19.8	2.51	1.034	8	8	3.434	7
															22.31	20.12	2.187	1.1	8	8	2.813	7
															22.31	19.93	2.375	0.9764	8	8	3.44	7
															22.31	19.77	2.535	0.9365	8	8	3.827	7
															22.31	19.46	2.847	0.9819	8	8	4.1	7
															22.31	19.52	2.787	1.095	8	8	3.598	7
															22.31	19.51	2.802	1.192	8	8	3.326	7
															22.31	19.81	2.497	1.201	8	8	2.941	7
															22.31	20.07	2.235	1.157	8	8	2.732	7
															22.31	20.34	1.967	1.1	8	8	2.529	7
															22.31	20.13	2.183	1.136	8	8	2.717	7
															22.31	19.84	2.473	1.195	8	8	2.925	7
															22.31	19.81	2.497	1.165	8	8	3.032	7
															22.31	20.02	2.285	1.045	8	8	3.091	7
															22.31	20.23	2.083	0.9568	8	8	3.079	7
															22.31	20.03	2.277	1.01	8	8	3.19	7
															22.31	19.85	2.456	1.113	8	8	3.12	7
															22.31	19.76	2.553	1.156	8	8	3.122	7
															22.31	20.05	2.258	0.9592	8	8	3.33	7
															22.31	20.69	1.622	0.7782	8	8	2.948	7
															22.31	21.52	0.7863	0.6873	8	8	1.618	7
															22.31	22.17	0.1431	0.7441	8	8	0.272	7
															22.31	22.4	-0.08782	0.9264	8	8	0.1341	7
															22.31	22.45	-0.1415	0.9447	8	8	0.2118	7
															22.31	22.35	-0.03903	0.9692	8	8	0.05695	7
															22.31	22.63	-0.3212	0.9744	8	8	0.4662	7
															22.31	22.88	-0.5757	1.087	8	8	0.7489	7
															22.31	23.52	-1.207	1.117	8	8	1.528	7
															22.31	23.69	-1.381	0.9731	8	8	2.007	7
															22.31	23.99	-1.68	0.7571	8	8	3.138	7
															22.31	23.93	-1.621	0.5006	8	8	4.581	7
															22.31	24.1	-1.787	0.3917	8	8	6.451	7
															22.31	23.96	-1.655	0.4449	8	8	5.261	7
															22.31	23.93	-1.617	0.6208	8	8	3.683	7
															22.31	23.76	-1.452	0.8238	8	8	2.493	7
															22.31	23.55	-1.241	0.8903	8	8	1.971	7
															22.31	23.23	-0.9213	0.7719	8	8	1.688	7
															22.31	22.99	-0.679	0.7545	8	8	1.273	7
															22.31	23.04	-0.7335	0.6606	8	8	1.57	7
															22.31	23.01	-0.6969	0.534	8	8	1.846	7
															22.31	22.63	-0.322	0.359	8	8	1.268	7
															22.31	21.93	0.3765	0.4835	8	8	1.101	7
															22.31	21.39	0.9205	0.7788	8	8	1.672	7
															22.31	21.12	1.19	0.98	8	8	1.717	7
															22.31	21.11	1.2	1.182	8	8	1.435	7
															22.31	21.12	1.191	1.398	8	8	1.205	7
															22.31	21.2	1.108	1.638	8	8	0.956	7
															22.31	21.1	1.214	1.741	8	8	0.9861	7
															22.31	21	1.308	1.833	8	8	1.009	7
															22.31	20.76	1.545	1.94	8	8	1.126	7
															22.31	20.67	1.639	1.86	8	8	1.247	7
															22.31	20.87	1.435	1.388	8	8	1.462	7
															22.31	21.77	0.5408	0.6661	8	8	1.148	7
															22.84	23.19	-0.3497	0.3316	8	8	1.491	7
															22.84	23.14	-0.3017	0.6601	8	8	0.6463	7
															22.84	22.46	0.3838	0.8753	8	8	0.6201	7
															22.84	21.85	0.9888	0.9099	8	8	1.537	7
															22.84	21.68	1.158	0.7955	8	8	2.059	7
															22.84	21.89	0.9482	0.6869	8	8	1.952	7
															22.84	22.09	0.7469	0.7426	8	8	1.422	7
															22.84	21.67	1.169	0.6973	8	8	2.371	7
															22.84	21.03	1.811	0.612	8	8	4.186	7
															22.84	20.47	2.374	0.4568	8	8	7.348	7
															22.84	20.22	2.619	0.4719	8	8	7.85	7
															22.84	20.07	2.766	0.4894	8	8	7.991	7
															22.84	19.9	2.94	0.5298	8	8	7.847	7
															22.84	19.85	2.994	0.4832	8	8	8.764	7
															22.84	19.85	2.989	0.5116	8	8	8.263	7
															22.84	19.63	3.21	0.5595	8	8	8.113	7
															22.84	19.32	3.521	0.6682	8	8	7.452	7
															22.84	19.22	3.617	0.6158	8	8	8.306	7
															22.84	19.33	3.514	0.5562	8	8	8.933	7
															22.84	19.36	3.48	0.4604	8	8	10.69	7
															22.84	19.17	3.671	0.4648	8	8	11.17	7
															22.84	19.15	3.691	0.6625	8	8	7.879	7
															22.84	19.4	3.44	0.8886	8	8	5.474	7
															22.84	19.82	3.018	0.9782	8	8	4.363	7
															22.84	19.95	2.888	0.9172	8	8	4.452	7
															22.84	19.81	3.027	0.8315	8	8	5.149	7
															22.84	19.53	3.311	0.7783	8	8	6.017	7
															22.84	19.59	3.249	0.9037	8	8	5.084	7
															22.84	19.8	3.041	1.066	8	8	4.034	7
															22.84	20.12	2.718	1.137	8	8	3.382	7
															22.84	19.93	2.906	1.014	8	8	4.052	7
															22.84	19.77	3.066	0.9707	8	8	4.466	7
															22.84	19.46	3.378	1.012	8	8	4.718	7
															22.84	19.52	3.318	1.135	8	8	4.132	7
															22.84	19.51	3.333	1.239	8	8	3.804	7
															22.84	19.81	3.028	1.248	8	8	3.431	7
															22.84	20.07	2.766	1.196	8	8	3.271	7
															22.84	20.34	2.498	1.13	8	8	3.127	7
															22.84	20.13	2.714	1.18	8	8	3.254	7
															22.84	19.84	3.004	1.239	8	8	3.429	7
															22.84	19.81	3.028	1.203	8	8	3.559	7
															22.84	20.02	2.816	1.056	8	8	3.771	7
															22.84	20.23	2.614	0.9651	8	8	3.831	7
															22.84	20.03	2.808	1.042	8	8	3.812	7
															22.84	19.85	2.987	1.17	8	8	3.609	7
															22.84	19.76	3.084	1.222	8	8	3.569	7
															22.84	20.05	2.789	1.014	8	8	3.889	7
															22.84	20.69	2.153	0.8059	8	8	3.779	7
															22.84	21.52	1.317	0.6842	8	8	2.723	7
															22.84	22.17	0.6741	0.7515	8	8	1.269	7
															22.84	22.4	0.4432	0.9648	8	8	0.6496	7
															22.84	22.45	0.3895	1.001	8	8	0.5503	7
															22.84	22.35	0.492	1.026	8	8	0.6782	7
															22.84	22.63	0.2098	1.009	8	8	0.2942	7
															22.84	22.88	-0.04473	1.108	8	8	0.05708	7
															22.84	23.52	-0.6757	1.133	8	8	0.8436	7
															22.84	23.69	-0.8498	0.9922	8	8	1.211	7
															22.84	23.99	-1.149	0.7578	8	8	2.144	7
															22.84	23.93	-1.09	0.4385	8	8	3.517	7
															22.84	24.1	-1.256	0.2578	8	8	6.887	7
															22.84	23.96	-1.124	0.328	8	8	4.845	7
															22.84	23.93	-1.086	0.5539	8	8	2.772	7
															22.84	23.76	-0.9213	0.7709	8	8	1.69	7
															22.84	23.55	-0.7099	0.8667	8	8	1.158	7
															22.84	23.23	-0.3903	0.7911	8	8	0.6978	7
															22.84	22.99	-0.148	0.8036	8	8	0.2605	7
															22.84	23.04	-0.2025	0.6886	8	8	0.4159	7
															22.84	23.01	-0.1659	0.4922	8	8	0.4766	7
															22.84	22.63	0.209	0.1856	8	8	1.593	7
															22.84	21.93	0.9075	0.3924	8	8	3.27	7
															22.84	21.39	1.452	0.7613	8	8	2.696	7
															22.84	21.12	1.721	0.9797	8	8	2.484	7
															22.84	21.11	1.731	1.172	8	8	2.089	7
															22.84	21.12	1.722	1.373	8	8	1.774	7
															22.84	21.2	1.639	1.611	8	8	1.438	7
															22.84	21.1	1.745	1.724	8	8	1.432	7
															22.84	21	1.839	1.818	8	8	1.431	7
															22.84	20.76	2.076	1.918	8	8	1.53	7
															22.84	20.67	2.17	1.82	8	8	1.687	7
															22.84	20.87	1.966	1.336	8	8	2.082	7
															22.84	21.77	1.072	0.6126	8	8	2.474	7
															23.19	23.14	0.04798	0.3761	8	8	0.1804	7
															23.19	22.46	0.7335	0.6437	8	8	1.611	7
															23.19	21.85	1.338	0.7223	8	8	2.62	7
															23.19	21.68	1.508	0.6047	8	8	3.526	7
															23.19	21.89	1.298	0.4471	8	8	4.105	7
															23.19	22.09	1.097	0.4915	8	8	3.155	7
															23.19	21.67	1.519	0.4906	8	8	4.378	7
															23.19	21.03	2.161	0.4525	8	8	6.753	7
															23.19	20.47	2.723	0.3676	8	8	10.48	7
															23.19	20.22	2.969	0.3818	8	8	11	7
															23.19	20.07	3.115	0.3847	8	8	11.45	7
															23.19	19.9	3.289	0.3694	8	8	12.59	7
															23.19	19.85	3.344	0.3095	8	8	15.28	7
															23.19	19.85	3.339	0.3696	8	8	12.77	7
															23.19	19.63	3.559	0.4992	8	8	10.08	7
															23.19	19.32	3.871	0.5896	8	8	9.284	7
															23.19	19.22	3.967	0.5242	8	8	10.7	7
															23.19	19.33	3.863	0.462	8	8	11.83	7
															23.19	19.36	3.83	0.4697	8	8	11.53	7
															23.19	19.17	4.02	0.4861	8	8	11.7	7
															23.19	19.15	4.041	0.6394	8	8	8.937	7
															23.19	19.4	3.789	0.8015	8	8	6.686	7
															23.19	19.82	3.367	0.8731	8	8	5.455	7
															23.19	19.95	3.237	0.7896	8	8	5.798	7
															23.19	19.81	3.377	0.6866	8	8	6.956	7
															23.19	19.53	3.661	0.6176	8	8	8.383	7
															23.19	19.59	3.598	0.7701	8	8	6.607	7
															23.19	19.8	3.391	0.9607	8	8	4.992	7
															23.19	20.12	3.068	1.046	8	8	4.146	7
															23.19	19.93	3.256	0.914	8	8	5.038	7
															23.19	19.77	3.415	0.879	8	8	5.495	7
															23.19	19.46	3.728	0.9357	8	8	5.634	7
															23.19	19.52	3.667	1.101	8	8	4.709	7
															23.19	19.51	3.683	1.219	8	8	4.272	7
															23.19	19.81	3.378	1.23	8	8	3.882	7
															23.19	20.07	3.116	1.163	8	8	3.791	7
															23.19	20.34	2.848	1.086	8	8	3.709	7
															23.19	20.13	3.064	1.137	8	8	3.812	7
															23.19	19.84	3.354	1.179	8	8	4.022	7
															23.19	19.81	3.378	1.132	8	8	4.22	7
															23.19	20.02	3.166	0.9696	8	8	4.617	7
															23.19	20.23	2.964	0.9144	8	8	4.584	7
															23.19	20.03	3.158	1.034	8	8	4.317	7
															23.19	19.85	3.336	1.18	8	8	4	7
															23.19	19.76	3.433	1.225	8	8	3.964	7
															23.19	20.05	3.139	0.9899	8	8	4.484	7
															23.19	20.69	2.503	0.7657	8	8	4.623	7
															23.19	21.52	1.667	0.6204	8	8	3.8	7
															23.19	22.17	1.024	0.7239	8	8	2	7
															23.19	22.4	0.7928	0.9704	8	8	1.155	7
															23.19	22.45	0.7392	1.065	8	8	0.9817	7
															23.19	22.35	0.8416	1.122	8	8	1.061	7
															23.19	22.63	0.5595	1.122	8	8	0.7049	7
															23.19	22.88	0.3049	1.203	8	8	0.3584	7
															23.19	23.52	-0.3261	1.21	8	8	0.3811	7
															23.19	23.69	-0.5001	1.089	8	8	0.6495	7
															23.19	23.99	-0.7993	0.8618	8	8	1.312	7
															23.19	23.93	-0.7408	0.5991	8	8	1.749	7
															23.19	24.1	-0.9059	0.3982	8	8	3.217	7
															23.19	23.96	-0.7741	0.423	8	8	2.588	7
															23.19	23.93	-0.7359	0.5985	8	8	1.739	7
															23.19	23.76	-0.5717	0.819	8	8	0.9872	7
															23.19	23.55	-0.3602	0.9313	8	8	0.547	7
															23.19	23.23	-0.04065	0.883	8	8	0.06511	7
															23.19	22.99	0.2017	0.8848	8	8	0.3224	7
															23.19	23.04	0.1472	0.7492	8	8	0.2778	7
															23.19	23.01	0.1838	0.5157	8	8	0.504	7
															23.19	22.63	0.5586	0.2849	8	8	2.773	7
															23.19	21.93	1.257	0.5406	8	8	3.289	7
															23.19	21.39	1.801	0.9079	8	8	2.806	7
															23.19	21.12	2.07	1.106	8	8	2.647	7
															23.19	21.11	2.081	1.261	8	8	2.333	7
															23.19	21.12	2.072	1.437	8	8	2.039	7
															23.19	21.2	1.988	1.675	8	8	1.679	7
															23.19	21.1	2.095	1.781	8	8	1.664	7
															23.19	21	2.189	1.86	8	8	1.665	7
															23.19	20.76	2.426	1.926	8	8	1.781	7
															23.19	20.67	2.52	1.81	8	8	1.968	7
															23.19	20.87	2.316	1.319	8	8	2.483	7
															23.19	21.77	1.421	0.6396	8	8	3.143	7
															23.14	22.46	0.6855	0.3014	8	8	3.217	7
															23.14	21.85	1.29	0.4367	8	8	4.179	7
															23.14	21.68	1.46	0.3731	8	8	5.533	7
															23.14	21.89	1.25	0.3494	8	8	5.059	7
															23.14	22.09	1.049	0.4727	8	8	3.137	7
															23.14	21.67	1.471	0.581	8	8	3.58	7
															23.14	21.03	2.113	0.5949	8	8	5.023	7
															23.14	20.47	2.675	0.5991	8	8	6.315	7
															23.14	20.22	2.921	0.5934	8	8	6.961	7
															23.14	20.07	3.067	0.5795	8	8	7.485	7
															23.14	19.9	3.241	0.529	8	8	8.665	7
															23.14	19.85	3.296	0.4624	8	8	10.08	7
															23.14	19.85	3.291	0.4825	8	8	9.646	7
															23.14	19.63	3.511	0.5888	8	8	8.433	7
															23.14	19.32	3.823	0.6346	8	8	8.519	7
															23.14	19.22	3.919	0.5874	8	8	9.435	7
															23.14	19.33	3.815	0.5837	8	8	9.244	7
															23.14	19.36	3.782	0.6936	8	8	7.712	7
															23.14	19.17	3.972	0.707	8	8	7.946	7
															23.14	19.15	3.993	0.8022	8	8	7.039	7
															23.14	19.4	3.741	0.8974	8	8	5.896	7
															23.14	19.82	3.319	0.9719	8	8	4.83	7
															23.14	19.95	3.189	0.8896	8	8	5.07	7
															23.14	19.81	3.329	0.7894	8	8	5.964	7
															23.14	19.53	3.613	0.6994	8	8	7.305	7
															23.14	19.59	3.55	0.8519	8	8	5.894	7
															23.14	19.8	3.343	1.039	8	8	4.551	7
															23.14	20.12	3.02	1.14	8	8	3.747	7
															23.14	19.93	3.208	0.988	8	8	4.592	7
															23.14	19.77	3.367	0.9397	8	8	5.068	7
															23.14	19.46	3.68	0.9914	8	8	5.249	7
															23.14	19.52	3.619	1.199	8	8	4.27	7
															23.14	19.51	3.635	1.334	8	8	3.854	7
															23.14	19.81	3.33	1.353	8	8	3.481	7
															23.14	20.07	3.068	1.284	8	8	3.379	7
															23.14	20.34	2.8	1.206	8	8	3.282	7
															23.14	20.13	3.016	1.225	8	8	3.481	7
															23.14	19.84	3.306	1.222	8	8	3.826	7
															23.14	19.81	3.33	1.166	8	8	4.039	7
															23.14	20.02	3.118	1.049	8	8	4.203	7
															23.14	20.23	2.916	1.06	8	8	3.889	7
															23.14	20.03	3.11	1.179	8	8	3.73	7
															23.14	19.85	3.288	1.28	8	8	3.634	7
															23.14	19.76	3.385	1.284	8	8	3.73	7
															23.14	20.05	3.091	1.031	8	8	4.238	7
															23.14	20.69	2.455	0.8139	8	8	4.266	7
															23.14	21.52	1.619	0.6854	8	8	3.34	7
															23.14	22.17	0.9758	0.813	8	8	1.697	7
															23.14	22.4	0.7449	1.062	8	8	0.9918	7
															23.14	22.45	0.6912	1.187	8	8	0.8233	7
															23.14	22.35	0.7937	1.247	8	8	0.9	7
															23.14	22.63	0.5115	1.243	8	8	0.5819	7
															23.14	22.88	0.257	1.304	8	8	0.2786	7
															23.14	23.52	-0.3741	1.304	8	8	0.4056	7
															23.14	23.69	-0.5481	1.234	8	8	0.6281	7
															23.14	23.99	-0.8473	1.056	8	8	1.134	7
															23.14	23.93	-0.7888	0.8907	8	8	1.252	7
															23.14	24.1	-0.9538	0.7091	8	8	1.902	7
															23.14	23.96	-0.8221	0.6744	8	8	1.724	7
															23.14	23.93	-0.7839	0.7495	8	8	1.479	7
															23.14	23.76	-0.6196	0.9361	8	8	0.9361	7
															23.14	23.55	-0.4082	1.033	8	8	0.5587	7
															23.14	23.23	-0.08863	0.9713	8	8	0.129	7
															23.14	22.99	0.1537	0.9412	8	8	0.2309	7
															23.14	23.04	0.09921	0.8122	8	8	0.1728	7
															23.14	23.01	0.1358	0.6488	8	8	0.296	7
															23.14	22.63	0.5107	0.6056	8	8	1.193	7
															23.14	21.93	1.209	0.8545	8	8	2.001	7
															23.14	21.39	1.753	1.166	8	8	2.126	7
															23.14	21.12	2.022	1.327	8	8	2.156	7
															23.14	21.11	2.033	1.44	8	8	1.997	7
															23.14	21.12	2.024	1.591	8	8	1.799	7
															23.14	21.2	1.94	1.82	8	8	1.507	7
															23.14	21.1	2.047	1.904	8	8	1.52	7
[truncated: 3,086 more rows]

[truncated: 3 more sheets: Fig3l, Fig3m, Fig3n]
