# Supplementary material for: Fat sensory cues in early life program central response to food and obesity
Source: Nat Metab. 2025 Dec 1;7(12):2451–73. doi: 10.1038/s42255-025-01405-8 (PMC12727534; doi:10.1038/s42255-025-01405-8)
Supplement: Supplementary file 10 — Statistical source data. [file 42255_2025_1405_MOESM10_ESM.xlsx]

## Sheet: Fig4b
	4b) average Z-score in response to NCD
		NCD		BFD		Unpaired t test
	Mouse1	-5.0534	Mouse7	-6.8085		P value	0.8678
	Mouse2	-3.4402	Mouse8	-7.3792		P value summary	ns
	Mouse3	-5.4115	Mouse9	-2.1525		Significantly different (P < 0.05)?	No
	Mouse4	-5.0965	Mouse10	-4.2317		One- or two-tailed P value?	Two-tailed
	Mouse5	-3.242	Mouse11	-4.6761		t, df	t=0,1713, df=9
	Mouse6	-9.4047
						How big is the difference?
						Mean of column A	-5.275
						Mean of column B	-5.05
						Difference between means (B - A) ± SEM	0,2251 ± 1,314
						95% confidence interval	-2,747 to 3,197
						R squared (eta squared)	0.003251
						F test to compare variances
						F, DFn, Dfd	1,113, 5, 4
						P value	0.9438
						P value summary	ns
						Significantly different (P < 0.05)?	No
						Data analyzed
						Sample size, column A	6
						Sample size, column B	5

## Sheet: Fig4c
	4c) average Z-score in response to HFD
	NCDdev		BFDdev		Unpaired t test
Mouse1	-10.6959	Mouse7	-4.359		P value	0.0071
Mouse2	-10.9115	Mouse8	-6.8732		P value summary	**
Mouse3	-8.698	Mouse9	-3.8671		Significantly different (P < 0.05)?	Yes
Mouse4	-6.4861	Mouse10	-2.6303		One- or two-tailed P value?	Two-tailed
Mouse5	-7.5826	Mouse11	-3.0479		t, df	t=3,373, df=10
Mouse6	-10.1543	Mouse12	-8.8283
					How big is the difference?
					Mean of column A	-9.088
					Mean of column B	-4.934
					Difference between means (B - A) ± SEM	4,154 ± 1,231
					95% confidence interval	1,410 to 6,898
					R squared (eta squared)	0.5322
					F test to compare variances
					F, DFn, Dfd	1,802, 5, 5
					P value	0.5337
					P value summary	ns
					Significantly different (P < 0.05)?	No
					Data analyzed
					Sample size, column A	6
					Sample size, column B	6

## Sheet: Fig4d
	4d) average Z-score in response to NCD and HFDlard presentation in lean mice non-naïve to HFDlard in NCDdev and BFDdev
AUC								AUC									Comparison	NCD dev						BFD dev
NCDdev					Unpaired t test			BFDdev					Unpaired t test					Mouse1	Mouse2	Mouse3	Mouse4	Mouse5	Mouse6	Mouse7	Mouse8	Mouse9	Mouse10	Mouse11	Mouse12
	NCD		HFD		P value	0.0085			NCD		HFD		P value	0.9354			NCD	-5.0534	-3.4402	-5.4115	-5.0965	-3.242	-9.4047	-6.8085	-7.3792	-2.1525	-4.2317	-4.6761
Mouse1	-5.0534	Mouse7	-10.6959		P value summary	**		Mouse1	-6.8085	Mouse7	-4.359		P value summary	ns			HFD	-10.6959	-10.9115	-8.698	-6.4861	-7.5826	-10.1543	-4.359	-6.8732	-3.8671	-2.6303	-3.0479	-8.8283
Mouse2	-3.4402	Mouse8	-10.9115		Significantly different (P < 0.05)?	Yes		Mouse2	-7.3792	Mouse8	-6.8732		Significantly different (P < 0.05)?	No
Mouse3	-5.4115	Mouse9	-8.698		One- or two-tailed P value?	Two-tailed		Mouse3	-2.1525	Mouse9	-3.8671		One- or two-tailed P value?	Two-tailed
Mouse4	-5.0965	Mouse10	-6.4861		t, df	t=3,266, df=10		Mouse4	-4.2317	Mouse10	-2.6303		t, df	t=0,08334, df=9			Two-way ANOVA	Ordinary					Uncorrected Fisher's LSD	Predicted (LS) mean diff,	95,00% CI of diff,	Below threshold?	Summary	Individual P Value
Mouse5	-3.242	Mouse11	-7.5826					Mouse5	-4.6761	Mouse11	-3.0479						Alpha	0.05
Mouse6	-9.4047	Mouse12	-10.1543		How big is the difference?					Mouse12	-8.8283		How big is the difference?										ncd
					Mean of column A	-5.275							Mean of column A	-4.934			Source of Variation	% of total variation	P value	P value summary	Significant?		ncd dev vs. bfd dev	-0.2251	-2,951 to 2,500	No	ns	0.8646
					Mean of column B	-9.088							Mean of column B	-5.05			Interaction	13.85	0.0417	*	Yes
					Difference between means (B - A) ± SEM	-3,813 ± 1,167							Difference between means (B - A) ± SEM	-0,1153 ± 1,384			Row Factor	12.27	0.0539	ns	No		hfd
					95% confidence interval	-6,415 to -1,212							95% confidence interval	-3,245 to 3,014			Column Factor	17.21	0.025	*	Yes		ncd dev vs. bfd dev	-4.154	-6,752 to -1,555	Yes	**	0.0034
					R squared (eta squared)	0.5162							R squared (eta squared)	0.0007711
																	ANOVA table	SS (Type III)	DF	MS	F (DFn, DFd)	P value	ncd dev
					F test to compare variances								F test to compare variances				Interaction	22.05	1	22.05	F (1, 19) = 4,768	P=0,0417	ncd vs. hfd	3.813	1,215 to 6,412	Yes	**	0.0063
					F, DFn, Dfd	1,518, 5, 5							F, DFn, Dfd	1,321, 5, 4			Row Factor	19.54	1	19.54	F (1, 19) = 4,224	P=0,0539
					P value	0.6579							P value	0.8105			Column Factor	27.39	1	27.39	F (1, 19) = 5,923	P=0,0250	bfd dev
					P value summary	ns							P value summary	ns			Residual	87.87	19	4.625			ncd vs. hfd	-0.1153	-2,841 to 2,610	No	ns	0.9304
					Significantly different (P < 0.05)?	No							Significantly different (P < 0.05)?	No
																	Difference between column means
					Data analyzed								Data analyzed				Predicted (LS) mean of ncd dev	-7.181					Test details	Predicted (LS) mean 1	Predicted (LS) mean 2	Predicted (LS) mean diff,	SE of diff,	N1	N2	t	DF
					Sample size, column A	6							Sample size, column A	6			Predicted (LS) mean of bfd dev	-4.992
					Sample size, column B	6							Sample size, column B	5			Difference between predicted means	-2.189					ncd
																	SE of difference	0.8996					ncd dev vs. bfd dev	-5.275	-5.05	-0.2251	1.302	6	5	0.1729	19
																	95% CI of difference	-4,072 to -0,3065
																							hfd
																	Difference between row means						ncd dev vs. bfd dev	-9.088	-4.934	-4.154	1.242	6	6	3.345	19
																	Predicted (LS) mean of ncd	-5.162
																	Predicted (LS) mean of hfd	-7.011					ncd dev
																	Difference between predicted means	1.849					ncd vs. hfd	-5.275	-9.088	3.813	1.242	6	6	3.071	19
																	SE of difference	0.8996
																	95% CI of difference	-0,03393 to 3,732					bfd dev
																							ncd vs. hfd	-5.05	-4.934	-0.1153	1.302	5	6	0.08854	19
																	Interaction CI
																	Mean diff, A1 - B1	-0.2251
																	Mean diff, A2 - B2	-4.154
																	(A1 -B1) - (A2 - B2)	3.929
																	95% CI of difference	0,1627 to 7,695
																	(B1 - A1) - (B2 - A2)	-3.929
																	95% CI of difference	-7,695 to -0,1627
																	Data summary
																	Number of columns (Column Factor)	2
																	Number of rows (Row Factor)	2
																	Number of values	23

## Sheet: Fig4e
	4e) average Z-score in response to HFDlard presentation following 4 weeks of HFDlard feeding in NCDdev and BFDdev
AUC								AUC
NCDdev					Unpaired t test			BFDdev					Unpaired t test				Comparison	NCDdev						BFDdev
	pre-HFD		post-HFD		P value	0.007			pre-HFD		post-HFD		P value	0.5362				Mouse1	Mouse2	Mouse3	Mouse4	Mouse5	Mouse6	Mouse7	Mouse8	Mouse9	Mouse10	Mouse11	Mouse12
Mouse1	-10.6959	Mouse7	-7.7184		P value summary	**		Mouse1	-4.359	Mouse7	-4.9821		P value summary	ns			prehfd	-10.6959	-10.9115	-8.698	-6.4861	-7.5826	-10.1543	-4.359	-6.8732	-3.8671	-2.6303	-3.0479	-8.8283
Mouse2	-10.9115	Mouse8	-4.3349		Significantly different (P < 0.05)?	Yes		Mouse2	-6.8732	Mouse8	-4.9968		Significantly different (P < 0.05)?	No			posthfd	-7.7184	-4.3349	-5.8193	-2.2979	-5.4152		-4.9821	-4.9968	-4.2658	-3.6922	-12.6968
Mouse3	-8.698	Mouse9	-5.8193		One- or two-tailed P value?	Two-tailed		Mouse3	-3.8671	Mouse9	-4.2658		One- or two-tailed P value?	Two-tailed
Mouse4	-6.4861	Mouse10	-2.2979		t, df	t=3,470, df=9		Mouse4	-2.6303	Mouse10	-3.6922		t, df	t=0,6431, df=9
Mouse5	-7.5826	Mouse11	-5.4152					Mouse5	-3.0479	Mouse11	-12.6968						Two-way ANOVA	Ordinary					Compare cell means with others in its row and its column
Mouse6	-10.1543				How big is the difference?			Mouse6	-8.8283				How big is the difference?				Alpha	0.05
					Mean of column A	-9.088							Mean of column A	-4.934									Number of families	4
					Mean of column B	-5.117							Mean of column B	-6.127			Source of Variation	% of total variation	P value	P value summary	Significant?		Number of comparisons per row family	1
					Difference between means (B - A) ± SEM	3,971 ± 1,144							Difference between means (B - A) ± SEM	-1,192 ± 1,854			Interaction	20.04	0.0292	*	Yes		Number of comparisons per column family	1
					95% confidence interval	1,382 to 6,560							95% confidence interval	-5,387 to 3,002			Row Factor	5.804	0.2185	ns	No		Alpha	0.05
					R squared (eta squared)	0.5723							R squared (eta squared)	0.04393			Column Factor	7.432	0.1662	ns	No
																							Uncorrected Fisher's LSD	Predicted (LS) mean diff,	95,00% CI of diff,	Below threshold?	Summary	Individual P Value
					F test to compare variances								F test to compare variances				ANOVA table	SS (Type III)	DF	MS	F (DFn, DFd)	P value
					F, DFn, Dfd	1,225, 4, 5							F, DFn, Dfd	2,356, 4, 5			Interaction	36.36	1	36.36	F (1, 18) = 5,615	P=0,0292	prehfd
					P value	0.8113							P value	0.3727			Row Factor	10.53	1	10.53	F (1, 18) = 1,626	P=0,2185	ncd dev vs. bfd dev	-4.154	-7,240 to -1,067	Yes	*	0.0112
					P value summary	ns							P value summary	ns			Column Factor	13.48	1	13.48	F (1, 18) = 2,082	P=0,1662
					Significantly different (P < 0.05)?	No							Significantly different (P < 0.05)?	No			Residual	116.5	18	6.475			posthfd
																							ncd dev vs. bfd dev	1.01	-2,371 to 4,391	No	ns	0.5383
					Data analyzed								Data analyzed				Difference between column means
					Sample size, column A	6							Sample size, column A	6			Predicted (LS) mean of ncd dev	-7.103					ncd dev
					Sample size, column B	5							Sample size, column B	5			Predicted (LS) mean of bfd dev	-5.531					prehfd vs. posthfd	-3.971	-7,208 to -0,7338	Yes	*	0.019
																	Difference between predicted means	-1.572
																	SE of difference	1.09					bfd dev
																	95% CI of difference	-3,861 to 0,7169					prehfd vs. posthfd	1.192	-2,045 to 4,430	No	ns	0.449
																	Difference between row means
																	Predicted (LS) mean of prehfd	-7.011					Test details	Predicted (LS) mean 1	Predicted (LS) mean 2	Predicted (LS) mean diff,	SE of diff,	N1	N2	t	DF
																	Predicted (LS) mean of posthfd	-5.622
																	Difference between predicted means	-1.389					prehfd
																	SE of difference	1.09					ncd dev vs. bfd dev	-9.088	-4.934	-4.154	1.469	6	6	2.827	18
																	95% CI of difference	-3,678 to 0,8997
																							posthfd
																	Interaction CI						ncd dev vs. bfd dev	-5.117	-6.127	1.01	1.609	5	5	0.6273	18
																	Mean diff, A1 - B1	-4.154
																	Mean diff, A2 - B2	1.01					ncd dev
																	(A1 -B1) - (A2 - B2)	-5.163					prehfd vs. posthfd	-9.088	-5.117	-3.971	1.541	6	5	2.577	18
																	95% CI of difference	-9,741 to -0,5854
																	(B1 - A1) - (B2 - A2)	5.163					bfd dev
																	95% CI of difference	0,5854 to 9,741					prehfd vs. posthfd	-4.934	-6.127	1.192	1.541	6	5	0.7739	18
																	Data summary
																	Number of columns (Column Factor)	2
																	Number of rows (Row Factor)	2
																	Number of values	22
