# Supplementary material for: Fat sensory cues in early life program central response to food and obesity
Source: Nat Metab. 2025 Dec 1;7(12):2451–73. doi: 10.1038/s42255-025-01405-8 (PMC12727534; doi:10.1038/s42255-025-01405-8)
Supplement: Supplementary file 11 — Statistical source data. [file 42255_2025_1405_MOESM11_ESM.xlsx]

## Sheet: Fig5c
5c) Place preference
	Mouse1	-14
	Mouse2	7.67
	Mouse3	-6.67
	Mouse4	-19.33
	Mouse5	2
	Mouse6	-3
	Mouse7	39.33
	Mouse8	21.17

## Sheet: Fig5d
							5d) Odor preference test
			M71-WT							M71-Cre
		Time (min)	Mouse1	Mouse2	Mouse3	Mouse4	Mouse5	Mouse6	Mouse7	Mouse8	Mouse9	Mouse10	Mouse11	Mouse12	Mouse13	Mouse14	Mouse15
		1	26.67	-76.67	6.67	-96.67	-33.33	100	-53.33	100	56.67	-93.33	83.33	100	10	70	13.33
		2	43.33	-100	-46.67	-100	-100	100	-66.67	83.33	100	-50	80	100	100	66.67	56.67
		3	56.67	-23.33	-56.67	-43.33	-53.33	100	-10	70	100	0	86.67	100	80	63.33	23.33
		4	-36.67	36.67	100	-16.67	-63.33	100	53.33	26.67	100	-16.67	26.67	20	96.67	93.33	-6.67
		5	60	-20	56.67	26.67	-16.67	50	-40	40	16.67	100	-6.67	63.33	-6.67	56.67	13.33
		6	60	-80	40	50	43.33	26.67	-10	-13.33	76.67	100	53.33	100	-60	26.67	63.33
		7	-30	33.33	-13.33	-6.67	23.33	23.33	-36.67	-20	10	3.33	26.67	100	-50	36.67	60
		8	73.33	30	20	76.67	-50	100	33.33	6.67	80	6.67	-10	73.33	-46.67	56.67	100
		9	-53.33	56.67	10	66.67	43.33	10	23.33	26.67	100	0	46.67	60	-66.67	-73.33	100
		10	-46.67	60	-20	96.67	46.67	-100	-10	-30	33.33	73.33	-20	53.33	23.33	86.67	53.33
	Two-way RM ANOVA	Matching: Stacked					Compare each cell mean with the other cell mean in that row
	Assume sphericity?	No
	Alpha	0.05					Number of families	1
							Number of comparisons per family	10
	Source of Variation	% of total variation	P value	P value summary	Significant?	Geisser-Greenhouse's epsilon	Alpha	0.05
	Time x Subject	8.427	0.0963	ns	No
	Time	2.57	0.7023	ns	No	0.3967	Šídák's multiple comparisons test	Mean Diff,	95,00% CI of diff,	Below threshold?	Summary	Adjusted P Value
	Subject	9.346	0.015	*	Yes
	Genotype	15.49	0.0151	*	Yes		M71-Wt - M71-Cre
							1	-60.59	-177,1 to 55,96	No	ns	0.6623
	ANOVA table	SS	DF	MS	F (DFn, DFd)	P value	2	-105.7	-230,7 to 19,43	No	ns	0.1225
	Time x Subject	39636	9	4404	F (9, 117) = 1,701	P=0,0963	3	-69.7	-163,8 to 24,35	No	ns	0.2167
	Time	12089	9	1343	F (3,570, 46,41) = 0,5188	P=0,7023	4	-17.74	-122,0 to 86,48	No	ns	0.9998
	Subject	43962	1	43962	F (1, 13) = 7,843	P=0,0150	5	-17.92	-87,75 to 51,92	No	ns	0.9939
	Genotype	72869	13	5605	F (13, 117) = 2,165	P=0,0151	6	-24.76	-116,1 to 66,57	No	ns	0.9914
	Residual	302922	117	2589			7	-21.79	-89,04 to 45,46	No	ns	0.9663
							8	7.142	-80,67 to 94,95	No	ns	>0,9999
	Difference between column means						9	-1.786	-98,75 to 95,18	No	ns	>0,9999
	Mean of M71-Wt	6.476					10	-30.36	-136,9 to 76,15	No	ns	0.9818
	Mean of M71-Cre	40.79
	Difference between means	-34.32
	SE of difference	12.25					Test details	Mean 1	Mean 2	Mean Diff,	SE of diff,	N1	N2	t	DF
	95% CI of difference	-60,79 to -7,844
							M71-Wt - M71-Cre
	Data summary						1	-18.09	42.5	-60.59	34.45	7	8	1.759	12.56
	Number of columns (Subject)	2					2	-38.57	67.08	-105.7	34.92	7	8	3.026	9.845
	Number of rows (Time)	10					3	-4.284	65.42	-69.7	26.05	7	8	2.675	9.574
	Number of subjects (Genotype)	15					4	24.76	42.5	-17.74	29.82	7	8	0.5949	10.85
	Number of missing values	0					5	16.67	34.58	-17.92	20.53	7	8	0.8726	12.25
							6	18.57	43.33	-24.76	27.18	7	8	0.9111	13
							7	-0.9543	20.83	-21.79	19.55	7	8	1.114	11.63
							8	40.48	33.33	7.142	26.07	7	8	0.2739	12.85
							9	22.38	24.17	-1.786	28.18	7	8	0.06339	11.6
							10	3.81	34.17	-30.36	29.62	7	8	1.025	9.709

## Sheet: Fig5e
		5e) Preference
		M71-WT		M71-Cre		Unpaired t test
	Mouse1	15.33	Mouse8	29		P value	0.015
	Mouse2	-8.33	Mouse9	67.33		P value summary	*
	Mouse3	9.67	Mouse10	12.33		Significantly different (P < 0.05)?	Yes
	Mouse4	5.33	Mouse11	36.67		One- or two-tailed P value?	Two-tailed
	Mouse5	-16	Mouse12	76.67		t, df	t=2,802, df=13
	Mouse6	-11.67	Mouse13	8
	Mouse7	51	Mouse14	48.33		How big is the difference?
			Mouse15	47.67		Mean of column A	6.476
						Mean of column B	40.75
						Difference between means (B - A) ± SEM	34,27 ± 12,23
						95% confidence interval	7,846 to 60,70
						R squared (eta squared)	0.3765
						F test to compare variances
						F, DFn, Dfd	1,134, 7, 6
						P value	0.8939
						P value summary	ns
						Significantly different (P < 0.05)?	No
						Data analyzed
						Sample size, column A	7
						Sample size, column B	8

## Sheet: Fig5g
5g) Gene expression OSNs
		WT - Light					CRE - Light
		Mouse1	Mouse2	Mouse3	Mouse4	Mouse5	Mouse6	Mouse7	Mouse8	Mouse9	Mouse10	Mouse11
	Egr1	1.59317	0.961116	0.729779	1.35955	0.356389	3.28	2.53	2.01	1.69	1.59	4.66
	Sema7a	0.53724	0.694529	1.52934	1.91084	0.328054	1.53	1.53	1.33	2.01	0.99	2.52
	Pcdh10	0.757152	0.916026	1.1221	1.26254	0.942187	1.89	1.65	1.97	3.32	2.03	0.79
	Test name	Unpaired t test			Discovery?	P value	Mean of WT - Light	Mean of CRE - Light	Difference	SE of difference	t ratio	df	q value
	Variance assumption	Individual variance for each row		Egr1	No	0.01841	1	2.627	-1.627	0.5663	2.872	9	0.051096
	Multiple comparisons	False Discovery Rate (FDR)		Sema7a	No	0.11027	1	1.652	-0.6517	0.3679	1.771	9	0.111373
	Method	Two-stage step-up (Benjamini, Krieger, and Yekutieli)		Pcdh10	No	0.033727	1	1.942	-0.9417	0.3763	2.502	9	0.051096
	Desired FDR (Q)	1,00%
	Number of tests performed	3
	Number of rows omitted	0

## Sheet: Fig5i
		5i) Investigation time
		WT						CRE
	Concentration	Mouse1	Mouse2	Mouse3	Mouse4	Mouse5	Mouse6	Mouse7	Mouse8	Mouse9	Mouse10	Mouse11
	10^-7	0.714326	1.27609	0.887553	2.2317	0.500835	0.834609	4.50025	1.4008	0.399438	0.603194	1.27609
	10^-6	0.853603	3.91823	1.00089	0.768758	1.17133	0.997338	4.74289	0.5001	0	4.39042	3.91823
	10^-5	0.14127	1.91368	1.83523	0.385455	0.166982	0	3.24663	2.30531	1.00361	1.0004	1.91368
	10^-4	0.571347	1.36678	0	1.07764	0.223571	1.16572	7.98303	4.7049	0.604576	3.18962	1.36678
	10^-3	0.14241	1.09252	0.89312	0.384533	0.11095	1.4995	4.99301	0.997798	1.40506	0	1.09252
	10^-2	0	2.6416	1.224	0.84548	0	3.32978	3.24114	2.0026	0.200321	0	2.6416
	10^-1	0	0	0	0	0	0.833278	3.24513	0	0	0	0
	10^0	0	0.272992	0.716099	1.11654	0	0	1.24314	0.0988989	0	0	0.272992
	Two-way RM ANOVA	Matching: Stacked					Compare each cell mean with the other cell mean in that row
	Assume sphericity?	Yes
	Alpha	0.05					Number of families	1
							Number of comparisons per family	8
	Source of Variation	% of total variation	P value	P value summary	Significant?		Alpha	0.05
	Concentration x Genotype	7.584	0.0349	*	Yes
	Concentration	17.42	<0,0001	****	Yes		Šídák's multiple comparisons test	Predicted (LS) mean diff,	95,00% CI of diff,	Below threshold?	Summary	Adjusted P Value
	Genotype	9.993	0.1539	ns	No
	Subject	37.1	<0,0001	****	Yes		WT - CRE
							10^-7	-0.5618	-2,847 to 1,724	No	ns	0.9956
	ANOVA table	SS	DF	MS	F (DFn, DFd)	P value	10^-6	-1.259	-3,544 to 1,027	No	ns	0.6604
	Concentration x Genotype	14.86	7	2.123	F (7, 63) = 2,334	P=0,0349	10^-5	-1.153	-3,439 to 1,132	No	ns	0.7536
	Concentration	34.14	7	4.878	F (7, 63) = 5,363	P<0,0001	10^-4	-2.836	-5,121 to -0,5499	Yes	**	0.0067
	Genotype	19.58	1	19.58	F (1, 9) = 2,424	P=0,1539	10^-3	-1.011	-3,296 to 1,275	No	ns	0.8606
	Subject	72.71	9	8.078	F (9, 63) = 8,882	P<0,0001	10^-2	-0.277	-2,563 to 2,009	No	ns	>0,9999
	Residual	57.3	63	0.9095			10^-1	-0.5101	-2,796 to 1,776	No	ns	0.9977
							10^0	0.02793	-2,258 to 2,314	No	ns	>0,9999
	Difference between column means
	Mean of WT	0.8147
	Mean of CRE	1.762					Test details	Predicted (LS) mean 1	Predicted (LS) mean 2	Predicted (LS) mean diff,	SE of diff,	N1	N2	t	DF
	Difference between means	-0.9474
	SE of difference	0.6085					WT - CRE
	95% CI of difference	-2,324 to 0,4291					10^-7	1.074	1.636	-0.5618	0.8137	6	5	0.6904	72
							10^-6	1.452	2.71	-1.259	0.8137	6	5	1.547	72
	Data summary						10^-5	0.7404	1.894	-1.153	0.8137	6	5	1.418	72
	Number of columns (Genotype)	2					10^-4	0.7342	3.57	-2.836	0.8137	6	5	3.485	72
	Number of rows (Concentration)	8					10^-3	0.6872	1.698	-1.011	0.8137	6	5	1.242	72
	Number of subjects (Subject)	11					10^-2	1.34	1.617	-0.277	0.8137	6	5	0.3404	72
	Number of missing values	0					10^-1	0.1389	0.649	-0.5101	0.8137	6	5	0.627	72
							10^0	0.3509	0.323	0.02793	0.8137	6	5	0.03433	72

## Sheet: Fig5j
		j) Latency to eat
		WT		CRE			Unpaired t test
	Mouse1	2.76319	Mouse9	2.04118			P value	0.0048
	Mouse2	3.33878	Mouse10	0.468077			P value summary	**
	Mouse3	4.30603	Mouse11	1.58521			Significantly different (P < 0.05)?	Yes
	Mouse4	5.02998	Mouse12	0.696201			One- or two-tailed P value?	Two-tailed
	Mouse5	1.69051	Mouse13	0.78746			t, df	t=3,244, df=17
	Mouse6	0.387702	Mouse14	0.409109
	Mouse7	1.37111	Mouse15	1.74449			How big is the difference?
	Mouse8	2.4071	Mouse16	0.98683			Mean of column A	2.662
			Mouse17	1.1614			Mean of column B	1.049
			Mouse18	0.723505			Difference between means (B - A) ± SEM	-1,613 ± 0,4971
			Mouse19	0.937963			95% confidence interval	-2,661 to -0,5638
							R squared (eta squared)	0.3823
							F test to compare variances
							F, DFn, Dfd	8,392, 7, 10
							P value	0.0033
							P value summary	**
							Significantly different (P < 0.05)?	Yes
							Data analyzed
							Sample size, column A	8
							Sample size, column B	11

## Sheet: Fig5k
	5k) AFD intake
Time curve	CRE					WT							Total intake				WT		TG		Unpaired t test
	Mouse1	Mouse2	Mouse3	Mouse4	Mouse5	Mouse6	Mouse7	Mouse8	Mouse9	Mouse10						Mouse1	1.07	Mouse6	3.15		P value	0.0339
0	0	0	0	0	0	0	0	0	0	0						Mouse2	2.14	Mouse7	2.48		P value summary	*
	0.13	0.09	0.06	0	0.1	0	0.44	0	0	0.01						Mouse3	2.12	Mouse8	2.42		Significantly different (P < 0.05)?	Yes
	0.35	0.18	0.06	0	0.23	0	0.44	0	0	0.05						Mouse4	2.19	Mouse9	2.51		One- or two-tailed P value?	Two-tailed
1	0.4	0.22	0.22	0.01	0.33	0	0.44	0	0	0.15						Mouse5	2.23	Mouse10	2.5		t, df	t=2,556, df=8
	0.8	0.28	0.36	0.08	0.71	0	0.44	0	0	0.15
	0.8	0.45	0.47	0.35	0.71	0	0.46	0	0.17	0.22											How big is the difference?
2	0.8	0.45	0.49	0.37	0.71	0.01	0.46	0	0.17	0.43											Mean of column A	1.95
	0.8	0.5	0.58	0.6	0.71	0.18	0.76	0	0.21	0.43											Mean of column B	2.612
	0.81	0.5	0.85	0.65	0.71	0.19	0.77	0	0.42	0.51											Difference between means (B - A) ± SEM	0,6620 ± 0,2590
3	1.07	0.81	0.85	0.78	0.83	0.38	0.77	0.23	0.97	0.52											95% confidence interval	0,06464 to 1,259
	1.09	0.81	0.94	0.99	0.9	0.51	0.77	0.23	1.47	0.62											R squared (eta squared)	0.4494
	1.2	0.82	0.94	0.99	1	0.52	0.77	0.23	1.47	0.65
4	1.37	0.9	1.04	1.03	1.08	0.52	0.77	0.23	1.47	0.8											F test to compare variances
	1.44	0.99	1.12	1.03	1.12	0.52	0.8	0.23	1.47	0.8											F, DFn, Dfd	2,660, 4, 4
	1.58	1.05	1.15	1.23	1.14	0.52	0.97	0.23	1.63	0.95											P value	0.3663
5	1.58	1.08	1.15	1.31	1.21	0.52	1.16	0.32	1.66	1.06											P value summary	ns
	1.58	1.24	1.35	1.44	1.3	0.52	1.16	0.47	1.66	1.13											Significantly different (P < 0.05)?	No
	1.58	1.24	1.44	1.82	1.33	0.52	1.16	0.55	1.66	1.13
6	1.69	1.24	1.47	1.82	1.47	0.52	1.16	0.6	1.66	1.13											Data analyzed
	1.88	1.25	1.47	1.82	1.47	0.52	1.16	0.81	1.66	1.27											Sample size, column A	5
	1.89	1.32	1.47	1.88	1.47	0.52	1.48	0.96	1.66	1.35											Sample size, column B	5
7	1.91	1.34	1.73	1.88	1.47	0.52	1.5	0.97	1.66	1.52
	1.91	1.34	1.77	1.88	1.47	0.52	1.51	0.97	1.67	1.54
	1.91	1.46	1.77	1.99	1.57	0.52	1.51	0.97	1.67	1.54
8	2.04	1.46	1.77	2	1.59	0.52	1.51	0.97	1.67	1.54
	2.2	1.51	1.77	2.08	1.61	0.52	1.51	0.98	1.67	1.54
	2.22	1.54	2.27	2.08	1.79	0.52	1.51	1.1	1.67	1.69
9	2.22	1.64	2.27	2.25	1.81	0.52	1.54	1.11	1.67	1.7
	2.22	1.87	2.27	2.25	1.81	0.52	1.69	1.11	1.67	1.7
	2.33	1.88	2.27	2.25	1.81	0.53	1.73	1.37	1.67	1.7
10	2.68	2.07	2.27	2.25	1.81	0.68	1.73	1.41	1.79	1.84
	2.69	2.07	2.27	2.37	1.97	0.84	1.78	1.74	2.03	2.16
	2.76	2.44	2.27	2.46	2.02	0.86	1.98	2.12	2.03	2.17
11	2.79	2.48	2.42	2.5	2.04	0.93	2.14	2.12	2.03	2.17
	2.79	2.48	2.42	2.51	2.1	1.07	2.14	2.12	2.03	2.17
	2.93	2.48	2.42	2.51	2.5	1.07	2.14	2.12	2.03	2.23
12	3.15	2.48	2.42	2.51	2.5	1.07	2.14	2.12	2.19	2.23
Two-way RM ANOVA	Matching: Stacked					Compare cell means with others in its row and its column
Assume sphericity?	No
Alpha	0.05					Number of families	39
						Number of comparisons per row family	1
Source of Variation	% of total variation	P value	P value summary	Significant?	Geisser-Greenhouse's epsilon	Number of comparisons per column family	666
Time x Column Factor	1.625	0.0003	***	Yes		Alpha	0.05
Time	74.3	<0,0001	****	Yes	0.0794
Column Factor	7.928	0.0364	*	Yes		Šídák's multiple comparisons test	Mean Diff,	95,00% CI of diff,	Below threshold?	Summary	Adjusted P Value
Subject	10.07	<0,0001	****	Yes
						Row 1
ANOVA table	SS	DF	MS	F (DFn, DFd)	P value	CRE vs. WT	0
Time x Column Factor	3.541	36	0.09837	F (36, 288) = 2,142	P=0,0003
Time	161.9	36	4.498	F (2,858, 22,87) = 97,92	P<0,0001	Row 2
Column Factor	17.28	1	17.28	F (1, 8) = 6,297	P=0,0364	CRE vs. WT	-0.014	-0,2539 to 0,2259	No	ns	0.8834
Subject	21.95	8	2.744	F (8, 288) = 59,73	P<0,0001
Residual	13.23	288	0.04593			Row 3
						CRE vs. WT	0.066	-0,1829 to 0,3149	No	ns	0.5528
Difference between column means
Mean of CRE	1.415					Row 4
Mean of WT	0.9829					CRE vs. WT	0.118	-0,1341 to 0,3701	No	ns	0.3088
Difference between means	0.4322
SE of difference	0.1722					Row 5
95% CI of difference	0,03502 to 0,8293					CRE vs. WT	0.328	-0,05235 to 0,7084	No	ns	0.0805
Data summary						Row 6
Number of columns (Column Factor)	2					CRE vs. WT	0.386	0,1089 to 0,6631	Yes	*	0.0124
Number of rows (Time)	37
Number of subjects (Subject)	10					Row 7
Number of missing values	0					CRE vs. WT	0.35	0,05203 to 0,6480	Yes	*	0.0269
						Row 8
						CRE vs. WT	0.322	-0,03379 to 0,6778	No	ns	0.0679
						Row 9
						CRE vs. WT	0.326	-0,03704 to 0,6890	No	ns	0.07
						Row 10
						CRE vs. WT	0.294	-0,06915 to 0,6571	No	ns	0.0926
						Row 11
						CRE vs. WT	0.226	-0,3431 to 0,7951	No	ns	0.3422
						Row 12
						CRE vs. WT	0.262	-0,3015 to 0,8255	No	ns	0.2807
						Row 13
						CRE vs. WT	0.326	-0,2347 to 0,8867	No	ns	0.1965
						Row 14
						CRE vs. WT	0.376	-0,1852 to 0,9372	No	ns	0.1468
						Row 15
						CRE vs. WT	0.37	-0,2774 to 1,017	No	ns	0.2037
						Row 16
						CRE vs. WT	0.322	-0,3300 to 0,9740	No	ns	0.2608
						Row 17
						CRE vs. WT	0.394	-0,2148 to 1,003	No	ns	0.1531
						Row 18
						CRE vs. WT	0.478	-0,1072 to 1,063	No	ns	0.0919
						Row 19
						CRE vs. WT	0.524	-0,04734 to 1,095	No	ns	0.0657
						Row 20
						CRE vs. WT	0.494	-0,05374 to 1,042	No	ns	0.07
						Row 21
						CRE vs. WT	0.412	-0,1554 to 0,9794	No	ns	0.1275
						Row 22
						CRE vs. WT	0.432	-0,1577 to 1,022	No	ns	0.1235
						Row 23
						CRE vs. WT	0.432	-0,1658 to 1,030	No	ns	0.1277
						Row 24
						CRE vs. WT	0.498	-0,09537 to 1,091	No	ns	0.085
						Row 25
						CRE vs. WT	0.53	-0,06727 to 1,127	No	ns	0.073
						Row 26
						CRE vs. WT	0.59	-0,01640 to 1,196	No	ns	0.0549
						Row 27
						CRE vs. WT	0.682	0,05910 to 1,305	Yes	*	0.0362
						Row 28
						CRE vs. WT	0.73	0,1070 to 1,353	Yes	*	0.0281
						Row 29
						CRE vs. WT	0.746	0,1091 to 1,383	Yes	*	0.0292
						Row 30
						CRE vs. WT	0.708	0,08568 to 1,330	Yes	*	0.0321
						Row 31
						CRE vs. WT	0.726	0,1130 to 1,339	Yes	*	0.0266
						Row 32
						CRE vs. WT	0.564	-0,07517 to 1,203	No	ns	0.0744
						Row 33
						CRE vs. WT	0.558	-0,1159 to 1,232	No	ns	0.0888
						Row 34
						CRE vs. WT	0.568	-0,08698 to 1,223	No	ns	0.0779
						Row 35
						CRE vs. WT	0.554	-0,02597 to 1,134	No	ns	0.0581
						Row 36
						CRE vs. WT	0.65	0,06423 to 1,236	Yes	*	0.0353
						Row 37
						CRE vs. WT	0.662	0,04256 to 1,281	Yes	*	0.0396
						Test details	Mean 1	Mean 2	Mean Diff,	SE of diff,	N1	N2	t	DF
						Row 1
						CRE vs. WT	0	0	0	0	5	5
						Row 2
						CRE vs. WT	0.076	0.09	-0.014	0.09026	5	5	0.1551	4.506
						Row 3
						CRE vs. WT	0.164	0.098	0.066	0.1061	5	5	0.6223	7.273
						Row 4
						CRE vs. WT	0.236	0.118	0.118	0.1081	5	5	1.091	7.519
						Row 5
						CRE vs. WT	0.446	0.118	0.328	0.1597	5	5	2.053	6.771
						Row 6
						CRE vs. WT	0.556	0.17	0.386	0.1201	5	5	3.213	8
						Row 7
						CRE vs. WT	0.564	0.214	0.35	0.1284	5	5	2.726	7.715
						Row 8
						CRE vs. WT	0.638	0.316	0.322	0.1405	5	5	2.291	5.268
						Row 9
						CRE vs. WT	0.704	0.378	0.326	0.1463	5	5	2.228	5.676
						Row 10
						CRE vs. WT	0.868	0.574	0.294	0.1428	5	5	2.059	5.185
						Row 11
						CRE vs. WT	0.946	0.72	0.226	0.2124	5	5	1.064	4.402
						Row 12
						CRE vs. WT	0.99	0.728	0.262	0.2151	5	5	1.218	4.706
						Row 13
						CRE vs. WT	1.084	0.758	0.326	0.2196	5	5	1.484	5.119
						Row 14
						CRE vs. WT	1.14	0.764	0.376	0.2204	5	5	1.706	5.161
						Row 15
						CRE vs. WT	1.23	0.86	0.37	0.2545	5	5	1.454	5.177
						Row 16
						CRE vs. WT	1.266	0.944	0.322	0.2543	5	5	1.266	5.044
						Row 17
						CRE vs. WT	1.382	0.988	0.394	0.2301	5	5	1.712	4.567
						Row 18
						CRE vs. WT	1.482	1.004	0.478	0.2365	5	5	2.022	5.731
						Row 19
						CRE vs. WT	1.538	1.014	0.524	0.2311	5	5	2.267	5.757
						Row 20
						CRE vs. WT	1.578	1.084	0.494	0.2287	5	5	2.16	6.586
						Row 21
						CRE vs. WT	1.606	1.194	0.412	0.2352	5	5	1.751	6.38
						Row 22
						CRE vs. WT	1.666	1.234	0.432	0.2416	5	5	1.788	6.066
						Row 23
						CRE vs. WT	1.674	1.242	0.432	0.2449	5	5	1.764	6.061
						Row 24
						CRE vs. WT	1.74	1.242	0.498	0.2386	5	5	2.087	5.627
						Row 25
						CRE vs. WT	1.772	1.242	0.53	0.2443	5	5	2.17	6.018
						Row 26
						CRE vs. WT	1.834	1.244	0.59	0.2537	5	5	2.325	6.65
						Row 27
						CRE vs. WT	1.98	1.298	0.682	0.261	5	5	2.613	6.701
						Row 28
						CRE vs. WT	2.038	1.308	0.73	0.2589	5	5	2.819	6.454
						Row 29
						CRE vs. WT	2.084	1.338	0.746	0.2538	5	5	2.94	5.435
						Row 30
						CRE vs. WT	2.108	1.4	0.708	0.2516	5	5	2.814	5.745
						Row 31
						CRE vs. WT	2.216	1.49	0.726	0.2587	5	5	2.807	6.925
						Row 32
						CRE vs. WT	2.274	1.71	0.564	0.2631	5	5	2.144	6.179
						Row 33
						CRE vs. WT	2.39	1.832	0.558	0.2737	5	5	2.038	5.854
						Row 34
						CRE vs. WT	2.446	1.878	0.568	0.2667	5	5	2.13	5.908
						Row 35
						CRE vs. WT	2.46	1.906	0.554	0.2374	5	5	2.333	6.044
						Row 36
						CRE vs. WT	2.568	1.918	0.65	0.2332	5	5	2.787	5.42
						Row 37
						CRE vs. WT	2.612	1.95	0.662	0.259	5	5	2.556	6.635

## Sheet: Fig5l
	5k) AFD intake
		TG					WT							Total intake		WT		Cre		Unpaired t test
		Mouse1	Mouse2	Mouse3	Mouse4	Mouse5	Mouse6	Mouse7	Mouse8	Mouse9	Mouse10				Mouse6	2.34	Mouse1	2.92		P value	0.3931
	0	0	0	0	0	0	0	0	0	0	0				Mouse7	3.11	Mouse2	4.18		P value summary	ns
		0.25	0.11	0.2	0.09	0.11	0.26	0.22	0.22	0.25	0.15				Mouse8	3.03	Mouse3	2.82		Significantly different (P < 0.05)?	No
		0.31	0.19	0.34	0.31	0.47	0.26	0.38	0.24	0.25	0.25				Mouse9	3.21	Mouse4	3.44		One- or two-tailed P value?	Two-tailed
	1	0.5	0.41	0.44	0.39	0.47	0.26	0.52	0.57	0.61	0.35				Mouse10	3.22	Mouse5	2.92		t, df	t=0,9026, df=8
		0.6	0.57	0.59	0.51	0.56	0.26	0.59	0.57	0.71	0.42
		0.71	1.04	0.67	0.64	0.79	0.38	0.72	0.61	1.13	0.67									How big is the difference?
	2	0.95	1.04	0.77	0.72	0.79	0.38	0.83	0.7	1.16	0.77									Mean of column A	2.982
		1.13	1.18	0.78	0.85	0.8	0.38	1.18	1.11	1.16	0.8									Mean of column B	3.256
		1.2	1.22	0.97	1.06	0.8	0.63	1.18	1.11	1.25	1									Difference between means (B - A) ± SEM	0,2740 ± 0,3036
	3	1.2	1.62	1.14	1.19	0.8	0.65	1.57	1.15	1.45	1.01									95% confidence interval	-0,4260 to 0,9740
		1.52	1.62	1.14	1.45	1.01	0.66	1.82	1.15	1.54	1.23									R squared (eta squared)	0.09243
		1.69	1.62	1.18	1.81	1.23	0.66	1.82	1.3	1.55	1.26
	4	1.69	1.73	1.46	1.83	1.23	0.88	1.82	1.65	1.65	1.6									F test to compare variances
		1.72	1.79	1.46	1.88	1.42	1.17	1.82	1.74	2.08	1.6									F, DFn, Dfd	2,416, 4, 4
		1.72	2.14	1.75	1.92	1.61	1.17	1.82	1.74	2.08	1.75									P value	0.4138
	5	1.75	2.14	1.89	2.05	1.61	1.17	1.82	1.87	2.08	1.94									P value summary	ns
		1.93	2.14	1.89	2.3	1.61	1.33	2.02	1.87	2.08	1.94									Significantly different (P < 0.05)?	No
		1.93	2.14	1.89	2.3	1.61	1.4	2.04	2.34	2.08	1.94
	6	1.93	2.14	1.89	2.3	1.61	1.46	2.04	2.34	2.34	2.12									Data analyzed
		1.93	2.29	1.89	2.3	1.62	1.49	2.04	2.34	2.42	2.15									Sample size, column A	5
		2.09	2.29	2.05	2.3	1.62	1.49	2.04	2.34	2.42	2.15									Sample size, column B	5
	7	2.09	2.43	2.09	2.3	1.76	1.49	2.36	2.34	2.42	2.15
		2.09	2.43	2.09	2.3	1.76	1.68	2.52	2.34	2.42	2.4
		2.09	2.49	2.3	2.3	2.01	1.68	2.52	2.34	2.55	2.42
	8	2.34	2.62	2.3	2.3	2.55	1.68	2.52	2.34	2.66	2.42
		2.34	2.62	2.31	2.3	2.55	1.74	2.55	2.39	2.66	2.5
		2.34	2.71	2.4	2.39	2.55	1.74	2.55	2.57	2.87	2.51
	9	2.44	2.88	2.4	2.39	2.55	1.8	2.55	2.57	3.01	2.69
		2.45	2.99	2.57	2.5	2.55	1.94	2.55	2.57	3.01	2.73
		2.69	3.37	2.77	2.54	2.55	1.95	2.55	2.57	3.01	2.81
	10	2.92	3.41	2.77	2.64	2.55	2.04	2.7	2.77	3.01	2.98
		2.92	3.92	2.77	2.93	2.92	2.04	2.75	3.02	3.06	3.17
		2.92	3.92	2.77	2.96	2.92	2.04	3.01	3.02	3.06	3.17
	11	2.92	3.92	2.77	3.09	2.92	2.34	3.03	3.02	3.21	3.22
		2.92	3.93	2.78	3.44	2.92	2.34	3.03	3.03	3.21	3.22
		2.92	3.93	2.8	3.44	2.92	2.34	3.03	3.03	3.21	3.22
	12	2.92	4.18	2.82	3.44	2.92	2.34	3.11	3.03	3.21	3.22
	Two-way RM ANOVA	Matching: Stacked					Compare cell means with others in its row and its column
	Assume sphericity?	No
	Alpha	0.05					Number of families	39
							Number of comparisons per row family	1
	Source of Variation	% of total variation	P value	P value summary	Significant?	Geisser-Greenhouse's epsilon	Number of comparisons per column family	666
	Time x Column Factor	0.3113	0.7454	ns	No		Alpha	0.05
	Time	90.6	<0,0001	****	Yes	0.09428
	Column Factor	0.131	0.6859	ns	No		Šídák's multiple comparisons test	Mean Diff,	95,00% CI of diff,	Below threshold?	Summary	Adjusted P Value
	Subject	5.957	<0,0001	****	Yes
							Row 1
	ANOVA table	SS	DF	MS	F (DFn, DFd)	P value	TG vs. WT	0
	Time x Column Factor	1.021	36	0.02837	F (36, 288) = 0,8301	P=0,7454
	Time	297.2	36	8.256	F (3,394, 27,15) = 241,6	P<0,0001	Row 2
	Column Factor	0.4298	1	0.4298	F (1, 8) = 0,1759	P=0,6859	TG vs. WT	-0.068	-0,1552 to 0,01922	No	ns	0.107
	Subject	19.54	8	2.443	F (8, 288) = 71,47	P<0,0001
	Residual	9.843	288	0.03418			Row 3
							TG vs. WT	0.048	-0,07657 to 0,1726	No	ns	0.3873
	Difference between column means
	Mean of TG	1.884					Row 4
	Mean of WT	1.815					TG vs. WT	-0.02	-0,2037 to 0,1637	No	ns	0.7874
	Difference between means	0.06816
	SE of difference	0.1625					Row 5
	95% CI of difference	-0,3066 to 0,4429					TG vs. WT	0.056	-0,1576 to 0,2696	No	ns	0.5159
	Data summary						Row 6
	Number of columns (Column Factor)	2					TG vs. WT	0.068	-0,2720 to 0,4080	No	ns	0.6466
	Number of rows (Time)	37
	Number of subjects (Subject)	10					Row 7
	Number of missing values	0					TG vs. WT	0.086	-0,2571 to 0,4291	No	ns	0.5593
							Row 8
							TG vs. WT	0.022	-0,4020 to 0,4460	No	ns	0.904
							Row 9
							TG vs. WT	0.016	-0,2986 to 0,3306	No	ns	0.9081
							Row 10
							TG vs. WT	0.024	-0,4624 to 0,5104	No	ns	0.9116
							Row 11
							TG vs. WT	0.068	-0,4778 to 0,6138	No	ns	0.7742
							Row 12
							TG vs. WT	0.188	-0,3588 to 0,7348	No	ns	0.4422
							Row 13
							TG vs. WT	0.068	-0,3982 to 0,5342	No	ns	0.7398
							Row 14
							TG vs. WT	-0.028	-0,4481 to 0,3921	No	ns	0.878
							Row 15
							TG vs. WT	0.116	-0,3023 to 0,5343	No	ns	0.5301
							Row 16
							TG vs. WT	0.112	-0,3302 to 0,5542	No	ns	0.5648
							Row 17
							TG vs. WT	0.126	-0,2865 to 0,5385	No	ns	0.5002
							Row 18
							TG vs. WT	0.014	-0,4397 to 0,4677	No	ns	0.9444
							Row 19
							TG vs. WT	-0.086	-0,5538 to 0,3818	No	ns	0.6789
							Row 20
							TG vs. WT	-0.082	-0,5683 to 0,4043	No	ns	0.7055
							Row 21
							TG vs. WT	-0.018	-0,4975 to 0,4615	No	ns	0.9324
							Row 22
							TG vs. WT	-0.018	-0,5055 to 0,4695	No	ns	0.9328
							Row 23
							TG vs. WT	-0.138	-0,5794 to 0,3034	No	ns	0.4875
							Row 24
							TG vs. WT	-0.064	-0,5055 to 0,3775	No	ns	0.7358
							Row 25
							TG vs. WT	0.098	-0,3651 to 0,5611	No	ns	0.6136
							Row 26
							TG vs. WT	0.056	-0,3888 to 0,5008	No	ns	0.7626
							Row 27
							TG vs. WT	0.03	-0,4836 to 0,5436	No	ns	0.8866
							Row 28
							TG vs. WT	0.008	-0,5364 to 0,5524	No	ns	0.9721
							Row 29
							TG vs. WT	0.052	-0,4341 to 0,5381	No	ns	0.8036
							Row 30
							TG vs. WT	0.206	-0,3376 to 0,7496	No	ns	0.4064
							Row 31
							TG vs. WT	0.158	-0,3783 to 0,6943	No	ns	0.5149
							Row 32
							TG vs. WT	0.284	-0,3898 to 0,9578	No	ns	0.3595
							Row 33
							TG vs. WT	0.238	-0,4387 to 0,9147	No	ns	0.4408
							Row 34
							TG vs. WT	0.16	-0,4485 to 0,7685	No	ns	0.5583
							Row 35
							TG vs. WT	0.232	-0,3968 to 0,8608	No	ns	0.4155
							Row 36
							TG vs. WT	0.236	-0,3887 to 0,8607	No	ns	0.4052
							Row 37
							TG vs. WT	0.274	-0,4475 to 0,9955	No	ns	0.3975
							Test details	Mean 1	Mean 2	Mean Diff,	SE of diff,	N1	N2	t
							Row 1
							TG vs. WT	0	0	0	0	5	5
							Row 2
							TG vs. WT	0.152	0.22	-0.068	0.03652	5	5	1.862
							Row 3
							TG vs. WT	0.324	0.276	0.048	0.05179	5	5	0.9269
							Row 4
							TG vs. WT	0.442	0.462	-0.02	0.07006	5	5	0.2855
							Row 5
							TG vs. WT	0.566	0.51	0.056	0.07922	5	5	0.7069
							Row 6
							TG vs. WT	0.77	0.702	0.068	0.1415	5	5	0.4805
							Row 7
							TG vs. WT	0.854	0.768	0.086	0.1389	5	5	0.6194
							Row 8
							TG vs. WT	0.948	0.926	0.022	0.1752	5	5	0.1256
							Row 9
							TG vs. WT	1.05	1.034	0.016	0.1339	5	5	0.1195
							Row 10
							TG vs. WT	1.19	1.166	0.024	0.2091	5	5	0.1148
							Row 11
							TG vs. WT	1.348	1.28	0.068	0.2274	5	5	0.299
							Row 12
							TG vs. WT	1.506	1.318	0.188	0.2307	5	5	0.815
							Row 13
							TG vs. WT	1.588	1.52	0.068	0.1967	5	5	0.3458
							Row 14
							TG vs. WT	1.654	1.682	-0.028	0.1755	5	5	0.1595
							Row 15
							TG vs. WT	1.828	1.712	0.116	0.1752	5	5	0.662
							Row 16
							TG vs. WT	1.888	1.776	0.112	0.1849	5	5	0.6059
							Row 17
							TG vs. WT	1.974	1.848	0.126	0.1783	5	5	0.7066
							Row 18
							TG vs. WT	1.974	1.96	0.014	0.1942	5	5	0.07208
							Row 19
							TG vs. WT	1.974	2.06	-0.086	0.1995	5	5	0.431
							Row 20
							TG vs. WT	2.006	2.088	-0.082	0.2089	5	5	0.3925
							Row 21
							TG vs. WT	2.07	2.088	-0.018	0.2052	5	5	0.08772
							Row 22
							TG vs. WT	2.134	2.152	-0.018	0.2059	5	5	0.08744
							Row 23
							TG vs. WT	2.134	2.272	-0.138	0.1889	5	5	0.7305
							Row 24
							TG vs. WT	2.238	2.302	-0.064	0.1812	5	5	0.3533
							Row 25
							TG vs. WT	2.422	2.324	0.098	0.1827	5	5	0.5364
							Row 26
							TG vs. WT	2.424	2.368	0.056	0.1761	5	5	0.318
							Row 27
							TG vs. WT	2.478	2.448	0.03	0.2	5	5	0.15
							Row 28
							TG vs. WT	2.532	2.524	0.008	0.2189	5	5	0.03655
							Row 29
							TG vs. WT	2.612	2.56	0.052	0.2004	5	5	0.2595
							Row 30
							TG vs. WT	2.784	2.578	0.206	0.2348	5	5	0.8774
							Row 31
							TG vs. WT	2.858	2.7	0.158	0.2317	5	5	0.6819
							Row 32
							TG vs. WT	3.092	2.808	0.284	0.2922	5	5	0.972
							Row 33
							TG vs. WT	3.098	2.86	0.238	0.2935	5	5	0.811
							Row 34
							TG vs. WT	3.124	2.964	0.16	0.2614	5	5	0.6122
							Row 35
							TG vs. WT	3.198	2.966	0.232	0.2691	5	5	0.8623
							Row 36
							TG vs. WT	3.202	2.966	0.236	0.2675	5	5	0.8822
							Row 37
							TG vs. WT	3.256	2.982	0.274	0.3036	5	5	0.9026

## Sheet: Fig5n
								5l) Male body weight
		Olfr151WT														Olfr151ReaChr
		Mouse1	Mouse2	Mouse3	Mouse4	Mouse5	Mouse6	Mouse7	Mouse8	Mouse9	Mouse10	Mouse11	Mouse12	Mouse13	Mouse14	Mouse15	Mouse16	Mouse17	Mouse18	Mouse19	Mouse20	Mouse21	Mouse22	Mouse23	Mouse24	Mouse25	Mouse26
	0	0	0	0	0	0	0	0	0	0	0	0	0	0	0	0	0	0	0	0	0	0	0	0	0	0	0
	1	3.1	0.2	-0.1	2.5	0	0.7	0.4	2.4	2.2	2	2.3	0.6	1.1	0.9	2.9	2.6	2.2	4.5	2.5	3.8	1.4	2.7	-0.1	2	1.5	0.5
	2	6.5	4.7	0.4	1	1.5	1.5	0.1	3.4	3.7	3.4	3.3	1.5	1.8	1.9	4.1	4.3	4.7	7.1	3.4	6.9	3	3.9	0	2.8	2	1.6
	3	10.1	4.7	4.2	8.1	3	2.1	0.4	2.3	8	-3.2	7	3.5	4.8	5.7	7.4	8.1	8	9.8	6.5	10.6	5.3	6.2	1.4	6	3.9	4.1
	4	12.1	7.4	5.6	10.8	4.1	3.4	1.1	6.9	7.5	6	6	5.6	5.8	9.4	8.4	9.5	11.1	11.1	7.9	13.8	6.5	6.7	2.3	7.7	5.2	5.9
	5	14.2	9.1	7.2	13.8	4.3	4.6	2	7.8	7.2	8.6	9.5	8.9	9.2	12.8	10.5	11.2	12.6	13.8	9.5	17.1	8.5	9	2.5	5.9	8	7.8
	6	17.5	10.4	9.4	15.2	5.7	5.5	2.4	9.9	9.5	10.3	11.7	14.7	10.4	13.5	12.6	14.1	15.3	16.6	11.7	19.4	10.7	11.2	3.4	7.7	11	10.5
	7	18.3	11.1	10	16.1	5.8	7.1	3	10.9	10.1	10.8	13.4	14.9	12.5	14.6	13.2	15.2	16.3	18.9	13.5	20.7	11	14.1	7.1	8	11.7	11.3
	8	20.2	12.8	11.6	17	5.6	8	4.7	11.2	12.6	12.9	14.5	16.8	14.6	16.1	14.5	17.2	17.9	19.1	14.1	21.6	12.4	17.3	14.3	9.8	12.1	12
	Two-way RM ANOVA	Matching: Stacked					Compare cell means with others in its row and its column
	Assume sphericity?	No
	Alpha	0.05					Number of families	11
							Number of comparisons per row family	1
	Source of Variation	% of total variation	P value	P value summary	Significant?	Geisser-Greenhouse's epsilon	Number of comparisons per column family	36
	Time x Column Factor	0.3916	0.4307	ns	No		Alpha	0.05
	Time	69.6	<0,0001	****	Yes	0.2646
	Column Factor	1.662	0.163	ns	No		Tukey's multiple comparisons test	Mean Diff,	95,00% CI of diff,	Below threshold?	Summary	Adjusted P Value
	Subject	19.26	<0,0001	****	Yes
							Row 1
	ANOVA table	SS	DF	MS	F (DFn, DFd)	P value	Olfr151WT vs. Olfr151ReaChr	0
	Time x Column Factor	28.26	8	3.532	F (8, 192) = 1,009	P=0,4307
	Time	5022	8	627.7	F (2,117, 50,81) = 179,3	P<0,0001	Row 2
	Column Factor	120	1	120	F (1, 24) = 2,071	P=0,1630	Olfr151WT vs. Olfr151ReaChr	-0.9012	-1,875 to 0,07215	No	ns	0.0679
	Subject	1390	24	57.92	F (24, 192) = 16,54	P<0,0001
	Residual	672.2	192	3.501			Row 3
							Olfr151WT vs. Olfr151ReaChr	-1.171	-2,738 to 0,3948	No	ns	0.1352
	Difference between column means
	Mean of Olfr151WT	6.412					Row 4
	Mean of Olfr151ReaChr	7.848					Olfr151WT vs. Olfr151ReaChr	-2.106	-4,553 to 0,3415	No	ns	0.0884
	Difference between means	-1.436
	SE of difference	0.998					Row 5
	95% CI of difference	-3,496 to 0,6235					Olfr151WT vs. Olfr151ReaChr	-1.458	-3,888 to 0,9711	No	ns	0.2267
	Data summary						Row 6
	Number of columns (Column Factor)	2					Olfr151WT vs. Olfr151ReaChr	-1.186	-4,166 to 1,795	No	ns	0.4188
	Number of rows (Time)	9
	Number of subjects (Subject)	26					Row 7
	Number of missing values	0					Olfr151WT vs. Olfr151ReaChr	-1.581	-4,928 to 1,766	No	ns	0.3388
							Row 8
							Olfr151WT vs. Olfr151ReaChr	-2.088	-5,397 to 1,221	No	ns	0.205
							Row 9
							Olfr151WT vs. Olfr151ReaChr	-2.435	-5,611 to 0,7421	No	ns	0.1268
							Test details	Mean 1	Mean 2	Mean Diff,	SE of diff,	N1	N2	q	DF
							Row 1
							Olfr151WT vs. Olfr151ReaChr	0	0	0	0	14	12
							Row 2
							Olfr151WT vs. Olfr151ReaChr	1.307	2.208	-0.9012	0.4687	14	12	2.719	21.53
							Row 3
							Olfr151WT vs. Olfr151ReaChr	2.479	3.65	-1.171	0.7553	14	12	2.193	22.04
							Row 4
							Olfr151WT vs. Olfr151ReaChr	4.336	6.442	-2.106	1.185	14	12	2.514	23.64
							Row 5
							Olfr151WT vs. Olfr151ReaChr	6.55	8.008	-1.458	1.174	14	12	1.757	22.81
							Row 6
							Olfr151WT vs. Olfr151ReaChr	8.514	9.7	-1.186	1.44	14	12	1.165	22.73
							Row 7
							Olfr151WT vs. Olfr151ReaChr	10.44	12.02	-1.581	1.619	14	12	1.381	23.24
							Row 8
							Olfr151WT vs. Olfr151ReaChr	11.33	13.42	-2.088	1.602	14	12	1.843	23.58
							Row 9
							Olfr151WT vs. Olfr151ReaChr	12.76	15.19	-2.435	1.539	14	12	2.238	23.86

## Sheet: Fig5o
Raw data pre-normalization
				5o) Male body composition
		M71WT							M71CRE
	Lean Body Mass	37.9167	47.5	44.2677	40.6422	56.81	55.5839	60.3676	41.3462	42.1891	38.2423	37.907	43.2668	40.5275	49.2857	56.459	44.2547
	Fat Mass	45.0926	33.2143	36.2121	40.6651	19.2832	21.2044	14.5956	39.9176	39.9502	44.2043	44.3256	37.581	43.7385	32.0055	21.7705	36.2331
		Lean mass				Fat mass
		CRE	WT			CRE	WT
	median	51.36	58.85		median	48.64	41.15
	number of values	9.00	7.00		number of values	9.00	7.00
	Wilcoxon Signed Rank Test				Wilcoxon Signed Rank Test
	W	19			W	44
	p-value	0.204			p-value	0.204
	Discrepency				Discrepency
	difference in location	-7.487			difference in location	7.487
	95% confidence interval	[-24.291,3.530]			95% confidence interval	[-3.531,24.291]

[truncated: 6 more sheets: Fig5p, Fig5q, Fig5s, Fig5t, Fig5u, Fig5v]
