# Supplementary material for: Fat sensory cues in early life program central response to food and obesity
Source: Nat Metab. 2025 Dec 1;7(12):2451–73. doi: 10.1038/s42255-025-01405-8 (PMC12727534; doi:10.1038/s42255-025-01405-8)
Supplement: Supplementary file 12 — Statistical source data. [file 42255_2025_1405_MOESM12_ESM.xlsx]

## Sheet: Fig1a,b
S1a,b) Volatile profile diets
label	NCD	BFD	HFD	HFDbutter
1,1'-Bicyclohexyl	0	0.03517	0	0
1,3,5-Trifluorobenzene	0.00549	0.00347	0.00501	0
1-Butanol	0	0.07821	0	0.17883
1-Decene	0	0.0637	0	0
1-Heptene	0	0	1.0281	0
1-Hexanol	0	0.07096	0	0.0745
1-Octen-3-ol	0	0	0	0.32821
1-Octene	0	0	0.76095	0
1-Pentanol	0	0.16132	0	0.70658
1-Penten-1-one, 2-methyl-	0	0.04463	0	0
1-Penten-3-one	0	0	0	0.02376
1-Pentene	0.01465	0.01047	0.05893	0
1-Propanol	2.0065	9.93642	10.8666	0.48382
1-Propanol, 2-methyl-	0.74215	0.1865	0.02997	0
1-Propene, 2-methyl-	0.03111	0.00142	0.21479	0.24574
1-Undecene	0	0.04725	0.01498	0
1H-Indene, 2,3-dimethyl-	0	0	0	0.64398
2(3H)-Furanone, dihydro-4-methyl-	0	0	0	0.08168
2,2,4,4-Tetramethyloctane	2.89465	0.35966	0.19246	0
2,3-Butanediol, [R-(R*,R*)]-	0	0	0	0.24759
2,3-Butanedione	0	0.07888	0.06267	1.45963
2,4-Dimethyl-1-heptene	0.44245	0.07137	0.04255	0
2-Butanol	0.02235	0.129	0.04354	0.00987
2-Butanone	0.31793	0.87159	0.72303	1.21683
2-Heptanone	0	0.2127	0.12342	10.0494
2-Heptenal, (Z)-	0	0.14449	0	0
2-Hexenal, (E)-	0	0.01241	0	0
2-Hexenal, 2-ethyl-	0	0.06824	0	0
2-Nonanone	0	0	0	2.69266
2-Nonene	0	0.06228	0.20169	0
2-Octen-1-ol, (Z)-	0	0.17887	0	0
2-Octenal, (E)-	0	0.00409	0	0
2-Octene	0	0	0.05932	0
2-Pentanone	0	0.09945	0.10473	3.3717
2-Penten-1-ol, (Z)-	0	0.3641	0	0
2-Propanol, 1-methoxy-	0	0.0355	0	0
2-Propanol, 2-methyl-	0.74764	0.77196	0.63057	0
2-Propenal	0	0.01485	0.01619	0
2-n-Butyl furan	0.03223	0.00546	0.01119	0
3-Carene	0.21296	0.21887	0.45534	0.77945
3-Heptanone	0	0.10234	0.05159	0
3-Octanone	0	0.00641	0	0
3-Octene, (Z)-	0	0.0208	0.15898	0
3-Penten-2-one	0	0.02394	0	0
Acetaldehyde (*)	1.63587	1.36477	0.07417	0
Acetic acid	0	3.37125	0	0
Acetic acid, methyl ester	0.60218	0.07199	0.02335	0
Acetone	5.64559	3.23658	3.38436	4.21484
Acetonitrile	0	0.02029	0	0
Acetophenone	2.0176	26.8308	31.6847	33.151
Benzaldehyde	0	0.5111	0.09484	1.42193
Benzene	0.03013	0.07099	0.14902	0
Benzene, (1-methylethyl)-	0	0	0	0.03905
Benzene, 1,2,4-trimethyl-	0	0	0	0.21071
Benzene, 1,3-bis(1,1-dimethylethyl)-	1.97685	0.24581	0.71193	0
Benzene, 1-ethenyl-3-methyl-	0	0	0	0.21328
Benzene, propyl-	0	0.00563	0	0
Benzeneacetaldehyde	0	0	0	0.48012
Benzonitrile	0	0	0	0.05653
Butanal	0.24969	0.14956	0.19483	0.13001
Butanal, 2-methyl-	0.74215	1.17426	0.58652	0.61413
Butanal, 3-methyl-	5.45698	6.19509	1.55748	0.13813
Butane, 2-methyl-	0	0	0.11288	0
Butanoic acid, ethyl ester	0	0.11531	0	0
Butylated Hydroxytoluene	0	0	0.20865	3.34765
Carbon disulfide (*)	0.00568	0.0039	0.00172	0
Carbonyl sulfide (*)	0.07943	0.00675	0.00653	0
Cyclohexane	0.01287	0.00106	0.0288	0
Cyclohexanone	0	0.0375	0	0.32463
Decane	0.02744	1.0823	0	0
Decane, 3,7-dimethyl-	0	0.04435	0.04972	0
Decane, 4-methyl-	0.26829	0.08769	0.02875	0
Disulfide, dimethyl	0.21906	0.82274	1.32462	0.71063
Dodecane	1.18648	0.37929	0.15926	0
Dodecane, 2,6,10-trimethyl-	0	0.07431	0	0
Ethanol	18.0106	10.362	3.84059	1.14423
Ethyl Acetate	0	0.16296	0.09474	0.39578
Ethylbenzene	0	0.01308	0.02169	0.39448
Furan	0.04697	0.03741	0.03032	0
Furan, 2-ethyl-	0.05572	0.01991	0.06168	0.01696
Furan, 2-methyl-	0.1012	0.01865	0.0417	0
Furan, 2-pentyl-	0.81118	0.21052	0.27122	0.07069
Furan, 3-methyl-	0	0.00604	0.02165	0
Furfural	0	0	0	0.12029
Heptanal	0	0.26959	0.47824	0.63095
Heptane	0	0	2.97766	0.28623
Heptane, 2,2,4,6,6-pentamethyl-	23.4497	2.69718	2.54909	0
Heptane, 2,4-dimethyl-	0.25535	0	0.09517	0
Heptane, 2-methyl-	0	0.01255	0.05524	0
Heptane, 3-methyl-	0	0.01423	0.44397	0
Heptane, 4-ethyl-2,2,6,6-tetramethyl-	0.05595	0.01179	0.01714	0
Heptane, 4-methyl-	0.33454	0.05376	0.13684	0
Heptylcyclohexane	0	0.02496	0	0
Hexanal	17.008	4.06343	8.37078	3.13479
Hexane, 2-methyl-	0.02619	0.00156	0.02498	0.32321
Hexane, 3-methyl-	0.01369	0.00149	0.0936	0.57521
Hexanenitrile	0	0.01397	0	0
Isobutane	0	0.02076	0.05808	0.3592
Isopropyl Alcohol	3.34166	3.63735	6.18277	0.46022
Limonene	0.3859	0.12056	0.11734	0
Mesitylene	0	0	0	0.27996
Methacrolein	0.07205	0.03393	0.04348	0.07457
Methanethiol (*)	0.0034	0.00203	0.00418	0.03729
Methyl Alcohol (*)	2.70991	0.72618	0.36725	0
Methyl propionate	0	1.93276	1.31507	0
Methylamine, N,N-dimethyl-	0	0.12305	0	0
Naphthalene	0	0	0	0.16608
Naphthalene, decahydro-, trans-	0	0	0	0.51358
Naphthalene, decahydro-1,5-dimethyl-	0	0.01315	0	0
Nonanal	0	0	0	0.43434
Nonane	0	0.24914	0.88872	0
Nonane, 3-methyl-	0.15791	0.12421	0.07311	0
Nonane, 3-methylene-	0	0.02091	0.00849	0
Octanal	0	0.09923	0.24511	0.74934
Octane	0.22564	0.18828	4.8725	0.19956
Octane, 3-ethyl-	0	0.01229	0.00989	0
Octane, 3-methyl-	0	0.05799	0.15531	0
Octane, 4-ethyl-	0.02016	0.05287	0.07502	0
Octane, 4-methyl-	0.16694	0.06143	0.08431	0
Octanoic acid	0	0	0	0.14239
Pentadecane	0.2354	0.09144	0	0
Pentanal	1.43181	1.36742	2.64267	9.1309
Pentane	0.30553	0.04482	0.93196	0
Pentane, 1-chloro-	0	0.08491	0.05263	0
Pentane, 2-methyl-	0	0	0.10344	0
Pentane, 3-methyl-	0	0	0.10836	0
Pentanoic acid	0	0	0	0.11332
Phenol	0	0	0	0.06151
Propanal	0.87579	1.15596	0.67288	1.05058
Propanal, 2-methyl-	0.9324	1.258	0.55194	0.10122
Propane, 2-methoxy-2-methyl-	0	0	0	0.4502
Propanoic acid	0	3.27103	0	0
Propanoic acid, 2-methylpropyl ester	0	0.03296	0	0
Propanoic acid, ethyl ester	0	2.66349	2.27528	0
Propanoic acid, hexyl ester	0.09942	0.02859	0.00423	0
Propanoic acid, propyl ester	0	2.67633	0	0
Propene	0	0.02094	0.01702	0.04779
Styrene	0	0.05357	0.13503	1.93641
Tetradecane	0.4694	0.2569	0	0
Toluene	0.09869	0.117	0.52682	6.35611
Tridecane	0.23534	0.29655	0	0
Tridecane, 2-methyl-	0	0.01184	0	0
Undecane	0	0.05684	0.0754	0
Undecane, 3-methyl-	0	0.10852	0.02494	0
Undecane, 3-methylene-	0	0.026	0	0
Undecane, 6,6-dimethyl-	0	0.05988	0	0
Unknown	0	0	0	0.32746
a-Pinene	0.40931	0.19462	0.62807	0.96269
n-Butyl ether	0	0	0	0.52034
n-Hexane	0.02787	0.03696	0.77515	0
n-Propyl acetate	0	0.15489	0	0
p,m-Xylene	0	0.02235	0.06498	0.72289
p-Cymene	0	0.02599	0.02341	0
√ü-Myrcene	0	0	0	0.06241
√ü-Phellandrene	0	0.01088	0.02017	0
