# Supplementary material for: Fat sensory cues in early life program central response to food and obesity
Source: Nat Metab. 2025 Dec 1;7(12):2451–73. doi: 10.1038/s42255-025-01405-8 (PMC12727534; doi:10.1038/s42255-025-01405-8)
Supplement: Supplementary file 13 — Statistical source data. [file 42255_2025_1405_MOESM13_ESM.xlsx]

## Sheet: FigS2c
S2c) Two-choice diet preference test exposed to HFDlard and BFD
	Baseline NCD								BFD								HFD
	Mouse1	Mouse2	Mouse3	Mouse4	Mouse5	Mouse6	Mouse7	Mouse8	Mouse1	Mouse2	Mouse3	Mouse4	Mouse5	Mouse6	Mouse7	Mouse8	Mouse1	Mouse2	Mouse3	Mouse4	Mouse5	Mouse6	Mouse7	Mouse8
Baseline	3.52667	3.56667	3.1	3.66667	4.42333	3.76667	4.23667	3.83667
1									1.2	0.75	0.93	0.69	0.17	0.19	0.28	0.29	2.81	2.97	3.28	3.53	4.59	3.24	3.68	3.34
2									0.2	0.26	0.12	0.21	0.13	0.15	0.08	0.13	2.51	2.68	2.65	2.47	2.85	2.84	2.73	2.72
3									-0.13	-0.09	-0.06	0.04	0.17	0.1	0.1	0.19	2.32	2.19	2.19	2.16	2.6	2.66	2.76	2.55
4									-0.12	-0.06	-0.08	0.38	0.19	0.12	0.11	0.12	2.54	1.97	1.94	2.07	2.33	2.45	2.6	2.55
5									-0.09	0.01	-0.03	0.39	0	0.08	-0.06	0.11	2.2	2.05	2.2	2.29	2.35	2.37	2.56	2.27
Two-way RM ANOVA	Matching: Stacked					Compare cell means with others in its row and its column
Assume sphericity?	No
Alpha	0.05					Number of families	7
						Number of comparisons per row family	1
Source of Variation	% of total variation	P value	P value summary	Significant?	Geisser-Greenhouse's epsilon	Number of comparisons per column family	10
Time x Column Factor	0.8412	0.0015	**	Yes		Alpha	0.05
Time	5.747	<0,0001	****	Yes	0.3501
Column Factor	89.8	<0,0001	****	Yes		Uncorrected Fisher's LSD	Mean Diff,	95,00% CI of diff,	Below threshold?	Summary	Individual P Value
Subject	1.276	0.0201	*	Yes
						1
ANOVA table	SS	DF	MS	F (DFn, DFd)	P value	BFD vs. HFD	-2.868	-3,379 to -2,356	Yes	****	<0,0001
Time x Column Factor	1.122	4	0.2805	F (4, 56) = 5,039	P=0,0015
Time	7.665	4	1.916	F (1,400, 19,60) = 34,42	P<0,0001	2
Column Factor	119.8	1	119.8	F (1, 14) = 985,1	P<0,0001	BFD vs. HFD	-2.521	-2,640 to -2,403	Yes	****	<0,0001
Subject	1.702	14	0.1216	F (14, 56) = 2,184	P=0,0201
Residual	3.118	56	0.05567			3
						BFD vs. HFD	-2.389	-2,600 to -2,177	Yes	****	<0,0001
Difference between column means
Mean of BFD	0.1793					4
Mean of HFD	2.627					BFD vs. HFD	-2.224	-2,471 to -1,976	Yes	****	<0,0001
Difference between means	-2.447
SE of difference	0.07797					5
95% CI of difference	-2,614 to -2,280					BFD vs. HFD	-2.235	-2,397 to -2,073	Yes	****	<0,0001
Data summary						Test details	Mean 1	Mean 2	Mean Diff,	SE of diff,	N1	N2	t	DF
Number of columns (Column Factor)	2
Number of rows (Time)	5					1
Number of subjects (Subject)	16					BFD vs. HFD	0.5625	3.43	-2.868	0.2361	8	8	12.15	12.6
Number of missing values	0
						2
						BFD vs. HFD	0.16	2.681	-2.521	0.05286	8	8	47.69	9.456
						3
						BFD vs. HFD	0.04	2.429	-2.389	0.09521	8	8	25.09	10.32
						4
						BFD vs. HFD	0.0825	2.306	-2.224	0.1131	8	8	19.67	11.51
						5
						BFD vs. HFD	0.05125	2.286	-2.235	0.07551	8	8	29.6	14

## Sheet: FigS2d
S2d) Two-choice diet preference test exposed to CD and BFD
	Baseline NCD							BFD							NCD
	Mouse1	Mouse2	Mouse3	Mouse4	Mouse5	Mouse6	Mouse7	Mouse1	Mouse2	Mouse3	Mouse4	Mouse5	Mouse6	Mouse7	Mouse1	Mouse2	Mouse3	Mouse4	Mouse5	Mouse6	Mouse7
	4.02333	4.11333	3.33	4.91667
								2.22	5.33	5.2	4.13	0.4	0.11	0.66	2.22	5.33	5.2	4.13	4.06	4.65	3.5
								2.1	2.75	2.56	2.17	0.85	0.06	0.38	1.08	2.75	2.5	2.17	2.46	3.18	2.63
								0.2	1.27	2.42	2.96	1.07	0.77	1	0	1.27	2.4	2.96	2.82	2.27	2.25
								0.03	1.27	3.28	2.17	1.83	0.57	0.81	0	1.27	3.28	2.17	1.76	2.81	2.23
								1.12	1.29	2.84	1.14	2.9	1.41	1.21	1.12	1.29	2.84	1.14	1.05	1.95	1.97
	Two-way RM ANOVA	Matching: Stacked					Compare each cell mean with the other cell mean in that row
	Assume sphericity?	Yes
	Alpha	0.05					Number of families	1
							Number of comparisons per family	5
	Source of Variation	% of total variation	P value	P value summary	Significant?		Alpha	0.05
	Time x Column Factor	4.047	0.15	ns	No
	Time	24.24	<0,0001	****	Yes		Uncorrected Fisher's LSD	Mean Diff,	95,00% CI of diff,	Below threshold?	Summary	Individual P Value
	Column Factor	6.734	0.1682	ns	No
	Subject	37.56	<0,0001	****	Yes		BFD - NCD
							Row 2	-1.577	-2,819 to -0,3354	Yes	*	0.0137
	ANOVA table	SS	DF	MS	F (DFn, DFd)	P value	Row 3	-0.8429	-2,085 to 0,3989	No	ns	0.1796
	Time x Column Factor	5.041	4	1.26	F (4, 48) = 1,772	P=0,1500	Row 4	-0.6114	-1,853 to 0,6303	No	ns	0.3286
	Time	30.19	4	7.549	F (4, 48) = 10,61	P<0,0001	Row 5	-0.5086	-1,750 to 0,7331	No	ns	0.4159
	Column Factor	8.387	1	8.387	F (1, 12) = 2,151	P=0,1682	Row 6	0.07857	-1,163 to 1,320	No	ns	0.8997
	Subject	46.78	12	3.899	F (12, 48) = 5,482	P<0,0001
	Residual	34.14	48	0.7112
							Test details	Mean 1	Mean 2	Mean Diff,	SE of diff,	N1	N2	t	DF
	Difference between column means
	Mean of BFD	1.728					BFD - NCD
	Mean of NCD	2.42					Row 2	2.579	4.156	-1.577	0.6208	7	7	2.541	60
	Difference between means	-0.6923					Row 3	1.553	2.396	-0.8429	0.6208	7	7	1.358	60
	SE of difference	0.472					Row 4	1.384	1.996	-0.6114	0.6208	7	7	0.985	60
	95% CI of difference	-1,721 to 0,3361					Row 5	1.423	1.931	-0.5086	0.6208	7	7	0.8193	60
							Row 6	1.701	1.623	0.07857	0.6208	7	7	0.1266	60
	Data summary
	Number of columns (Column Factor)	2
	Number of rows (Time)	5
	Number of subjects (Subject)	14
	Number of missing values	0

## Sheet: FigS2g
S2g) Volcano plot of fold change of HFDlard-exposed olfactory receptors vs NCD
HFDpvalue	NCDpvalue	Shared
0.0147476	0.195455	0*
0.0965903	0.577924	0*
0.860721	0.28597	0*
0.00901744	0.324861	0*
0.125834	0.577924	0*
0.723207	0.0641493	0*
0.95038	2.81346	0*
1.6171	0.216523	0*
0.781349	0.354237	0*
3.34199	3.01995	0*
3.28316	0.577924	0*
1.70306	3.07416	0*
0.0124871	0.031988	0*
0.860721	0.0929988	0*
1.19985	0.577924	0*
1.1612	0.0619238	0*
0.717131	1.19254	0*
0.236647	0.0551953	0*
1.05307	1.09452	0*
0.2128	0.315078	0*
0.860721	1.26083	0*
0.729661	0.910427	0*
0.00470029	0.577924	0*
0.860721	0.312459	0*
0.308732	0.103434	0*
2.37543	1.67512	0*
0.0329985	0.507938	0*
0.860721	1.22793	0*
0.0861274	0.532629	0*
0.428185	1.28751	0*
0.860721	0.263788	0*
1.11601	0.577924	0*
0.00267147	0.00792423	0*
2.18398	0.0528857	0*
0.714407	0.577924	0*
1.49245	0.787326	0*
0.925307	0.384421	0*
0.378097	0.577924	0*
0.218723	0.199677	0*
0.0743657	2.53207	0*
0.611752	0.681719	0*
0.644803	0.577924	0*
0.581022	0.577924	0*
4.67478	1.12687	0*
0.212158	0.197956	0*
0.101577	0.075341	0*
0.479042	1.98887	0*
4.46443	1.52408	0*
0.753426	0.577924	0*
2.44708	3.66759	0*
0.36257	0.054628	0*
3.00033	3.83822	0*
0.404882	0.577924	0*
0.162094	0.213286	0*
0.269238	0.0870943	0*
0.760681	0.0528857	0*
1.32578	0.750709	0*
0.175583	0.577924	0*
1.91054	5.61493	0*
0.14861	0.577924	0*
0.860721	0.577924	0*
0.860721	0.0430795	0*
1.15437	0.577924	0*
3.88359	0.98481	0*
0.860721	0.577924	0*
0.360816	0.360255	0*
0.126313	0.577924	0*
0.125834	0.280983	0*
0.860721	0.577924	0*
0.640944	3.48371	0*
2.53446	0.710876	0*
0.627824	0.577924	0*
0.522689	0.577924	0*
0.081869	0.109258	0*
0.302732	0.0748976	0*
0.860721	0.0673929	0*
0.125834	1.63936	0*
1.20789	0.757186	0*
0.667637	1.77776	0*
0.860721	0.592674	0*
0.0300828	1.10022	0*
0.535051	0.27088	0*
0.0669312	0.577924	0*
0.860721	0.0602362	0*
1.0389	3.775	0*
0.132021	0.00418657	0*
0.860721	0.577924	0*
0.373884	1.02956	0*
0.0584147	0.577924	0*
2.84159	0.577924	0*
0.142975	0.00832392	0*
3.45887	4.24255	0*
3.23499	2.50401	0*
0.183536	0.320497	0*
0.303526	0.655658	0*
0.0712859	0.567263	0*
0.860721	0.639873	0*
1.80294	0.577924	0*
3.96437	1.51396	0*
0.860721	0.206467	0*
0.43876	0.608136	0*
1.38841	0.0581319	0*
0.0949079	0.52895	0*
0.0697633	3.06636	0*
2.43072	0.838726	0*
1.05529	1.86307	0*
3.2678	3.46863	0*
0.141541	0.577924	0*
0.96098	1.39483	0*
0.562289	0.456354	0*
0.134489	0.591228	0*
0.073729	0.133662	0*
0.860721	2.34771	0*
0.463858	0.950463	0*
0.513877	1.27643	0*
2.84922	0.537877	0*
0.746821	0.577924	0*
1.0953	1.75378	0*
0.860721	0.282786	0*
0.325052	0.577924	0*
0.860721	0.146545	0*
0.0753152	1.05559	0*
0.791663	0.577924	0*
0.954121	1.28751	0*
0.0861274	0.125749	0*
0.707098	0.0968036	0*
0.860721	0.227094	0*
0.860721	0.48147	0*
0.80267	0.577924	0*
0.486514	0.577924	0*
0.860721	0.577924	0*
0.352933	0.123323	0*
0.416499	5.055	0*
0.860721	0.885202	0*
2.71849	3.41193	0*
0.197889	0.0534895	0*
0.409746	0.275676	0*
3.37813	2.1161	0*
0.443373	1.34047	0*
1.83004	2.30004	0*
0.860721	0.577924	0*
1.51067	0.362699	0*
0.183536	0.269833	0*
0.0223893	0.0641493	0*
0.137668	0.000854295	0*
0.342456	0.664369	0*
0.860721	0.577924	0*
0.30117	0.577924	0*
1.42628	0.0596894	0*
0.503338	0.345416	0*
0.860721	0.524071	0*
3.20073	2.44675	0*
2.04137	0.577924	0*
0.106453	0.232048	0*
0.200485	0.577924	0*
0.0855155	1.8401	0*
0.860721	0.577924	0*
0.788782	0.0498559	0*
0.295309	0.983916	0*
0.0448192	0.263697	0*
1.14541	2.48482	0*
0.072365	0.434286	0*
0.222251	0.0126877	0*
0.475774	3.19031	0*
4.31503	0.701964	0*
1.08773	1.60107	0*
2.9336	1.40389	0*
0.144619	2.29748	0*
0.0360548	0.577924	0*
0.382962	0.0441393	0*
0.860721	0.577924	0*
1.25134	0.943884	0*
1.51067	0.0844013	0*
3.78385	3.00962	0*
0.876278	3.60983	0*
2.54363	0.52978	0*
2.12633	0.943884	0*
0.0178387	0.286081	0*
0.753945	0.127535	0*
1.23028	1.67403	0*
0.204345	0.96831	0*
1.37206	2.29035	0*
0.860721	0.0844703	0*
0.227729	1.63936	0*
1.04509	1.03639	0*
1.2803	0.577924	0*
1.79809	0.506439	0*
1.00592	0.0504969	0*
4.66064	2.83567	0*
3.26957	0.893575	0*
0.860721	0.085102	0*
3.7337	2.56732	0*
5.31535	1.37849	0*
0.0711996	1.22667	0*
5.55297	2.80412	0*
0.638023	1.4778	0*
1.01399	0.0641493	0*
0.860721	0.149321	0*
2.12571	0.206098	0*
1.92852	0.976964	0*
4.17914	0.958587	0*
0.860721	1.23394	0*
1.45849	0.123082	0*
5.20021	2.78877	0*
1.67117	2.78614	0*
0.0708263	0.577924	0*
3.15928	0.594936	0*
3.00387	1.47355	0*
2.18398	0.577924	0*
4.17555	2.01863	0*
0.860721	0.577924	0*
0.144365	0.449793	0*
6.40786	5.76148	0*
1.50069	0.577924	0*
1.73041	1.97271	0*
2.19902	1.68806	0*
0.535556	0.756093	0*
0.659056	0.263125	0*
0.145379	0.577924	0*
1.37468	0.577924	0*
0.983478	0.110086	0*
1.2547	0.577924	0*
1.93569	1.72935	0*
6.02491	0.509934	0*
1.30704	1.74473	0*
0.860721	0.117571	0*
1.33245	1.52557	0*
0.316064	0.577924	0*
3.22649	2.72165	0*
0.860721	0.587512	0*
0.846491	0.577924	0*
0.124383	0.1035	0*
4.18739	1.67261	0*
0.455198	0.577924	0*
0.126174	0.465317	0*
3.29179	0.0499786	0*
0.142408	0.577924	0*
0.274206	1.69791	0*
1.94678	1.83212	0*
0.202296	0.291069	0*
1.40396	0.577924	0*
0.284596	0.346304	0*
4.99223	2.15578	0*
0.860721	0.486549	0*
1.79247	0.295194	0*
0.860721	0.733734	0*
0.156029	0.248743	0*
1.05156	0.0452285	0*
4.48709	0.0746571	0*
1.74058	2.13626	0*
0.0870198	0.513595	0*
0.0338195	0.0564041	0*
0.0209973	0.168814	0*
0.248878	1.97977	0*
0.226359	0.813765	0*
1.36488	2.62875	0*
3.40266	1.6364	0*
0.302302	0.744733	0*
0.142408	0.547837	0*
0.757475	0.577924	0*
0.116222	0.185301	0*
0.607445	0.451812	0*
0.251965	0.353453	0*
6.67925	2.01843	0*
0.360211	0.440584	0*
2.01496	0.577924	0*
0.974818	1.00533	0*
0.860721	0.577924	0*
0.721175	0.577924	0*
0.410736	0.387517	0*
0.256445	0.167545	0*
1.02075	0.248409	0*
0.102958	2.10062	0*
0.215591	0.50874	0*
0.114716	0.160009	0*
0.0235304	0.0617139	0*
0.688625	0.00595496	0*
0.428443	0.577924	0*
2.09471	1.63796	0*
0.860721	0.209184	0*
0.860721	0.577924	0*
0.983478	0.300577	0*
0.842858	0.816987	0*
3.94487	2.0637	0*
0.0265412	0.097061	0*
0.0796047	0.0746354	0*
0.12686	0.0203754	0*
0.0165206	0.577924	0*
0.323439	0.60521	0*
3.32284	0.678117	0*
0.860721	3.66759	0*
4.45804	6.49701	0*
0.398278	0.259827	0*
1.80272	2.17386	0*
3.73311	5.54833	0*
0.860721	0.088862	0*
1.51067	1.42792	0*
0.381687	0.0940744	0*
3.39479	2.5575	0*
2.25769	0.298384	0*
3.19792	2.60198	0*
0.322957	0.165585	0*
0.288032	0.681702	0*
0.860721	0.711157	0*
1.51067	0.824217	0*
0.850341	0.06845	0*
0.235453	1.16564	0*
0.0152944	0.273155	0*
0.435276	0.463148	0*
1.89567	5.61493	0*
0.297705	0.923292	0*
0.866524	1.01584	0*
1.6963	0.577924	0*
2.15317	0.886867	0*
0.719544	0.533028	0*
0.860721	0.707005	0*
0.246734	0.577924	0*
0.860721	1.16645	0*
1.63039	1.47734	0*
0.860721	0.100855	0*
1.24607	0.29801	0*
0.0837062	0.339476	0*
0.0343243	0.542597	0*
0.595027	0.264383	0*
0.860721	0.577924	0*
2.8958	2.05091	0*
0.860721	0.577924	0*
0.125834	0.161371	0*
0.707723	0.746093	0*
3.40702	0.577924	0*
0.860721	0.577924	0*
1.40829	1.62707	0*
0.600975	0.0702095	0*
0.97746	0.443527	0*
1.51067	3.71615	0*
0.293693	0.577924	0*
0.860721	0.483357	0*
2.92087	5.48221	0*
0.0766809	0.577924	0*
2.0679	2.85539	0*
0.106282	0.577924	0*
0.0568475	0.0272649	0*
0.0267631	0.0641493	0*
1.16438	0.175931	0*
0.496746	0.702576	0*
0.472334	0.0920372	0*
3.3379	1.89564	0*
0.860721	0.886286	0*
0.386165	0.577924	0*
0.860721	0.47463	0*
2.89844	1.28518	0*
0.860721	1.07724	0*
0.0683491	0.0611976	0*
0.118217	0.314365	0*
0.1091	0.0920372	0*
0.697755	0.0670929	0*
1.97637	1.45426	0*
5.76154	3.75631	0*
0.763864	0.577924	0*
0.311013	0.145457	0*
0.860721	0.0772894	0*
0.0837062	0.148818	0*
0.860721	0.515301	0*
0.860721	0.278689	0*
0.860721	0.186818	0*
0.860721	1.06552	0*
0.860721	0.177436	0*
0.200113	2.06367	0*
0.144619	0.101732	0*
0.691189	0.577924	0*
2.24392	3.83801	0*
0.860721	0.759687	0*
0.178848	0.577924	0*
0.165549	1.3019	0*
0.746348	1.55186	0*
0.326919	0.392764	0*
0.581764	0.913462	0*
0.430041	0.480436	0*
0.537172	0.0368794	0*
0.0152944	0.054628	0*
1.11491	0.586209	0*
0.772716	0.140436	0*
0.860721	0.417729	0*
0.0861274	0.577924	0*
1.89538	0.577924	0*
0.860721	0.577924	0*
0.290511	0.0743861	0*
0.122151	0.0978985	0*
1.41531	1.90454	0*
0.500509	0.577924	0*
0.775343	0.577924	0*
0.146377	0.0140915	0*
0.860721	0.577924	0*
1.06517	0.18159	0*
0.540941	0.194426	0*
0.860721	0.0534895	0*
2.02903	1.09578	0*
1.51607	0.804075	0*
0.0879439	0.0641493	0*
1.6547	1.63119	0*
4.09919	4.75707	0*
6.8713	1.63502	0*
0.752277	0.577924	0*
0.860721	0.577924	0*
0.0281218	0.0452285	0*
0.318841	2.40328	0*
0.0460845	0.0338353	0*
0.28645	0.22636	0*
0.339907	0.0673929	0*
2.53494	1.68032	0*
0.865265	0.31585	0*
5.19865	3.53165	0*
3.43267	3.22243	0*
0.061478	0.0848231	0*
0.135815	0.42807	0*
1.3795	0.247323	0*
4.70082	4.18983	0*
0.29097	0.577924	0*
0.860721	0.345487	0*
0.860721	0.0756176	0*
0.0824307	0.605257	0*
0.860721	0.0981116	0*
6.53236	4.30681	0*
0.0963145	0.286034	0*
0.289689	0.0985973	0*
6.44367	0.234121	0*
0.217427	0.0136875	0*
0.309537	0.0940115	0*
3.0057	2.24866	0*
1.50002	0.552122	0*
0.151888	0.844645	0*
0.778122	0.526714	0*
0.214403	0.577924	0*
0.988127	0.113736	0*
1.51067	1.90631	0*
1.5552	0.928639	0*
0.73764	0.477448	0*
0.152262	0.704569	0*
1.41922	0.834672	0*
1.87289	0.801274	0*
2.38871	0.986344	0*
1.81536	1.23865	0*
1.36909	0.247323	0*
3.47304	4.52585	0*
1.01935	2.31168	0*
0.47319	0.577924	0*
0.182805	0.135656	0*
1.50778	1.20001	0*
1.75046	3.80903	0*
0.860721	0.297543	0*
3.31789	6.53303	0*
2.24289	1.26527	0*
0.540374	0.577924	0*
0.34894	0.577924	0*
0.154747	0.181672	0*
4.69481	5.27812	0*
3.97717	1.89604	0*
0.218288	1.86095	0*
1.37206	1.56073	0*
0.309254	0.101732	0*
1.00942	2.70208	0*
0.150948	0.579318	0*
3.66412	6.87346	0*
0.0861274	1.28578	0*
0.0775457	0.464028	0*
2.80619	0.283639	0*
1.29342	0.577924	0*
1.51963	0.0893358	0*
0.689258	0.577924	0*
0.860721	0.577924	0*
0.983478	0.899996	0*
2.00793	0.972387	0*
0.417999	0.0101094	0*
0.0589547	0.197526	0*
1.07611	0.328789	0*
0.677421	0.097061	0*
0.870756	2.37405	0*
0.860721	0.577924	0*
0.291504	0.299585	0*
0.340462	0.7598	0*
0.435883	0.16662	0*
2.44455	0.506439	0*
0.200368	0.053938	0*
2.1186	0.72781	0*
0.239561	0.937705	0*
2.39713	0.034624	0*
0.112344	0.51097	0*
0.0813208	1.71664	0*
0.308182	0.290908	0*
2.34392	3.45094	0*
0.31621	0.620466	0*
4.11331	0.577924	0*
0.0462212	0.086183	0*
0.125834	0.335926	0*
1.14805	0.919149	0*
0.0372173	0.2399	0*
0.860721	0.0768645	0*
3.22334	5.76475	0*
0.860721	0.160577	0*
0.860721	0.23391	0*
0.860721	0.510156	0*
0.142408	0.054203	0*
0.272651	0.100134	0*
0.860721	0.284101	0*
0.210676	0.577924	0*
0.860721	0.577924	0*
0.0861274	0.260611	0*
0.367232	0.267257	0*
0.204639	6.71226	0*
2.69367	0.577924	0*
0.250341	0.225212	0*
0.0917255	0.451977	0*
0.171387	2.03148	0*
1.11713	0.472049	0*
0.0441385	0.563566	0*
0.860721	0.101732	0*
1.46135	0.459747	0*
0.744565	0.591126	0*
1.17079	0.577924	0*
3.46736	0.0288926	0*
0.0696532	0.341393	0*
1.80976	0.577924	0*
1.14626	4.02476	0*
1.61248	0.952452	0*
0.154123	0.577924	0*
0.860721	0.577924	0*
1.00731	0.0815632	0*
0.735027	0.323015	0*
0.636922	0.577924	0*
0.860721	1.31211	0*
1.29074	0.827516	0*
0.112456	2.32739	0*
1.01415	0.390736	0*
1.31552	0.577924	0*
1.01062	0.577924	0*
0.324376	0.069345	0*
0.510441	0.41441	0*
1.4069	0.437655	0*
0.639969	0.228553	0*
0.881641	0.0641493	0*
0.540573	0.608121	0*
0.142312	0.968276	0*
3.94401	0.835658	0*
4.36894	3.25232	0*
0.489298	0.0477125	0*
0.779562	0.884816	0*
2.47021	0.835753	0*
0.104336	0.0741222	0*
0.860721	1.23867	0*
0.524571	0.00702192	0*
0.484382	0.461006	0*
2.59727	0.509634	0*
0.499132	2.58306	0*
0.860721	0.577924	0*
0.098311	0.182168	0*
0.860721	0.577924	0*
0.125834	0.577924	0*
0.59045	0.0641493	0*
1.04987	4.33319	0*
3.19718	2.10171	0*
0.144619	0.101732	0*
1.81423	0.952445	0*
3.13656	0.097061	0*
0.860721	0.577924	0*
0.0609961	0.0467378	0*
1.0668	0.577924	0*
2.87549	1.69406	0*
0.758525	0.0331524	0*
0.284375	0.577924	0*
1.52163	1.43749	0*
0.103196	0.778878	0*
0.0824307	0.98406	0*
0.432951	0.577924	0*
0.264365	0.0902967	0*
1.70514	0.577924	0*
0.125834	0.184134	0*
2.89655	2.34422	0*
0.0990797	0.0115833	0*
0.151247	0.577924	0*
2.50531	1.12825	0*
0.0849787	0.47463	0*
0.860721	0.106945	0*
0.860721	0.577924	0*
0.540941	0.577924	0*
0.0653062	0.688457	0*
0.147223	0.577924	0*
0.817462	0.183392	0*
0.165767	0.431791	0*
0.860721	0.341491	0*
0.532487	0.0742257	0*
0.28238	0.149782	0*
3.06756	0.0831324	0*
3.14745	0.622741	0*
0.860721	0.577924	0*
0.592649	0.577924	0*
0.934335	0.0961313	0*
0.463077	0.577924	0*
0.749757	0.577924	0*
0.860721	0.034624	0*
0.350051	0.661619	0*
0.860721	0.267143	0*
0.870286	0.274691	0*
0.218212	0.359869	0*
5.37962	1.20232	0*
0.210503	0.57457	0*
1.64351	1.37854	0*
2.61996	4.20009	0*
0.152336	0.279931	0*
0.860721	0.577924	0*
0.158897	0.577924	0*
0.860721	0.336826	0*
0.860721	0.577924	0*
0.860721	0.697304	0*
4.06299	0.662947	0*
5.146	3.95326	0*
0.860721	0.577924	0*
1.51067	1.42792	0*
0.139155	0.577924	0*
0.125834	0.154863	0*
2.45517	1.54401	0*
0.860721	3.24504	0*
5.40043	3.25232	0*
0.0563844	0.577924	0*
0.387396	0.494693	0*
1.93769	1.5469	0*
0.57469	2.73024	0*
1.14649	0.00230782	0*
0.860721	0.178409	0*
0.860721	1.06953	0*
1.59616	0.268409	0*
6.38854	5.83422	0*
1.33826	0.602428	0*
1.86602	0.395804	0*
1.42392	2.4019	0*
0.40424	0.134735	0*
1.56299	0.80568	0*
0.334421	0.350722	0*
0.164319	0.164158	0*
1.50399	1.43147	0*
2.77389	0.282786	0*
0.521669	0.106704	0*
0.169443	0.340277	0*
0.393936	0.292958	0*
5.12264	4.95214	0*
1.80384	0.522988	0*
0.427631	0.0443303	0*
1.4153	1.83049	0*
0.216709	0.506254	0*
2.10745	1.07816	0*
1.17928	4.6608	0*
1.29729	1.2683	0*
0.185218	0.0920372	0*
0.860721	2.07189	0*
0.67531	0.55118	0*
0.467448	0.501968	0*
0.253842	0.658398	0*
1.21304	5.96525	0*
0.169089	2.49292	0*
0.604403	0.0985641	0*
0.265483	0.115012	0*
3.11461	3.22373	0*
0.741428	0.608038	0*
1.42107	0.825563	0*
2.71849	2.01976	0*
0.860721	1.70916	0*
0.859506	0.15697	0*
2.29151	0.0712503	0*
0.689968	0.577924	0*
0.73594	5.32344	0*
0.438927	0.40865	0*
0.0350191	0.0929988	0*
0.983478	1.40158	0*
1.61823	0.794685	0*
0.860721	0.395093	0*
0.175749	3.39208	0*
0.384957	0.0484617	0*
3.13425	1.43839	0*
0.592688	0.577924	0*
0.983478	0.38439	0*
0.860721	0.591301	0*
0.860721	0.577924	0*
0.860721	0.581513	0*
3.21699	0.476705	0*
0.285595	0.976455	0*
0.860721	0.0920372	0*
0.156817	0.968276	0*
1.05289	1.00713	0*
0.407492	0.722112	0*
0.0879963	0.577924	0*
0.0789675	0.177436	0*
0.860721	0.0828732	0*
0.098914	0.577924	0*
0.570335	0.557367	0*
2.15941	1.05691	0*
1.84549	3.46498	0*
0.860721	0.577924	0*
4.27982	0.071193	0*
0.315493	0.577924	0*
0.860721	1.81696	0*
2.98834	3.4633	0*
0.585675	1.11209	0*
0.350447	0.428373	0*
0.0384258	0.302963	0*
1.04484	2.11171	0*
0.125834	0.11578	0*
2.70528	3.12431	0*
0.815946	0.577924	0*
0.16033	0.782808	0*
0.0465742	0.170205	0*
0.15855	0.0882213	0*
2.09401	0.524114	0*
2.65537	1.33728	0*
1.08001	0.577924	0*
0.721472	0.414965	0*
1.35785	0.261862	0*
0.662474	1.42661	0*
0.860721	0.634613	0*
0.549423	0.645253	0*
1.51377	0.577924	0*
0.07882	0.303147	0*
0.276156	1.78865	0*
3.29077	1.59858	0*
0.0342355	0.0154888	0*
1.06208	0.407308	0*
0.221813	0.205509	0*
0.390521	0.583037	0*
1.77287	1.85529	0*
0.757286	0.476225	0*
0.0610348	0.867463	0*
2.61483	1.88961	0*
6.35655	1.97099	0*
2.30894	0.956104	0*
1.67135	0.577924	0*
3.67736	2.81918	0*
0.531842	0.577924	0*
3.22351	0.381284	0*
3.73625	3.92794	0*
0.455155	0.537877	0*
3.28168	1.07927	0*
4.04743	0.421691	0*
0.391185	0.169385	0*
1.28782	1.14018	0*
4.19174	2.93479	0*
0.860721	0.577924	0*
0.779479	0.577924	0*
0.087556	0.40979	0*
0.803368	0.775251	0*
1.13114	1.57151	0*
6.00238	2.55	0*
0.860721	0.577924	0*
2.01637	0.758891	0*
0.0212787	0.0251175	0*
1.26793	0.133237	0*
0.499753	0.0683348	0*
0.684423	0.696091	0*
1.7966	0.577924	0*
0.8722	1.32022	0*
0.46301	0.456965	0*
0.893357	1.26815	0*
0.144344	0.137893	0*
0.860721	0.577924	0*
0.860721	0.577924	0*
0.860721	0.0337286	0*
2.29904	1.01644	0*
0.0449901	0.92196	0*
1.61186	3.57584	0*
2.76015	1.6153	0*
0.130974	0.0197722	0*
0.0721385	0.0785575	0*
0.432198	0.384344	0*
0.118831	0.0920372	0*
1.9893	2.617	0*
0.13741	0.363596	0*
1.15799	0.104915	0*
1.72975	1.37154	0*
1.93945	0.653708	0*
0.441673	0.0655938	0*
0.860721	0.466217	0*
0.860721	0.492471	0*
1.98515	0.902921	0*
0.216869	0.567678	0*
0.703951	0.589649	0*
0.22815	0.124341	0*
0.42989	0.577924	0*
4.49678	3.40802	0*
0.817207	0.0217028	0*
0.176692	0.0374655	0*
0.540728	0.0215178	0*
0.572465	0.608343	0*
0.860721	0.0920372	0*
0.860721	0.577924	0*
1.51067	0.308313	0*
0.926226	0.577924	0*
1.36825	0.493616	0*
6.84226	1.47695	0*
0.410981	0.899996	0*
0.458533	1.12394	0*
0.0591717	0.263035	0*
0.552606	0.0343778	0*
0.860721	0.577924	0*
0.860721	0.577924	0*
0.136396	1.22521	0*
1.7352	2.20902	0*
1.10523	0.640827	0*
2.79073	4.63766	0*
3.50746	4.69565	0*
0.558803	0.0641493	0*
0.124383	0.0912853	0*
0.860721	0.0968036	0*
0.139828	0.307313	0*
3.87845	3.61076	0*
0.0883923	0.355772	0*
0.321932	0.187083	0*
1.26492	1.58022	0*
0.656435	0.0743866	0*
0.144593	0.577924	0*
1.35086	0.0920372	0*
0.0277879	0.577924	0*
0.220443	0.747826	0*
0.860721	1.27242	0*
0.860721	3.84293	0*
0.125834	0.0920372	0*
2.70672	1.02745	0*
0.0753309	0.42911	0*
2.54002	2.14809	0*
6.34205	1.76728	0*
0.722356	0.388451	0*
5.80589	4.63843	0*
0.860721	0.577924	0*
0.186478	0.577924	0*
0.577446	1.06295	0*
5.31871	2.55464	0*
0.0902786	0.577924	0*
2.48537	0.195539	0*
0.49248	0.269788	0*
0.341331	0.577924	0*
0.101591	0.577924	0*
1.57244	0.649925	0*
0.987376	0.354743	0*
0.0382326	0.0870314	0*
0.442481	0.487232	0*
0.754534	0.813014	0*
0.106782	0.568069	0*
3.70697	2.50419	0*
0.17302	0.577924	0*
0.65942	0.577924	0*
0.403841	0.125084	0*
0.860721	1.00742	0*
1.72851	0.858934	0*
1.12127	0.182452	0*
0.349079	4.89123	0*
0.925832	0.85829	0*
6.53656	4.70246	0*
0.860721	0.306753	0*
0.0624648	0.203994	0*
0.897941	0.732924	0*
1.27667	0.253908	0*
0.562211	0.00871469	0*
0.353056	1.646	0*
0.720776	0.577924	0*
1.40946	1.23844	0*
0.805266	0.577924	0*
1.29654	0.577924	0*
0.423207	0.74994	0*
1.39968	1.118	0*
0.900833	1.78577	0*
0.860721	0.577924	0*
0.860721	0.203474	0*
3.67724	4.32036	0*
2.65052	2.29019	0*
0.222789	0.0717	0*
0.860721	0.577924	0*
2.53761	0.591306	0*
1.19061	1.24614	0*
0.574275	0.449811	0*
1.24923	0.751654	0*
5.35192	0.706711	0*
2.75896	1.49513	0*
1.20606	0.711157	0*
1.66522	2.13812	0*
0.0519823	0.25275	0*
0.546086	0.577924	0*
0.860721	0.0299282	0*
0.666305	1.26732	0*
0.108036	1.70074	0*
0.0517345	0.197267	0*
0.318841	0.31703	0*
1.66162	0.422684	0*
0.319496	0.357623	0*
0.860721	0.814739	0*
1.29293	0.577924	0*
0.860721	0.868772	0*
0.622348	0.0376797	0*
3.01268	0.451318	0*
1.34659	0.0492875	0*
0.860721	0.363213	0*
0.860721	1.00919	0*
0.831609	0.0655938	0*
0.235542	0.783254	0*
0.106021	0.202453	0*
0.860721	0.097971	0*
0.359946	0.364796	0*
0.860721	0.577924	0*
0.860721	1.15665	0*
0.125834	0.0920372	0*
0.187328	0.256836	0*
0.741304	0.0752646	0*
0.860721	0.577924	0*
0.541206	0.642639	0*
2.29151	0.180556	0*
0.207498	0.577924	0*
1.17349	0.119876	0*
0.612053	0.310965	0*
0.0384977	0.460339	0*
0.092002	0.235146	0*
0.338035	0.0341629	0*
0.434237	0.577924	0*
0.593795	0.242272	0*
1.53549	0.378932	0*
0.0558069	0.193486	0*
0.057586	0.069794	0*
0.231232	1.2856	0*
1.00942	0.577924	0*
0.2845	0.2562	0*
0.410981	0.108622	0*
0.860721	1.42792	0*
0.259836	2.23406	0*
1.97134	0.879789	0*
3.24372	0.220746	0*
0.0783647	0.211516	0*
0.238715	1.20417	0*
1.28185	0.577924	0*
0.101889	0.466883	0*
0.860721	1.46044	0*
0.860721	0.493709	0*
1.49632	1.74481	0*
0.124383	1.79593	0*
0.158798	0.0678334	0*
0.489119	0.00182361	0*
0.122133	0.0221866	0*
0.540941	0.0866854	0*
0.125834	0.137536	0*
1.5326	0.116723	0*
0.506182	0.418826	0*
0.0397511	0.49289	0*
0.141222	0.577924	0*
1.08773	0.00538814	0*
0.158074	0.254869	0*
0.125834	0.764042	0*
0.860721	0.371356	0*
0.324922	0.577924	0*
0.125834	0.577924	0*
0.860721	0.57491	0*
0.796196	0.0268841	0*
1.26705	6.11086	0*
0.666967	0.0840975	0*
0.860721	0.705062	0*
0.381293	0.577924	0*
2.15318	1.86553	0*
0.306059	0.419303	0*
0.481183	0.051236	0*
2.45752	0.0805796	0*
0.445949	0.0641493	0*
0.00707106	0.357623	0*
0.210849	0.547689	0*
0.860721	0.577924	0*
0.860721	0.850402	0*
0.860721	0.577924	0*
0.860721	0.0347522	0*
0.541948	0.667978	0*
0.603459	0.388251	0*
0.306796	0.773249	0*
0.0904703	0.268756	0*
0.554071	0.263221	0*
0.033819	0.587512	0*
1.57416	0.546241	0*
0.590842	0.0870943	0*
0.293638	0.0772232	0*
0.414532	0.396057	0*
1.5326	0.0649882	0*
0.0847756	0.0641493	0*
0.860721	0.519504	0*
0.457191	0.274573	0*
0.739466	0.431925	0*
0.150531	0.286034	0*
1.59213	2.03473	0*
0.513089	0.591634	0*
0.319842	0.580763	0*
1.10821	0.260768	0*
0.227068	0.238657	0*
0.373722	0.148463	0*
1.10038	2.92347	0*
0.0933759	0.0920372	0*
0.289721	0.288776	0*
0.134005	0.264175	0*
0.3076	0.465298	0*
0.0861274	0.764592	0*
0.431451	2.07518	0*
1.533	1.36528	0*
0.183536	0.0569744	0*
0.68948	0.0920372	0*
0.655732	1.33868	0*
0.860721	0.640819	0*
0.00631281	0.114797	0*
0.120594	0.577924	0*
1.89169	2.02521	0*
1.0367	0.927665	0*
0.142408	0.577924	0*
0.392161	0.104536	0*
1.19765	0.116143	0*
0.860721	0.577924	0*
0.497263	0.063445	0*
2.21608	1.81152	0*
2.48788	6.17639	0*
0.206552	0.577924	0*
0.524362	0.519278	0*
0.676493	0.339212	0*
4.41514	5.81612	0*
0.340116	0.108799	0*
1.32561	0.663296	0*
2.21166	1.11149	0*
0.575701	0.388382	0*
2.43635	0.608038	0*
0.860721	0.577924	0*
4.98997	1.97546	0*
0.188271	0.577924	0*
0.691868	0.522228	0*
0.726904	0.0912666	0*
0.135757	0.37989	0*
0.860721	0.0744236	0*
2.18268	0.577924	0*
1.59967	0.300036	0*
1.91479	1.26167	0*
0.385802	0.227128	0*
0.699629	1.72433	0*
0.860721	0.577924	0*
0.797321	0.577924	0*
0.980552	0.0157041	0*
0.990965	0.0601163	0*
0.546086	1.14448	0*
0.76578	0.979033	0*
0.0898536	0.339115	0*
0.860721	0.577924	0*
0.723821	0.100619	0*
0.251846	0.534322	0*
1.36488	0.88576	0*
0.707897	0.577924	0*
0.377384	0.577924	0*
0.0711996	0.608038	0*
0.860721	1.11149	0*
0.516762	0.135059	0*
0.860721	0.577924	0*
0.158338	0.107777	0*
0.531137	0.449056	0*
0.121248	0.192327	0*
1.88049	1.38101	0*
0.787394	0.645055	0*
0.498834	0.0530286	0*
0.739517	0.701964	0*
0.860721	0.850176	0*
0.406272	0.0920372	0*
0.830788	0.577924	0*
0.31028	0.514876	0*
0.554831	0.627047	0*
0.608156	0.402719	0*
0.188392	0.329601	0*
0.860721	2.28465	0*
0.860721	3.44712	0*
0.106241	0.031988	0*
1.32631	1.53372	0*
0.879361	0.668887	0*
0.166842	0.019372	0*
0.817257	0.577924	0*
0.322644	0.577924	0*
1.27168	0.0337286	0*
0.0499723	0.0348589	0*
1.27144	3.91381	0*
0.459176	0.734428	0*
0.00974787	0.59338	0*
0.0735632	0.556692	0*
0.157228	0.0545085	0*
2.00428	1.30745	0*
0.955289	0.649936	0*
2.69526	0.577924	0*
0.155344	1.73296	0*
5.0029	1.40895	0*
2.24552	0.577924	0*
1.07607	1.68191	0*
1.09904	0.116493	0*
0.146213	0.060988	0*
7.67319	6.39286	1*
11.9211	5.83422	1*
8.69396	1.74399	1*
8.50876	3.70432	1*
21.3416	1.04109	1*
13.454	0.585651	1*
7.25379	2.85261	1*
7.0339	0.746636	1*
11.4207	4.72635	1*
8.11213	3.28446	1*
8.7695	0.577924	1*
9.20871	1.19565	1*
10.0601	5.44781	1*
7.24238	3.80903	1*
7.44847	2.5678	1*
7.2564	6.49701	1*
7.13585	4.89696	1*
8.75636	3.29194	1*
7.84553	4.55069	1*
11.3567	1.43676	1*
7.45117	0.577924	1*
6.99597	4.19803	1*
9.86167	0.637613	1*
10.7426	3.14694	1*
0.0852025	4.78862	2*
1.93281	5.8144	2*
3.05694	5.14371	2*
3.89205	1.67261	2*
5.41149	6.13035	2*
0.374984	0.576195	2*
0.88663	0.229342	2*
1.05952	1.97908	2*
0.287013	0.217303	2*
1.79675	9.11147	3*
5.76154	7.42246	3*
0.860721	7.4035	3*
6.56243	7.59453	3*
0.577446	7.4545	3*
6.22053	9.07838	3*
0.860721	9.26995	3*
5.69575	7.66053	3*
2.23412	9.97012	3*
29.5949	5.98655	4*
10.0336	3.92088	4*
7.31282	6.67173	4*
8.50807	3.33914	4*
12.2054	5.93376	4*
7.74698	5.44371	4*
10.7426	0.897262	4*
18.2779	5.56877	4*
12.0442	8.67488	5*
10.12	7.75147	5*
14.6813	7.0024	5*
2.078	26.9359	6*
0.860721	22.8308	6*
3.13918	21.7147	6*
6.19982	24.3186	6*
2.05037	14.8694	6*
5.57414	18.807	6*
0.255979	13.1443	6*
0.929687	21.3593	6*
0.521368	8.55529	6*
5.95998	15.2706	6*
3.13088	16.4872	6*
2.22415	13.1148	6*
2.82956	9.52837	6*
19.4306	14.2797	7*
21.446	19.7931	7*
8.44734	15.1005	7*
7.51731	8.76335	7*
8.11726	7.1563	7*
8.13657	9.65702	7*
14.4066	17.1004	7*
45.2024	22.6518	7*
25.0477	10.7263	7*
13.6437	17.2438	7*
13.7948	15.206	7*

## Sheet: FigS2h
S2h) Volcano plot of fold change of HFDlard-exposed olfactory receptors vs BFD
HFDpvalue	BFDpvalue	Shared
0.0147476	0.036351	0*
0.0965903	0.0260234	0*
0.860721	0.0428881	0*
0.00901744	0.0428881	0*
0.125834	0.00785807	0*
0.723207	0.466998	0*
0.95038	2.66593	0*
1.6171	0.0428881	0*
0.781349	0.100655	0*
3.34199	0.980901	0*
3.28316	3.06462	0*
1.70306	6.22819	0*
0.0124871	0.322308	0*
0.860721	0.00785807	0*
1.19985	0.0428881	0*
1.1612	0.320455	0*
0.717131	0.38522	0*
0.236647	0.891831	0*
1.05307	1.33204	0*
0.2128	0.497494	0*
0.860721	0.154808	0*
0.729661	1.48155	0*
0.00470029	0.0736705	0*
0.860721	0.0428881	0*
0.308732	1.17308	0*
2.37543	0.716227	0*
0.0329985	0.305513	0*
0.860721	0.0503362	0*
0.0861274	0.359385	0*
0.428185	0.0428881	0*
0.860721	1.31723	0*
1.11601	1.21812	0*
0.00267147	0.0428881	0*
2.18398	1.31205	0*
0.714407	0.749828	0*
1.49245	4.30662	0*
0.925307	0.299361	0*
0.378097	1.75743	0*
0.218723	0.221305	0*
0.0743657	0.813257	0*
0.611752	0.118911	0*
0.644803	0.536583	0*
0.581022	0.0428881	0*
4.67478	1.70358	0*
0.212158	0.0428881	0*
0.101577	0.0428881	0*
0.479042	1.68109	0*
4.46443	0.216324	0*
0.753426	0.0105649	0*
2.44708	1.19326	0*
0.36257	0.167001	0*
3.00033	1.78635	0*
0.404882	0.0428881	0*
0.162094	1.29933	0*
0.269238	0.688103	0*
0.760681	1.03144	0*
1.32578	1.10633	0*
0.175583	0.18912	0*
1.91054	1.28821	0*
0.14861	0.0515322	0*
0.860721	0.0428881	0*
0.860721	0.0428881	0*
1.15437	0.471025	0*
3.88359	0.99954	0*
0.860721	0.0428881	0*
0.360816	0.21527	0*
0.126313	0.00785807	0*
0.125834	0.0428881	0*
0.860721	0.0428881	0*
0.640944	0.0428881	0*
2.53446	1.16707	0*
0.627824	0.618556	0*
0.522689	0.297448	0*
0.081869	0.320497	0*
0.302732	0.0428881	0*
0.860721	0.00785807	0*
0.125834	1.18687	0*
1.20789	0.724013	0*
0.667637	0.737822	0*
0.860721	0.168593	0*
0.0300828	0.894469	0*
0.535051	0.00785807	0*
0.0669312	0.0863312	0*
0.860721	0.030543	0*
1.0389	1.87047	0*
0.132021	0.0133393	0*
0.860721	0.341608	0*
0.373884	0.0428881	0*
0.0584147	0.183167	0*
2.84159	0.409094	0*
0.142975	0.452205	0*
3.45887	2.10835	0*
3.23499	0.481111	0*
0.183536	0.219212	0*
0.303526	1.03502	0*
0.0712859	0.21542	0*
0.860721	1.10731	0*
1.80294	0.650537	0*
3.96437	0.485321	0*
0.860721	0.451001	0*
0.43876	0.350592	0*
1.38841	0.0813921	0*
0.0949079	0.0428881	0*
0.0697633	0.535713	0*
2.43072	0.0428881	0*
1.05529	1.18916	0*
3.2678	4.22812	0*
0.141541	0.390895	0*
0.96098	2.79299	0*
0.562289	0.0272365	0*
0.134489	0.00681929	0*
0.073729	0.0428881	0*
0.860721	0.975616	0*
0.463858	0.0752204	0*
0.513877	0.0428881	0*
2.84922	0.0428881	0*
0.746821	0.0428881	0*
1.0953	0.150192	0*
0.860721	0.42596	0*
0.325052	0.128697	0*
0.860721	0.639585	0*
0.0753152	0.0428881	0*
0.791663	0.00617228	0*
0.954121	0.0428881	0*
0.0861274	0.543761	0*
0.707098	0.146801	0*
0.860721	0.744019	0*
0.860721	0.261173	0*
0.80267	1.52174	0*
0.486514	0.0428881	0*
0.860721	0.0428881	0*
0.352933	0.261765	0*
0.416499	3.34102	0*
0.860721	2.84999	0*
2.71849	4.66355	0*
0.197889	0.396317	0*
0.409746	0.0517775	0*
3.37813	0.49587	0*
0.443373	0.572614	0*
1.83004	0.588872	0*
0.860721	0.0428881	0*
1.51067	0.0560355	0*
0.183536	0.0428881	0*
0.0223893	0.174385	0*
0.137668	0.0428881	0*
0.342456	0.115948	0*
0.860721	6.28905	0*
0.30117	2.93007	0*
1.42628	1.12226	0*
0.503338	0.0428881	0*
0.860721	0.680297	0*
3.20073	0.915732	0*
2.04137	0.00785807	0*
0.106453	0.173639	0*
0.200485	0.0428881	0*
0.0855155	0.0462562	0*
0.860721	0.0428881	0*
0.788782	1.73382	0*
0.295309	0.311311	0*
0.0448192	0.113111	0*
1.14541	3.13596	0*
0.072365	1.6167	0*
0.222251	0.0428881	0*
0.475774	0.730462	0*
4.31503	1.69859	0*
1.08773	0.0977268	0*
2.9336	0.0428881	0*
0.144619	0.029139	0*
0.0360548	0.514653	0*
0.382962	2.45925	0*
0.860721	0.0428881	0*
1.25134	0.561159	0*
1.51067	0.736659	0*
3.78385	4.26528	0*
0.876278	2.15339	0*
2.54363	0.866052	0*
2.12633	0.722499	0*
0.0178387	0.241887	0*
0.753945	0.0428881	0*
1.23028	1.22526	0*
0.204345	0.936146	0*
1.37206	0.695043	0*
0.860721	0.0428881	0*
0.227729	0.0428881	0*
1.04509	3.39143	0*
1.2803	0.547954	0*
1.79809	0.0428881	0*
1.00592	1.43459	0*
4.66064	3.87414	0*
3.26957	1.61014	0*
0.860721	0.221988	0*
3.7337	1.35712	0*
5.31535	0.946591	0*
0.0711996	0.0428881	0*
5.55297	1.84864	0*
0.638023	0.514215	0*
1.01399	0.137852	0*
0.860721	0.271276	0*
2.12571	1.78683	0*
1.92852	0.678945	0*
4.17914	0.223625	0*
0.860721	0.0568658	0*
1.45849	1.82634	0*
5.20021	0.866987	0*
1.67117	0.56071	0*
0.0708263	0.0428881	0*
3.15928	0.0428881	0*
3.00387	0.0379026	0*
2.18398	0.811635	0*
4.17555	0.922987	0*
0.860721	0.0428881	0*
0.144365	0.0428881	0*
6.40786	1.83346	0*
1.50069	0.0428881	0*
1.73041	0.15763	0*
2.19902	1.03144	0*
0.535556	0.0428881	0*
0.659056	0.0849881	0*
0.145379	0.00773983	0*
1.37468	0.163602	0*
0.983478	0.0428881	0*
1.2547	0.422425	0*
1.93569	2.76789	0*
6.02491	1.12239	0*
1.30704	0.138167	0*
0.860721	0.0428881	0*
1.33245	0.0244736	0*
0.316064	0.0555317	0*
3.22649	1.71687	0*
0.860721	0.51156	0*
0.846491	0.758419	0*
0.124383	0.441782	0*
4.18739	0.0428881	0*
0.455198	0.777987	0*
0.126174	0.0428881	0*
3.29179	1.3406	0*
0.142408	0.00886763	0*
0.274206	0.691348	0*
1.94678	2.25452	0*
0.202296	0.432293	0*
1.40396	0.0799925	0*
0.284596	0.310229	0*
4.99223	0.514334	0*
0.860721	0.0428881	0*
1.79247	0.647517	0*
0.860721	0.128028	0*
0.156029	0.0428881	0*
1.05156	1.92149	0*
4.48709	0.58305	0*
1.74058	1.03144	0*
0.0870198	0.0428881	0*
0.0338195	0.518114	0*
0.0209973	0.0428881	0*
0.248878	2.08006	0*
0.226359	1.09069	0*
1.36488	1.07134	0*
3.40266	1.86538	0*
0.302302	1.17206	0*
0.142408	0.427196	0*
0.757475	0.578629	0*
0.116222	1.72463	0*
0.607445	0.00785807	0*
0.251965	0.0428881	0*
6.67925	0.165287	0*
0.360211	0.458764	0*
2.01496	0.0428881	0*
0.974818	0.0476204	0*
0.860721	0.0428881	0*
0.721175	0.0378566	0*
0.410736	1.54611	0*
0.256445	0.0428881	0*
1.02075	0.130846	0*
0.102958	0.0428881	0*
0.215591	0.318297	0*
0.114716	0.143191	0*
0.0235304	0.0930768	0*
0.688625	1.13354	0*
0.428443	0.359571	0*
2.09471	1.15953	0*
0.860721	0.0428881	0*
0.860721	0.0428881	0*
0.983478	3.57727	0*
0.842858	1.08571	0*
3.94487	1.8462	0*
0.0265412	0.0428881	0*
0.0796047	0.0428881	0*
0.12686	0.146819	0*
0.0165206	0.00785807	0*
0.323439	0.0428881	0*
3.32284	2.25112	0*
0.860721	2.72827	0*
4.45804	5.23604	0*
0.398278	0.0679394	0*
1.80272	0.365543	0*
3.73311	1.78165	0*
0.860721	0.0428881	0*
1.51067	1.18687	0*
0.381687	0.575255	0*
3.39479	0.128524	0*
2.25769	0.117283	0*
3.19792	2.46389	0*
0.322957	0.0428881	0*
0.288032	0.0428881	0*
0.860721	0.169529	0*
1.51067	0.452302	0*
0.850341	0.00785807	0*
0.235453	0.104734	0*
0.0152944	0.935882	0*
0.435276	0.0428881	0*
1.89567	5.19862	0*
0.297705	0.0428881	0*
0.866524	0.0339569	0*
1.6963	1.19958	0*
2.15317	0.326205	0*
0.719544	0.30212	0*
0.860721	0.434198	0*
0.246734	0.442685	0*
0.860721	0.0679712	0*
1.63039	0.389684	0*
0.860721	0.62596	0*
1.24607	0.0185702	0*
0.0837062	0.0428881	0*
0.0343243	0.580889	0*
0.595027	0.0428881	0*
0.860721	0.0428881	0*
2.8958	1.03912	0*
0.860721	0.0428881	0*
0.125834	1.03912	0*
0.707723	0.0428881	0*
3.40702	0.0428881	0*
0.860721	0.0428881	0*
1.40829	1.48524	0*
0.600975	0.584745	0*
0.97746	1.05838	0*
1.51067	0.829722	0*
0.293693	0.0428881	0*
0.860721	0.0239034	0*
2.92087	3.58479	0*
0.0766809	0.0531114	0*
2.0679	2.01213	0*
0.106282	0.961882	0*
0.0568475	0.701036	0*
0.0267631	0.548847	0*
1.16438	1.94959	0*
0.496746	0.509057	0*
0.472334	0.0817744	0*
3.3379	0.634312	0*
0.860721	0.359724	0*
0.386165	0.0428881	0*
0.860721	0.0814931	0*
2.89844	0.0606033	0*
0.860721	0.464403	0*
0.0683491	0.0428881	0*
0.118217	0.163708	0*
0.1091	0.0428881	0*
0.697755	0.0428881	0*
1.97637	0.52674	0*
5.76154	1.20044	0*
0.763864	0.00785807	0*
0.311013	0.0428881	0*
0.860721	0.147167	0*
0.0837062	0.575255	0*
0.860721	1.20128	0*
0.860721	1.30309	0*
0.860721	0.0428881	0*
0.860721	0.0428881	0*
0.860721	0.00785807	0*
0.200113	0.544401	0*
0.144619	0.596523	0*
0.691189	0.498634	0*
2.24392	2.63855	0*
0.860721	0.265068	0*
0.178848	0.0428881	0*
0.165549	0.171787	0*
0.746348	0.673372	0*
0.326919	0.658151	0*
0.581764	0.547621	0*
0.430041	0.00785807	0*
0.537172	0.00334751	0*
0.0152944	0.292371	0*
1.11491	4.9405	0*
0.772716	0.38081	0*
0.860721	0.00785807	0*
0.0861274	0.0428881	0*
1.89538	0.177269	0*
0.860721	1.52129	0*
0.290511	0.00117241	0*
0.122151	0.0428881	0*
1.41531	2.80322	0*
0.500509	0.595276	0*
0.775343	0.00785807	0*
0.146377	0.0821814	0*
0.860721	0.832304	0*
1.06517	0.186128	0*
0.540941	0.170337	0*
0.860721	0.0428881	0*
2.02903	2.36443	0*
1.51607	0.237158	0*
0.0879439	0.514841	0*
1.6547	0.554021	0*
4.09919	4.32398	0*
6.8713	1.96143	0*
0.752277	0.00785807	0*
0.860721	0.0428881	0*
0.0281218	0.0428881	0*
0.318841	0.515731	0*
0.0460845	0.115948	0*
0.28645	0.414224	0*
0.339907	0.0547393	0*
2.53494	1.86288	0*
0.865265	0.35251	0*
5.19865	3.14764	0*
3.43267	0.664888	0*
0.061478	0.0428881	0*
0.135815	1.07285	0*
1.3795	0.422052	0*
4.70082	1.74672	0*
0.29097	0.0620446	0*
0.860721	0.240292	0*
0.860721	0.065138	0*
0.0824307	0.269377	0*
0.860721	0.0428881	0*
6.53236	1.50105	0*
0.0963145	0.0428881	0*
0.289689	0.01414	0*
6.44367	2.47701	0*
0.217427	0.0698001	0*
0.309537	5.12117	0*
3.0057	0.367355	0*
1.50002	0.157898	0*
0.151888	0.597997	0*
0.778122	0.460514	0*
0.214403	1.41761	0*
0.988127	2.53246	0*
1.51067	0.640303	0*
1.5552	0.820738	0*
0.73764	0.22299	0*
0.152262	1.54228	0*
1.41922	1.76126	0*
1.87289	1.69915	0*
2.38871	0.955529	0*
1.81536	1.08819	0*
1.36909	2.09369	0*
3.47304	5.12852	0*
1.01935	0.538666	0*
0.47319	0.0428881	0*
0.182805	0.379212	0*
1.50778	1.87429	0*
1.75046	3.87725	0*
0.860721	1.45937	0*
3.31789	1.74286	0*
2.24289	1.26884	0*
0.540374	0.0428881	0*
0.34894	0.0734184	0*
0.154747	0.0133393	0*
4.69481	5.61074	0*
3.97717	2.69232	0*
0.218288	1.56145	0*
1.37206	1.2078	0*
0.309254	0.0428881	0*
1.00942	2.01671	0*
0.150948	0.385521	0*
3.66412	4.41569	0*
0.0861274	2.56938	0*
0.0775457	0.946591	0*
2.80619	0.0428881	0*
1.29342	0.0428881	0*
1.51963	0.0692545	0*
0.689258	0.398419	0*
0.860721	0.763375	0*
0.983478	0.524541	0*
2.00793	0.0175279	0*
0.417999	0.0853187	0*
0.0589547	0.095835	0*
1.07611	0.183034	0*
0.677421	0.0428881	0*
0.870756	0.241169	0*
0.860721	0.0428881	0*
0.291504	0.922028	0*
0.340462	0.0583723	0*
0.435883	0.00785807	0*
2.44455	0.444285	0*
0.200368	1.68933	0*
2.1186	1.06419	0*
0.239561	0.0428881	0*
2.39713	0.0244736	0*
0.112344	0.651497	0*
0.0813208	0.00785807	0*
0.308182	0.0428881	0*
2.34392	3.38048	0*
0.31621	0.00785807	0*
4.11331	0.0428881	0*
0.0462212	0.221048	0*
0.125834	0.0428881	0*
1.14805	0.26296	0*
0.0372173	0.0428881	0*
0.860721	0.185742	0*
3.22334	0.312317	0*
0.860721	0.683938	0*
0.860721	2.10053	0*
0.860721	0.79034	0*
0.142408	0.0428881	0*
0.272651	3.86597	0*
0.860721	0.551854	0*
0.210676	0.133444	0*
0.860721	0.0956105	0*
0.0861274	0.179217	0*
0.367232	0.0428881	0*
0.204639	1.19662	0*
2.69367	2.58363	0*
0.250341	0.332764	0*
0.0917255	0.448773	0*
0.171387	0.0428881	0*
1.11713	1.64665	0*
0.0441385	0.0782755	0*
0.860721	0.116869	0*
1.46135	1.10881	0*
0.744565	1.52631	0*
1.17079	0.0428881	0*
3.46736	0.285706	0*
0.0696532	0.0372994	0*
1.80976	0.267879	0*
1.14626	2.84251	0*
1.61248	0.452482	0*
0.154123	0.523395	0*
0.860721	0.0428881	0*
1.00731	0.510402	0*
0.735027	0.0765	0*
0.636922	0.299698	0*
0.860721	3.89156	0*
1.29074	0.567082	0*
0.112456	0.45006	0*
1.01415	0.0428881	0*
1.31552	1.46333	0*
1.01062	2.03565	0*
0.324376	0.0428881	0*
0.510441	0.00785807	0*
1.4069	0.0428881	0*
0.639969	0.00785807	0*
0.881641	0.57791	0*
0.540573	1.16267	0*
0.142312	1.26579	0*
3.94401	4.32371	0*
4.36894	2.55131	0*
0.489298	0.00785807	0*
0.779562	0.319886	0*
2.47021	4.06489	0*
0.104336	1.67954	0*
0.860721	0.460514	0*
0.524571	0.107135	0*
0.484382	0.00785807	0*
2.59727	0.280509	0*
0.499132	1.44656	0*
0.860721	0.0428881	0*
0.098311	0.715764	0*
0.860721	0.0428881	0*
0.125834	0.0399014	0*
0.59045	1.1202	0*
1.04987	5.02738	0*
3.19718	2.86373	0*
0.144619	0.596523	0*
1.81423	3.65631	0*
3.13656	3.63245	0*
0.860721	0.548847	0*
0.0609961	0.0422836	0*
1.0668	1.07073	0*
2.87549	0.514149	0*
0.758525	0.0428881	0*
0.284375	0.543761	0*
1.52163	1.19617	0*
0.103196	0.594711	0*
0.0824307	0.0175524	0*
0.432951	1.105	0*
0.264365	0.00785807	0*
1.70514	0.668784	0*
0.125834	0.0569918	0*
2.89655	2.08841	0*
0.0990797	0.140856	0*
0.151247	0.00255943	0*
2.50531	0.154808	0*
0.0849787	0.0428881	0*
0.860721	0.0428881	0*
0.860721	2.83352	0*
0.540941	0.489857	0*
0.0653062	0.270416	0*
0.147223	1.19515	0*
0.817462	0.441789	0*
0.165767	0.0428881	0*
0.860721	0.225992	0*
0.532487	0.109906	0*
0.28238	0.0428881	0*
3.06756	1.05442	0*
3.14745	4.78211	0*
0.860721	0.906091	0*
0.592649	0.0428881	0*
0.934335	0.155392	0*
0.463077	0.202934	0*
0.749757	0.763375	0*
0.860721	0.345496	0*
0.350051	0.114229	0*
0.860721	0.228174	0*
0.870286	0.331363	0*
0.218212	0.276265	0*
5.37962	1.58382	0*
0.210503	0.142208	0*
1.64351	1.40611	0*
2.61996	0.610366	0*
0.152336	0.00785807	0*
0.860721	0.0428881	0*
0.158897	1.20109	0*
0.860721	0.00785807	0*
0.860721	0.504477	0*
0.860721	0.386241	0*
4.06299	1.06125	0*
5.146	2.30466	0*
0.860721	0.0428881	0*
1.51067	1.18847	0*
0.139155	0.00785807	0*
0.125834	0.39608	0*
2.45517	0.923256	0*
0.860721	4.55848	0*
5.40043	2.96804	0*
0.0563844	0.0428881	0*
0.387396	0.00785807	0*
1.93769	0.694918	0*
0.57469	0.0148438	0*
1.14649	0.202497	0*
0.860721	0.472193	0*
0.860721	0.00294516	0*
1.59616	0.931722	0*
6.38854	2.74693	0*
1.33826	1.06835	0*
1.86602	1.03001	0*
1.42392	2.15766	0*
0.40424	0.0428881	0*
1.56299	0.198471	0*
0.334421	1.12226	0*
0.164319	0.00785807	0*
1.50399	2.57372	0*
2.77389	2.0664	0*
0.521669	0.0781193	0*
0.169443	0.132824	0*
0.393936	0.00785807	0*
5.12264	4.01955	0*
1.80384	0.590893	0*
0.427631	0.846631	0*
1.4153	0.758339	0*
0.216709	0.363333	0*
2.10745	0.478238	0*
1.17928	3.01594	0*
1.29729	1.27729	0*
0.185218	0.348155	0*
0.860721	0.0428881	0*
0.67531	0.920171	0*
0.467448	0.889697	0*
0.253842	0.133977	0*
1.21304	4.49588	0*
0.169089	1.18727	0*
0.604403	0.174666	0*
0.265483	0.00785807	0*
3.11461	1.29088	0*
0.741428	0.0874151	0*
1.42107	0.326999	0*
2.71849	1.29557	0*
0.860721	0.0428881	0*
0.859506	1.41628	0*
2.29151	0.238163	0*
0.689968	0.58532	0*
0.73594	2.6462	0*
0.438927	0.073876	0*
0.0350191	0.277011	0*
0.983478	0.700252	0*
1.61823	0.116869	0*
0.860721	1.101	0*
0.175749	0.951497	0*
0.384957	0.146819	0*
3.13425	1.75707	0*
0.592688	0.279231	0*
0.983478	0.0428881	0*
0.860721	0.677497	0*
0.860721	1.94646	0*
0.860721	0.0428881	0*
3.21699	0.0668315	0*
0.285595	0.0428881	0*
0.860721	0.551682	0*
0.156817	2.05771	0*
1.05289	1.91216	0*
0.407492	0.516185	0*
0.0879963	0.0428881	0*
0.0789675	0.0761647	0*
0.860721	0.00699142	0*
0.098914	0.184113	0*
0.570335	0.028032	0*
2.15941	1.46134	0*
1.84549	0.318189	0*
0.860721	0.736314	0*
4.27982	0.911095	0*
0.315493	0.381141	0*
0.860721	1.06996	0*
2.98834	1.55593	0*
0.585675	0.28909	0*
0.350447	0.0428881	0*
0.0384258	0.571295	0*
1.04484	3.00086	0*
0.125834	0.0428881	0*
2.70528	1.22773	0*
0.815946	0.00785807	0*
0.16033	0.00785807	0*
0.0465742	0.26758	0*
0.15855	0.346736	0*
2.09401	0.343244	0*
2.65537	2.57579	0*
1.08001	0.0428881	0*
0.721472	0.0428881	0*
1.35785	1.31155	0*
0.662474	0.90671	0*
0.860721	1.02836	0*
0.549423	0.0428881	0*
1.51377	0.58587	0*
0.07882	0.562927	0*
0.276156	0.874583	0*
3.29077	0.706231	0*
0.0342355	0.300993	0*
1.06208	0.0428881	0*
0.221813	0.333557	0*
0.390521	0.256292	0*
1.77287	0.855276	0*
0.757286	0.0734184	0*
0.0610348	0.0428881	0*
2.61483	0.406611	0*
6.35655	5.61294	0*
2.30894	0.0428881	0*
1.67135	0.0428881	0*
3.67736	1.3083	0*
0.531842	0.132986	0*
3.22351	4.4499	0*
3.73625	2.60157	0*
0.455155	0.226037	0*
3.28168	1.86275	0*
4.04743	2.42614	0*
0.391185	0.0428881	0*
1.28782	0.036422	0*
4.19174	0.489551	0*
0.860721	0.0428881	0*
0.779479	0.0428881	0*
0.087556	0.324224	0*
0.803368	0.21542	0*
1.13114	1.22063	0*
6.00238	1.86469	0*
0.860721	0.125552	0*
2.01637	0.293513	0*
0.0212787	0.00785807	0*
1.26793	0.0428881	0*
0.499753	0.0428881	0*
0.684423	0.357912	0*
1.7966	2.04737	0*
0.8722	0.222586	0*
0.46301	0.81862	0*
0.893357	0.244267	0*
0.144344	0.280272	0*
0.860721	1.14922	0*
0.860721	0.0428881	0*
0.860721	0.0428881	0*
2.29904	1.17262	0*
0.0449901	2.26223	0*
1.61186	2.73159	0*
2.76015	0.614992	0*
0.130974	0.409871	0*
0.0721385	0.188646	0*
0.432198	1.18843	0*
0.118831	0.0428881	0*
1.9893	2.89524	0*
0.13741	0.0722863	0*
1.15799	0.693603	0*
1.72975	0.363333	0*
1.93945	1.79406	0*
0.441673	1.02925	0*
0.860721	0.0428881	0*
0.860721	0.0428881	0*
1.98515	0.637236	0*
0.216869	0.193186	0*
0.703951	0.271925	0*
0.22815	0.0428881	0*
0.42989	0.1455	0*
4.49678	4.25272	0*
0.817207	0.271925	0*
0.176692	0.0428881	0*
0.540728	0.600941	0*
0.572465	0.0428881	0*
0.860721	0.00785807	0*
0.860721	0.0428881	0*
1.51067	0.0215713	0*
0.926226	0.633488	0*
1.36825	0.313266	0*
6.84226	1.17627	0*
0.410981	0.57285	0*
0.458533	0.175045	0*
0.0591717	1.03912	0*
0.552606	1.06996	0*
0.860721	0.0428881	0*
0.860721	0.0428881	0*
0.136396	0.369569	0*
1.7352	0.0428881	0*
1.10523	0.00592093	0*
2.79073	4.12687	0*
3.50746	2.77955	0*
0.558803	1.6825	0*
0.124383	0.4239	0*
0.860721	0.00785807	0*
0.139828	0.137751	0*
3.87845	1.70753	0*
0.0883923	1.23408	0*
0.321932	0.176214	0*
1.26492	1.16764	0*
0.656435	0.774838	0*
0.144593	0.0829783	0*
1.35086	0.00785807	0*
0.0277879	0.683793	0*
0.220443	0.0428881	0*
0.860721	0.0428881	0*
0.860721	0.606427	0*
0.125834	1.03144	0*
2.70672	0.422052	0*
0.0753309	0.0428881	0*
2.54002	1.18884	0*
6.34205	1.18687	0*
0.722356	0.595129	0*
5.80589	1.64665	0*
0.860721	0.081592	0*
0.186478	0.0428881	0*
0.577446	0.686856	0*
5.31871	1.40639	0*
0.0902786	0.818861	0*
2.48537	0.952591	0*
0.49248	0.112769	0*
0.341331	0.771423	0*
0.101591	0.0428881	0*
1.57244	1.8462	0*
0.987376	0.207133	0*
0.0382326	0.0428881	0*
0.442481	0.818311	0*
0.754534	2.86454	0*
0.106782	0.0491651	0*
3.70697	1.6574	0*
0.17302	0.0428881	0*
0.65942	0.00785807	0*
0.403841	1.47143	0*
0.860721	0.271925	0*
1.72851	1.03912	0*
1.12127	0.059949	0*
0.349079	5.64417	0*
0.925832	0.917818	0*
6.53656	6.59477	0*
0.860721	1.02519	0*
0.0624648	0.225084	0*
0.897941	0.508025	0*
1.27667	0.488874	0*
0.562211	0.229232	0*
0.353056	0.123515	0*
0.720776	0.599526	0*
1.40946	1.09407	0*
0.805266	0.455063	0*
1.29654	2.54499	0*
0.423207	0.0871165	0*
1.39968	0.0269033	0*
0.900833	1.42842	0*
0.860721	0.0428881	0*
0.860721	0.555583	0*
3.67724	5.38038	0*
2.65052	1.90744	0*
0.222789	0.258243	0*
0.860721	0.0428881	0*
2.53761	0.469341	0*
1.19061	1.31442	0*
0.574275	0.362848	0*
1.24923	0.234616	0*
5.35192	1.03144	0*
2.75896	1.08626	0*
1.20606	0.498311	0*
1.66522	2.20447	0*
0.0519823	0.261968	0*
0.546086	0.00785807	0*
0.860721	0.0428881	0*
0.666305	0.798753	0*
0.108036	1.04062	0*
0.0517345	0.0066732	0*
0.318841	0.176214	0*
1.66162	0.142208	0*
0.319496	0.144737	0*
0.860721	1.48872	0*
1.29293	1.60659	0*
0.860721	0.0513606	0*
0.622348	0.00785807	0*
3.01268	3.57582	0*
1.34659	0.0428881	0*
0.860721	0.061809	0*
0.860721	0.0428881	0*
0.831609	1.57782	0*
0.235542	4.66787	0*
0.106021	0.332764	0*
0.860721	0.070352	0*
0.359946	0.18642	0*
0.860721	0.0428881	0*
0.860721	1.80091	0*
0.125834	1.03912	0*
0.187328	0.322095	0*
0.741304	0.673372	0*
0.860721	0.0428881	0*
0.541206	0.0578826	0*
2.29151	0.407097	0*
0.207498	0.0688552	0*
1.17349	0.964981	0*
0.612053	2.45156	0*
0.0384977	0.0129368	0*
0.092002	0.00785807	0*
0.338035	0.00785807	0*
0.434237	0.645287	0*
0.593795	1.47289	0*
1.53549	0.574609	0*
0.0558069	0.822815	0*
0.057586	1.18687	0*
0.231232	0.379112	0*
1.00942	0.373064	0*
0.2845	0.0645119	0*
0.410981	0.187298	0*
0.860721	1.03912	0*
0.259836	0.843183	0*
1.97134	0.822022	0*
3.24372	0.188829	0*
0.0783647	0.0428881	0*
0.238715	0.00785807	0*
1.28185	0.662616	0*
0.101889	0.385927	0*
0.860721	0.801986	0*
0.860721	0.0428881	0*
1.49632	0.501592	0*
0.124383	1.23057	0*
0.158798	0.815458	0*
0.489119	0.133262	0*
0.122133	0.0428881	0*
0.540941	0.00785807	0*
0.125834	0.484587	0*
1.5326	0.473205	0*
0.506182	1.31426	0*
0.0397511	0.322308	0*
0.141222	1.43566	0*
1.08773	0.0428881	0*
0.158074	1.29916	0*
0.125834	0.00785807	0*
0.860721	0.0428881	0*
0.324922	0.0330741	0*
0.125834	0.412317	0*
0.860721	0.510682	0*
0.796196	0.401422	0*
1.26705	1.32929	0*
0.666967	0.0223631	0*
0.860721	0.0428881	0*
0.381293	0.238679	0*
2.15318	1.26884	0*
0.306059	1.02925	0*
0.481183	0.329649	0*
2.45752	0.533076	0*
0.445949	0.0291049	0*
0.00707106	0.307941	0*
0.210849	0.0836512	0*
0.860721	0.0428881	0*
0.860721	0.526842	0*
0.860721	0.0428881	0*
0.860721	0.529838	0*
0.541948	0.223914	0*
0.603459	1.67646	0*
0.306796	0.827222	0*
0.0904703	0.022478	0*
0.554071	1.77774	0*
0.033819	0.267372	0*
1.57416	1.32419	0*
0.590842	0.0428881	0*
0.293638	0.23494	0*
0.414532	0.45783	0*
1.5326	0.725152	0*
0.0847756	0.549931	0*
0.860721	0.778542	0*
0.457191	0.0428881	0*
0.739466	0.341346	0*
0.150531	0.436919	0*
1.59213	1.26617	0*
0.513089	1.18687	0*
0.319842	0.0428881	0*
1.10821	0.643101	0*
0.227068	0.0812222	0*
0.373722	0.0428881	0*
1.10038	0.747073	0*
0.0933759	0.887219	0*
0.289721	0.100655	0*
0.134005	0.103724	0*
0.3076	0.0428881	0*
0.0861274	0.510682	0*
0.431451	0.113458	0*
1.533	0.0428881	0*
0.183536	0.195921	0*
0.68948	1.33763	0*
0.655732	0.580091	0*
0.860721	0.13209	0*
0.00631281	0.313854	0*
0.120594	0.0428881	0*
1.89169	2.75349	0*
1.0367	0.771757	0*
0.142408	0.00785807	0*
0.392161	0.00785807	0*
1.19765	0.00785807	0*
0.860721	0.425548	0*
0.497263	0.0428881	0*
2.21608	0.45783	0*
2.48788	2.63525	0*
0.206552	0.0383804	0*
0.524362	0.0428881	0*
0.676493	0.0428881	0*
4.41514	2.03108	0*
0.340116	0.0428881	0*
1.32561	0.0528173	0*
2.21166	1.84616	0*
0.575701	0.108927	0*
2.43635	0.740293	0*
0.860721	0.35643	0*
4.98997	1.43795	0*
0.188271	0.0428881	0*
0.691868	2.31679	0*
0.726904	0.348155	0*
0.135757	1.4353	0*
0.860721	0.418002	0*
2.18268	0.0603973	0*
1.59967	0.148419	0*
1.91479	3.01354	0*
0.385802	0.0428881	0*
0.699629	1.97346	0*
0.860721	0.0428881	0*
0.797321	1.03907	0*
0.980552	0.934133	0*
0.990965	0.00785807	0*
0.546086	0.0428881	0*
0.76578	0.925016	0*
0.0898536	0.206724	0*
0.860721	1.6974	0*
0.723821	0.0428881	0*
0.251846	0.00785807	0*
1.36488	1.62308	0*
0.707897	0.903633	0*
0.377384	0.0428881	0*
0.0711996	0.0428881	0*
0.860721	0.00856611	0*
0.516762	0.0428881	0*
0.860721	0.0428881	0*
0.158338	0.0314623	0*
0.531137	0.0428881	0*
0.121248	1.217	0*
1.88049	0.0428881	0*
0.787394	0.161346	0*
0.498834	0.74696	0*
0.739517	3.0004	0*
0.860721	0.127512	0*
0.406272	0.0428881	0*
0.830788	0.0428881	0*
0.31028	1.37695	0*
0.554831	1.08623	0*
0.608156	0.306892	0*
0.188392	0.0428881	0*
0.860721	0.387019	0*
0.860721	1.11888	0*
0.106241	0.718174	0*
1.32631	1.03144	0*
0.879361	0.218132	0*
0.166842	0.20364	0*
0.817257	0.0428881	0*
0.322644	0.0428881	0*
1.27168	0.946321	0*
0.0499723	0.577185	0*
1.27144	1.86538	0*
0.459176	0.368991	0*
0.00974787	0.0428881	0*
0.0735632	1.63951	0*
0.157228	0.122946	0*
2.00428	3.45044	0*
0.955289	3.71018	0*
2.69526	1.53409	0*
0.155344	0.0428881	0*
5.0029	1.51536	0*
2.24552	0.0428881	0*
1.07607	0.00571744	0*
1.09904	0.360724	0*
0.146213	0.733662	0*
7.67319	2.60324	1*
11.9211	0.00049166	1*
8.69396	1.03891	1*
8.50876	1.20976	1*
21.3416	1.03144	1*
13.454	2.32141	1*
7.25379	1.01359	1*
7.0339	0.0328249	1*
11.4207	0.0428881	1*
8.11213	4.71696	1*
8.7695	0.0335299	1*
9.20871	6.90625	1*
10.0601	4.8049	1*
7.24238	4.30775	1*
7.44847	1.93946	1*
7.2564	1.5836	1*
7.13585	4.16507	1*
8.75636	5.27068	1*
7.84553	4.89907	1*
11.3567	2.79107	1*
7.45117	4.16855	1*
6.99597	4.41608	1*
9.86167	1.52968	1*
10.7426	6.06283	1*
0.0852025	8.00235	2*
1.93281	13.1175	2*
3.05694	8.80452	2*
3.89205	8.97736	2*
5.41149	9.86468	2*
0.374984	10.4077	2*
0.88663	45.1571	2*
1.05952	21.6313	2*
0.287013	8.79394	2*
1.79675	0.477096	3*
5.76154	1.27365	3*
0.860721	1.15673	3*
6.56243	2.41316	3*
0.577446	1.45062	3*
6.22053	5.2091	3*
0.860721	0.121787	3*
5.69575	4.41569	3*
2.23412	3.62307	3*
29.5949	11.9283	4*
10.0336	7.17187	4*
7.31282	7.13611	4*
8.50807	7.19116	4*
12.2054	54.5373	4*
7.74698	7.35588	4*
10.7426	9.04185	4*
18.2779	8.8344	4*
12.0442	6.32943	5*
10.12	6.7888	5*
14.6813	6.63514	5*
2.078	13.6365	6*
0.860721	16.5046	6*
3.13918	18.9801	6*
6.19982	15.8373	6*
2.05037	11.9863	6*
5.57414	17.3462	6*
0.255979	10.5738	6*
0.929687	16.4098	6*
0.521368	10.5372	6*
5.95998	7.0504	6*
3.13088	9.31622	6*
2.22415	12.1413	6*
2.82956	10.6039	6*
19.4306	7.65138	7*
21.446	17.7975	7*
8.44734	11.107	7*
7.51731	7.01673	7*
8.11726	6.9254	7*
8.13657	10.4811	7*
14.4066	12.1664	7*
45.2024	25.3695	7*
25.0477	12.2239	7*
13.6437	9.25609	7*
13.7948	10.1517	7*
