# Supplementary material for: Fat sensory cues in early life program central response to food and obesity
Source: Nat Metab. 2025 Dec 1;7(12):2451–73. doi: 10.1038/s42255-025-01405-8 (PMC12727534; doi:10.1038/s42255-025-01405-8)
Supplement: Supplementary file 14 — Statistical source data. [file 42255_2025_1405_MOESM14_ESM.xlsx]

## Sheet: FigS3b
					S3b) Dam body weight
		NCD					BFD
	Weeks	Mouse1	Mouse2	Mouse3	Mouse4	Mouse5	Mouse6	Mouse7	Mouse8	Mouse9	Mouse10	Mouse11
	4	0	0	0	0	0	0	0	0	0	0	0
	7	0.2	0.225	0.07	0.181818	0.244444	0.4	0.466667	0.122222	0.2	0.0666667	0.1625
	10	0.281818	0.45	0.19	0.281818	0.555556	0.6	0.533333	0.177778	0.418182	0.266667	0.2375
	13	0.536364	0.8375	0.66	0.754545	1.34444	0.8875	0.833333	0.922222	0.845455	0.666667	1.1625
	16	1.73636	2.3	1.29	1.36364	1.68889	2.2125	2.03333	1.6	1.38182	1.43333	1.8
	Two-way RM ANOVA	Matching: Stacked					Compare cell means with others in its row and its column
	Assume sphericity?	No
	Alpha	0.05					Number of families	7
							Number of comparisons per row family	1
	Source of Variation	% of total variation	P value	P value summary	Significant?	Geisser-Greenhouse's epsilon	Number of comparisons per column family	10
	Time x Column Factor	0.03956	0.9917	ns	No		Alpha	0.05
	Time	89.62	<0,0001	****	Yes	0.5117
	Column Factor	0.09621	0.6456	ns	No		Tukey's multiple comparisons test	Mean Diff,	95,00% CI of diff,	Below threshold?	Summary	Adjusted P Value
	Subject	3.826	0.0126	*	Yes
							Row 1
	ANOVA table	SS	DF	MS	F (DFn, DFd)	P value	NCD vs. BFD	0
	Time x Column Factor	0.008964	4	0.002241	F (4, 36) = 0,06589	P=0,9917
	Time	20.31	4	5.077	F (2,047, 18,42) = 149,3	P<0,0001	Row 2
	Column Factor	0.0218	1	0.0218	F (1, 9) = 0,2263	P=0,6456	NCD vs. BFD	-0.05209	-0,2228 to 0,1186	No	ns	0.4939
	Subject	0.8669	9	0.09633	F (9, 36) = 2,832	P=0,0126
	Residual	1.225	36	0.03402			Row 3
							NCD vs. BFD	-0.0204	-0,2382 to 0,1974	No	ns	0.8368
	Difference between column means
	Mean of NCD	0.6077					Row 4
	Mean of BFD	0.6477					NCD vs. BFD	-0.05971	-0,4394 to 0,3200	No	ns	0.7115
	Difference between means	-0.03998
	SE of difference	0.08405					Row 5
	95% CI of difference	-0,2301 to 0,1501					NCD vs. BFD	-0.06772	-0,5874 to 0,4520	No	ns	0.7709
	Data summary						Test details	Mean 1	Mean 2	Mean Diff,	SE of diff,	N1	N2	q	DF
	Number of columns (Column Factor)	2
	Number of rows (Time)	5					Row 1
	Number of subjects (Subject)	11					NCD vs. BFD	0	0	0	0	5	6
	Number of missing values	0
							Row 2
							NCD vs. BFD	0.1843	0.2363	-0.05209	0.07218	5	6	1.021	6.995
							Row 3
							NCD vs. BFD	0.3518	0.3722	-0.0204	0.09622	5	6	0.2999	8.975
							Row 4
							NCD vs. BFD	0.8266	0.8863	-0.05971	0.1537	5	6	0.5495	5.771
							Row 5
							NCD vs. BFD	1.676	1.743	-0.06772	0.2247	5	6	0.4263	7.86

## Sheet: FigS3c
					S3c) Dam blood glucose
		NCD					BFD						Unpaired t test
		Mouse1	Mouse2	Mouse3	Mouse4	Mouse5	Mouse6	Mouse7	Mouse8	Mouse9	Mouse10		P value	0.8081
		149	236	166	170	193	231	156	145	197	213		P value summary	ns
													Significantly different (P < 0.05)?	No
													One- or two-tailed P value?	Two-tailed
													t, df	t=0,2511, df=8
													How big is the difference?
													Mean of column A	182.8
													Mean of column B	188.4
													Difference between means (B - A) ± SEM	5,600 ± 22,30
													95% confidence interval	-45,83 to 57,03
													R squared (eta squared)	0.007818
													F test to compare variances
													F, DFn, Dfd	1,200, 4, 4
													P value	0.864
													P value summary	ns
													Significantly different (P < 0.05)?	No
													Data analyzed
													Sample size, column A	5
													Sample size, column B	5

## Sheet: FigS3d
					S3d) Dam blood CCK
	NCD					BFD				Unpaired t test
	Mouse1	Mouse2	Mouse3	Mouse4	Mouse5	Mouse6	Mouse7	Mouse8		P value	0.4374
	85.4237	58.1767	65.3174	68.712	62.1496	62.1496	66.7431	58.7807		P value summary	ns
										Significantly different (P < 0.05)?	No
										One- or two-tailed P value?	Two-tailed
										t, df	t=0,8317, df=6
										How big is the difference?
										Mean of column A	67.96
										Mean of column B	62.56
										Difference between means (B - A) ± SEM	-5,398 ± 6,491
										95% confidence interval	-21,28 to 10,48
										R squared (eta squared)	0.1034
										F test to compare variances
										F, DFn, Dfd	6,917, 4, 2
										P value	0.2606
										P value summary	ns
										Significantly different (P < 0.05)?	No
										Data analyzed
										Sample size, column A	5
										Sample size, column B	3

## Sheet: FigS3e
					S3e) Dam blood PYY
		NCD										BFD											Unpaired t test
		Mouse1	Mouse2	Mouse3	Mouse4	Mouse5	Mouse6	Mouse7	Mouse8	Mouse9	Mouse10	Mouse11	Mouse12	Mouse13	Mouse14	Mouse15	Mouse16	Mouse17	Mouse18	Mouse19	Mouse20		P value	0.4137
		0.765864	0.670546	0.852184	0.926757	1.01207	1.15563	1.19554	0.846	0.635223	0.840882	1.47422	0.684654	1.08581	0.927887	0.986328	1.10761	0.953125	0.785642	0.748384	0.921129		P value summary	ns
																							Significantly different (P < 0.05)?	No
																							One- or two-tailed P value?	Two-tailed
																							t, df	t=0,8368, df=18
																							How big is the difference?
																							Mean of column A	0.8901
																							Mean of column B	0.9675
																							Difference between means (B - A) ± SEM	0,07741 ± 0,09251
																							95% confidence interval	-0,1169 to 0,2718
																							R squared (eta squared)	0.03744
																							F test to compare variances
																							F, DFn, Dfd	1,450, 9, 9
																							P value	0.5891
																							P value summary	ns
																							Significantly different (P < 0.05)?	No
																							Data analyzed
																							Sample size, column A	10
																							Sample size, column B	10

## Sheet: FigS3f
					S3f) Gene Expression Hypothalamus
				NCD									BFD
				Mouse1	Mouse2	Mouse3	Mouse4	Mouse5	Mouse6	Mouse7	Mouse8	Mouse9	Mouse10	Mouse11	Mouse12	Mouse13	Mouse14	Mouse15	Mouse16
			Agrp	0.835853	1.02205	0.464841	1.70537	0.49518	1.42865	1.51218	0.535871		1.03962	0.702805	0.872025	0.678984	0.880996	0.568046	0.881913
			Npy	1.22674	0.901684	0.573404	0.953575	0.644365	1.1265	1.57373			0.542579	0.686293	0.679802	0.730156	1.06315	0.823904	0.843603
			Pomc	1.35367	1.38568	0.574422	1.37298	0.511228	1.08835	1.70156	0.0121178		0.847304	0.762425	0.942549	1.14518	1.01648	0.50785	0.851066
			Cart	1.0866	1.10349	1.16849	1.11069	0.976463	0.753693	1.26988	1.42879	0.101902	0.871209	0.94709	1.09223	0.98742	0.971206	0.676019	0.63654
			Sst	1.1173	1.2853	1.22993	1.03305	1.32475	0.819608	1.05163	1.09051	0.0479173	0.91554	1.09984	1.1999	1.07492	0.935178	0.827602	1.38107
			Hcrt	1.09851	1.06235	0.753751	1.05876	1.21736	0.729988	1.11682	1.92117	0.0412901	0.98314	1.00164	1.35697	1.39464	0.466941	0.595837	0.420119
			Crh	0.588873	0.801733	0.548629	1.69482	1.31798	0.513408	1.68294	0.74114	1.11047	1.96714	1.2906	0.941822	0.707216	0.720157	0.985463	1.00715
			Trh	0.996617	1.01681	0.6797	1.21897	1.0686	0.619619	1.46586	0.836768	1.09706	1.1339	1.32894	0.902933	1.10164	0.757562	0.891535	1.56976
			Test name	Unpaired t test			Discovery?	P value	Mean of NCD	Mean of BFD	Difference	SE of difference	t ratio	df	q value
			Variance assumption	Individual variance for each row		Agrp	No	0.336443	1	0.8035	0.1965	0.1969	0.9981	13	0.712974
			Multiple comparisons	False Discovery Rate (FDR)		Npy	No	0.133451	1	0.7671	0.2329	0.1447	1.61	12	0.712974
			Method	Two-stage step-up (Benjamini, Krieger, and Yekutieli)		Pomc	No	0.573609	1	0.8675	0.1325	0.2294	0.5773	13	0.712974
			Desired FDR (Q)	1,00%		Cart	No	0.468018	1	0.8831	0.1169	0.1567	0.746	14	0.712974
						Sst	No	0.704988	1	1.062	-0.06201	0.1605	0.3864	14	0.712974
			Number of tests performed	8		Hcrt	No	0.637696	1	0.8885	0.1115	0.2317	0.4814	14	0.712974
			Number of rows omitted	0		Crh	No	0.705915	1	1.089	-0.08851	0.2298	0.3851	14	0.712974
						Trh	No	0.484424	1	1.098	-0.09804	0.1365	0.7182	14	0.712974

## Sheet: FigS3g
					S3g) Gene Expression Hypothalamus
		NCD								BFD
		Mouse1	Mouse2	Mouse3	Mouse4	Mouse5	Mouse6	Mouse7	Mouse8	Mouse9	Mouse10	Mouse11	Mouse12	Mouse13	Mouse14	Mouse15
	Oxt	0.871791	1.49889	0.682512	0.673933	1.28447	0.968256	0.00740191	2.01275	1.02566	0.779666	1.12129	0.89452	0.538725	0.557712	0.418744
	Prl	1.05463	1.22438	0.74159	0.655317	1.1966	0.998303	0.535357	1.59382	1.13692	1.14059	0.777493	0.923867	0.636281	0.00309967	1.44813
	Gal	0.936976	0.891133	0.561913	1.81701	0.792965				1.03251	1.02919	0.643984
	Test name	Unpaired t test					P value	Mean of NCD	Mean of BFD	Difference	SE of difference	t ratio	df	q value
	Variance assumption	Individual variance for each row				Oxt	0.355855	1	0.7623	0.2377	0.2483	0.9574	13	0.762941
	Multiple comparisons	False Discovery Rate (FDR)				Prl	0.536557	1	0.8666	0.1334	0.2101	0.6348	13	0.762941
	Method	Two-stage step-up (Benjamini, Krieger, and Yekutieli)				Gal	0.755387	1	0.9019	0.09811	0.3008	0.3261	6	0.762941
	Desired FDR (Q)	1,00%
	Number of tests performed	3
	Number of rows omitted	0

## Sheet: FigS3h
						S3h) pup retrieval
		NCD									BFD										Unpaired t test
		Mouse1	Mouse2	Mouse3	Mouse4	Mouse5	Mouse6	Mouse7	Mouse8	Mouse9	Mouse10	Mouse11	Mouse12	Mouse13	Mouse14	Mouse15	Mouse16	Mouse17	Mouse18		P value	0.6186
		5	0	3	6	3	6	4	3	6	0	6	5	6	6	6	6	0	6		P value summary	ns
																					Significantly different (P < 0.05)?	No
																					One- or two-tailed P value?	Two-tailed
																					t, df	t=0,5077, df=16
																					How big is the difference?
																					Mean of column A	4
																					Mean of column B	4.556
																					Difference between means (B - A) ± SEM	0,5556 ± 1,094
																					95% confidence interval	-1,764 to 2,875
																					R squared (eta squared)	0.01585
																					F test to compare variances
																					F, DFn, Dfd	1,694, 8, 8
																					P value	0.4722
																					P value summary	ns
																					Significantly different (P < 0.05)?	No
																					Data analyzed
																					Sample size, column A	9
																					Sample size, column B	9

## Sheet: FigS3i
						S3i) Latency
																	Unpaired t test
	NCD								BFD								P value	0.2709
	Mouse1	Mouse2	Mouse3	Mouse4	Mouse5	Mouse6	Mouse7	Mouse8	Mouse9	Mouse10	Mouse11	Mouse12	Mouse13	Mouse14	Mouse15		P value summary	ns
	22.5	11.41	11.59	24.76	4.52	13	32.16	33.08	5.38	36.88	24.71	53.27	13.46	35.04	20.82		Significantly different (P < 0.05)?	No
																	One- or two-tailed P value?	Two-tailed
																	t, df	t=1,150, df=13
																	How big is the difference?
																	Mean of column A	19.13
																	Mean of column B	27.08
																	Difference between means (B - A) ± SEM	7,953 ± 6,916
																	95% confidence interval	-6,989 to 22,89
																	R squared (eta squared)	0.09232
																	F test to compare variances
																	F, DFn, Dfd	2,328, 6, 7
																	P value	0.2934
																	P value summary	ns
																	Significantly different (P < 0.05)?	No
																	Data analyzed
																	Sample size, column A	8
																	Sample size, column B	7

## Sheet: FigS3j
			S3j) Latency
														Unpaired t test
		NCD						BFD						P value	0.2938
		Mouse1	Mouse2	Mouse3	Mouse4	Mouse5	Mouse6	Mouse7	Mouse8	Mouse9	Mouse10	Mouse11		P value summary	ns
		19.28	24.95	30.27	23.94	18.03	38.05	12.54	49.03	57.73	17.31	40.37		Significantly different (P < 0.05)?	No
														One- or two-tailed P value?	Two-tailed
														t, df	t=1,115, df=9
														How big is the difference?
														Mean of column A	25.75
														Mean of column B	35.4
														Difference between means (B - A) ± SEM	9,643 ± 8,649
														95% confidence interval	-9,922 to 29,21
														R squared (eta squared)	0.1214
														F test to compare variances
														F, DFn, Dfd	7,032, 4, 5
														P value	0.0553
														P value summary	ns
														Significantly different (P < 0.05)?	No
														Data analyzed
														Sample size, column A	6
														Sample size, column B	5

## Sheet: FigS3k
				S3k) Latency
		NCD					BFD							Unpaired t test
		Mouse1	Mouse2	Mouse3	Mouse4	Mouse5	Mouse6	Mouse7	Mouse8	Mouse9	Mouse10	Mouse11		P value	0.9182
		55.03	45.02	32.83	22.53	18	26.55	28.01	16.41	14.05	45.38	70.45		P value summary	ns
														Significantly different (P < 0.05)?	No
														One- or two-tailed P value?	Two-tailed
														t, df	t=0,1056, df=9
														How big is the difference?
														Mean of column A	34.68
														Mean of column B	33.48
														Difference between means (B - A) ± SEM	-1,207 ± 11,43
														95% confidence interval	-27,06 to 24,64
														R squared (eta squared)	0.001238
														F test to compare variances
														F, DFn, Dfd	1,899, 5, 4
														P value	0.5543
														P value summary	ns
														Significantly different (P < 0.05)?	No
														Data analyzed
														Sample size, column A	5
														Sample size, column B	6

[truncated: 6 more sheets: FigS3l, FigS3m, FigS3o, FigS3p, FigS3q, FigS3r]
