# Supplementary material for: Fat sensory cues in early life program central response to food and obesity
Source: Nat Metab. 2025 Dec 1;7(12):2451–73. doi: 10.1038/s42255-025-01405-8 (PMC12727534; doi:10.1038/s42255-025-01405-8)
Supplement: Supplementary file 15 — Statistical source data. [file 42255_2025_1405_MOESM15_ESM.xlsx]

## Sheet: FigS4b
	S4b) Male and female offspring body length
Males Body length						Females Body length
	NCD		BFD				NCD		BFD
Mouse1	10.8	Mouse23	10.5			Mouse1	9.4	Mouse26	9.7
Mouse2	9.9	Mouse24	10.8			Mouse2	9.1	Mouse27	9.6
Mouse3	10.1	Mouse25	10.6			Mouse3	9.5	Mouse28	9.9
Mouse4	10.4	Mouse26	10.2			Mouse4	9.8	Mouse29	9.5
Mouse5	10.7	Mouse27	10.3			Mouse5	9.8	Mouse30	9.5
Mouse6	10.3	Mouse28	10.2			Mouse6	9.4	Mouse31	9.4
Mouse7	10.6	Mouse29	10.1			Mouse7	9.2	Mouse32	9.5
Mouse8	10.1	Mouse30	10.4			Mouse8	9.7	Mouse33	9.4
Mouse9	10.1	Mouse31	10			Mouse9	9.3	Mouse34	9.8
Mouse10	9.7	Mouse32	9.7			Mouse10	8.9	Mouse35	9.6
Mouse11	10.2	Mouse33	9.8			Mouse11	9.7	Mouse36	9.8
Mouse12	10.2	Mouse34	10.2			Mouse12	9.4	Mouse37	10.1
Mouse13	10.7	Mouse35	10.7			Mouse13	9.7	Mouse38	9.6
Mouse14	10.3	Mouse36	9.7			Mouse14	9.4	Mouse39	10.1
Mouse15	9.9	Mouse37	9.9			Mouse15	9.8	Mouse40	9.7
Mouse16	9.8	Mouse38	10.7			Mouse16	9.6	Mouse41	9.6
Mouse17	10.6	Mouse39	10.8			Mouse17	9.7	Mouse42	9.6
Mouse18	10.4	Mouse40	10.9			Mouse18	10.1	Mouse43	9.5
Mouse19	10.7	Mouse41	10.7			Mouse19	9.9	Mouse44	9.5
Mouse20	10.8					Mouse20	9.6	Mouse45	9.4
Mouse21	10.9					Mouse21	9.6	Mouse46	9.5
Mouse22	9.8					Mouse22	9.7	Mouse47	9.7
						Mouse23	9.9	Mouse48	9.4
						Mouse24	9.2	Mouse49	9.6
						Mouse25	9.1	Mouse50	9.4
								Mouse51	9.4
								Mouse52	9.8
								Mouse53	9.8
								Mouse54	9.6
Unpaired t test						Unpaired t test
P value	0.9458					P value	0.2349
P value summary	ns					P value summary	ns
Significantly different (P < 0.05)?	No					Significantly different (P < 0.05)?	No
One- or two-tailed P value?	Two-tailed					One- or two-tailed P value?	Two-tailed
t, df	t=0,06848, df=39					t, df	t=1,202, df=52
How big is the difference?						How big is the difference?
Mean of column A	10.32					Mean of column A	9.54
Mean of column B	10.33					Mean of column B	9.621
Difference between means (B - A) ± SEM	0,008134 ± 0,1188					Difference between means (B - A) ± SEM	0,08069 ± 0,06715
95% confidence interval	-0,2321 to 0,2484					95% confidence interval	-0,05405 to 0,2154
R squared (eta squared)	0.0001202					R squared (eta squared)	0.02702
F test to compare variances						F test to compare variances
F, DFn, Dfd	1,127, 18, 21					F, DFn, Dfd	2,273, 24, 28
P value	0.785					P value	0.0384
P value summary	ns					P value summary	*
Significantly different (P < 0.05)?	No					Significantly different (P < 0.05)?	Yes
Data analyzed						Data analyzed
Sample size, column A	22					Sample size, column A	25
Sample size, column B	19					Sample size, column B	29

## Sheet: FigS4c
Raw data pre-normalization
				S4c) Male offspring body composition
		NCD										BFD
		Mouse1	Mouse2	Mouse3	Mouse4	Mouse5	Mouse6	Mouse7	Mouse8	Mouse9	Mouse10	Mouse11	Mouse12	Mouse13	Mouse14	Mouse15	Mouse16	Mouse17	Mouse18	Mouse19
	Lean Body Mass	65.92	65.73	65.11	68.26	64.57	65.06	60.2	63.39	66.17	67.79	68.99	67.83	64.21	65.14	64.74	66.53	67.41	68.1	67.16
	Fat Mass	12.1	11.56	13.55	9.75	13.67	12.76	14.9	12.66	15.56	16.95	11.74	12.45	13.01	14.41	12.52	12.49	13.81	14.01	11.86
		Lean mass				Fat mass
		BFD	NCD			BFD	NCD
	median	80.42	82.34		median	19.58	17.66
	number of values	5.00	11.00		number of values	5.00	11.00
	Wilcoxon Signed Rank Test				Wilcoxon Signed Rank Test
	W	19			W	36
	p-value	0.365			p-value	0.365
	Discrepency				Discrepency
	difference in location	-0.988			difference in location	0.988
	95% confidence interval	[-3.713,2.247]			95% confidence interval	[-2.247,3.713]

## Sheet: FigS4d
Raw data pre-normalization
				S4d) Female offspring body composition
		NCD											BFD
		Mouse1	Mouse2	Mouse3	Mouse4	Mouse5	Mouse6	Mouse7	Mouse8	Mouse9	Mouse10	Mouse11	Mouse12	Mouse13	Mouse14	Mouse15	Mouse16
	Lean Body Mass	65.6031	65.2362	64.5418	67.3984	63.75	64.7388	59.2748	62.9119	65.7724	67.433	58.7407	61.6487	61.7347	66.5314	64.4291	67.2308
	Fat Mass	12.4903	12.0472	13.8645	10.6098	13.6742	13.209	15.4962	13.41	15.9756	17.0498	19.7778	16.6308	15.034	12.8413	15.8132	14.6923
		Lean mass				Fat mass
		BFD	NCD			BFD	NCD
	median	83.79	83.06		median	16.21	16.94
	number of values	9.00	10.00		number of values	9.00	10.00
	Wilcoxon Signed Rank Test				Wilcoxon Signed Rank Test
	W	57			W	33
	p-value	0.348			p-value	0.348
	Discrepency				Discrepency
	difference in location	0.778			difference in location	-0.804
	95% confidence interval	[-0.888,2.833]			95% confidence interval	[-2.833,0.888]

## Sheet: FigS4e
			S4e) Male offspring insulin tolerance test																						AUC
																											NCD		BFD		Unpaired t test
Time curve		NCD												BFD												Mouse1	7.118	Mouse13	8.348		P value	0.1655
	Time (minute)	Mouse1	Mouse2	Mouse3	Mouse4	Mouse5	Mouse6	Mouse7	Mouse8	Mouse9	Mouse10	Mouse11	Mouse12	Mouse13	Mouse14	Mouse15	Mouse16	Mouse17	Mouse18	Mouse19	Mouse20	Mouse21	Mouse22			Mouse2	6.135	Mouse14	7.523		P value summary	ns
	0	142	116	141	138	126	142	146	144	136	159	175	169	156	145	171	182	171	148	128	143	139	189			Mouse3	6.788	Mouse15	9.585		Significantly different (P < 0.05)?	No
	15	118	84	117	137	138	132	99	109	142	135	194	105	135	132	146	131	153	159	129	132	80	154			Mouse4	7.103	Mouse16	8.813		One- or two-tailed P value?	Two-tailed
	30	87	120	100	97	120	133	111	124	148	128	155	117	145	120	167	139	114	121	119	136	108	134			Mouse5	7.755	Mouse17	8.363		t, df	t=1,439, df=20
	60	155	87	115	122	136	117	122	102	157	164	141	140	126	117	157	157	148	141	138	135	135	112			Mouse6	7.793	Mouse18	8.333
																										Mouse7	6.908	Mouse19	7.643		How big is the difference?
																										Mouse8	7.035	Mouse20	8.138		Mean of column A	7.619
	Two-way RM ANOVA	Matching: Stacked					Compare cell means with others in its row and its column																			Mouse9	8.835	Mouse21	6.698		Mean of column B	8.187
	Assume sphericity?	No																								Mouse10	8.558	Mouse22	8.423		Difference between means (B - A) ± SEM	0,5677 ± 0,3944
	Alpha	0.05					Number of families	6																		Mouse11	9.825				95% confidence interval	-0,2550 to 1,390
							Number of comparisons per row family	1																		Mouse12	7.575				R squared (eta squared)	0.09386
	Source of Variation	% of total variation	P value	P value summary	Significant?	Geisser-Greenhouse's epsilon	Number of comparisons per column family	6
	Time x Column Factor	0.219	0.9482	ns	No		Alpha	0.05																							F test to compare variances
	Time	17.96	<0,0001	****	Yes	0.9564																									F, DFn, Dfd	1,736, 11, 9
	Column Factor	4.599	0.1483	ns	No		Tukey's multiple comparisons test	Mean Diff,	95,00% CI of diff,	Below threshold?	Summary	Adjusted P Value																			P value	0.4167
	Subject	40.67	0.0002	***	Yes																										P value summary	ns
							Row 1																								Significantly different (P < 0.05)?	No
	ANOVA table	SS	DF	MS	F (DFn, DFd)	P value	NCD vs. BFD	-12.7	-29,45 to 4,049	No	ns	0.1283
	Time x Column Factor	98.94	3	32.98	F (3, 60) = 0,1196	P=0,9482																									Data analyzed
	Time	8115	3	2705	F (2,869, 57,39) = 9,811	P<0,0001	Row 2																								Sample size, column A	12
	Column Factor	2078	1	2078	F (1, 20) = 2,261	P=0,1483	NCD vs. BFD	-9.267	-31,65 to 13,12	No	ns	0.398																			Sample size, column B	10
	Subject	18375	20	918.7	F (20, 60) = 3,332	P=0,0002
	Residual	16543	60	275.7			Row 3
							NCD vs. BFD	-10.3	-26,97 to 6,370	No	ns	0.2121
	Difference between column means
	Mean of NCD	130					Row 4
	Mean of BFD	139.8					NCD vs. BFD	-6.767	-24,03 to 10,50	No	ns	0.4223
	Difference between means	-9.758
	SE of difference	6.489					Test details	Mean 1	Mean 2	Mean Diff,	SE of diff,	N1	N2	DF
	95% CI of difference	-23,29 to 3,778
							Row 1
	Data summary						NCD vs. BFD	144.5	157.2	-12.7	7.957	12	10	17.53
	Number of columns (Column Factor)	2
	Number of rows (Time)	4					Row 2
	Number of subjects (Subject)	22					NCD vs. BFD	125.8	135.1	-9.267	10.73	12	10	19.97
	Number of missing values	0
							Row 3
							NCD vs. BFD	120	130.3	-10.3	7.99	12	10	19.92
							Row 4
							NCD vs. BFD	129.8	136.6	-6.767	8.252	12	10	19.09

## Sheet: FigS4f
			S4f) Male offspring insulin tolerance test																						AUC
																											NCD		BFD		Unpaired t test
Time curve		NCD												BFD												Mouse1	5.012	Mouse13	5.351		P value	0.9792
	Time (minute)	Mouse1	Mouse2	Mouse3	Mouse4	Mouse5	Mouse6	Mouse7	Mouse8	Mouse9	Mouse10	Mouse11	Mouse12	Mouse13	Mouse14	Mouse15	Mouse16	Mouse17	Mouse18	Mouse19	Mouse20	Mouse21	Mouse22			Mouse2	4.579	Mouse14	5.188		P value summary	ns
	0	100	100	100	100	100	100	100	100	100	100	100	100	100	100	100	100	100	100	100	100	100	100			Mouse3	4.814	Mouse15	5.605		Significantly different (P < 0.05)?	No
	15	83.0986	73.6842	82.9787	99.2754	109.524	92.9577	67.8082	75.6944	104.412	84.9057	88	62.1302	86.5385	91.0345	85.3801	71.978	89.4737	107.432	100.781	92.3077	57.554	81.4815			Mouse4	5.147	Mouse16	4.842		One- or two-tailed P value?	Two-tailed
	30	61.2676	70.1754	70.922	70.2899	95.2381	93.662	76.0274	86.1111	108.824	80.5031	88.5714	69.2308	92.9487	82.7586	97.6608	76.3736	66.6667	81.7568	82.9688	85.1049	77.6978	70.8995			Mouse5	6.155	Mouse17	4.89		t, df	t=0,02634, df=20
	60	109.155	76.3158	81.5603	88.4058	107.937	82.3944	83.5616	70.8333	115.441	103.145	80.5714	82.8402	80.7692	80.6897	91.8129	86.2637	86.5497	95.2703	107.812	101.399	97.1223	59.2593			Mouse6	5.488	Mouse18	5.63
																										Mouse7	4.731	Mouse19	5.746		How big is the difference?
																										Mouse8	4.885	Mouse20	5.57		Mean of column A	5.204
	Two-way RM ANOVA	Matching: Stacked					Compare cell means with others in its row and its column																			Mouse9	6.496	Mouse21	4.818		Mean of column B	5.21
	Assume sphericity?	No																								Mouse10	5.382	Mouse22	4.456		Difference between means (B - A) ± SEM	0,006100 ± 0,2316
	Alpha	0.05					Number of families	6																		Mouse11	5.271				95% confidence interval	-0,4769 to 0,4891
							Number of comparisons per row family	1																		Mouse12	4.482				R squared (eta squared)	3.469e-05
	Source of Variation	% of total variation	P value	P value summary	Significant?	Geisser-Greenhouse's epsilon	Number of comparisons per column family	6
	Time x Column Factor	0.1284	0.9783	ns	No		Alpha	0.05																							F test to compare variances
	Time	27.44	<0,0001	****	Yes	0.9438																									F, DFn, Dfd	1,949, 11, 9
	Column Factor	0.0001295	0.993	ns	No		Tukey's multiple comparisons test	Mean Diff,	95,00% CI of diff,	Below threshold?	Summary	Adjusted P Value																			P value	0.3258
	Subject	32.42	0.0039	**	Yes																										P value summary	ns
							Row 1																								Significantly different (P < 0.05)?	No
	ANOVA table	SS	DF	MS	F (DFn, DFd)	P value	NCD vs. BFD	0
	Time x Column Factor	19.57	3	6.525	F (3, 60) = 0,06471	P=0,9783																									Data analyzed
	Time	4184	3	1395	F (2,831, 56,63) = 13,83	P<0,0001	Row 2																								Sample size, column A	12
	Column Factor	0.01974	1	0.01974	F (1, 20) = 7,986e-005	P=0,9930	NCD vs. BFD	-1.024	-13,76 to 11,71	No	ns	0.8684																			Sample size, column B	10
	Subject	4944	20	247.2	F (20, 60) = 2,452	P=0,0039
	Residual	6050	60	100.8			Row 3
							NCD vs. BFD	-0.5818	-10,96 to 9,801	No	ns	0.9079
	Difference between column means
	Mean of NCD	89.11					Row 4
	Mean of BFD	89.14					NCD vs. BFD	1.485	-11,11 to 14,08	No	ns	0.8081
	Difference between means	-0.03008
	SE of difference	3.366					Test details	Mean 1	Mean 2	Mean Diff,	SE of diff,	N1	N2	q	DF
	95% CI of difference	-7,052 to 6,991
							Row 1
	Data summary						NCD vs. BFD	100	100	0	0	12	10
	Number of columns (Column Factor)	2
	Number of rows (Time)	4					Row 2
	Number of subjects (Subject)	22					NCD vs. BFD	85.37	86.4	-1.024	6.096	12	10	0.2375	19.47
	Number of missing values	0
							Row 3
							NCD vs. BFD	80.9	81.48	-0.5818	4.965	12	10	0.1657	19.26
							Row 4
							NCD vs. BFD	90.18	88.69	1.485	6.032	12	10	0.3482	19.76

## Sheet: FigS4i
			S4i) Male offspring body weight gain
		NCD																					BFD
	Weeks	Mouse1	Mouse2	Mouse3	Mouse4	Mouse5	Mouse6	Mouse7	Mouse8	Mouse9	Mouse10	Mouse11	Mouse12	Mouse13	Mouse14	Mouse15	Mouse16	Mouse17	Mouse18	Mouse19	Mouse20	Mouse21	Mouse22	Mouse23	Mouse24	Mouse25	Mouse26	Mouse27	Mouse28	Mouse29	Mouse30	Mouse31	Mouse32	Mouse33	Mouse34	Mouse35	Mouse36	Mouse37	Mouse38	Mouse39	Mouse40	Mouse41
	0	0	0	0	0	0	0	0	0	0	0	0	0	0	0	0	0	0	0	0	0	0	0	0	0	0	0	0	0	0	0	0	0	0	0	0	0	0	0	0	0	0
	1	7.326	4.19847	8.66142	6.77291	3.4749	4.43548	6.50406	15.4472	4.28016	-0.3861	3.77359	5.34351	2.29885	2.26415	5.61404	2.83688	5.10949	7.47331	10.3846	2.63158	-3.88693	4.167	1.23457	7.11463	0	-7.62712	9.96169	22.1818	19.7802	4.8583	9.2	9.01961	5.95238	12.9151	8.51852	6.2963	12.8617	20.6452	18.1132	4.60526	1.13636
	2	14.29	8.39695	16.9291	13.5458	6.56371	8.87097	13.0081	30.4878	8.56031	-0.772201	14.3396	12.9771	7.66284	11.3208	17.193	13.4752	15.3285	17.0818	13.8461	7.89474	3.88693	7.917	10.2881	14.6245	2.04082	-5.50847	14.5594	33.4545	29.6703	13.3603	21.6	21.9608	15.4762	21.7712	14.8148	17.7778	30.2251	22.9032	32.8302	10.8553	6.81818
	3	8.425	25.1908	24.4094	15.1394	11.9691	-16.129	36.5854	23.1707	14.786	32.0463	24.5283	16.4122	21.8391	20	29.1228	24.1135	27.0073	30.605	16.5385	12.0301	8.83392	12.5	18.93	26.087	6.93878	-2.9661	41.7625	30.5454	34.7985	24.2915	34	25.098	40.4762	23.9852	42.5926	28.8889	32.7974	42.2581	16.2264	44.0789	11.3636
	5	43.59	26.3359	41.3386	52.9881	28.1853	27.4194	45.1219	58.9431	37.7432	30.888	39.2453	36.4504	38.5057	36.7925	34.7368	32.2695	40.3285	35.2313	28.8462	17.6692	16.9611	37.08	36.214	26.087	40.8163	2.9661	39.8467	68.7273	59.707	48.1781	50.8	51.3725	62.6984	42.4354	45.9259	48.5185	41.1576	46.9355	35.4717	36.5132	28.0303
	7	48.72	53.626	56.6929	64.9402	46.3321	48.7903	72.7642	77.8455	55.4475	61.9691	54.3396	54.5802	59.0038	53.2075	43.5088	43.617	51.4599	44.484	45.9615	28.3835	22.4382	53.13	60.2881	55.9288	66.3265	100.847	63.9847	66.9091	80.0366	66.3968	68.6	69.8039	75.3968	62.7306	66.1111	57.5926	51.7685	56.7742	56.9811	34.5395	35.6061
	8	53.11	57.4427	64.9606	69.7211	50.193	57.2581	77.6423	81.9106	63.6187	66.6023	70.1887	67.9389	56.705	66.2264	61.4035	56.0284	65.5109	56.7616	45.9615	28.3835	22.4382	58.13	64.4033	64.2292	71.2245	105.085	72.0306	71.2727	83.6996	74.8988	73.4	73.7255	83.7302	67.1587	69.8148	65.3704	54.3408	60.9677	58.4906	52.9605	47.3485
	10	62.64	88.5496	88.5827	86.4542	72.2008	87.0968	110.163	104.878	89.4942	102.317	90.1887	84.3512	55.5556	83.7736	80.3509	63.8298	79.927	69.0392	67.3077	36.0902	30.0353	79.17	92.5926	102.371	101.633	105.085	104.215	73.8182	107.692	101.619	96	96.0784	104.762	91.8819	101.111	82.2222	72.6688	89.0323	60.7547	75.329	92.803
	Two-way RM ANOVA	Matching: Stacked					Compare cell means with others in its row and its column
	Assume sphericity?	No
	Alpha	0.05					Number of families	10
							Number of comparisons per row family	1
	Source of Variation	% of total variation	P value	P value summary	Significant?	Geisser-Greenhouse's epsilon	Number of comparisons per column family	28
	Time x Column Factor	0.44	0.0509	ns	No		Alpha	0.05
	Time	84.9	<0,0001	****	Yes	0.3756
	Column Factor	1.327	0.0029	**	Yes		Tukey's multiple comparisons test	Mean Diff,	95,00% CI of diff,	Below threshold?	Summary	Adjusted P Value
	Subject	5.141	<0,0001	****	Yes
							0
	ANOVA table	SS	DF	MS	F (DFn, DFd)	P value	NCD vs. BFD	0
	Time x Column Factor	1355	7	193.5	F (7, 273) = 2,035	P=0,0509
	Time	261365	7	37338	F (2,629, 102,5) = 392,7	P<0,0001	1
	Column Factor	4085	1	4085	F (1, 39) = 10,06	P=0,0029	NCD vs. BFD	-3.568	-7,461 to 0,3258	No	ns	0.071
	Subject	15829	39	405.9	F (39, 273) = 4,269	P<0,0001
	Residual	25954	273	95.07			2
							NCD vs. BFD	-4.734	-10,17 to 0,6981	No	ns	0.0853
	Difference between column means
	Mean of NCD	32.6					3
	Mean of BFD	39.66					NCD vs. BFD	-7.37	-15,12 to 0,3805	No	ns	0.0617
	Difference between means	-7.06
	SE of difference	2.225					5
	95% CI of difference	-11,56 to -2,558					NCD vs. BFD	-6.779	-14,64 to 1,086	No	ns	0.0889
	Data summary						7
	Number of columns (Column Factor)	2					NCD vs. BFD	-10.67	-19,25 to -2,092	Yes	*	0.0161
	Number of rows (Time)	8
	Number of subjects (Subject)	41					8
	Number of missing values	0					NCD vs. BFD	-9.566	-18,08 to -1,052	Yes	*	0.0286
							10
							NCD vs. BFD	-13.79	-24,66 to -2,919	Yes	*	0.0144
							Test details	Mean 1	Mean 2	Mean Diff,	SE of diff,	N1	N2	q	DF
							0
							NCD vs. BFD	0	0	0	0	21	20
							1
							NCD vs. BFD	4.979	8.547	-3.568	1.901	21	20	2.654	28.15
							2
							NCD vs. BFD	12.14	16.87	-4.734	2.664	21	20	2.513	31.13
							3
							NCD vs. BFD	19.36	26.73	-7.37	3.826	21	20	2.724	37.42
							5
							NCD vs. BFD	35.69	42.47	-6.779	3.871	21	20	2.477	34.15
							7
							NCD vs. BFD	51.81	62.49	-10.67	4.238	21	20	3.562	37.76
							8
							NCD vs. BFD	59.05	68.61	-9.566	4.209	21	20	3.214	38.92
							10
							NCD vs. BFD	77.75	91.54	-13.79	5.352	21	20	3.644	34.6

## Sheet: FigS4j
						S4j) Adipocytes size distribution
			NCD								BFD
		Adipocyte area	Mouse1	Mouse2	Mouse3	Mouse4	Mouse5	Mouse6	Mouse7	Mouse8	Mouse9	Mouse10	Mouse11	Mouse12	Mouse13	Mouse14	Mouse15	Mouse16	Mouse17	Mouse18
		<1000	4.95868	14.8148	10.5691	12.7049	6.37813	12.013	12.8205	12.9496	3.11419	6.14334	3.41297	5.13699	9.34256	5.64374	7.02614	1.88285	4.47761	5.9633
		1001-2000	11.9835	14.8148	26.4228	30.3279	23.0068	13.961	20.7692	28.777	25.2595	17.4061	14.3345	20.8904	28.0277	27.6896	20.7516	11.5063	19.9005	24.0826
		2001-3000	20.2479	14.8148	20.3252	29.5082	23.6902	11.6883	20	30.9353	24.2215	21.5017	12.2867	17.4658	24.5675	21.3404	19.9346	15.6904	23.3831	23.3945
		3001-4000	17.3554	14.4033	15.0407	18.4426	19.1344	11.039	13.8462	18.705	20.7612	23.2082	20.1365	18.8356	14.5329	13.0511	17.4837	21.1297	20.398	17.6606
		4001-5000	16.5289	11.9342	12.6016	6.55738	13.6674	12.987	13.3333	6.47482	10.7266	14.6758	17.0648	16.0959	9.34256	8.64198	12.4183	20.2929	13.6816	10.3211
		5001-6000	13.2231	12.3457	6.50407	1.22951	6.83371	7.79221	7.17949	1.43885	5.19031	7.50853	16.3823	7.53425	6.22837	7.76014	10.1307	16.9456	7.46269	8.48624
		6001-7000	7.02479	6.17284	2.84553	1.22951	5.01139	8.44156	4.10256	0	3.80623	4.09556	10.2389	4.79452	3.46021	3.7037	5.39216	5.43933	5.97015	2.29358
		7001-8000	3.71901	6.99588	3.65854	0	1.59453	6.81818	4.10256	0.719424	2.76817	2.04778	4.09556	5.13699	2.07612	4.2328	3.26797	3.76569	2.98507	2.98165
		8001-9000	2.89256	1.64609	0.813008	0	0.22779	4.87013	2.30769	0	1.7301	2.38908	1.36519	3.42466	2.42215	2.82187	1.47059	2.09205	0.995025	0.917431
		9001-10000	1.65289	0	0.406504	0	0.455581	3.57143	1.02564	0	0.692042	0.341297	0.341297	0	0	1.23457	0.816993	1.25523	0.248756	1.14679
		>10001	0.413223	2.05761	0.813008	0	0	6.81818	0.512821	0	1.7301	0.682594	0.341297	0.684932	0	3.88007	1.30719	0	0.248756	2.75229
		Two-way RM ANOVA	Matching: Stacked					Compare cell means with others in its row and its column
		Assume sphericity?	Yes
		Alpha	0.05					Number of families	13
								Number of comparisons per row family	1
		Source of Variation	% of total variation	P value	P value summary	Significant?		Number of comparisons per column family	55
		Bin x Diet	1.657	0.0902	ns	No		Alpha	0.05
		Bin	81.27	<0,0001	****	Yes
		Diet	1.895e-06	0.3872	ns	No		Šídák's multiple comparisons test	Predicted (LS) mean diff,	95,00% CI of diff,	Below threshold?	Summary	Adjusted P Value
		Subject	3.838e-05	>0,9999	ns	No
								<1000
		ANOVA table	SS	DF	MS	F (DFn, DFd)	P value	NCD vs. BFD	5.687	2,465 to 8,909	Yes	***	0.0006
		Bin x Diet	218.5	10	21.85	F (10, 160) = 1,677	P=0,0902
		Bin	10720	10	1072	F (10, 160) = 82,27	P<0,0001	1001-2000
		Diet	0.00025	1	0.00025	F (1, 16) = 0,7901	P=0,3872	NCD vs. BFD	0.273	-2,949 to 3,495	No	ns	0.8674
		Subject	0.005063	16	0.0003164	F (16, 160) = 2,429e-005	P>0,9999
		Residual	2085	160	13.03			2001-3000
								NCD vs. BFD	1.023	-2,199 to 4,245	No	ns	0.5319
		Difference between column means
		Mean of NCD	9.091					3001-4000
		Mean of BFD	9.089					NCD vs. BFD	-2.724	-5,946 to 0,4979	No	ns	0.097
		Difference between means	0.002261
		SE of difference	0.002544					4001-5000
		95% CI of difference	-0,003132 to 0,007655					NCD vs. BFD	-1.566	-4,787 to 1,656	No	ns	0.3389
		Data summary						5001-6000
		Number of columns (Diet)	2					NCD vs. BFD	-2.295	-5,516 to 0,9273	No	ns	0.1616
		Number of rows (Bin)	11
		Number of subjects (Subject)	18					6001-7000
		Number of missing values	0					NCD vs. BFD	-0.5659	-3,788 to 2,656	No	ns	0.7293
								7001-8000
								NCD vs. BFD	0.1152	-3,107 to 3,337	No	ns	0.9438
								8001-9000
								NCD vs. BFD	-0.3682	-3,590 to 2,854	No	ns	0.8218
								9001-10000
								NCD vs. BFD	0.2813	-2,941 to 3,503	No	ns	0.8634
								>10001
								NCD vs. BFD	0.1641	-3,058 to 3,386	No	ns	0.92
								Test details	Predicted (LS) mean 1	Predicted (LS) mean 2	Predicted (LS) mean diff,	SE of diff,	N1	N2	t	DF
								<1000
								NCD vs. BFD	10.9	5.214	5.687	1.633	8	10	3.483	176
								1001-2000
								NCD vs. BFD	21.26	20.98	0.273	1.633	8	10	0.1672	176
								2001-3000
								NCD vs. BFD	21.4	20.38	1.023	1.633	8	10	0.6264	176
								3001-4000
								NCD vs. BFD	16	18.72	-2.724	1.633	8	10	1.669	176
								4001-5000
								NCD vs. BFD	11.76	13.33	-1.566	1.633	8	10	0.959	176
								5001-6000
								NCD vs. BFD	7.068	9.363	-2.295	1.633	8	10	1.406	176
								6001-7000
								NCD vs. BFD	4.354	4.919	-0.5659	1.633	8	10	0.3466	176
								7001-8000
								NCD vs. BFD	3.451	3.336	0.1152	1.633	8	10	0.07059	176
								8001-9000
								NCD vs. BFD	1.595	1.963	-0.3682	1.633	8	10	0.2255	176
								9001-10000
								NCD vs. BFD	0.889	0.6077	0.2813	1.633	8	10	0.1723	176
								>10001
								NCD vs. BFD	1.327	1.163	0.1641	1.633	8	10	0.1005	176

## Sheet: FigS4k
				S4k) Male offspring insulin tolerance test
Time curve		NCD													BFD									AUC		NCD		Bacon		Unpaired t test
	Time (minutes)	Mouse1	Mouse2	Mouse3	Mouse4	Mouse5	Mouse6	Mouse7	Mouse8	Mouse9	Mouse10	Mouse11	Mouse12	Mouse13	Mouse14	Mouse15	Mouse16	Mouse17	Mouse18	Mouse19	Mouse20	Mouse21			Mouse1	4.076	Mouse14	5.315		P value	0.0044
	0	100	100	100	100	100	100	100	100	100	100	100	100	100	100	100	100	100	100	100	100	100			Mouse2	4.505	Mouse15	4.538		P value summary	**
	15	72.4638	87.9747	62.7273	65.4971	79.5181	60.7656	52.3529	54.1872	75	75.4717	71.4286	67.8756	76.8786	93.0636	80.1136	97.8378	116.757	84.1837	90.3061	93.75	90.2439			Mouse3	4.122	Mouse16	5.809		Significantly different (P < 0.05)?	Yes
	30	58.9372	62.6582	62.2727	69.5906	98.7952	79.9043	47.0588	42.8571	57.7381	64.1509	62.8571	59.5855	65.896	79.1908	67.6136	88.6486	90.2703	64.2857	59.6939	67.7885	70.7317			Mouse4	4.395	Mouse17	6.211		One- or two-tailed P value?	Two-tailed
	60	60.8696	68.3544	68.6364	73.0994	88.5542	60.2871	52.3529	49.2611	67.2619	66.6667	72	61.658	66.474	92.4855	71.0227	106.486	111.892	91.8367	55.102	70.6731	76.2195			Mouse5	5.494	Mouse18	4.837		t, df	t=3,235, df=19
																									Mouse6	4.364	Mouse19	4.274
																									Mouse7	3.379	Mouse20	4.742		How big is the difference?
																									Mouse8	3.266	Mouse21	4.838		Mean of column A	4.219
	Two-way RM ANOVA	Matching: Stacked					Compare cell means with others in its row and its column																		Mouse9	4.183				Mean of column B	5.071
	Assume sphericity?	No																							Mouse10	4.325				Difference between means (B - A) ± SEM	0,8519 ± 0,2634
	Alpha	0.05					Number of families	6																	Mouse11	4.316				95% confidence interval	0,3007 to 1,403
							Number of comparisons per row family	1																	Mouse12	4.034				R squared (eta squared)	0.3551
	Source of Variation	% of total variation	P value	P value summary	Significant?	Geisser-Greenhouse's epsilon	Number of comparisons per column family	6																	Mouse13	4.383
	Time x Column Factor	6.126	0.0002	***	Yes		Alpha	0.05																						F test to compare variances
	Time	40.22	<0,0001	****	Yes	0.8069																								F, DFn, Dfd	1,495, 7, 12
	Column Factor	12.51	0.0024	**	Yes		Tukey's multiple comparisons test	Mean Diff,	95,00% CI of diff,	Below threshold?	Summary	Adjusted P Value																		P value	0.5155
	Subject	19.44	<0,0001	****	Yes																									P value summary	ns
							Row 1																							Significantly different (P < 0.05)?	No
	ANOVA table	SS	DF	MS	F (DFn, DFd)	P value	NCD vs. BFD	0
	Time x Column Factor	1643	3	547.7	F (3, 57) = 7,996	P=0,0002																								Data analyzed
	Time	10787	3	3596	F (2,421, 45,99) = 52,50	P<0,0001	Row 2																							Sample size, column A	13
	Column Factor	3354	1	3354	F (1, 19) = 12,23	P=0,0024	NCD vs. BFD	-23.89	-34,19 to -13,58	Yes	***	0.0002																		Sample size, column B	8
	Subject	5213	19	274.4	F (19, 57) = 4,006	P<0,0001
	Residual	3904	57	68.49			Row 3
							NCD vs. BFD	-9.505	-21,20 to 2,195	No	ns	0.1048
	Difference between column means
	Mean of NCD	74.81					Row 4
	Mean of BFD	87.82					NCD vs. BFD	-18.66	-35,35 to -1,968	Yes	*	0.0322
	Difference between means	-13.01
	SE of difference	3.722					Test details	Mean 1	Mean 2	Mean Diff,	SE of diff,	N1	N2	q	DF
	95% CI of difference	-20,80 to -5,223
							Row 1
	Data summary						NCD vs. BFD	100	100	0	0	13	8
	Number of columns (Column Factor)	2
	Number of rows (Time)	4					Row 2
	Number of subjects (Subject)	21					NCD vs. BFD	69.4	93.28	-23.89	4.805	13	8	7.031	14.05
	Number of missing values	0
							Row 3
							NCD vs. BFD	64.02	73.53	-9.505	5.554	13	8	2.42	17.35
							Row 4
							NCD vs. BFD	65.81	84.46	-18.66	7.405	13	8	3.563	9.221

## Sheet: FigS4l
			S4l) Female offspring body weight gain
			NCD																									BFD
		Weeks	Mouse1	Mouse2	Mouse3	Mouse4	Mouse5	Mouse6	Mouse7	Mouse8	Mouse9	Mouse10	Mouse11	Mouse12	Mouse13	Mouse14	Mouse15	Mouse16	Mouse17	Mouse18	Mouse19	Mouse20	Mouse21	Mouse22	Mouse23	Mouse24	Mouse25	Mouse26	Mouse27	Mouse28	Mouse29	Mouse30	Mouse31	Mouse32	Mouse33	Mouse34	Mouse35	Mouse36	Mouse37	Mouse38	Mouse39	Mouse40	Mouse41	Mouse42	Mouse43	Mouse44	Mouse45	Mouse46	Mouse47
		0	0	0	0	0	0	0	0	0	0	0	0	0	0	0	0	0	0	0	0	0	0	0	0	0	0	0	0	0	0	0	0	0	0	0	0	0	0	0	0	0	0	0	0	0	0	0	0
		1	9	-7.72947	19.3182	0.947867	9.23077	7.8125	11.5183	8.67347	0	0.518135	9.94764	16.7598	10.0559	20.5556	16.6667	2.59067	8.55615	11.7647	7.25389	10.5263	11.6402	13.4715	10	16	10.929	14.9171	26.5896	22.7513	7.65306	42.8571	20.7071	42.0765	-0.5291	16.5854	23.0769	18.2796	6.43564	13.6364	7.9602	29.0816	21.466	5.72917	7.77202	3.92157	0.97561	13.0208	12.4324
		2	21.5	8.21256	16.4773	1.89573	25.1282	15.625	18.8482	17.3469	7.28155	4.66321	24.6073	32.4022	22.905	26.1111	23.6559	16.0622	18.7166	22.4599	16.5803	15.7895	21.6931	19.6891	12.6316	33.7143	18.0328	24.8619	34.104	22.2222	30.6122	65.0794	37.3737	51.3661	5.82011	18.5366	28.5714	19.3548	11.3861	20.202	13.9303	34.1837	29.8429	13.5417	20.2073	18.6275	10.7317	25.5208	27.027
		3	25.5	15.942	21.5909	9.95261	19.4872	24.4792	35.6021	34.1837	11.6505	11.9171	30.3665	38.5475	26.257	29.4444	20.4301	27.9793	27.2727	26.738	25.3886	15.7895	23.8095	20.2073	14.7368	50.8571	20.2186	37.0166	46.8208	35.9788	25	86.2434	31.8182	69.3989	8.46561	22.439	32.967	33.871	20.297	22.2222	35.8209	45.4082	43.9791	19.2708	23.3161	28.4314	26.8293	35.4167	33.5135
		4	41	27.5362	30.1136	13.7441	21.5385	30.2083	34.0314	36.7347	15.0485	12.4352	32.4607	49.7207	32.9609	33.3333	24.1935	40.4145	36.8984	35.8289	37.8238	19.4737	31.2169	23.3161	17.8947	68	25.1366	49.1713	62.4277	40.7407	44.3878	102.646	50	91.8033	14.2857	36.5854	46.7033	47.3118	27.2277	29.2929	43.7811	61.7347	49.2147	28.6458	30.5699	42.6471	32.1951	46.3542	45.9459
		5	43	33.8164	29.5455	14.218	22.5641	34.8958	39.7906	36.9898	15.7767	13.2124	34.555	58.6592	36.8715	34.4444	19.8925	52.3316	41.7112	39.5722	41.4508	18.4211	32.2751	21.7617	14.2105	80	29.5082	52.4862	68.2081	30.9524	47.9592	107.672	52.5253	95.082	17.1958	36.5854	46.7033	46.2366	27.9703	30.303	48.01	68.1122	40.8377	28.125	37.3057	49.0196	32.1951	53.125	52.973
		6	45	40.0966	28.9773	14.6919	23.5897	39.5833	45.5497	37.2449	16.5049	13.9896	36.6492	59.7765	41.8994	38.3333	24.1935	53.3679	45.4545	41.1765	43.0052	21.0526	35.4497	26.943	18.9474	85.1429	29.5082	55.8011	73.9884	21.164	51.5306	112.698	55.0505	98.3607	20.1058	36.5854	46.7033	45.1613	28.7129	31.3131	52.2388	74.4898	45.5497	32.8125	38.8601	52.451	32.6829	57.2917	54.0541
		7	46.5	57.4879	65.625	16.3507	39.7436	60.1562	65.445	57.6531	25.9709	20.7254	53.4031	125.14	89.9441	95	74.7312	70.4663	99.4652	78.0749	92.228	56.3158	52.381	66.8394	60	112	81.4208	83.1492	104.913	69.0476	77.0408	139.947	80.8081	119.945	33.0688	77.561	73.3516	56.9892	50.2475	60.8586	59.4527	93.1122	91.0995	91.6667	98.4456	98.0392	64.3902	93.75	98.9189
		8	48	74.8792	102.273	18.0095	55.8974	80.7292	85.3403	78.0612	35.4369	27.4611	70.1571	126.816	95.5307	99.4444	77.957	71.5026	108.556	79.6791	97.4093	64.2105	57.672	71.5026	68.4211	115.429	85.2459	110.497	135.838	116.931	102.551	167.196	106.566	141.53	46.0317	118.537	100	68.8172	71.7822	90.404	66.6667	111.735	96.8586	96.3542	106.736	103.431	69.2683	97.9167	103.784
		9	95	102.415	80.6818	15.1659	95.8974	102.083	107.853	109.184	57.767	38.8601	99.4764	158.659	117.877	126.111	102.151	79.7927	134.759	97.861	120.725	81.0526	68.254	90.6736	88.9474	130.286	112.568	140.331	165.896	147.09	120.918	185.714	119.697	162.295	128.571	84.3902	107.143	63.4409	87.6238	85.3535	104.975	126.02	117.801	125.521	135.751	125	83.9024	115.625	126.486
		10	90.5	92.2705	131.25	94.7867	123.59	81.7708	59.1623	116.327	62.6214	52.8497	100	191.061	140.223	152.778	126.344	88.0829	161.497	116.043	144.041	97.8947	79.3651	110.363	109.474	145.143	139.344	196.133	157.225	161.905	140.816	130.159	135.354	131.148	119.577	69.7561	94.5055	95.1613	131.683	128.788	114.925	145.918	138.743	154.688	164.767	146.569	99.0244	133.333	148.649
		Two-way RM ANOVA	Matching: Stacked					Compare cell means with others in its row and its column
		Assume sphericity?	Yes
		Alpha	0.05					Number of families	13
								Number of comparisons per row family	1
		Source of Variation	% of total variation	P value	P value summary	Significant?		Number of comparisons per column family	55
		Time x Column Factor	0.6384	0.0002	***	Yes		Alpha	0.05
		Time	76.08	<0,0001	****	Yes
		Column Factor	1.528	0.0153	*	Yes		Tukey's multiple comparisons test	Predicted (LS) mean diff,	95,00% CI of diff,	Below threshold?	Summary	Adjusted P Value
		Subject	12.11	<0,0001	****	Yes
								0
		ANOVA table	SS	DF	MS	F (DFn, DFd)	P value	NCD vs. BFD	-7.105e-15	-11,20 to 11,20	No	ns	>0,9999
		Time x Column Factor	7016	10	701.6	F (10, 500) = 3,540	P=0,0002
		Time	836142	10	83614	F (10, 500) = 421,9	P<0,0001	1
		Column Factor	16792	1	16792	F (1, 50) = 6,311	P=0,0153	NCD vs. BFD	-3.214	-14,41 to 7,986	No	ns	0.5732
		Subject	133031	50	2661	F (50, 500) = 13,42	P<0,0001
		Residual	99093	500	198.2			2
								NCD vs. BFD	-3.621	-14,82 to 7,580	No	ns	0.5257
		Difference between column means
		Mean of NCD	45.83					3
		Mean of BFD	56.67					NCD vs. BFD	-6.084	-17,28 to 5,116	No	ns	0.2864
		Difference between means	-10.84
		SE of difference	4.317					4
		95% CI of difference	-19,51 to -2,174					NCD vs. BFD	-10.73	-21,93 to 0,4689	No	ns	0.0604
		Data summary						5
		Number of columns (Column Factor)	2					NCD vs. BFD	-10.12	-21,32 to 1,078	No	ns	0.0764
		Number of rows (Time)	11
		Number of subjects (Subject)	52					6
		Number of missing values	0					NCD vs. BFD	-9.918	-21,12 to 1,283	No	ns	0.0825
								7
								NCD vs. BFD	-14.33	-25,53 to -3,125	Yes	*	0.0123
								8
								NCD vs. BFD	-21.03	-32,23 to -9,829	Yes	***	0.0002
								9
								NCD vs. BFD	-20.61	-31,81 to -9,408	Yes	***	0.0003
								10
								NCD vs. BFD	-19.63	-30,83 to -8,434	Yes	***	0.0006
								Test details	Predicted (LS) mean 1	Predicted (LS) mean 2	Predicted (LS) mean diff,	SE of diff,	N1	N2	q	DF
								0
								NCD vs. BFD	-4.263e-14	-3.553e-14	-7.105e-15	5.702	25	27	1.762e-15	550
								1
								NCD vs. BFD	9.44	12.65	-3.214	5.702	25	27	0.7971	550
								2
								NCD vs. BFD	18.48	22.1	-3.621	5.702	25	27	0.898	550
								3
								NCD vs. BFD	24.33	30.42	-6.084	5.702	25	27	1.509	550
								4
								NCD vs. BFD	30.84	41.57	-10.73	5.702	25	27	2.662	550
								5
								NCD vs. BFD	33.58	43.7	-10.12	5.702	25	27	2.51	550
								6
								NCD vs. BFD	36.25	46.16	-9.918	5.702	25	27	2.46	550
								7
								NCD vs. BFD	66.52	80.85	-14.33	5.702	25	27	3.553	550
								8
								NCD vs. BFD	75.82	96.85	-21.03	5.702	25	27	5.216	550
								9
								NCD vs. BFD	96.56	117.2	-20.61	5.702	25	27	5.111	550
								10
								NCD vs. BFD	112.3	131.9	-19.63	5.702	25	27	4.87	550
										BFD
										0 vs. 1	-3.553e-14	12.65	-12.65	3.832	27	27	4.671	500
										0 vs. 2	-3.553e-14	22.1	-22.1	3.832	27	27	8.158	500
										0 vs. 3	-3.553e-14	30.42	-30.42	3.832	27	27	11.23	500
										0 vs. 4	-3.553e-14	41.57	-41.57	3.832	27	27	15.35	500
										0 vs. 5	-3.553e-14	43.7	-43.7	3.832	27	27	16.13	500
										0 vs. 6	-3.553e-14	46.16	-46.16	3.832	27	27	17.04	500
										0 vs. 7	-3.553e-14	80.85	-80.85	3.832	27	27	29.84	500
										0 vs. 8	-3.553e-14	96.85	-96.85	3.832	27	27	35.75	500
										0 vs. 9	-3.553e-14	117.2	-117.2	3.832	27	27	43.25	500
										0 vs. 10	-3.553e-14	131.9	-131.9	3.832	27	27	48.69	500
										1 vs. 2	12.65	22.1	-9.448	3.832	27	27	3.487	500
										1 vs. 3	12.65	30.42	-17.76	3.832	27	27	6.557	500
										1 vs. 4	12.65	41.57	-28.92	3.832	27	27	10.67	500
										1 vs. 5	12.65	43.7	-31.05	3.832	27	27	11.46	500
										1 vs. 6	12.65	46.16	-33.51	3.832	27	27	12.37	500
										1 vs. 7	12.65	80.85	-68.19	3.832	27	27	25.17	500
										1 vs. 8	12.65	96.85	-84.2	3.832	27	27	31.08	500
										1 vs. 9	12.65	117.2	-104.5	3.832	27	27	38.58	500
										1 vs. 10	12.65	131.9	-119.3	3.832	27	27	44.02	500
										2 vs. 3	22.1	30.42	-8.316	3.832	27	27	3.07	500
										2 vs. 4	22.1	41.57	-19.47	3.832	27	27	7.187	500
										2 vs. 5	22.1	43.7	-21.6	3.832	27	27	7.972	500
										2 vs. 6	22.1	46.16	-24.06	3.832	27	27	8.881	500
										2 vs. 7	22.1	80.85	-58.75	3.832	27	27	21.68	500
										2 vs. 8	22.1	96.85	-74.75	3.832	27	27	27.59	500
										2 vs. 9	22.1	117.2	-95.07	3.832	27	27	35.09	500
										2 vs. 10	22.1	131.9	-109.8	3.832	27	27	40.53	500
										3 vs. 4	30.42	41.57	-11.16	3.832	27	27	4.118	500
										3 vs. 5	30.42	43.7	-13.28	3.832	27	27	4.903	500
										3 vs. 6	30.42	46.16	-15.74	3.832	27	27	5.811	500
										3 vs. 7	30.42	80.85	-50.43	3.832	27	27	18.61	500
										3 vs. 8	30.42	96.85	-66.44	3.832	27	27	24.52	500
										3 vs. 9	30.42	117.2	-86.75	3.832	27	27	32.02	500
										3 vs. 10	30.42	131.9	-101.5	3.832	27	27	37.46	500
										4 vs. 5	41.57	43.7	-2.127	3.832	27	27	0.7851	500
										4 vs. 6	41.57	46.16	-4.589	3.832	27	27	1.694	500
										4 vs. 7	41.57	80.85	-39.27	3.832	27	27	14.5	500
										4 vs. 8	41.57	96.85	-55.28	3.832	27	27	20.4	500
										4 vs. 9	41.57	117.2	-75.6	3.832	27	27	27.9	500
										4 vs. 10	41.57	131.9	-90.33	3.832	27	27	33.34	500
										5 vs. 6	43.7	46.16	-2.462	3.832	27	27	0.9087	500
										5 vs. 7	43.7	80.85	-37.15	3.832	27	27	13.71	500
										5 vs. 8	43.7	96.85	-53.15	3.832	27	27	19.62	500
										5 vs. 9	43.7	117.2	-73.47	3.832	27	27	27.12	500
										5 vs. 10	43.7	131.9	-88.2	3.832	27	27	32.56	500
										6 vs. 7	46.16	80.85	-34.69	3.832	27	27	12.8	500
										6 vs. 8	46.16	96.85	-50.69	3.832	27	27	18.71	500
										6 vs. 9	46.16	117.2	-71.01	3.832	27	27	26.21	500
										6 vs. 10	46.16	131.9	-85.74	3.832	27	27	31.65	500
										7 vs. 8	80.85	96.85	-16.01	3.832	27	27	5.908	500
										7 vs. 9	80.85	117.2	-36.32	3.832	27	27	13.41	500
										7 vs. 10	80.85	131.9	-51.06	3.832	27	27	18.85	500
										8 vs. 9	96.85	117.2	-20.32	3.832	27	27	7.499	500
										8 vs. 10	96.85	131.9	-35.05	3.832	27	27	12.94	500
										9 vs. 10	117.2	131.9	-14.73	3.832	27	27	5.438	500
[truncated: 5 more columns]

## Sheet: FigS4m
							S4m) Female offspring insulin tolerance test
																																		AUC
Time curve		NCD																	BFD																	NCD		Bacon		Unpaired t test
	Time (minutes)	Mouse1	Mouse2	Mouse3	Mouse4	Mouse5	Mouse6	Mouse7	Mouse8	Mouse9	Mouse10	Mouse11	Mouse12	Mouse13	Mouse14	Mouse15	Mouse16	Mouse17	Mouse18	Mouse19	Mouse20	Mouse21	Mouse22	Mouse23	Mouse24	Mouse25	Mouse26	Mouse27	Mouse28	Mouse29	Mouse30	Mouse31			Mouse1	3.907	Mouse18	3.354		P value	0.1742
	0	100	100	100	100	100	100	100	100	100	100	100	100	100	100	100	100	100	100	100	100	100	100	100	100	100	100	100	100	100	100	100			Mouse2	3.87	Mouse19	3.543		P value summary	ns
	15	67.5676	78.1022	63.2353	76.5957	70.9924	63.4483	71.3235	76.2295	70.1493	57.9365	48.4663	62.5954	66.9421	61.5894	48.7342	52.5424	63.8298	52.2472	58.8957	58.642	72.2973	64.5833	74.6377	82.3077	58.7879	59.3103	60	63.4146	62.5767	67.1233	72.2973			Mouse3	3.756	Mouse20	3.722		Significantly different (P < 0.05)?	No
	30	52.027	49.635	50.7353	54.6099	65.6489	54.4828	65.4412	72.1311	64.9254	58.7302	45.3988	55.7252	70.2479	53.6424	41.1392	41.8079	55.3191	46.0674	49.6933	51.8519	52.027	65.2778	70.2899	74.6154	46.6667	67.5862	61.8182	53.0488	58.2822	65.7534	62.8378			Mouse4	4.074	Mouse21	3.948		One- or two-tailed P value?	Two-tailed
	60	64.8649	55.4745	61.0294	63.1206	63.3588	61.3793	62.5	67.2131	62.6866	65.873	38.6503	59.542	69.4215	47.6821	48.7342	44.6328	49.6454	52.2472	52.7607	61.7284	62.8378	76.3889	70.2899	71.5385	54.5455	66.2069	126.061	64.6341	61.9632	70.5479	64.8649			Mouse5	4.242	Mouse22	4.333		t, df	t=1,393, df=29
																																			Mouse6	3.848	Mouse23	4.505
																																			Mouse7	4.23	Mouse24	4.737		How big is the difference?
	Two-way RM ANOVA	Matching: Stacked					Compare cell means with others in its row and its column																												Mouse8	4.525	Mouse25	3.5		Mean of column A	3.85
	Assume sphericity?	No																																	Mouse9	4.203	Mouse26	4.153		Mean of column B	4.074
	Alpha	0.05					Number of families	6																											Mouse10	3.929	Mouse27	4.932		Difference between means (B - A) ± SEM	0,2238 ± 0,1607
							Number of comparisons per row family	1																											Mouse11	3.078	Mouse28	3.864		95% confidence interval	-0,1048 to 0,5524
	Source of Variation	% of total variation	P value	P value summary	Significant?	Geisser-Greenhouse's epsilon	Number of comparisons per column family	6																											Mouse12	3.836	Mouse29	3.929		R squared (eta squared)	0.06272
	Time x Column Factor	1.178	0.0375	*	Yes		Alpha	0.05																											Mouse13	4.376	Mouse30	4.295
	Time	74.62	<0,0001	****	Yes	0.7044																													Mouse14	3.596	Mouse31	4.221		F test to compare variances
	Column Factor	0.7476	0.1576	ns	No		Tukey's multiple comparisons test	Mean Diff,	95,00% CI of diff,	Below threshold?	Summary	Adjusted P Value																							Mouse15	3.138				F, DFn, Dfd	1,202, 13, 16
	Subject	10.3	0.0002	***	Yes																														Mouse16	3.148				P value	0.7175
							Row 1																												Mouse17	3.697				P value summary	ns
	ANOVA table	SS	DF	MS	F (DFn, DFd)	P value	NCD vs. BFD	0																																Significantly different (P < 0.05)?	No
	Time x Column Factor	544.8	3	181.6	F (3, 87) = 2,943	P=0,0375
	Time	34507	3	11502	F (2,113, 61,28) = 186,4	P<0,0001	Row 2																																	Data analyzed
	Column Factor	345.7	1	345.7	F (1, 29) = 2,104	P=0,1576	NCD vs. BFD	-0.07202	-6,370 to 6,226	No	ns	0.9815																												Sample size, column A	17
	Subject	4765	29	164.3	F (29, 87) = 2,663	P=0,0002																																		Sample size, column B	14
	Residual	5368	87	61.71			Row 3
							NCD vs. BFD	-3.008	-9,808 to 3,793	No	ns	0.3727
	Difference between column means
	Mean of NCD	69.67					Row 4
	Mean of BFD	73.03					NCD vs. BFD	-10.34	-21,46 to 0,7751	No	ns	0.0664
	Difference between means	-3.355
	SE of difference	2.313					Test details	Mean 1	Mean 2	Mean Diff,	SE of diff,	N1	N2	q	DF
	95% CI of difference	-8,086 to 1,376
							Row 1
	Data summary						NCD vs. BFD	100	100	0	0	17	14
	Number of columns (Column Factor)	2
	Number of rows (Time)	4					Row 2
	Number of subjects (Subject)	31					NCD vs. BFD	64.72	64.79	-0.07202	3.079	17	14	0.03308	28.78
	Number of missing values	0
							Row 3
							NCD vs. BFD	55.98	58.99	-3.008	3.319	17	14	1.281	27.93
							Row 4
							NCD vs. BFD	57.99	68.33	-10.34	5.293	17	14	2.763	18.11
