# Supplementary material for: Fat sensory cues in early life program central response to food and obesity
Source: Nat Metab. 2025 Dec 1;7(12):2451–73. doi: 10.1038/s42255-025-01405-8 (PMC12727534; doi:10.1038/s42255-025-01405-8)
Supplement: Supplementary file 16 — Statistical source data. [file 42255_2025_1405_MOESM16_ESM.xlsx]

## Sheet: FigS5d
	FS5d) AUC
	NCD		BFD-adult		Unpaired t test
Mouse1	5.348	Mouse11	5.963		P value	0.3046
Mouse2	6.885	Mouse12	5.618		P value summary	ns
Mouse3	6.308	Mouse13	5.64		Significantly different (P < 0.05)?	No
Mouse4	6.848	Mouse14	8.423		One- or two-tailed P value?	Two-tailed
Mouse5	6.773	Mouse15	5.805		t, df	t=1,057, df=18
Mouse6	7.095	Mouse16	6.105
Mouse7	6.383	Mouse17	5.858		How big is the difference?
Mouse8	7.995	Mouse18	6.488		Mean of column A	6.76
Mouse9	7.56	Mouse19	7.238		Mean of column B	6.378
Mouse10	6.405	Mouse20	6.645		Difference between means (B - A) ± SEM	-0,3817 ± 0,3612
					95% confidence interval	-1,140 to 0,3771
					R squared (eta squared)	0.05843
					F test to compare variances
					F, DFn, Dfd	1,463, 9, 9
					P value	0.5801
					P value summary	ns
					Significantly different (P < 0.05)?	No
					Data analyzed
					Sample size, column A	10
					Sample size, column B	10

## Sheet: FigS5e
						FS5e) Male insulin tolerance test
																							AUC
Timecurve
		NCD-adult										BFD-adult														NCD		BFD		Unpaired t test
	Time (min)	Mouse1	Mouse2	Mouse3	Mouse4	Mouse5	Mouse6	Mouse7	Mouse8	Mouse9	Mouse10	Mouse11	Mouse12	Mouse13	Mouse14	Mouse15	Mouse16	Mouse17	Mouse18	Mouse19	Mouse20				Mouse1	3.766	Mouse11	4.112		P value	0.1986
	0	100	100	100	100	100	100	100	100	100	100	100	100	100	100	100	100	100	100	100	100				Mouse2	3.605	Mouse12	4.013		P value summary	ns
	15	61.9718	65.445	62.8743	70.8861	89.2308	93.617	49.7076	84.9711	95.1724	87.1622	71.0345	83.5714	60.1307	87.1345	45.1613	65.6051	74.8148	65.3631	72.2222	59.3939				Mouse3	3.777	Mouse13	3.686		Significantly different (P < 0.05)?	No
	30	57.0423	50.7853	53.8922	60.1266	80.7692	73.0496	54.9708	71.0983	76.5517	58.1081	56.5517	55	52.9412	71.345	47.3118	60.5096	62.2222	51.3966	66.0494	64.8485				Mouse4	4.334	Mouse14	4.925		One- or two-tailed P value?	Two-tailed
	60	53.5211	48.6911	58.0838	77.8481	86.9231	82.2695	66.0819	66.474	87.5862	64.1892	68.2759	51.4286	56.2092	84.2105	41.9355	52.8662	71.1111	49.162	76.5432	61.8182				Mouse5	5.21	Mouse15	3.121		t, df	t=1,335, df=18
																									Mouse6	5.032	Mouse16	3.889
																									Mouse7	3.724	Mouse17	4.339		How big is the difference?
																									Mouse8	4.621	Mouse18	3.624		Mean of column A	4.361
	Two-way RM ANOVA	Matching: Stacked					Compare cell means with others in its row and its column																		Mouse9	5.214	Mouse19	4.468		Mean of column B	4.02
	Assume sphericity?	No																							Mouse10	4.328	Mouse20	4.027		Difference between means (B - A) ± SEM	-0,3407 ± 0,2553
	Alpha	0.05					Number of families	6																						95% confidence interval	-0,8770 to 0,1956
							Number of comparisons per row family	1																						R squared (eta squared)	0.09006
	Source of Variation	% of total variation	P value	P value summary	Significant?	Geisser-Greenhouse's epsilon	Number of comparisons per column family	6
	Time x Column Factor	0.7263	0.3695	ns	No		Alpha	0.05																						F test to compare variances
	Time	66.59	<0,0001	****	Yes	0.7223																								F, DFn, Dfd	1,637, 9, 9
	Column Factor	1.87	0.1952	ns	No		Tukey's multiple comparisons test	Mean Diff,	95,00% CI of diff,	Below threshold?	Summary	Adjusted P Value																		P value	0.4742
	Subject	18.6	<0,0001	****	Yes																									P value summary	ns
							Row 1																							Significantly different (P < 0.05)?	No
	ANOVA table	SS	DF	MS	F (DFn, DFd)	P value	NCD-adult vs. BFD-adult	0
	Time x Column Factor	199.9	3	66.65	F (3, 54) = 1,070	P=0,3695																								Data analyzed
	Time	18331	3	6110	F (2,167, 39,00) = 98,10	P<0,0001	Row 2																							Sample size, column A	10
	Column Factor	514.8	1	514.8	F (1, 18) = 1,810	P=0,1952	NCD-adult vs. BFD-adult	7.661	-5,699 to 21,02	No	ns	0.2428																		Sample size, column B	10
	Subject	5120	18	284.4	F (18, 54) = 4,567	P<0,0001
	Residual	3363	54	62.28			Row 3
							NCD-adult vs. BFD-adult	4.822	-3,908 to 13,55	No	ns	0.2589
	Difference between column means
	Mean of NCD-adult	77.23					Row 4
	Mean of BFD-adult	72.15					NCD-adult vs. BFD-adult	7.811	-5,007 to 20,63	No	ns	0.2167
	Difference between means	5.073
	SE of difference	3.771					Test details	Mean 1	Mean 2	Mean Diff,	SE of diff,	N1	N2	q	DF
	95% CI of difference	-2,850 to 13,00
							Row 1
	Data summary						NCD-adult vs. BFD-adult	100	100	0	0	10	10
	Number of columns (Column Factor)	2
	Number of rows (Time)	4					Row 2
	Number of subjects (Subject)	20					NCD-adult vs. BFD-adult	76.1	68.44	7.661	6.33	10	10	1.711	16.93
	Number of missing values	0
							Row 3
							NCD-adult vs. BFD-adult	63.64	58.82	4.822	4.12	10	10	1.655	16.1
							Row 4
							NCD-adult vs. BFD-adult	69.17	61.36	7.811	6.1	10	10	1.811	17.98

## Sheet: FigS5f
	S5f) Daily HFDlard intake
	NCD		BFD		Unpaired t test
Mouse1	3.66	Mouse9	3.86		P value	0.2691
Mouse2	3.66	Mouse10	3.26		P value summary	ns
Mouse3	3.52	Mouse11	3.825		Significantly different (P < 0.05)?	No
Mouse4	3.43	Mouse12	3.94		One- or two-tailed P value?	Two-tailed
Mouse5	3.84	Mouse13	3.325		t, df	t=1,154, df=13
Mouse6	4	Mouse14	3.305
Mouse7	3.88	Mouse15	3.78		How big is the difference?
Mouse8	4.315				Mean of column A	3.788
					Mean of column B	3.614
					Difference between means (B - A) ± SEM	-0,1746 ± 0,1512
					95% confidence interval	-0,5012 to 0,1521
					R squared (eta squared)	0.09297
					F test to compare variances
					F, DFn, Dfd	1,118, 6, 7
					P value	0.8747
					P value summary	ns
					Significantly different (P < 0.05)?	No
					Data analyzed
					Sample size, column A	8
					Sample size, column B	7

## Sheet: FigS5h
			S5h) Male body weight gain
		NCD															BFD Gestation
	Weeks	Mouse1	Mouse2	Mouse3	Mouse4	Mouse5	Mouse6	Mouse7	Mouse8	Mouse9	Mouse10	Mouse11	Mouse12	Mouse13	Mouse14	Mouse15	Mouse16	Mouse17	Mouse18	Mouse19	Mouse20	Mouse21	Mouse22	Mouse23	Mouse24	Mouse25	Mouse26	Mouse27	Mouse28
	0	0	0	0	0	0	0	0	0	0	0	0	0	0	0	0	0	0	0	0	0	0	0	0	0	0	0	0	0
	1	1.4				2.4	2.1	2.6	1.3	1.3	3	3.2	1.4	1.1	0.3	0.6	1.8	1	2	1.8	1.4	2.7	2.3	2.4	0.4	0.8	1	1	0.7
	2	2.1	1.7	1.9	1.3	5.1	3.6	4.9	-6.2	3.1	5.8	5.1	2.7	2.9	1.5	1.5	2.2	1.8	3.7	2.9	2.7	5.8	4.1	3.7	1.4	2.4	2.8	2.7	0.8
	3	4.4		2.6	1.7	7.4	5.1	7	5.5	4.5	9.3	7.1	3.7	4.6	2.4	2.7	4.5	2.8	5.3	4.2	5.3	8.4	6.3	5.5	2.8	4.4	4.9	3.4	2.9
	4	4.4												6.4	3.6	3.9										5.6	6.4	4.7	4.3
	5			3.4	2.6	11.1	9.3	9.6	6.5	7.6	11.6	10.1	7.9	7.2	3.5	4.1	7.5	5	7.8	5.6	9.3	10.9	8.7	7.4	5.9	7.2	8.3	6.6	5.6
	6	7		4.1	3.2	15.4	13.3	12.4	11.9	13.2	17.1	14.4	13.2	10.9	5.9	6.7	10.6	7.1	10.6	7.8	12.7	13.8	11	9.4	9.2	9.2	11.2	8.7	8.8
	7	11		5.5	5.2	16.4	14.6	14.8	13.6	13.5	15.6	15.5	14.3	12.8	8.7	9.4	12.5	8.6	12.4	9	15.7	15.4	12.9	10.9	10.9	11.9	13.5	11	8.9
	8	12.4		7.7	7.2									15.2	9.9	11.5										12.6	14.9	13.1	9.8
	Mixed-effects model (REML)	Matching: Stacked					Compare cell means with others in its row and its column
	Assume sphericity?	No
	Alpha	0.05					Number of families	11
							Number of comparisons per row family	1
	Fixed effects (type III)	P value	P value summary	Statistically significant (P < 0,05)?	F (DFn, DFd)	Geisser-Greenhouse's epsilon	Number of comparisons per column family	36
	Time	<0,0001	****	Yes	F (2,431, 49,24) = 209,2	0.3039	Alpha	0.05
	Column Factor	0.9413	ns	No	F (1, 26) = 0,005537
	Time x Column Factor	0.9465	ns	No	F (8, 162) = 0,3461		Tukey's multiple comparisons test	Mean Diff,	95,00% CI of diff,	Below threshold?	Summary	Adjusted P Value
	Random effects	SD	Variance				0
	Subject	1.777	3.157				NCD vs. Bacon Ges	0
	Residual	1.503	2.259
							1
	Was the matching effective?						NCD vs. Bacon Ges	0.2404	-0,4573 to 0,9381	No	ns	0.4815
	Chi-square, df	96,90, 1
	P value	<0,0001					2
	P value summary	****					NCD vs. Bacon Ges	-0.3795	-2,075 to 1,316	No	ns	0.6457
	Is there significant matching (P < 0.05)?	Yes
							3
	Difference between column means						NCD vs. Bacon Ges	0.1879	-1,336 to 1,712	No	ns	0.8011
	Predicted mean of NCD	6.275
	Predicted mean of Bacon Ges	6.328					4
	Difference between predicted means	-0.05337					NCD vs. Bacon Ges	-0.675	-2,637 to 1,287	No	ns	0.4261
	SE of difference	0.7172
	95% CI of difference	-1,528 to 1,421					5
							NCD vs. Bacon Ges	-0.1	-2,134 to 1,934	No	ns	0.919
	Data summary
	Number of columns (Column Factor)	2					6
	Number of rows (Time)	9					NCD vs. Bacon Ges	0.6137	-2,098 to 3,325	No	ns	0.64
	Number of subjects (Subject)	28
	Number of missing values	46					7
							NCD vs. Bacon Ges	0.3918	-2,033 to 2,817	No	ns	0.7407
							8
							NCD vs. Bacon Ges	-1.95	-5,701 to 1,801	No	ns	0.2645
							Test details	Mean 1	Mean 2	Mean Diff,	SE of diff,	N1	N2	q	DF
							0
							NCD vs. Bacon Ges	0	0	0	0	15	13
							1
							NCD vs. Bacon Ges	1.725	1.485	0.2404	0.3354	12	13	1.013	20.95
							2
							NCD vs. Bacon Ges	2.467	2.846	-0.3795	0.8132	15	13	0.66	20.11
							3
							NCD vs. Bacon Ges	4.857	4.669	0.1879	0.7375	14	13	0.3603	23.54
							4
							NCD vs. Bacon Ges	4.575	5.25	-0.675	0.7862	4	4	1.214	5.548
							5
							NCD vs. Bacon Ges	7.269	7.369	-0.1	0.9701	13	13	0.1458	18.56
							6
							NCD vs. Bacon Ges	10.62	10.01	0.6137	1.29	14	13	0.6728	17.9
							7
							NCD vs. Bacon Ges	12.21	11.82	0.3918	1.169	14	13	0.474	21.85
							8
							NCD vs. Bacon Ges	10.65	12.6	-1.95	1.624	6	4	1.698	7.923

## Sheet: FigS5i
			S5i) Male insulin tolerance test																				AUC
			NCD																						Bacon Ges
		Time (minutes)	Mouse1	Mouse2	Mouse3	Mouse4	Mouse5	Mouse6	Mouse7	Mouse8	Mouse9	Mouse10	Mouse11	Mouse12	Mouse13	Mouse14	Mouse15	Mouse16	Mouse17	Mouse18	Mouse19	Mouse20	Mouse21	Mouse22	Mouse23	Mouse24	Mouse25	Mouse26	Mouse27	Mouse28	Mouse29	Mouse30	Mouse31	Mouse32	Mouse33	Mouse34	Mouse35	Mouse36	Mouse37	Mouse38
		0	100	100	100	100	100	100	100	100	100	100	100	100	100	100	100	100	100	100	100	100	100	100	100	100	100	100	100	100	100	100	100	100	100	100	100	100	100	100
		15	114	67.2	77.4	78	89.7	99	83.9	68.2	102	114	69.6	67.1	71.7	105	101	91.8	77.1	91.7	65	65.1	71.4	100	95.9	77.7	70.3	72.1	73.4	64.3	81.8	83	70.5	84.4	81.3	109	104	111	70.9	92.7
		30	95.5	52.8	59.6	57.1	77.3	83.8	75.4	69.1	95.1	80.2	64.6	75.2	62	104	89.5	83.5	58.7	84.8	51.8	57	77.7	90.9	85.4	69	71.1	65.1	62	59.8	63.6	54.8	67	71	56.7	73.3	75.9	95.7	74.6	82.9
		60	86.3	53.2	59.1	66.8	107	86.9	88.3	88	86.7	79.5	60.7	67.1	57.1	102	97.9	82.5	70.8	79.7	59.5	62.4	76	81.9	81	69.9	78.8	74.3	64.6	52.7	63.3	65.2	75.1	74.3	64.4	93.6	90.2	97.8	57.4	98.9
		Two-way RM ANOVA	Matching: Stacked					Compare cell means with others in its row and its column
		Assume sphericity?	No
		Alpha	0.05					Number of families	6
								Number of comparisons per row family	1
		Source of Variation	% of total variation	P value	P value summary	Significant?	Geisser-Greenhouse's epsilon	Number of comparisons per column family	6
		Time x Column Factor	0.2329	0.7639	ns	No		Alpha	0.05
		Time	41.01	<0,0001	****	Yes	0.7923
		Column Factor	0.3295	0.5722	ns	No		Tukey's multiple comparisons test	Mean Diff,	95,00% CI of diff,	Below threshold?	Summary	Adjusted P Value
		Subject	36.5	<0,0001	****	Yes
								0
		ANOVA table	SS	DF	MS	F (DFn, DFd)	P value	NCD vs. Bacon Ges	0
		Time x Column Factor	93.56	3	31.19	F (3, 108) = 0,3851	P=0,7639
		Time	16471	3	5490	F (2,377, 85,56) = 67,80	P<0,0001	15
		Column Factor	132.3	1	132.3	F (1, 36) = 0,3250	P=0,5722	NCD vs. Bacon Ges	1.102	-9,173 to 11,38	No	ns	0.8289
		Subject	14662	36	407.3	F (36, 108) = 5,029	P<0,0001
		Residual	8746	108	80.98			30
								NCD vs. Bacon Ges	4.306	-4,306 to 12,92	No	ns	0.3173
		Difference between column means
		Mean of NCD	84.26					60
		Mean of Bacon Ges	82.37					NCD vs. Bacon Ges	2.152	-7,609 to 11,91	No	ns	0.6569
		Difference between means	1.89					Test details	Mean 1	Mean 2	Mean Diff,	SE of diff,	N1	N2	q	DF
		SE of difference	3.315
		95% CI of difference	-4,834 to 8,614					0
								NCD vs. Bacon Ges	100	100	0	0	22	16
		Data summary
		Number of columns (Column Factor)	2					15
		Number of rows (Time)	4					NCD vs. Bacon Ges	85	83.89	1.102	5.058	22	16	0.308	34.42
		Number of subjects (Subject)	38
		Number of missing values	0					30
								NCD vs. Bacon Ges	74.8	70.49	4.306	4.246	22	16	1.434	36
								60
								NCD vs. Bacon Ges	77.25	75.09	2.152	4.802	22	16	0.6337	33.77

## Sheet: FigS5j
			S5j) Female body weight gain
		NCD																		Bacon Ges
	Weeks	Mouse1	Mouse2	Mouse3	Mouse4	Mouse5	Mouse6	Mouse7	Mouse8	Mouse9	Mouse10	Mouse11	Mouse12	Mouse13	Mouse14	Mouse15	Mouse16	Mouse17	Mouse18	Mouse19	Mouse20	Mouse21	Mouse22	Mouse23	Mouse24	Mouse25	Mouse26	Mouse27	Mouse28
	0	0	0	0	0	0	0	0	0	0	0	0	0	0	0	0	0	0	0	0	0	0	0	0	0	0	0	0	0
	1	1.8	-0.5	0.8	-0.2	1.9	0.3	0.5	1.2	0.8	-0.3	2	-0.6	0.3	0.1	-0.5	0.7	-0.2	0.8	-0.2	0.7	-0.1	-0.6	0.3	-0.1	0.3	-0.2	0.1	-0.3
	2	2.3	0	2.5	0.8	2.9	1.9	0.9	1.6	1.7	0.5	2.8	1.8	3.1	0.8	-0.2	1.2	0	1.1	-0.2	0.9	-0.1	-0.3	1	1.2	0.9	1.7	0.6	0.1
	3	3.4	0.6	1.3	1.1		2	1.6	2.1	2.2	1	3.9	2.2	1.5	2	1	2.2	1.3	1.9	0.4	2.2	0.7	-0.3	1.3	1.8	2.5	5.1	3.2	1.4
	4	4.4	2.5	2.1	2.7	4	2.5	2.4	3.6	3.8	1.6	5.7	3.4	2.4	2.5	2.4	1.9	1.7	2.2	1	3	2	1.6	2.6	3.4	2.8	5.6	2.9	1.9
	6	6	2.3	4	3.1		3.9	4.1	6	7.1	3.4	11.4	7.4	12.8	4.3	2.9	4.9	4	4.2	3.6	5.1	3	6.6	5.4	10	4.3	8.5	5.1	3.9
	7	6.9	2.7	6.6	4.7		4.4	3.7	6.5	5.9	3.9	13.2	9.6	10.8	4.7	5.1	6.1	4.6	6.3	3.5	6.2	3.9	9.9	7	10.8	5.5	9.5	6.5	5.6
	8	9.2	3.8	7	6.3										5.6	6.1	8.5	5.9	6.5							7.4	11.7	9.4	8.1
	Mixed-effects model (REML)	Matching: Stacked					Compare cell means with others in its row and its column
	Assume sphericity?	No
	Alpha	0.05					Number of families	10
							Number of comparisons per row family	1
	Fixed effects (type III)	P value	P value summary	Statistically significant (P < 0,05)?	F (DFn, DFd)	Geisser-Greenhouse's epsilon	Number of comparisons per column family	28
	Time	<0,0001	****	Yes	F (1,951, 45,70) = 122,0	0.2787	Alpha	0.05
	Column Factor	0.779	ns	No	F (1, 26) = 0,08038
	Time x Column Factor	0.1019	ns	No	F (7, 164) = 1,745		Tukey's multiple comparisons test	Mean Diff,	95,00% CI of diff,	Below threshold?	Summary	Adjusted P Value
	Random effects	SD	Variance				0
	Subject	1.032	1.064				NCD vs. Bacon Ges	0
	Residual	1.226	1.503
							1
	Was the matching effective?						NCD vs. Bacon Ges	0.5044	0,03447 to 0,9744	Yes	*	0.0364
	Chi-square, df	53,54, 1
	P value	<0,0001					2
	P value summary	****					NCD vs. Bacon Ges	0.8478	0,1823 to 1,513	Yes	*	0.0146
	Is there significant matching (P < 0.05)?	Yes
							3
	Difference between column means						NCD vs. Bacon Ges	0.01118	-1,141 to 1,163	No	ns	0.9835
	Predicted mean of NCD	3.172
	Predicted mean of Bacon Ges	3.299					4
	Difference between predicted means	-0.127					NCD vs. Bacon Ges	0.1978	-0,7997 to 1,195	No	ns	0.6801
	SE of difference	0.4479
	95% CI of difference	-1,048 to 0,7937					6
							NCD vs. Bacon Ges	-0.15	-2,208 to 1,908	No	ns	0.8815
	Data summary
	Number of columns (Column Factor)	2					7
	Number of rows (Time)	8					NCD vs. Bacon Ges	-0.6224	-2,761 to 1,516	No	ns	0.551
	Number of subjects (Subject)	28
	Number of missing values	18					8
							NCD vs. Bacon Ges	-2.606	-5,393 to 0,1816	No	ns	0.0614
							Test details	Mean 1	Mean 2	Mean Diff,	SE of diff,	N1	N2	q	DF
							0
							NCD vs. Bacon Ges	0	0	0	0	18	10
							1
							NCD vs. Bacon Ges	0.4944	-0.01	0.5044	0.2283	18	10	3.125	25.21
							2
							NCD vs. Bacon Ges	1.428	0.58	0.8478	0.3232	18	10	3.71	25.11
							3
							NCD vs. Bacon Ges	1.841	1.83	0.01118	0.5298	17	10	0.02983	12.24
							4
							NCD vs. Bacon Ges	2.878	2.68	0.1978	0.4711	18	10	0.5937	16.25
							6
							NCD vs. Bacon Ges	5.4	5.55	-0.15	0.9947	17	10	0.2133	23.01
							7
							NCD vs. Bacon Ges	6.218	6.84	-0.6224	1.026	17	10	0.8576	20.38
							8
							NCD vs. Bacon Ges	6.544	9.15	-2.606	1.084	9	4	3.4	4.992

## Sheet: FigS5k
			S5k) Female insulin tolerance test																				AUC
			NCD																														Bacon Ges
		Time (minutes)	Mouse1	Mouse2	Mouse3	Mouse4	Mouse5	Mouse6	Mouse7	Mouse8	Mouse9	Mouse10	Mouse11	Mouse12	Mouse13	Mouse14	Mouse15	Mouse16	Mouse17	Mouse18	Mouse19	Mouse20	Mouse21	Mouse22	Mouse23	Mouse24	Mouse25	Mouse26	Mouse27	Mouse28	Mouse29	Mouse30	Mouse31	Mouse32	Mouse33	Mouse34	Mouse35	Mouse36	Mouse37	Mouse38	Mouse39	Mouse40	Mouse41	Mouse42	Mouse43	Mouse44	Mouse45
		0	100	100	100	100	100	100	100	100	100	100	100	100	100	100	100	100	100	100	100	100	100	100	100	100	100	100	100	100	100	100	100	100	100	100	100	100	100	100	100	100	100	100	100	100	100
		15	77.4	69.9	100	54.9	81.3	81.3	77.7	77.9	63.8	78.1	81.7	88.2	70.3	122	73.2	88.1	75.1	92.4	87.1	69.5	73	68.2	72.3	63.8	67.8	54	72.2	77	87.7	95.6	79.4	100	71.4	100	70.4	121	75.8	72.2	70	75.8	81.2	80.8	100	67	77.8
		30	75.8	69	61	66	84.6	88.9	83.3	83.4	55.5	64.6	69.4	78.3	67.9	120	72	122	76.6	75.9	75.6	77	52	71.2	85	64.4	76.6	58.6	78.3	60.8	77.3	83.4	76.5	82.3	70.3	87.4	69.4	124	53.7	69.9	70	84.6	82.8	68.6	79.1	62.3	66.3
		60	64	61.1	62	64.6	96.6	84.3	85.1	90.2	58.4	61.4	73.3	73	59.8	126	77.7	108	80.6	59.5	82.6	76.7	83.3	53.1	89.5	67.1	82.2	62.7	63.7	59.9	68.4	80.5	77.8	73.4	67.2	88.6	73.8	105	65.3	82.5	65.8	69.5	68.6	73.1	81.5	60.9	72.2
		Two-way RM ANOVA	Matching: Stacked					Compare cell means with others in its row and its column
		Assume sphericity?	No
		Alpha	0.05					Number of families	6
								Number of comparisons per row family	1
		Source of Variation	% of total variation	P value	P value summary	Significant?	Geisser-Greenhouse's epsilon	Number of comparisons per column family	6
		Time x Column Factor	0.3293	0.6246	ns	No		Alpha	0.05
		Time	40.07	<0,0001	****	Yes	0.8738
		Column Factor	0.04825	0.7996	ns	No		Tukey's multiple comparisons test	Mean Diff,	95,00% CI of diff,	Below threshold?	Summary	Adjusted P Value
		Subject	31.04	<0,0001	****	Yes
								0
		ANOVA table	SS	DF	MS	F (DFn, DFd)	P value	NCD vs. Bacon Ges	0
		Time x Column Factor	142.2	3	47.39	F (3, 126) = 0,5871	P=0,6246
		Time	17298	3	5766	F (2,622, 110,1) = 71,44	P<0,0001	15
		Column Factor	20.83	1	20.83	F (1, 42) = 0,06528	P=0,7996	NCD vs. Bacon Ges	-2.079	-10,19 to 6,029	No	ns	0.6043
		Subject	13400	42	319	F (42, 126) = 3,953	P<0,0001
		Residual	10170	126	80.71			30
								NCD vs. Bacon Ges	2.728	-4,921 to 10,38	No	ns	0.4749
		Difference between column means
		Mean of NCD	82.26					60
		Mean of Bacon Ges	81.52					NCD vs. Bacon Ges	2.305	-4,954 to 9,565	No	ns	0.5251
		Difference between means	0.7386					Test details	Mean 1	Mean 2	Mean Diff,	SE of diff,	N1	N2	q	DF
		SE of difference	2.891
		95% CI of difference	-5,095 to 6,572					0
								NCD vs. Bacon Ges	100	100	0	0	30	14
		Data summary
		Number of columns (Column Factor)	2					15
		Number of rows (Time)	4					NCD vs. Bacon Ges	78.05	80.13	-2.079	3.968	30	14	0.7408	29.73
		Number of subjects (Subject)	44
		Number of missing values	0					30
								NCD vs. Bacon Ges	75.81	73.09	2.728	3.78	30	14	1.021	38.56
								60
								NCD vs. Bacon Ges	75.18	72.87	2.305	3.597	30	14	0.9063	41.98

## Sheet: FigS5m
			S5m) Male body weight gain
			NCD															Bacon Lac
		Weeks	Mouse1	Mouse2	Mouse3	Mouse4	Mouse5	Mouse6	Mouse7	Mouse8	Mouse9	Mouse10	Mouse11	Mouse12	Mouse13	Mouse14	Mouse15	Mouse16	Mouse17	Mouse18	Mouse19	Mouse20	Mouse21	Mouse22	Mouse23	Mouse24	Mouse25	Mouse26	Mouse27	Mouse28	Mouse29	Mouse30	Mouse31	Mouse32	Mouse33	Mouse34	Mouse35
		0	0	0	0	0	0	0	0	0	0	0	0	0	0	0	0	0	0	0	0	0	0	0	0	0	0	0	0	0	0	0	0	0	0	0	0
		1	1.4				2.4	2.1	2.6	1.3	1.3	3	3.2	1.4	1.1	0.3	0.6	1.4	1.6	2.4	1.8	1.6	1.4	0.9	0	0.9	0.1	0.4	0.2	1.2	0.5	1.2	1.6	1.1	1.5	1.5	1.7
		2	2.1	1.7	1.9	1.3	5.1	3.6	4.9	-6.2	3.1	5.8	5.1	2.7	2.9	1.5	1.5	3	3.6	3.8	3.1	3	2.6	2.3	0.9	2.3	1.2	2	1.2	3.9	1.5	2.1	2.6	2.6	1.9	2.8	2.1
		3	4.4		2.6	1.7	7.4	5.1	7	5.5	4.5	9.3	7.1	3.7	4.6	2.4	2.7	4.9	5.9	8.6	3.9	4.6	4.5	4	2.1	2.9	2.6	3.7	2.7	7.2	2.3	2.8	3.8	3.4	2.8	4.4	2.9
		4	4.4												6.4	3.6	3.9	6	5.3	9.1	4.5												5.4	4.3	3.9	6.3	4.1
		5
		6	7		4.1	3.2	15.4	13.3	12.4	11.9	13.2	17.1	14.4	13.2	10.9	5.9	6.7	8.4	8.6	12.9	7	10.8	10.3	9.7	4.6	9.3	6.7	6.8	5.5	13.6	5.2	6.6	10	8.6	6.9	10.9	7.4
		7	11		5.5	5.2	16.4	14.6	14.8	13.6	13.5	15.6	15.5	14.3	12.8	8.7	9.4	11.7	10.4	15.8	9.5	11.3	11.1	10.7	4	9.1	6.4	7.8	4.6	15.6	4.6	6.2	11.3	11	8.8	11.7	9.1
		8	12.4		7.7	7.2									15.2	9.9	11.5	15.5	13.8	19.9	11.8												13.9	12.9	10.2	14.9	10.9
		Mixed-effects model (REML)	Matching: Stacked					Compare cell means with others in its row and its column
		Assume sphericity?	No
		Alpha	0.05					Number of families	10
								Number of comparisons per row family	1
		Fixed effects (type III)	P value	P value summary	Statistically significant (P < 0,05)?	F (DFn, DFd)	Geisser-Greenhouse's epsilon	Number of comparisons per column family	28
		Time	<0,0001	****	Yes	F (2,479, 64,81) = 223,3	0.3541	Alpha	0.05
		Column Factor	0.3034	ns	No	F (1, 34) = 1,092
		Time x Column Factor	0.0009	***	Yes	F (7, 183) = 3,704		Tukey's multiple comparisons test	Mean Diff,	95,00% CI of diff,	Below threshold?	Summary	Adjusted P Value
		Random effects	SD	Variance				0
		Subject	1.667	2.78				NCD vs. Bacon Lac	0
		Residual	1.619	2.622
								1
		Was the matching effective?						NCD vs. Bacon Lac	0.575	-0,06287 to 1,213	No	ns	0.0743
		Chi-square, df	83,23, 1
		P value	<0,0001					2
		P value summary	****					NCD vs. Bacon Lac	0.04167	-1,560 to 1,643	No	ns	0.9567
		Is there significant matching (P < 0.05)?	Yes
								3
		Difference between column means						NCD vs. Bacon Lac	0.8571	-0,5897 to 2,304	No	ns	0.2327
		Predicted mean of NCD	6.124
		Predicted mean of Bacon Lac	5.477					4
		Difference between predicted means	0.6464					NCD vs. Bacon Lac	-0.8583	-2,793 to 1,076	No	ns	0.3326
		SE of difference	0.6186
		95% CI of difference	-0,6106 to 1,904					6
								NCD vs. Bacon Lac	2.131	-0,5939 to 4,857	No	ns	0.118
		Data summary
		Number of columns (Column Factor)	2					7
		Number of rows (Time)	8					NCD vs. Bacon Lac	2.672	0,1519 to 5,192	Yes	*	0.0386
		Number of subjects (Subject)	36
		Number of missing values	55					8
								NCD vs. Bacon Lac	-3.106	-6,575 to 0,3638	No	ns	0.0743
								Test details	Mean 1	Mean 2	Mean Diff,	SE of diff,	N1	N2	q	DF
								0
								NCD vs. Bacon Lac	0	0	0	0	15	21
								1
								NCD vs. Bacon Lac	1.725	1.15	0.575	0.3028	12	20	2.686	17.33
								2
								NCD vs. Bacon Lac	2.467	2.425	0.04167	0.7552	15	20	0.07803	15.9
								3
								NCD vs. Bacon Lac	4.857	4	0.8571	0.6991	14	20	1.734	22.85
								4
								NCD vs. Bacon Lac	4.575	5.433	-0.8583	0.8285	4	9	1.465	7.472
								6
								NCD vs. Bacon Lac	10.62	8.49	2.131	1.301	14	20	2.318	18.67
								7
								NCD vs. Bacon Lac	12.21	9.535	2.672	1.226	14	20	3.083	25.87
								8
								NCD vs. Bacon Lac	10.65	13.76	-3.106	1.568	6	9	2.801	10.55

## Sheet: FigS5n
			S5n) Male offspring insulin tolerance test
			NCD																						Bacon Lac
		Time (minutes)	Mouse1	Mouse2	Mouse3	Mouse4	Mouse5	Mouse6	Mouse7	Mouse8	Mouse9	Mouse10	Mouse11	Mouse12	Mouse13	Mouse14	Mouse15	Mouse16	Mouse17	Mouse18	Mouse19	Mouse20	Mouse21	Mouse22	Mouse23	Mouse24	Mouse25	Mouse26	Mouse27	Mouse28	Mouse29	Mouse30	Mouse31	Mouse32	Mouse33	Mouse34	Mouse35	Mouse36	Mouse37	Mouse38	Mouse39	Mouse40	Mouse41	Mouse42	Mouse43	Mouse44	Mouse45	Mouse46
		0	100	100	100	100	100	100	100	100	100	100	100	100	100	100	100	100	100	100	100	100	100	100	100	100	100	100	100	100	100	100	100	100	100	100	100	100	100	100	100	100	100	100	100	100	100	100
		15	114	67.2	77.4	78	89.7	99	83.9	68.2	102	114	69.6	67.1	71.7	105	101	91.8	77.1	91.7	65	65.1	71.4	100	92.2	85.6	86.1	93.4	80.7	64.7	77.5	105	90.9	79.3	105	70.5	70.7	82.6	90.9	88.7	75.7	74.3	89.3	107	84.6	69.3	74.8	66.6
		30	95.5	52.8	59.6	57.1	77.3	83.8	75.4	69.1	95.1	80.2	64.6	75.2	62	104	89.5	83.5	58.7	84.8	51.8	57	77.7	90.9	82	71.6	73.6	66.4	66	66.7	79.2	91.9	71.3	69.5	81.6	77.4	59.7	74.3	96.7	74.9	84.5	75.8	84.2	101	71.1	64.6	60.6	70.3
		60	86.3	53.2	59.1	66.8	107	86.9	88.3	88	86.7	79.5	60.7	67.1	57.1	102	97.9	82.5	70.8	79.7	59.5	62.4	76	81.9	76.9	62.8	66.4	69	74.3	55.4	80.6	84.6	69	84.3	82.9	96.9	61.5	75.8	88.3	76	66.7	78.6	89	82.1	67.3	73.3	53.7	61.3
		Two-way RM ANOVA	Matching: Stacked					Compare cell means with others in its row and its column
		Assume sphericity?	No
		Alpha	0.05					Number of families	6
								Number of comparisons per row family	1
		Source of Variation	% of total variation	P value	P value summary	Significant?	Geisser-Greenhouse's epsilon	Number of comparisons per column family	6
		Time x Column Factor	0.2523	0.6915	ns	No		Alpha	0.05
		Time	43.22	<0,0001	****	Yes	0.8444
		Column Factor	0.09843	0.7209	ns	No		Tukey's multiple comparisons test	Mean Diff,	95,00% CI of diff,	Below threshold?	Summary	Adjusted P Value
		Subject	33.5	<0,0001	****	Yes
								0
		ANOVA table	SS	DF	MS	F (DFn, DFd)	P value	NCD vs. Bacon Lac	0
		Time x Column Factor	108	3	36.01	F (3, 132) = 0,4876	P=0,6915
		Time	18506	3	6169	F (2,533, 111,5) = 83,54	P<0,0001	15
		Column Factor	42.15	1	42.15	F (1, 44) = 0,1293	P=0,7209	NCD vs. Bacon Lac	1.437	-7,193 to 10,07	No	ns	0.7379
		Subject	14345	44	326	F (44, 132) = 4,415	P<0,0001
		Residual	9747	132	73.84			30
								NCD vs. Bacon Lac	-0.8208	-8,744 to 7,103	No	ns	0.8349
		Difference between column means
		Mean of NCD	84.26					60
		Mean of Bacon Lac	83.3					NCD vs. Bacon Lac	3.216	-4,782 to 11,21	No	ns	0.4207
		Difference between means	0.9581
		SE of difference	2.665					Test details	Mean 1	Mean 2	Mean Diff,	SE of diff,	N1	N2	q	DF
		95% CI of difference	-4,412 to 6,329
								0
		Data summary						NCD vs. Bacon Lac	100	100	0	0	22	24
		Number of columns (Column Factor)	2
		Number of rows (Time)	4					15
		Number of subjects (Subject)	46					NCD vs. Bacon Lac	85	83.56	1.437	4.264	22	24	0.4766	38.19
		Number of missing values	0
								30
								NCD vs. Bacon Lac	74.8	75.62	-0.8208	3.911	22	24	0.2968	37.03
								60
								NCD vs. Bacon Lac	77.25	74.03	3.216	3.951	22	24	1.151	38.06

## Sheet: FigS5o
			S50) Female body weight gain
			NCD																		Bacon Lac
		Weeks	Mouse1	Mouse2	Mouse3	Mouse4	Mouse5	Mouse6	Mouse7	Mouse8	Mouse9	Mouse10	Mouse11	Mouse12	Mouse13	Mouse14	Mouse15	Mouse16	Mouse17	Mouse18	Mouse19	Mouse20	Mouse21	Mouse22	Mouse23	Mouse24	Mouse25	Mouse26	Mouse27	Mouse28
		0	0	0	0	0	0	0	0	0	0	0	0	0	0	0	0	0	0	0	0	0	0	0	0	0	0	0	0	0
		1	1.8	-0.5	0.8	-0.2	1.9	0.3	0.5	1.2	0.8	-0.3	2	-0.6	0.3	0.1	-0.5	0.7	-0.2	0.8	-1	-1.5	2.5	0.8	0.9	3.4	0.7	0.4	1.3	0.7
		2	2.3	0	2.5	0.8	2.9	1.9	0.9	1.6	1.7	0.5	2.8	1.8	3.1	0.8	-0.2	1.2	0	1.1	-0.8	-1.5	3.9	1.2	1.4	4.7	2.2	1.4	2.8	2
		3	3.4	0.6	1.3	1.1		2	1.6	2.1	2.2	1	3.9	2.2	1.5	2	1	2.2	1.3	1.9	0.1	1.5	4.3	1.4	3.6	6.9	2.5	2.2	4	2.2
		4	4.4	2.5	2.1	2.7	4	2.5	2.4	3.6	3.8	1.6	5.7	3.4	2.4	2.5	2.4	1.9	1.7	2.2				1.7	4.7	9.2	2.8	2.5	4.6	3.2
		5
		6	6	2.3	4	3.1		3.9	4.1	6	7.1	3.4	11.4	7.4	12.8	4.3	2.9	4.9	4	4.2	4.8	3.3	9.2	5.7	10.4	14.3	4.3	2.4	8.8	5.1
		7	6.9	2.7	6.6	4.7		4.4	3.7	6.5	5.9	3.9	13.2	9.6	10.8	4.7	5.1	6.1	4.6	6.3	7.2	6.2	12.6	9.8	10.2	16.9	4.9	3.6	10.5	6
		8	9.2	3.8	7	6.3										5.6	6.1	8.5	5.9	6.5	10.1	8.9	11.3						12.8	7.3
		Mixed-effects model (REML)	Matching: Stacked					Compare cell means with others in its row and its column
		Assume sphericity?	No
		Alpha	0.05					Number of families	10
								Number of comparisons per row family	1
		Fixed effects (type III)	P value	P value summary	Statistically significant (P < 0,05)?	F (DFn, DFd)	Geisser-Greenhouse's epsilon	Number of comparisons per column family	28
		Time	<0,0001	****	Yes	F (2,004, 46,38) = 114,8	0.2863	Alpha	0.05
		Column Factor	0.0512	ns	No	F (1, 26) = 4,180
		Time x Column Factor	0.0026	**	Yes	F (7, 162) = 3,298		Tukey's multiple comparisons test	Mean Diff,	95,00% CI of diff,	Below threshold?	Summary	Adjusted P Value
		Random effects	SD	Variance				0
		Subject	1.435	2.06				NCD vs. Bacon Lac	0
		Residual	1.39	1.933
								1
		Was the matching effective?						NCD vs. Bacon Lac	-0.3256	-1,401 to 0,7494	No	ns	0.523
		Chi-square, df	78,16, 1
		P value	<0,0001					2
		P value summary	****					NCD vs. Bacon Lac	-0.3022	-1,710 to 1,106	No	ns	0.6485
		Is there significant matching (P < 0.05)?	Yes
								3
		Difference between column means						NCD vs. Bacon Lac	-1.029	-2,431 to 0,3735	No	ns	0.1348
		Predicted mean of NCD	3.177
		Predicted mean of Bacon Lac	4.412					4
		Difference between predicted means	-1.235					NCD vs. Bacon Lac	-1.222	-3,542 to 1,097	No	ns	0.2519
		SE of difference	0.6041
		95% CI of difference	-2,477 to 0,006664					6
								NCD vs. Bacon Lac	-1.43	-4,347 to 1,487	No	ns	0.3132
		Data summary
		Number of columns (Column Factor)	2					7
		Number of rows (Time)	8					NCD vs. Bacon Lac	-2.572	-5,643 to 0,4987	No	ns	0.094
		Number of subjects (Subject)	28
		Number of missing values	20					8
								NCD vs. Bacon Lac	-3.536	-6,140 to -0,9308	Yes	*	0.0153
								Test details	Mean 1	Mean 2	Mean Diff,	SE of diff,	N1	N2	q	DF
								0
								NCD vs. Bacon Lac	0	0	0	0	18	10
								1
								NCD vs. Bacon Lac	0.4944	0.82	-0.3256	0.4953	18	10	0.9296	12.43
								2
								NCD vs. Bacon Lac	1.428	1.73	-0.3022	0.6464	18	10	0.6612	12.03
								3
								NCD vs. Bacon Lac	1.841	2.87	-1.029	0.6379	17	10	2.281	11.11
								4
								NCD vs. Bacon Lac	2.878	4.1	-1.222	0.9771	18	7	1.769	6.87
								6
								NCD vs. Bacon Lac	5.4	6.83	-1.43	1.372	17	10	1.474	15.44
								7
								NCD vs. Bacon Lac	6.218	8.79	-2.572	1.431	17	10	2.542	13.92
								8
								NCD vs. Bacon Lac	6.544	10.08	-3.536	1.087	9	5	4.602	6.56

[truncated: 6 more sheets: FigS5p, FigS5r, FigS5s, FigS5t, FigS5v, FigS5w]
