# Supplementary material for: Fat sensory cues in early life program central response to food and obesity
Source: Nat Metab. 2025 Dec 1;7(12):2451–73. doi: 10.1038/s42255-025-01405-8 (PMC12727534; doi:10.1038/s42255-025-01405-8)
Supplement: Supplementary file 17 — Statistical source data. [file 42255_2025_1405_MOESM17_ESM.xlsx]

## Sheet: FigS6a
S6a) Volatile profiles of amniotic fluid
label	NCD	BFD
1-Propanol	39.2329	39.7839
2-Butanone	0	0.0447
Acetaldehyde (*)	4.46108	5.53484
Acetic acid	0	2.94016
Acetone	1.10848	2.36327
Acetonitrile	0.0563	0.2622
Benzaldehyde	0	0.04613
Butanal	0	0.01617
Butanal, 2-methyl-	0.01464	0.05705
Butanal, 3-methyl-	0.01816	0.05924
Butanoic acid, 2-methyl-, ethyl ester	0	0.16334
Butanoic acid, ethyl ester	0	0.30093
Carbon disulfide (*)	0.24078	0.14947
Carbonyl sulfide (*)	0.17955	0.05953
Disulfide, dimethyl	0.01386	0.11869
Ethanol	5.46517	11.2618
Ethyl Acetate	0	0.22115
Furan	0.05066	0.06202
Furan, 2-methyl-	0.01184	0.03694
Isopropyl Alcohol	23.3671	27.6336
Methacrolein	0.0263	0.07781
Methanethiol (*)	1.2451	1.3302
Methyl Alcohol (*)	23.929	6.7988
Propanal	0.42667	0.26445
Propanal, 2-methyl-	0.05835	0.20125
Propanenitrile	0.02253	0.03897
Propanoic acid, 2-methyl-, anhydride	0	0.06788
Trimethylamine	0.07153	0.10554

## Sheet: FigS6b
S6b) Volatile profiles of milk
label	NCD	BFD
1-Dodecanol	0.05339	0.143
1-Propanol	0	0.03142
1-Tetradecanol	0.05715	0.06698
2,3-Butanedione	0	0.04651
2-Propanone, 1-hydroxy-	0	0.02145
2-Propenal	0	0.06466
2-Tridecanone	0.12152	0.09117
2-Undecanone	0.54268	0.62443
3-Acetyl-1H-pyrroline	0	0.01637
4-Cyclopentene-1,3-dione	0.22808	0.24799
5,9-Undecadien-2-one, 6,10-dimethyl-, (E)-	0.04448	0.07045
Acetaldehyde (*)	2.81124	3.91897
Acetic acid	5.69553	4.59207
Acetic acid, methyl ester	0.01497	0.02144
Acetone	0.4242	0.48957
Acetonitrile	0	0.03132
Benzaldehyde	0.03063	0.07473
Butanal, 2-methyl-	0.01463	0.01593
Butanal, 3-methyl-	0.03892	0.05017
Butanoic acid, 2-methyl-, ethyl ester	0	0.02222
Butanoic acid, ethyl ester	0	0.05247
Butanoic acid, methyl ester	0.01056	0.01742
Butyrolactone	0.07759	0.01104
Carbon disulfide (*)	0.09912	0.06354
Carbonyl sulfide (*)	0.34017	0.28004
Chloromethane	1.02979	1.44332
Decanoic acid, 2-propenyl ester	0.06128	0
Decanoic acid, methyl ester	14.6911	15.1119
Dimethyl sulfide	0.10237	0.12891
Disulfide, dimethyl	0.03028	0.01572
Dodecanoic acid	8.44984	8.96674
Dodecanoic acid, methyl ester	9.1005	12.0407
Ethanamine, 2-chloro-N,N-dimethyl-	0.1349	0.42012
Ethanol	0.29025	0.25247
Furan	0.08321	0.08138
Furan, 2-methyl-	0.03625	0.05552
Furan, 2-pentyl-	0	0.03188
Furfural	0.04705	0.0766
Hexanal	0	0.0963
Hexanoic acid	0.05428	0.0537
Hexanoic acid, methyl ester	0.14963	0.13349
Isoflurane	4.241	4.04592
Linalyl 3-methylbutanoate	0.10823	0.0841
Maltol	0.47514	0.46127
Methanethiol (*)	0.84361	0.87224
Methyl Alcohol (*)	18.577	13.8794
Methyl tetradecanoate	5.36864	8.11888
Octanoic acid	1.3089	1.55117
Octanoic acid, methyl ester	3.44446	3.44472
Pantolactone	0.31935	0.36804
Phenol	0.01962	0.03212
Propanal	0.07183	0.11392
Propanal, 2-methyl-	0.1255	0.14349
Propanoic acid, 2-methyl-, anhydride	0.02685	0.04092
Propanoic acid, ethyl ester	0	0.01515
Pyrrole	0.01728	0.22732
Thiirane	0.0526	0.0816
Tridecanoic acid, methyl ester	6.17801	0
n-Decanoic acid	13.6746	16.1554
Œ≥-Crotonolactone	0.28176	0.33955
Œ≥-nonalactone	0	0.05076

## Sheet: FigS6d
S6d) Maternal weight during lactation
		NCD																					AFD
	Postnatal day BW	Mouse1	Mouse2	Mouse3	Mouse4	Mouse5	Mouse6	Mouse7	Mouse8	Mouse9	Mouse10	Mouse11	Mouse12	Mouse13	Mouse14	Mouse15	Mouse16	Mouse17	Mouse18	Mouse19	Mouse20		Mouse21	Mouse22	Mouse23	Mouse24	Mouse25	Mouse26
	1	28.7	31	31.3	30.8	31.3	31.8	30.3	30.8	32.3	34.9	32.3	33.5	31.4	31.6	30	31.2	31.6	32.5	30.3	31.8		29.8	31.1	30.5	33	28.7	31.7
	4							32.5	32.2	33	34.5	32.3	32.9	32.2	32.7	32	32.3	33.2	33.4		32.7		32.2	31.6	30.2	34	30.7	33.8
	7	32.2	34	33.3	32.6	34.3	33.5	32.6	32.5	32.2	35.6					33.1	33	33.7	34.9		34.3		34.9	32.7	32.8		31.2	34.6
	10	31.7	34.9	33.4	34	35.7	34.7		33.8	33.2	35.4	32.7	33.8			34.6	35	35.2	36.5	32.8	34.1			32.9	31.8		31.3	35.8
	13	34.1	34.1	35.6	34.3	35.5	34.4	35.3	35.6	35.7	37.8	34.9	34.3	34.6	36.9					32.9	34.1		34.9	34.6	32.8	36.6	32.7	37.4
	16	33.5	36.4	34.3	35.3	38.4	36.5	35						36.8	36.8	36.1	36.5	36.2	38.4	31.9			35.9			38.3
	19	34.2	34.8	33.9	35.6	37.1	32.3	36								33.3	34.2						35.1
	21							33.3	30.7	32.7	32.6			33.5	31.2		30.9	31.7	31.4	29.3	32.7		31.6	27.9	27.1	32.2	28.5	33.6
	Mixed-effects model (REML)	Matching: Stacked					Compare cell means with others in its row and its column
	Assume sphericity?	No
	Alpha	0.05					Number of families	10
							Number of comparisons per row family	1
	Fixed effects (type III)	P value	P value summary	Statistically significant (P < 0,05)?	F (DFn, DFd)	Geisser-Greenhouse's epsilon	Number of comparisons per column family	28
	Time	<0,0001	****	Yes	F (3,194, 50,64) = 48,99	0.4563	Alpha	0.05
	Column Factor	0.4677	ns	No	F (1, 24) = 0,5445
	Time x Column Factor	0.3109	ns	No	F (7, 111) = 1,196		Tukey's multiple comparisons test	Mean Diff,	95,00% CI of diff,	Below threshold?	Summary	Adjusted P Value
	Random effects	SD	Variance				1
	Subject	1.105	1.221				NCD/NCD vs. 0,15%AFD/0,15%AFD	0.67	-0,9149 to 2,255	No	ns	0.3542
	Residual	0.9126	0.8329
							4
	Was the matching effective?						NCD/NCD vs. 0,15%AFD/0,15%AFD	0.6782	-0,9646 to 2,321	No	ns	0.3497
	Chi-square, df	66,58, 1
	P value	<0,0001					7
	P value summary	****					NCD/NCD vs. 0,15%AFD/0,15%AFD	0.2133	-1,635 to 2,061	No	ns	0.7809
	Is there significant matching (P < 0.05)?	Yes
							10
	Difference between column means						NCD/NCD vs. 0,15%AFD/0,15%AFD	1.256	-1,815 to 4,327	No	ns	0.3056
	Predicted mean of NCD/NCD	33.64
	Predicted mean of 0,15%AFD/0,15%AFD	33.23					13
	Difference between predicted means	0.4104					NCD/NCD vs. 0,15%AFD/0,15%AFD	0.1729	-1,842 to 2,188	No	ns	0.843
	SE of difference	0.5561
	95% CI of difference	-0,7374 to 1,558					16
							NCD/NCD vs. 0,15%AFD/0,15%AFD	-1.236	-10,47 to 8,003	No	ns	0.4793
	Data summary
	Number of columns (Column Factor)	2					19
	Number of rows (Time)	8					NCD/NCD vs. 0,15%AFD/0,15%AFD	-0.5
	Number of subjects (Subject)	26
	Number of missing values	57					21
							NCD/NCD vs. 0,15%AFD/0,15%AFD	1.668	-1,117 to 4,453	No	ns	0.1951
							Test details	Mean 1	Mean 2	Mean Diff,	SE of diff,	N1	N2	q	DF
							1
							NCD/NCD vs. 0,15%AFD/0,15%AFD	31.47	30.8	0.67	0.6782	20	6	1.397	7.434
							4
							NCD/NCD vs. 0,15%AFD/0,15%AFD	32.76	32.08	0.6782	0.6676	13	6	1.437	5.862
							7
							NCD/NCD vs. 0,15%AFD/0,15%AFD	33.45	33.24	0.2133	0.7287	15	5	0.414	5.237
							10
							NCD/NCD vs. 0,15%AFD/0,15%AFD	34.21	32.95	1.256	1.05	17	4	1.692	3.539
							13
							NCD/NCD vs. 0,15%AFD/0,15%AFD	35.01	34.83	0.1729	0.8391	16	6	0.2914	6.505
							16
							NCD/NCD vs. 0,15%AFD/0,15%AFD	35.86	37.1	-1.236	1.29	14	2	1.355	1.332
							19
							NCD/NCD vs. 0,15%AFD/0,15%AFD	34.6	35.1	-0.5		9	1
							21
							NCD/NCD vs. 0,15%AFD/0,15%AFD	31.82	30.15	1.668	1.151	11	6	2.05	6.281

## Sheet: FigS6f
S6f) Maternal fasted insulin levels
															Unpaired t test
		NCD						AFD							P value	0.3443
		Mouse1	Mouse2	Mouse3	Mouse4	Mouse5	Mouse6	Mouse7	Mouse8	Mouse9	Mouse10	Mouse11	Mouse12		P value summary	ns
		0.484464	0.304583	0.522611	0.309395	0.180176	0.44891	0.147522	0.503702	0.377833	0.147522	0.160972	0.411996		Significantly different (P < 0.05)?	No
															One- or two-tailed P value?	Two-tailed
															t, df	t=0,9926, df=10
															How big is the difference?
															Mean of column A	0.375
															Mean of column B	0.2916
															Difference between means (B - A) ± SEM	-0,08343 ± 0,08405
															95% confidence interval	-0,2707 to 0,1039
															R squared (eta squared)	0.08969
															F test to compare variances
															F, DFn, Dfd	1,452, 5, 5
															P value	0.6925
															P value summary	ns
															Significantly different (P < 0.05)?	No
															Data analyzed
															Sample size, column A	6
															Sample size, column B	6
