# Supplementary material for: Fat sensory cues in early life program central response to food and obesity
Source: Nat Metab. 2025 Dec 1;7(12):2451–73. doi: 10.1038/s42255-025-01405-8 (PMC12727534; doi:10.1038/s42255-025-01405-8)
Supplement: Supplementary file 18 — Statistical source data. [file 42255_2025_1405_MOESM18_ESM.xlsx]

## Sheet: FigS7b
	S7b) (18FDG) PET kinetics in adult mice Olfactory bulb
		NCD Olfactory bulb					BFD Olfactory bulb
		Baseline	HFD				Baseline	HFD
	Mouse1	0.172672	0.20019			Mouse8	0.154701	0.155333
	Mouse2	0.209461	0.190001			Mouse9	0.157258	0.173124
	Mouse3	0.174935	0.1822			Mouse10	0.150162	0.197996
	Mouse4	0.143396	0.165536			Mouse11	0.154056	0.20198
	Mouse5	0.163672	0.175435			Mouse12	0.121338	0.149711
	Mouse6	0.143095	0.157345			Mouse13	0.157193	0.207632
	Mouse7	0.182495	0.15912			Mouse14	0.167315	0.184366
						Mouse15	0.170598	0.195535
	Paired t test					Paired t test
	P value	0.4716				P value	0.0027
	P value summary	ns				P value summary	**
	Significantly different (P < 0.05)?	No				Significantly different (P < 0.05)?	Yes
	One- or two-tailed P value?	Two-tailed				One- or two-tailed P value?	Two-tailed
	t, df	t=0,7680, df=6				t, df	t=4,537, df=7
	Number of pairs	7				Number of pairs	8
	How big is the difference?					How big is the difference?
	Mean of differences (B - A)	0.005728				Mean of differences (B - A)	0.02913
	SD of differences	0.01974				SD of differences	0.01816
	SEM of differences	0.007459				SEM of differences	0.006422
	95% confidence interval	-0,01252 to 0,02398				95% confidence interval	0,01395 to 0,04432
	R squared (partial eta squared)	0.0895				R squared (partial eta squared)	0.7462
	How effective was the pairing?					How effective was the pairing?
	Correlation coefficient (r)	0.5446				Correlation coefficient (r)	0.5649
	P value (one tailed)	0.1031				P value (one tailed)	0.0723
	P value summary	ns				P value summary	ns
	Was the pairing significantly effective?	No				Was the pairing significantly effective?	No

## Sheet: FigS7c
	S7c) (18FDG) PET kinetics in adult mice Olfactory tubercle
	NCD olfactory tubercle					BFD olfactory tubercle
	Baseline	HFD				Baseline	HFD
Mouse1	0.179578	0.165903			Mouse8	0.13984	0.148406
Mouse2	0.175924	0.197805			Mouse9	0.174055	0.19335
Mouse3	0.148336	0.206746			Mouse10	0.167468	0.170592
Mouse4	0.213463	0.156631			Mouse11	0.173463	0.206089
Mouse5	0.173555	0.167046			Mouse12	0.13557	0.168491
Mouse6	0.139753	0.187025			Mouse13	0.185145	0.19712
Mouse7	0.194322	0.172211			Mouse14	0.136367	0.199037
					Mouse15	0.173077	0.17081
Paired t test					Paired t test
P value	0.8007				P value	0.0253
P value summary	ns				P value summary	*
Significantly different (P < 0.05)?	No				Significantly different (P < 0.05)?	Yes
One- or two-tailed P value?	Two-tailed				One- or two-tailed P value?	Two-tailed
t, df	t=0,2638, df=6				t, df	t=2,832, df=7
Number of pairs	7				Number of pairs	8
How big is the difference?					How big is the difference?
Mean of differences (B - A)	0.004062				Mean of differences (B - A)	0.02111
SD of differences	0.04074				SD of differences	0.02109
SEM of differences	0.0154				SEM of differences	0.007456
95% confidence interval	-0,03361 to 0,04174				95% confidence interval	0,003482 to 0,03875
R squared (partial eta squared)	0.01147				R squared (partial eta squared)	0.5339
How effective was the pairing?					How effective was the pairing?
Correlation coefficient (r)	-0.7281				Correlation coefficient (r)	0.4431
P value (one tailed)	0.0318				P value (one tailed)	0.1358
P value summary	*				P value summary	ns
Was the pairing significantly effective?	Yes				Was the pairing significantly effective?	No

## Sheet: FigS7d
	S7d) (18FDG) PET kinetics in adult mice Piriform cortex
	NCDPiriform cortex					BFD Piriform cortex
	Baseline	HFD				Baseline	HFD
Mouse1	0.162112	0.146904			Mouse8	0.110167	0.137605
Mouse2	0.163235	0.17788			Mouse9	0.150324	0.161415
Mouse3	0.114374	0.133858			Mouse10	0.140948	0.156241
Mouse4	0.148003	0.167078			Mouse11	0.152793	0.182537
Mouse5	0.139965	0.160728			Mouse12	0.128816	0.136945
Mouse6	0.122832	0.154714			Mouse13	0.147616	0.153377
Mouse7	0.169351	0.1635			Mouse14	0.117749	0.161687
					Mouse15	0.150297	0.179789
Paired t test					Paired t test
P value	0.101				P value	0.0027
P value summary	ns				P value summary	**
Significantly different (P < 0.05)?	No				Significantly different (P < 0.05)?	Yes
One- or two-tailed P value?	Two-tailed				One- or two-tailed P value?	Two-tailed
t, df	t=1,936, df=6				t, df	t=4,533, df=7
Number of pairs	7				Number of pairs	8
How big is the difference?					How big is the difference?
Mean of differences (B - A)	0.01211				Mean of differences (B - A)	0.02136
SD of differences	0.01655				SD of differences	0.01333
SEM of differences	0.006256				SEM of differences	0.004713
95% confidence interval	-0,003196 to 0,02742				95% confidence interval	0,01022 to 0,03250
R squared (partial eta squared)	0.3845				R squared (partial eta squared)	0.7459
How effective was the pairing?					How effective was the pairing?
Correlation coefficient (r)	0.6239				Correlation coefficient (r)	0.6789
P value (one tailed)	0.0672				P value (one tailed)	0.0321
P value summary	ns				P value summary	*
Was the pairing significantly effective?	No				Was the pairing significantly effective?	Yes
