# Supplementary material for: Fat sensory cues in early life program central response to food and obesity
Source: Nat Metab. 2025 Dec 1;7(12):2451–73. doi: 10.1038/s42255-025-01405-8 (PMC12727534; doi:10.1038/s42255-025-01405-8)
Supplement: Supplementary file 19 — Statistical source data. [file 42255_2025_1405_MOESM19_ESM.xlsx]

## Sheet: FigS8b
	S8b) Intake of CD or HFDlard
		BFD										NCD																	BFD										NCD
		Mouse1	Mouse2	Mouse3	Mouse4	Mouse5	Mouse6	Mouse7	Mouse8	Mouse9	Mouse10	Mouse11	Mouse12	Mouse13	Mouse14	Mouse15	Mouse16	Mouse17	Mouse18	Mouse19	Mouse20	Mouse21	Mouse22	Mouse23					Mouse1	Mouse2	Mouse3	Mouse4	Mouse5	Mouse6	Mouse7	Mouse8	Mouse9	Mouse10	Mouse11	Mouse12	Mouse13	Mouse14	Mouse15	Mouse16	Mouse17	Mouse18	Mouse19	Mouse20	Mouse21
	1	0.1	0.1	0.4	0.4	0.7	0	0	0	0.4	0.5	0.3	0.3	1.1	0.3	0.2	0.7	2.2	0.5	2.1	0.4	1.5	0.7	0.5				1	3.5	3.6	3.9	3.6	2.9	2.9	3.8	2.3	3.9	3.6	3.1	3.4	3.8	3.9	3.2	4.3	2.8	2.5	3.4	4.1	3.1
	2	0.3	0.2	0.9	0.6	1	0.3	1.2	0	0.3	0.7	0.8	0.3	0.5	0.5	0.9	0.9	0.8	0.7	0.7	0.5	1.1	0.5	0.5				2	3.4	3.3	2.5	3.3	2.8	2.5	2.6	3.5	3.2	2.9	2.4	2.4	2.4	2.2	3.4	2.6	2.8	2.4	1.8	3.8	3
	3	0.2	0.2	0.1	0.3	0.5	0.5	0	0.6	0.4	0.4	0.3	0.4	0.1	0.3	0.4	0.8	0.5	0.3	0.3	0.3	0.7	0.4	0.2				3	3	2.7	2.5	1.6	1	2.1	2.9	1.6	2.5	3.3	2.5	1.7	2.6	4	2.5	2.8	2.3	1.9	2	2.7	2
	Two-way RM ANOVA	Matching: Stacked					Compare cell means with others in its row and its column
	Assume sphericity?	No																										Two-way RM ANOVA	Matching: Stacked					Compare cell means with others in its row and its column
	Alpha	0.05					Number of families	5																				Assume sphericity?	No
							Number of comparisons per row family	1																				Alpha	0.05					Number of families	5
	Source of Variation	% of total variation	P value	P value summary	Significant?	Geisser-Greenhouse's epsilon	Number of comparisons per column family	3																										Number of comparisons per row family	1
	Time x Column Factor	7.34	0.0354	*	Yes		Alpha	0.05																				Source of Variation	% of total variation	P value	P value summary	Significant?	Geisser-Greenhouse's epsilon	Number of comparisons per column family	3
	Time	6.823	0.0542	ns	No	0.8311																						Time x Column Factor	2.263	0.1929	ns	No		Alpha	0.05
	Column Factor	9.027	0.0266	*	Yes		Tukey's multiple comparisons test	Mean Diff,	95,00% CI of diff,	Below threshold?	Summary	Adjusted P Value																Time	32.39	<0,0001	****	Yes	0.839
	Subject	33.31	0.1068	ns	No																							Column Factor	0.0941	0.8201	ns	No		Tukey's multiple comparisons test	Mean Diff,	95,00% CI of diff,	Below threshold?	Summary	Adjusted P Value
							1																					Subject	37.27	0.0032	**	Yes
	ANOVA table	SS	DF	MS	F (DFn, DFd)	P value	BFD vs. NCD	-0.5708	-1,009 to -0,1323	Yes	*	0.014																						1
	Time x Column Factor	0.8724	2	0.4362	F (2, 42) = 3,622	P=0,0354																						ANOVA table	SS	DF	MS	F (DFn, DFd)	P value	BFD vs. NCD	-0.1231	-0,6282 to 0,3821	No	ns	0.6175
	Time	0.811	2	0.4055	F (1,662, 34,91) = 3,367	P=0,0542	2																					Time x Column Factor	0.8119	2	0.4059	F (2, 42) = 1,712	P=0,1929
	Column Factor	1.073	1	1.073	F (1, 21) = 5,690	P=0,0266	BFD vs. NCD	-0.1192	-0,4181 to 0,1797	No	ns	0.4056																Time	11.62	2	5.81	F (1,678, 35,24) = 24,50	P<0,0001	2
	Subject	3.959	21	0.1885	F (21, 42) = 1,566	P=0,1068																						Column Factor	0.03375	1	0.03375	F (1, 21) = 0,05302	P=0,8201	BFD vs. NCD	0.2538	-0,1724 to 0,6801	No	ns	0.2289
	Residual	5.058	42	0.1204			3																					Subject	13.37	21	0.6366	F (21, 42) = 2,685	P=0,0032
							BFD vs. NCD	-0.06462	-0,2336 to 0,1043	No	ns	0.4338																Residual	9.959	42	0.2371			3
	Difference between column means																																	BFD vs. NCD	-0.2646	-0,8905 to 0,3612	No	ns	0.387
	Mean of BFD	0.3767					Test details	Mean 1	Mean 2	Mean Diff,	SE of diff,	N1	N2	q	DF													Difference between column means
	Mean of NCD	0.6282																										Mean of BFD	2.907					Test details	Mean 1	Mean 2	Mean Diff,	SE of diff,	N1	N2	q	DF
	Difference between means	-0.2515					1																					Mean of NCD	2.951
	SE of difference	0.1054					BFD vs. NCD	0.26	0.8308	-0.5708	0.2067	10	13	3.905	15.86													Difference between means	-0.04462					1
	95% CI of difference	-0,4708 to -0,03225																										SE of difference	0.1938					BFD vs. NCD	3.4	3.523	-0.1231	0.2428	10	13	0.7169	20.85
							2																					95% CI of difference	-0,4476 to 0,3583
	Data summary						BFD vs. NCD	0.55	0.6692	-0.1192	0.1389	10	13	1.214	13.49																			2
	Number of columns (Column Factor)	2																										Data summary						BFD vs. NCD	3	2.746	0.2538	0.2047	10	13	1.754	20.55
	Number of rows (Time)	3					3																					Number of columns (Column Factor)	2
	Number of subjects (Subject)	23					BFD vs. NCD	0.32	0.3846	-0.06462	0.08083	10	13	1.13	19.39													Number of rows (Time)	3					3
	Number of missing values	0																										Number of subjects (Subject)	23					BFD vs. NCD	2.32	2.585	-0.2646	0.2988	10	13	1.252	18.83
																												Number of missing values	0
										BFD
										1 vs. 2	0.26	0.55	-0.29	0.114	10	10	3.599	9
										1 vs. 3	0.26	0.32	-0.06	0.09092	10	10	0.9333	9
										2 vs. 3	0.55	0.32	0.23	0.1633	10	10	1.991	9
										NCD
										1 vs. 2	0.8308	0.6692	0.1615	0.1792	13	13	1.275	12
										1 vs. 3	0.8308	0.3846	0.4462	0.1873	13	13	3.369	12
										2 vs. 3	0.6692	0.3846	0.2846	0.04915	13	13	8.189	12
[truncated: 2 more columns]

## Sheet: FigS8c
	S8c) Percentage of calories from HFDlard during 3 days of two-choice diet preference test
		BFD										NCD
		Mouse1	Mouse2	Mouse3	Mouse4	Mouse5	Mouse6	Mouse7	Mouse8	Mouse9	Mouse10	Mouse11	Mouse12	Mouse13	Mouse14	Mouse15	Mouse16	Mouse17	Mouse18	Mouse19	Mouse20	Mouse21	Mouse22	Mouse23
	1	98.03	98.08	93.26	92.74	85.46	100	100	100	93.26	91.08	93.61	94.14	83.05	94.86	95.78	89.71	64.36	87.64	69.67	93.57	74.57	87.33	93.16
	2	94.14	95.9	79.76	88.64	79.89	92.2	75.45	100	93.8	85.46	80.97	91.9	87.2	86.19	84.28	80.39	83.24	82.95	78.49	91.51	79.46	88.82	91.3
	3	95.51	95.04	97.26	88.33	73.94	85.63	100	79.09	89.87	92.13	92.2	85.77	97.36	94.98	89.87	83.24	86.71	89.99	90.44	92.74	80.21	90.85	96.42
	Two-way RM ANOVA	Matching: Stacked					Compare cell means with others in its row and its column
	Assume sphericity?	No
	Alpha	0.05					Number of families	5
							Number of comparisons per row family	1
	Source of Variation	% of total variation	P value	P value summary	Significant?	Geisser-Greenhouse's epsilon	Number of comparisons per column family	3
	Time x Column Factor	6.224	0.0523	ns	No		Alpha	0.05
	Time	4.775	0.1011	ns	No	0.9858
	Column Factor	6.749	0.0779	ns	No		Tukey's multiple comparisons test	Mean Diff,	95,00% CI of diff,	Below threshold?	Summary	Adjusted P Value
	Subject	41.27	0.0277	*	Yes
							1
	ANOVA table	SS	DF	MS	F (DFn, DFd)	P value	BFD vs. NCD	8.926	2,059 to 15,79	Yes	*	0.0137
	Time x Column Factor	247.6	2	123.8	F (2, 42) = 3,169	P=0,0523
	Time	190	2	95	F (1,972, 41,40) = 2,431	P=0,1011	2
	Column Factor	268.5	1	268.5	F (1, 21) = 3,435	P=0,0779	BFD vs. NCD	3.393	-2,796 to 9,582	No	ns	0.2586
	Subject	1642	21	78.19	F (21, 42) = 2,001	P=0,0277
	Residual	1641	42	39.08			3
							BFD vs. NCD	-0.38	-6,717 to 5,957	No	ns	0.8995
	Difference between column means						Test details	Mean 1	Mean 2	Mean Diff,	SE of diff,	N1	N2	q	DF
	Mean of BFD	91.13
	Mean of NCD	87.15					1
	Difference between means	3.98					BFD vs. NCD	95.19	86.27	8.926	3.266	10	13	3.865	17.82
	SE of difference	2.147
	95% CI of difference	-0,4860 to 8,445					2
							BFD vs. NCD	88.52	85.13	3.393	2.878	10	13	1.667	13.64
	Data summary
	Number of columns (Column Factor)	2					3
	Number of rows (Time)	3					BFD vs. NCD	89.68	90.06	-0.38	2.955	10	13	0.1818	14.04
	Number of subjects (Subject)	23
	Number of missing values	0

## Sheet: FigS8d
			S8d) Gene expression tongue
		NCD						BFD
		Mouse1	Mouse2	Mouse3	Mouse4	Mouse5	Mouse6	Mouse7	Mouse8	Mouse9	Mouse10	Mouse11	Mouse12
	Cd36	2.89448	0.276485	0.556796	0.446322	1.00549	0.820424	0.735669	1.78739	0.682456	1.19019	0.49624	1.64909
	Gpr120	0.74451	0.176217	0.452	0.478627	1.59459	2.55406	0.962149	0.314517	0.60325	0.128317	1.39121	2.9009
	Plcbeta	0.997892	0.164088	0.410467	0.500784	1.14354	2.78323	0.86437	0.246241	0.537159	0.105734	1.32772	2.77995
	Test name	Unpaired t test			Discovery?	P value	Mean of NCD	Mean of BFD	Difference	SE of difference	t ratio	df	q value
	Variance assumption	Individual variance for each row		Cd36	No	0.845523	1	1.09	-0.09017	0.451	0.2	10	0.977468
	Multiple comparisons	False Discovery Rate (FDR)		Gpr120	No	0.929854	1	1.05	-0.05006	0.5545	0.09027	10	0.977468
	Method	Two-stage step-up (Benjamini, Krieger, and Yekutieli)		Plcbeta	No	0.96779	1	0.9769	0.02314	0.5588	0.0414	10	0.977468
	Desired FDR (Q)	1,00%
	Number of tests performed	3
	Number of rows omitted	0

## Sheet: FigS8e
				S8e) VO2
	NCD											BFD
0	75	79	103	82	89	88	84	72	68	87	82	67	91	96	87	90
20	70	82	94	93	83	89	85	66	72	89	87	67	92	98	95	93
40	75	83	92	90	81	110	83	67	64	90	87	66	112	95	89	107
60	75	107	94	82	114	120	115	89	87	106	90	76	133	90	120	116
80	77	82	91	82	90	82	83	69	82	92	99	74	92	89	91	86
100	75	75	96	82	92	88	87	73	74	83	84	73	98	84	89	85
120	71	83	104	88	137	132	121	104	102	86	87	84	126	90	135	137
140	73	78	81	84	84	87	73	67	51	89	81	68	79	87	81	68
160	93	82	84	91	92	91	100	59	61	89	92	73	83	92	96	92
180	96	90	89	95	101	88	103	61	70	80	84	81	86	95	87	73
200	80	74	90	86	98	91	91	65	77	81	94	78	84	95	91	80
220	83	79	90	84	91	95	86	75	69	87	93	73	90	92	90	83
240	78	78	93	90	89	89	85	71	67	96	83	72	81	94	87	85
260	80	83	154	87	140	140	139	145	137	79	85	67	144	122	144	142
280	78	82	93	89	79	80	79	58	68	88	85	71	74	89	87	70
300	77	90	83	87	83	71	70	50	52	85	95	71	67	90	86	76
320	72	82	87	88	82	75	75	50	57	79	95	83	82	96	85	75
340	89	86	83	82	84	95	76	58	55	83	87	79	79	96	85	81
360	86	83	84	90	86	88	88	69	75	93	87	76	92	96	86	83
380	74	84	91	96	91	91	97	72	70	99	89	69	98	93	90	80
400	75	96	88	87	91	86	89	76	75	92	88	74	112	87	94	80
420	80	82	86	87	87	90	90	69	75	82	84	77	100	90	90	84
440	92	87	92	90	89	90	92	73	77	83	84	75	92	102	98	85
460	78	79	116	81	101	85	87	71	70	89	90	75	105	94	94	88
480	92	105	91	93	92	93	86	71	85	90	88	81	97	87	90	88
500	90	100	110	101	99	91	98	79	88	88	93	84	104	93	106	83
520	99	115	96	125	110	129	116	109	106	113	112	91	99	108	115	119
540	113	115	114	123	104	109	122	114	104	118	117	82	118	113	104	109
560	117	132	130	112	110	94	110	107	100	112	114	92	114	94	117	91
580	127	122	115	92	103	114	108	84	83	91	96	88	116	127	111	106
600	110	118	100	93	91	109	115	91	98	119	118	82	109	99	117	85
620	105	113	101	100	98	99	94	91	106	109	115	84	94	100	115	101
640	108	99	110	105	102	110	94	88	79	101	100	75	97	109	102	102
660	122	91	113	91	106	101	107	97	93	110	107	75	104	117	100	108
680	105	84	106	88	96	89	106	93	96	114	117	88	122	118	116	112
700	117	107	129	99	99	104	119	101	86	107	102	85	107	99	111	92
720	122	136	121	108	86	109	105	85	82	93	107	102	107	106	116	95
740	118	123	116	102	102	118	96	85	89	100	103	91	101	93	108	120
760	109	110	105	118	107	117	101	80	98	118	116	88	109	110	104	123
780	107	101	119	111	108	116	103	96	101	122	106	79	98	127	112	100
800	116	120	123	95	94	106	129	90	93	128	95	80	122	117	100	93
820	113	113	127	92	91	105	117	83	81	109	116	106	129	101	128	90
840	91	86	122	112	107	100	119	82	77	99	122	103	116	94	110	91
860	91	86	122	121	113	95	95	65	95	84	109	95	111	93	97	108
880	90	96	106	110	110	95	96	74	98	103	93	87	106	91	99	108
900	79	121	103	106	102	110	100	80	90	120	115	82	101	86	96	103
920	101	120	95	95	93	113	93	71	81	113	123	82	112	115	109	77
940	117	98	116	115	100	104	112	89	80	85	105	79	111	111	96	90
960	106	87	129	125	89	92	116	92	90	90	88	72	99	86	105	84
980	80	88	117	91	91	93	100	85	95	127	92	83	109	97	95	88
1000	89	94	109	93	97	98	102	68	78	114	96	77	101	101	102	122
1020	78	92	106	86	93	106	99	68	85	86	113	72	104	86	96	122
1040	94	109	98	116	98	96	96	68	79	96	114	85	109	96	120	100
1060	105	105	117	103	101	97	110	77	76	101	86	75	127	97	109	87
1080	89	78	116	98	92	113	111	66	104	88	93	83	139	104	97	91
1100	92	88	115	95	97	120	107	80	88	114	104	80	108	117	94	92
1120	118	99	98	131	110	92	105	82	82	89	98	72	109	98	92	93
1140	96	88	107	124	97	95	105	69	85	110	100	79	112	107	95	121
1160	86	95	111	113	91	88	101	92	94	94	86	89	105	90	95	98
1180	98	94	106	111	95	102	112	81	87	95	103	81	107	87	112	103
1200	112	108	117	122	109	107	114	60	77	112	102	80	132	96	109	106
1220	82	115	120	102	109	95	106	77	92	115	89	96	111	115	92	113
1240	99	104	123	92	115	96	87	99	91	105	85	93	103	114	94	100
1260	113	94	104	88	99	94	93	71	70	91	82	86	94	96	88	78
1280	86	91	93	82	91	91	90	66	73	92	85	74	91	88	84	87
1300	81	89	87	113	84	88	103	63	75	94	95	72	102	86	85	91
1320	78	95	107	120	81	94	100	73	72	88	82	73	93	91	113	90
1340	82	85	109	84	80	91	89	59	74	97	82	72	95	94	94	81
1360	81	82	100	89	85	92	84	67	70	88	95	69	91	79	83	104
1380	96	86	102	86	87	86	86	67	77	88	83	66	97	81	85	84
1400	85	77	100	78	95	86	92	69	67	85	84	66	98	82	84	77
1420	76	78	94	81	100	82	83	81	79	86	79	75	94	98	81	79
1440	101	108	105	92	95	123	119	112	114	84	108	67	95	96	100	118
1460 (start HFD)	99	97	99	106	94	116	116	121	106	107	107	103	84	96	75	105
1480	91	103	106	115	93	119	117	108	108	110	107	98	92	105	82	108
1500	115	94	116	111	85	115	114	112	115	105	108	85	96	108	76	110
1520	90	88	95	110	85	118	117	124	108	114	109	80	92	97	77	104
1540	89	86	92	122	81	136	108	110	98	133	122	91	86	92	73	110
1560	88	73	96	111	75	123	110	109	99	115	121	75	89	91	64	107
1580	84	69	94	114	72	122	111	111	103	119	109	78	93	90	69	114
1600	80	88	88	107	67	117	111	99	93	121	106	74	88	81	59	116
1620	101	67	89	116	71	122	109	105	98	113	113	77	92	78	56	101
1640	82	70	79	114	67	117	111	109	109	133	109	77	88	85	57	104
1660	75	76	88	104	58	115	109	117	92	114	115	99	95	78	54	103
1680	69	84	87	107	57	119	121	101	103	131	115	76	90	73	94	102
1700	69	72	81	106	55	118	116	105	105	120	120	68	85	83	67	105
1720	72	68	79	103	58	116	119	111	101	117	110	68	88	78	57	99
1740	68	78	76	100	64	116	104	104	89	118	106	86	94	68	60	109
1760	80	73	80	101	64	120	115	105	104	115	107	69	94	78	62	101
1780	66	68	74	105	66	121	111	92	98	108	111	66	93	74	61	108
1800	70	85	80	104	49	115	121	107	95	111	109	64	93	71	58	111
1820	67	66	72	101	51	115	114	110	101	109	109	66	88	70	56	109
1840	68	75	83	99	51	114	103	93	92	111	111	66	83	76	82	112
1860	76	65	89	108	55	111	110	113	94	107	110	62	103	68	63	111
1880	87	61	81	109	69	131	107	108	107	111	106	79	93	77	57	110
1900	64	86	85	110	49	121	115	107	94	115	110	102	92	74	71	114
1920	86	93	105	107	86	127	124	106	115	115	125	83	96	111	89	126
1940	106	98	97	116	93	122	119	117	110	141	132	94	99	112	114	105
1960	117	103	119	99	95	122	112	108	107	115	125	95	95	110	119	109
1980	110	100	106	114	101	111	118	119	101	103	116	94	89	108	103	120
2000	109	99	105	98	109	108	111	117	109	116	112	95	89	95	105	108
2020	105	85	119	102	110	116	117	107	96	105	120	84	94	100	114	107
2040	110	98	110	103	105	131	112	103	104	113	117	94	96	102	111	102
2060	100	98	111	115	101	114	115	118	100	111	111	98	107	101	125	97
2080	101	109	120	99	105	108	109	110	106	110	125	81	94	95	113	119
2100	101	97	116	95	106	114	115	118	96	109	121	88	101	98	117	111
2120	89	101	107	112	116	109	116	110	97	119	112	107	92	129	117	104
2140	101	130	121	94	100	119	114	104	97	114	116	92	91	124	107	108
2160	121	146	113	108	123	127	125	116	108	99	125	93	98	112	124	101
2180	112	125	118	101	111	128	113	104	102	118	128	85	91	108	106	114
2200	138	120	145	112	114	114	111	112	97	127	115	114	92	108	163	128
2220	111	114	146	109	113	113	125	106	101	119	121	111	100	130	121	108
2240	100	103	124	113	107	124	110	110	94	106	118	94	86	124	119	102
2260	99	106	131	104	107	115	111	116	105	107	122	91	94	112	135	101
2280	101	111	119	99	123	112	115	110	96	127	117	104	94	111	139	113
2300	102	100	118	99	127	114	111	106	95	108	125	92	98	110	112	92
2320	102	99	132	100	108	110	111	94	92	109	126	102	93	103	115	98
2340	97	103	125	106	105	116	114	98	90	119	112	97	82	110	135	111
2360	120	138	124	106	105	110	102	93	90	108	123	90	99	115	105	100
2380	112	116	117	97	101	109	103	98	87	120	119	96	87	111	102	83
2400	112	106	115	97	103	121	113	110	87	118	109	96	87	113	105	92
2420	105	101	117	97	103	136	108	114	92	112	116	104	93	116	99	99
2440	96	109	115	96	105	125	106	103	94	108	123	127	103	111	106	114
2460	108	101	124	97	106	115	117	103	103	109	117	104	95	112	103	99
2480	101	100	124	90	102	128	120	116	99	107	115	97	96	109	113	104
2500	99	101	120	105	105	112	116	102	87	116	108	105	107	105	133	91
2520	105	114	117	106	103	116	121	110	93	98	115	89	82	115	104	95
2540	108	119	120	95	124	119	116	112	88	104	129	94	98	102	110	119
2560	109	104	145	95	107	132	111	111	90	97	104	100	89	97	101	120
2580	99	139	122	98	101	121	118	112	102	107	108	98	86	129	116	97
2600	98	111	122	101	101	109	124	108	108	99	128	102	94	114	106	95
2620	133	115	146	127	128	119	111	98	108	111	116	107	90	111	121	101
2640	115	114	131	99	114	117	111	94	92	95	116	102	79	122	116	114
2660	100	110	117	97	111	107	106	98	79	107	103	95	86	105	97	97
2680	95	94	122	86	106	116	99	100	99	101	108	85	82	107	99	86
2700	88	92	112	86	104	111	105	104	88	100	103	84	89	113	96	90
2720	104	106	114	110	101	105	94	101	84	97	104	103	89	96	98	83
2740	93	95	124	84	119	108	105	96	83	103	106	80	80	100	97	89
2760	94	92	123	83	116	109	101	106	84	98	101	82	88	104	136	90
2780	95	87	110	89	105	111	101	95	84	104	107	81	99	106	106	111
2800	105	92	113	105	96	115	104	95	94	97	109	77	88	105	95	94
2820	100	83	109	92	99	112	100	93	95	98	123	78	81	109	96	94
2840	90	87	109	84	101	117	99	101	92	106	102	91	80	104	92	90
2860	88	93	118	85	99	111	101	105	99	104	121	79	88	108	95	97
2880	97	98	111	93	103	103	101	102	92	100	100	82	84	91	94	91
All							Post-HFD
Two-way RM ANOVA	Matching: Stacked						Two-way RM ANOVA	Matching: Stacked
Assume sphericity?	No						Assume sphericity?	No
Alpha	0.05						Alpha	0.05
Source of Variation	% of total variation	P value	P value summary	Significant?	Geisser-Greenhouse's epsilon		Source of Variation	% of total variation	P value	P value summary	Significant?	Geisser-Greenhouse's epsilon
Time x Column Factor	4.01	0.0762	ns	No			Time x Column Factor	2.411	0.9782	ns	No
Time	27.81	<0,0001	****	Yes	0.0352		Time	21.7	0.0031	**	Yes	0.03487
Column Factor	1.347	0.2589	ns	No			Column Factor	6.5	0.0515	ns	No
Subject	13.62	<0,0001	****	Yes			Subject	20.09	<0,0001	****	Yes
ANOVA table	SS	DF	MS	F (DFn, DFd)	P value		ANOVA table	SS	DF	MS	F (DFn, DFd)	P value
Time x Column Factor	24354	144	169.1	F (144, 2016) = 1,181	P=0,0762		Time x Column Factor	6982	71	98.34	F (71, 994) = 0,6841	P=0,9782
Time	168875	144	1173	F (5,069, 70,97) = 8,189	P<0,0001		Time	62863	71	885.4	F (2,476, 34,66) = 6,159	P=0,0031
Column Factor	8182	1	8182	F (1, 14) = 1,385	P=0,2589		Column Factor	18828	1	18828	F (1, 14) = 4,530	P=0,0515
Subject	82707	14	5908	F (14, 2016) = 41,25	P<0,0001		Subject	58182	14	4156	F (14, 994) = 28,91	P<0,0001
Residual	288705	2016	143.2				Residual	142901	994	143.8
Difference between column means							Difference between column means
Mean of NCD	99.72						Mean of NCD	105.1
Mean of BFD	95.67						Mean of BFD	96.41
Difference between means	4.052						Difference between means	8.722
SE of difference	3.443						SE of difference	4.098
95% CI of difference	-3,332 to 11,44						95% CI of difference	-0,06676 to 17,51
Data summary							Data summary
Number of columns (Column Factor)	2						Number of columns (Column Factor)	2
Number of rows (Time)	145						Number of rows (Time)	72
Number of subjects (Subject)	16						Number of subjects (Subject)	16
Number of missing values	0						Number of missing values	0

## Sheet: FigS8f
				S8f) VCO2
	NCD											BFD
0	65	73	88	65	86	70	73	62	57	73	72	55	89	82	84	76
20	59	72	80	77	77	70	71	58	59	70	75	54	97	85	86	78
40	63	72	76	76	72	94	71	55	53	71	74	59	91	77	102	100
60	64	98	76	70	78	80	74	54	51	88	75	68	84	80	85	102
80	67	78	75	69	80	70	71	65	74	79	85	69	82	84	85	90
100	63	69	81	68	82	73	69	63	61	69	72	65	80	83	82	83
120	59	73	87	75	77	72	67	63	58	71	72	78	83	80	84	77
140	62	72	75	68	77	82	74	77	55	72	65	58	90	79	71	82
160	81	71	71	73	79	76	90	60	55	72	76	61	89	90	87	74
180	86	80	74	78	92	71	95	57	62	64	67	68	89	82	66	76
200	70	63	74	70	90	74	80	58	69	64	78	68	90	83	68	73
220	71	65	73	68	82	81	75	71	62	69	81	62	82	81	73	77
240	66	64	74	75	78	76	73	68	62	78	70	59	82	82	79	69
260	69	69	80	73	74	73	79	65	58	69	72	55	87	83	79	70
280	70	73	84	72	73	74	81	63	78	75	71	64	81	89	72	76
300	68	85	76	70	81	69	79	61	68	70	79	64	82	88	78	76
320	62	74	78	77	83	70	79	55	65	66	83	78	88	83	79	88
340	81	75	72	70	78	85	81	68	62	69	79	69	83	78	76	88
360	76	71	72	77	75	79	82	64	69	76	78	65	83	79	74	87
380	65	73	82	86	79	77	94	64	58	89	80	57	88	83	71	88
400	65	84	81	78	87	71	85	72	68	79	77	68	83	91	72	102
420	69	77	76	76	81	76	84	66	71	70	70	69	82	84	74	92
440	86	81	80	81	81	78	87	70	74	69	70	65	99	90	78	78
460	75	71	103	77	95	74	81	69	67	76	81	70	90	89	82	86
480	88	100	79	93	90	84	82	72	78	84	82	75	83	88	85	80
500	88	99	94	100	100	85	94	80	85	85	90	78	93	106	81	88
520	100	120	93	122	113	126	115	112	106	112	110	90	110	116	114	90
540	114	118	112	122	107	108	122	116	103	117	117	82	112	105	106	114
560	120	136	129	112	113	94	111	110	102	112	115	93	96	120	90	112
580	130	125	117	93	107	118	112	88	85	91	98	90	130	114	108	117
600	114	123	102	95	95	111	118	96	103	119	123	84	102	121	88	111
620	110	117	103	103	103	103	98	97	110	112	119	88	105	122	106	96
640	113	103	115	108	106	116	99	93	83	104	105	80	116	109	107	102
660	128	98	118	93	110	104	113	103	96	113	114	81	123	108	113	107
680	110	91	112	90	101	95	111	101	100	117	122	95	124	123	119	127
700	124	117	136	102	105	112	124	107	89	110	107	92	103	118	97	111
720	129	143	126	109	89	116	109	91	86	95	113	106	109	122	102	109
740	123	128	121	106	107	123	102	90	96	103	109	94	99	115	125	99
760	115	116	110	120	112	121	107	86	103	120	121	90	119	112	127	111
780	116	108	126	113	112	121	110	105	106	125	110	80	134	121	102	99
800	123	128	129	98	98	110	136	97	97	128	101	82	122	108	95	123
820	118	119	133	95	95	110	122	88	84	111	123	109	104	136	94	132
840	95	91	126	115	111	102	122	86	77	100	128	104	95	114	96	119
860	96	91	124	124	118	95	97	69	98	84	113	94	93	100	115	112
880	96	101	109	112	113	96	99	80	100	103	96	86	95	103	112	105
900	86	127	106	107	103	112	102	85	93	123	120	80	89	101	106	97
920	108	125	96	93	94	116	98	77	80	114	127	74	121	115	77	111
940	123	102	116	113	96	106	116	95	80	85	108	71	113	100	92	110
960	110	89	131	126	84	93	118	98	92	87	89	68	84	106	85	97
980	84	89	120	92	82	91	100	89	97	127	95	79	90	100	91	102
1000	93	97	111	94	87	97	103	71	78	115	99	75	99	105	125	98
1020	83	95	105	86	83	108	100	70	85	86	117	69	84	102	122	102
1040	100	114	95	116	93	97	96	70	82	95	115	84	91	124	100	108
1060	108	108	113	104	100	93	111	79	79	101	83	73	93	112	85	125
1080	90	81	116	98	88	114	113	67	108	86	90	76	102	100	92	139
1100	91	91	119	93	89	124	108	82	89	110	102	78	118	98	94	106
1120	118	102	101	131	106	94	101	85	81	87	98	71	99	97	94	99
1140	99	91	109	123	95	96	102	72	83	108	100	79	102	102	121	108
1160	87	99	111	110	89	88	99	95	92	92	83	89	87	101	97	103
1180	98	97	107	107	92	104	112	85	86	88	101	80	86	117	99	106
1200	112	111	119	119	108	108	113	62	75	106	101	74	94	110	105	129
1220	84	119	122	98	112	93	104	79	91	110	85	93	115	92	111	108
1240	101	107	123	83	116	90	82	101	89	100	79	87	112	92	96	100
1260	115	94	102	76	101	85	82	71	65	83	72	82	93	87	71	86
1280	85	88	86	71	94	76	78	65	64	82	73	68	78	84	74	80
1300	76	84	78	100	84	72	96	61	65	82	87	66	79	85	82	89
1320	71	95	94	112	80	81	96	73	69	75	76	69	89	115	83	86
1340	72	86	102	79	75	80	84	58	70	88	73	68	96	94	77	90
1360	72	82	94	79	79	78	76	64	67	81	86	62	81	82	100	89
1380	89	86	94	72	81	70	76	63	71	75	79	62	83	80	77	94
1400	79	74	86	67	85	69	79	63	61	71	75	60	79	78	68	92
1420	68	73	79	66	95	68	74	80	73	70	66	67	93	74	68	86
1440	88	100	90	75	89	103	104	98	99	67	93	60	85	91	102	86
1460 (start HFD)	87	92	87	89	89	97	99	104	92	89	97	88	84	68	89	73
1480	81	93	90	100	87	102	98	88	95	91	94	82	89	73	91	76
1500	102	82	99	99	81	100	94	95	99	88	90	69	97	67	88	79
1520	80	79	84	97	78	99	101	104	92	94	88	63	89	71	84	77
1540	76	77	80	107	71	119	92	91	83	111	98	73	83	67	95	73
1560	77	62	86	93	65	106	99	97	88	99	103	58	85	59	93	75
1580	74	60	86	97	60	106	97	96	87	101	98	61	81	63	96	80
1600	69	79	79	89	56	100	99	83	78	103	92	58	72	53	96	76
1620	87	62	80	96	62	106	98	93	85	94	102	60	70	50	87	82
1640	74	65	74	98	61	102	99	97	96	114	98	60	78	52	89	77
1660	68	72	83	89	50	101	94	100	81	97	100	78	73	50	90	80
1680	61	75	80	90	49	106	105	88	89	111	100	60	67	87	89	77
1700	62	64	74	91	47	105	102	91	93	100	106	53	77	61	93	74
1720	66	60	69	86	51	102	105	96	89	97	97	53	70	53	87	78
1740	64	71	68	86	57	100	90	90	77	100	95	69	63	55	94	84
1760	75	67	71	83	57	105	100	91	90	95	93	55	73	58	85	84
1780	61	64	66	90	60	106	98	79	86	91	98	52	69	56	95	81
1800	65	79	74	89	43	100	104	93	81	93	95	51	65	53	95	78
1820	64	61	66	85	45	99	96	93	90	90	97	51	64	53	95	76
1840	61	70	76	84	45	98	90	78	81	93	97	51	72	76	98	71
1860	68	61	78	92	48	95	95	99	83	90	93	48	63	58	98	90
1880	79	56	72	93	62	112	94	94	99	92	92	63	71	51	97	78
1900	58	78	74	94	43	106	102	94	84	97	94	82	67	62	98	79
1920	78	83	94	91	76	109	109	94	99	97	108	73	101	78	107	84
1940	95	88	84	98	83	104	102	100	95	120	114	84	99	97	88	86
1960	101	91	103	84	85	104	98	90	91	98	107	85	97	101	92	81
1980	93	86	92	95	88	95	102	101	85	87	100	85	94	87	103	76
2000	92	85	89	83	95	93	96	101	94	96	97	85	84	86	91	75
2020	88	71	104	86	97	100	100	93	82	89	105	75	88	98	92	81
2040	95	86	95	87	92	112	95	88	91	97	100	85	87	94	86	83
2060	88	86	94	96	87	97	99	102	84	93	96	87	85	105	82	91
2080	90	95	103	82	91	93	94	92	92	92	107	69	84	97	104	81
2100	90	82	103	79	93	98	99	101	80	91	104	75	87	101	95	88
2120	78	87	94	93	100	94	99	92	85	100	96	91	116	103	86	78
2140	91	113	106	81	87	103	96	85	84	95	98	76	109	92	90	76
2160	106	125	97	92	109	107	104	96	91	82	108	78	95	107	83	81
2180	97	104	102	87	97	106	95	86	85	97	109	71	91	90	95	76
2200	119	101	126	94	96	93	95	93	81	106	95	95	92	138	109	78
2220	94	96	125	93	95	91	107	88	83	98	100	93	113	102	89	85
2240	83	86	105	95	90	104	90	93	76	87	98	78	106	98	81	70
2260	82	89	110	87	89	97	90	98	90	89	103	75	96	113	80	81
2280	86	95	98	80	105	95	94	90	81	105	98	85	93	116	92	79
2300	86	86	97	80	109	96	91	87	79	88	102	75	92	92	75	83
2320	85	83	111	80	93	93	94	74	79	90	104	88	89	92	82	77
2340	81	86	106	86	88	98	96	77	76	97	90	80	95	113	92	68
2360	102	117	103	88	87	93	87	74	75	88	101	75	98	87	81	81
2380	93	98	96	80	82	91	89	81	73	98	99	79	93	85	66	73
2400	92	87	97	78	87	102	95	92	73	97	88	80	96	89	74	75
2420	85	83	98	80	88	114	92	96	79	91	92	83	99	85	84	80
2440	79	91	95	79	88	104	91	83	81	87	98	106	94	90	97	90
2460	92	82	102	79	88	93	100	82	85	87	97	84	95	88	81	79
2480	84	82	105	73	82	103	101	95	82	87	95	78	92	97	87	81
2500	83	84	101	87	84	90	93	85	71	97	91	83	88	114	76	89
2520	91	98	96	86	84	93	98	92	78	81	96	73	95	87	79	67
2540	91	102	100	76	105	98	97	94	75	86	106	78	88	93	102	81
2560	93	87	124	74	92	112	94	92	76	81	87	83	82	86	99	73
2580	84	117	105	78	87	100	102	95	87	90	88	80	112	101	78	70
2600	83	94	103	85	85	89	105	90	90	84	106	86	99	89	76	78
2620	113	95	124	104	111	96	93	80	92	91	97	89	95	103	83	76
2640	97	94	110	80	97	93	91	76	74	79	94	84	105	95	94	63
2660	83	92	97	77	95	87	87	81	65	89	83	77	91	79	81	71
2680	76	78	100	69	89	94	82	86	84	82	88	68	91	82	70	68
2700	72	77	94	68	86	93	86	84	70	81	84	68	96	82	74	72
2720	90	91	95	92	83	89	79	88	72	78	87	86	82	83	71	74
2740	78	83	104	68	101	90	90	83	72	85	90	66	86	85	76	67
2760	78	77	104	66	99	90	83	92	73	80	84	70	89	118	75	72
2780	78	74	94	71	88	96	83	79	73	85	90	69	91	92	96	84
2800	89	79	95	87	79	100	85	79	82	81	91	65	94	80	79	75
2820	85	72	90	74	82	97	84	78	78	80	103	66	98	79	76	67
2840	78	75	92	67	83	99	82	86	79	88	86	78	90	77	74	66
2860	73	78	98	69	78	95	81	89	83	88	101	65	87	81	80	73
2880	82	87	89	78	87	87	86	86	79	85	85	68	75	83	74	72
ALL								Post-HFD
Two-way RM ANOVA	Matching: Stacked							Two-way RM ANOVA	Matching: Stacked
Assume sphericity?	No							Assume sphericity?	No
Alpha	0.05							Alpha	0.05
Source of Variation	% of total variation	P value	P value summary	Significant?	Geisser-Greenhouse's epsilon			Source of Variation	% of total variation	P value	P value summary	Significant?	Geisser-Greenhouse's epsilon
Time x Column Factor	4.127	0.0002	***	Yes				Time x Column Factor	3.224	0.7901	ns	No
Time	38.5	<0,0001	****	Yes	0.03991			Time	17.69	0.0079	**	Yes	0.03914
Column Factor	0.7935	0.3331	ns	No				Column Factor	6.699	0.0488	*	Yes
Subject	11.05	<0,0001	****	Yes				Subject	20.13	<0,0001	****	Yes
ANOVA table	SS	DF	MS	F (DFn, DFd)	P value			ANOVA table	SS	DF	MS	F (DFn, DFd)	P value
Time x Column Factor	24485	144	170	F (144, 2016) = 1,504	P=0,0002			Time x Column Factor	6493	71	91.45	F (71, 994) = 0,8587	P=0,7901
Time	228438	144	1586	F (5,746, 80,45) = 14,03	P<0,0001			Time	35636	71	501.9	F (2,779, 38,90) = 4,713	P=0,0079
Column Factor	4708	1	4708	F (1, 14) = 1,005	P=0,3331			Column Factor	13492	1	13492	F (1, 14) = 4,658	P=0,0488
Subject	65589	14	4685	F (14, 2016) = 41,43	P<0,0001			Subject	40553	14	2897	F (14, 994) = 27,20	P<0,0001
Residual	227993	2016	113.1					Residual	105858	994	106.5
Difference between column means								Difference between column means
Mean of NCD	89.75							Mean of NCD	89.35
Mean of BFD	86.67							Mean of BFD	81.96
Difference between means	3.073							Difference between means	7.383
SE of difference	3.066							SE of difference	3.421
95% CI of difference	-3,502 to 9,649							95% CI of difference	0,04594 to 14,72
Data summary								Data summary
Number of columns (Column Factor)	2							Number of columns (Column Factor)	2
Number of rows (Time)	145							Number of rows (Time)	72
Number of subjects (Subject)	16							Number of subjects (Subject)	16
Number of missing values	0							Number of missing values	0

## Sheet: FigS8g
				S8g) RER
	NCD										BFD
0	0.9	0.874	0.98	0.82	0.84	0.878	0.97	0.835	0.89	0.894	0.883	0.93	0.97	0.97	0.854
20	0.86	0.88	0.92	0.83	0.85	0.832	0.97	0.802	0.86	0.865	0.838	0.94	0.93	0.93	0.823
40	0.85	0.862	0.89	0.79	0.85	0.814	0.92	0.791	0.834	0.887	0.839	0.9	0.93	0.99	0.801
60	0.84	0.85	0.87	0.79	0.82	0.817	0.9	0.853	0.852	0.832	0.891	0.87	0.96	0.96	0.891
100	0.87	0.867	0.96	0.86	0.82	0.898	0.89	0.849	0.86	0.941	0.976	0.92	1	0.92	0.935
120	0.83	0.852	0.92	0.83	0.84	0.814	0.89	0.83	0.785	0.867	0.849	0.93	0.97	0.95	0.882
160	0.85	0.803	0.92	0.81	0.92	1.082	0.92	0.94	1.012	1.141	1.043	0.98	1.04	1.03	0.852
180	0.87	0.818	0.87	0.81	0.84	0.896	0.87	0.835	0.899	1.007	0.897	0.95	0.94	0.97	0.836
200	0.9	0.795	0.89	0.81	0.83	0.888	0.91	0.809	0.927	0.941	0.881	0.94	0.9	0.94	0.838
220	0.89	0.827	0.85	0.79	0.81	0.906	0.93	0.815	0.877	0.887	0.862	0.9	0.85	0.94	0.865
240	0.86	0.871	0.83	0.79	0.81	0.909	0.9	0.855	0.869	0.949	0.856	0.9	0.87	0.89	0.839
260	0.85	0.834	0.82	0.82	0.8	0.917	0.87	0.856	0.86	0.946	0.844	0.94	0.92	0.87	0.819
300	0.9	0.836	0.89	0.85	0.91	1.149	0.93	0.919	1.019	1.083	1.028	1.02	1.03	0.92	0.896
320	0.88	0.829	0.94	0.83	0.92	1.305	0.97	0.974	1.125	1.212	1.136	1.02	1.02	0.91	0.905
340	0.86	0.871	0.91	0.83	0.9	1.133	1.01	0.927	1.063	1.108	1.067	0.98	1.05	0.92	0.941
360	0.91	0.913	0.88	0.84	0.87	1.138	0.93	0.897	1.062	1.185	1.121	0.92	0.94	0.87	0.876
380	0.89	0.894	0.86	0.81	0.86	0.914	0.87	0.896	0.94	0.92	0.939	0.92	0.89	0.87	0.853
400	0.88	0.896	0.87	0.9	0.9	0.83	0.87	0.847	0.965	0.88	0.906	0.92	0.89	0.94	0.819
420	0.86	0.87	0.88	0.86	0.92	0.901	0.95	0.823	0.963	0.949	0.91	0.97	0.9	0.96	0.917
440	0.87	0.837	0.94	0.84	0.89	0.945	0.93	0.846	0.937	0.956	0.917	0.93	0.89	0.91	0.889
460	0.93	0.83	0.94	0.83	0.87	0.959	0.91	0.872	0.951	0.956	0.849	0.92	0.91	0.97	0.872
480	0.96	0.894	0.9	0.86	0.89	0.961	0.94	0.876	0.932	0.979	0.823	0.96	0.94	0.95	0.935
500	0.96	0.934	0.95	0.93	0.86	0.92	0.97	0.905	0.954	1.01	0.82	0.98	0.97	0.95	0.924
520	0.98	0.967	1	0.97	0.85	0.967	1.01	0.931	0.962	1.015	0.846	1	0.97	1	0.936
540	1.01	0.987	1.05	0.99	0.97	0.997	1.03	0.973	0.989	1.021	0.909	1.01	0.96	1.02	0.994
560	1.01	1.006	1.03	0.99	0.99	0.996	1.04	0.996	1.001	1.023	0.965	1.01	0.98	0.99	1.002
580	1.03	1.012	1.03	1	0.99	1.021	1.03	1.002	1.01	1.03	0.988	1.03	0.99	1.02	1.013
600	1.02	1.025	1.02	1.01	1.02	1.023	1.04	1.033	1.042	1.046	1.016	1.03	1.02	1.02	1.026
620	1.04	1.044	1.04	1.01	1.02	1.055	1.04	1.019	1.027	1.058	1.022	1.04	1.03	1.03	1.024
640	1.05	1.037	1.04	1.02	1.02	1.035	1.06	1.049	1.038	1.063	1.021	1.06	1.05	1.05	1.05
660	1.05	1.049	1.04	1.03	1.04	1.052	1.04	1.051	1.063	1.055	1.043	1.07	1.06	1.06	1.066
680	1.05	1.063	1.08	1.03	1.04	1.041	1.04	1.033	1.054	1.065	1.033	1.09	1.04	1.05	1.078
700	1.05	1.043	1.08	1.03	1.06	1.037	1.05	1.071	1.052	1.082	1.037	1.06	1.06	1.05	1.077
720	1.06	1.053	1.09	1.03	1.05	1.042	1.06	1.076	1.049	1.061	1.03	1.07	1.05	1.04	1.077
740	1.06	1.055	1.06	1.02	1.04	1.053	1.04	1.056	1.042	1.073	1.017	1.05	1.07	1.04	1.039
760	1.04	1.065	1.04	1.03	1.04	1.071	1.05	1.043	1.067	1.063	0.975	1.07	1.05	1.06	1.03
780	1.06	1.047	1.05	1.02	1.05	1.046	1.05	1.035	1.061	1.07	1.015	1.08	1.03	1.08	1.024
800	1.09	1.039	1.08	1.02	1.06	1.05	1.04	1.043	1.069	1.092	1.01	1.08	1.02	1.05	1.02
820	1.06	1.063	1.07	1	1.05	1.042	1.03	1.036	1.05	1.079	1.002	1.09	1.03	1.04	1.031
840	1.05	1.06	1.06	1.02	1.05	1.04	1.05	1.04	1.046	1.058	1.026	1.06	1.05	1.03	1.032
860	1.05	1.048	1.06	1.01	1.03	1.012	1.03	1.019	1.03	1.046	1.021	1.05	1.05	1.01	1.018
880	1.06	1.036	1.06	1.01	1.02	1.041	1.04	1.009	1.026	1.065	1.012	1.03	1.06	1	0.996
900	1.07	1.039	1.06	1	1.03	1.018	1.03	1.01	1.034	1.073	0.988	1.04	1.03	1.04	0.99
920	1.09	1.049	1.05	1.03	1.03	1.024	1.01	1.014	1.022	1.066	0.96	1.05	1.03	1.04	0.974
940	1.07	1.039	1.04	1.01	1.01	0.987	1	1.024	1.05	1.09	0.99	1.06	1	1.05	0.897
960	1.05	1.025	1.04	1	1.01	1.002	0.96	1.025	1.033	1.074	0.99	1.04	1.02	1.02	0.902
980	1.03	1.012	1.03	0.97	1.02	1.019	0.95	1.014	1.017	1.058	0.978	1.01	1.02	0.99	0.952
1000	1.05	1.03	1.02	1.01	1.02	1.021	0.91	0.977	1.005	1.045	0.936	1.05	1.03	0.93	0.948
1020	1.05	1.03	1.03	1	1.02	1	0.9	0.985	1.018	1.042	0.968	1.03	1.03	0.98	0.98
1040	1.07	1.027	1.04	1.01	0.99	0.99	0.89	1.015	1.017	1.036	0.982	1.06	1	0.97	0.953
1060	1.06	1.01	1.04	0.99	0.97	1.031	0.95	1.016	0.999	1.03	0.994	1.03	1.01	0.94	0.985
1080	1.03	0.96	1.03	0.99	0.97	1.036	0.99	0.963	1.009	1.029	0.98	1.03	0.98	0.95	0.98
1100	1.01	0.967	1.04	0.98	1	1.038	0.96	1.006	1.014	1.022	0.998	1.03	1.01	0.99	0.912
1120	0.99	0.973	1.04	0.97	1.03	1.017	0.92	1.034	1.007	1.029	0.982	1.04	1.02	1.01	0.97
1140	1	0.999	1.03	0.98	1.03	0.992	0.97	1.016	0.966	1.031	0.907	1.05	1	1.01	0.993
1160	1.02	1.001	1.03	0.98	1.01	0.978	0.99	1.009	0.972	1.043	0.964	1.08	1	0.95	0.998
1180	1.01	0.967	1.04	0.98	1.01	0.985	0.98	1	0.978	1.041	0.983	1.06	0.99	0.97	0.998
1200	1	0.986	1.03	0.93	1.01	0.996	0.97	1.021	1.007	1.042	0.986	1.04	0.96	0.99	0.98
1220	1	0.992	1.03	0.95	1.01	0.973	0.99	1.009	0.992	1.031	0.975	1.01	0.99	0.97	0.922
1240	1.03	0.963	1.03	0.96	1.02	0.994	1.02	0.981	0.978	1.034	0.98	1	0.99	1	0.965
1260	1.03	0.924	1.03	0.95	1	0.978	1.02	0.929	0.939	1.013	0.967	0.98	0.97	0.98	0.943
1280	1.02	0.875	1	0.92	0.99	0.925	1.03	0.898	0.879	1.004	0.921	0.99	0.91	0.97	0.95
1300	0.99	0.858	0.97	0.88	0.93	0.871	1.03	0.83	0.863	0.991	0.882	1	0.86	0.89	0.92
1320	0.95	0.92	0.95	0.88	0.9	0.874	1	0.819	0.931	0.971	0.866	1	0.9	0.93	0.911
1340	0.9	0.92	1	0.85	0.88	0.962	0.99	0.86	0.958	1.002	0.925	1.02	0.93	0.98	0.935
1360	0.88	0.889	1.01	0.91	0.94	0.939	0.94	0.873	0.941	0.979	0.943	1	0.95	1.02	0.943
1380	0.89	0.913	1	0.92	0.94	0.949	0.92	0.841	0.904	0.95	0.982	0.98	0.96	1.03	0.896
1400	0.93	0.943	0.99	0.86	0.92	0.92	0.94	0.809	0.887	0.932	0.974	0.93	0.91	1.02	0.939
1420	0.93	0.896	0.95	0.84	0.86	0.903	0.89	0.81	0.865	0.918	0.944	0.93	0.88	0.97	0.916
1440	0.89	0.843	0.93	0.81	0.84	0.923	0.95	0.824	0.891	0.985	0.911	0.92	0.86	0.95	0.902
1460 (start HFD)	0.87	0.86	0.93	0.8	0.86	0.869	0.94	0.84	0.878	0.873	0.899	0.91	0.87	0.89	0.891
1480	0.88	0.901	0.95	0.83	0.88	0.869	0.95	0.833	0.859	0.86	0.874	0.91	0.85	0.88	0.853
1500	0.89	0.881	0.91	0.83	0.85	0.874	0.94	0.862	0.84	0.809	0.83	0.89	0.84	0.85	0.844
1520	0.89	0.838	0.88	0.84	0.86	0.857	0.95	0.872	0.826	0.846	0.819	0.88	0.81	0.9	0.807
1540	0.89	0.8	0.9	0.83	0.89	0.858	0.91	0.841	0.858	0.839	0.838	0.92	0.81	0.92	0.785
1560	0.86	0.8	0.89	0.83	0.87	0.851	0.88	0.872	0.849	0.822	0.857	0.91	0.87	0.9	0.8
1580	0.88	0.855	0.85	0.87	0.9	0.889	0.88	0.864	0.897	0.896	0.845	0.92	0.87	0.93	0.776
1600	0.88	0.897	0.86	0.84	0.91	0.845	0.83	0.866	0.87	0.865	0.863	0.91	0.85	0.9	0.78
1620	0.86	0.864	0.91	0.86	0.9	0.839	0.84	0.852	0.896	0.84	0.859	0.89	0.83	0.9	0.779
1640	0.86	0.897	0.92	0.83	0.91	0.871	0.87	0.87	0.903	0.886	0.889	0.9	0.86	0.9	0.775
1660	0.91	0.897	0.93	0.86	0.94	0.881	0.9	0.872	0.892	0.888	0.88	0.92	0.85	0.92	0.773
1680	0.91	0.872	0.95	0.85	0.95	0.882	0.87	0.886	0.863	0.859	0.847	0.93	0.87	0.93	0.784
1700	0.89	0.876	0.89	0.85	0.92	0.871	0.85	0.891	0.865	0.876	0.852	0.93	0.88	0.92	0.789
1720	0.89	0.882	0.88	0.83	0.91	0.885	0.85	0.889	0.882	0.868	0.871	0.92	0.88	0.93	0.778
1740	0.91	0.883	0.87	0.83	0.88	0.88	0.87	0.877	0.879	0.866	0.889	0.92	0.87	0.9	0.769
1760	0.94	0.893	0.91	0.85	0.9	0.867	0.89	0.861	0.866	0.869	0.894	0.92	0.86	0.92	0.798
1780	0.94	0.872	0.91	0.83	0.89	0.864	0.89	0.873	0.872	0.869	0.896	0.93	0.84	0.93	0.795
1800	0.93	0.881	0.93	0.84	0.9	0.877	0.91	0.875	0.876	0.851	0.868	0.91	0.88	0.93	0.784
1820	0.93	0.869	0.94	0.84	0.92	0.859	0.89	0.867	0.86	0.866	0.845	0.92	0.85	0.92	0.792
1840	0.95	0.885	0.92	0.83	0.91	0.889	0.87	0.863	0.845	0.842	0.862	0.94	0.87	0.92	0.78
1860	0.9	0.874	0.93	0.84	0.92	0.878	0.88	0.858	0.867	0.842	0.849	0.93	0.88	0.94	0.779
1880	0.9	0.849	0.93	0.84	0.88	0.886	0.88	0.859	0.862	0.87	0.877	0.92	0.89	0.93	0.779
1900	0.91	0.874	0.92	0.83	0.89	0.928	0.89	0.854	0.872	0.871	0.838	0.9	0.88	0.92	0.797
1920	0.9	0.861	0.91	0.85	0.87	0.887	0.89	0.873	0.885	0.876	0.853	0.88	0.86	0.9	0.8
1940	0.91	0.864	0.9	0.84	0.89	0.866	0.88	0.858	0.879	0.889	0.879	0.87	0.85	0.92	0.876
1960	0.89	0.86	0.9	0.86	0.86	0.863	0.9	0.858	0.858	0.855	0.867	0.85	0.84	0.88	0.887
1980	0.86	0.856	0.89	0.85	0.87	0.849	0.89	0.851	0.868	0.832	0.85	0.85	0.85	0.88	0.901
2000	0.84	0.86	0.86	0.84	0.87	0.842	0.88	0.854	0.872	0.847	0.847	0.84	0.86	0.87	0.902
2020	0.84	0.872	0.86	0.83	0.85	0.86	0.87	0.854	0.864	0.862	0.839	0.83	0.85	0.89	0.892
2040	0.84	0.872	0.84	0.84	0.87	0.858	0.88	0.866	0.858	0.867	0.859	0.86	0.86	0.88	0.894
2060	0.86	0.856	0.88	0.85	0.86	0.877	0.87	0.853	0.848	0.858	0.858	0.85	0.85	0.86	0.903
2080	0.88	0.866	0.88	0.84	0.85	0.845	0.86	0.852	0.866	0.863	0.849	0.85	0.85	0.84	0.89
2100	0.89	0.858	0.87	0.84	0.86	0.861	0.87	0.862	0.862	0.842	0.863	0.86	0.88	0.89	0.851
2120	0.89	0.862	0.85	0.84	0.89	0.833	0.88	0.859	0.862	0.851	0.866	0.87	0.85	0.89	0.858
2140	0.88	0.855	0.87	0.84	0.88	0.871	0.86	0.862	0.859	0.832	0.852	0.88	0.83	0.9	0.847
2160	0.9	0.847	0.87	0.83	0.88	0.869	0.87	0.868	0.843	0.819	0.836	0.86	0.83	0.88	0.828
2180	0.88	0.861	0.85	0.83	0.86	0.841	0.88	0.844	0.829	0.828	0.831	0.86	0.82	0.85	0.847
2200	0.86	0.849	0.84	0.82	0.87	0.836	0.88	0.829	0.841	0.825	0.84	0.85	0.84	0.84	0.827
2220	0.86	0.833	0.84	0.84	0.87	0.838	0.85	0.819	0.857	0.829	0.853	0.85	0.85	0.85	0.834
2240	0.84	0.827	0.84	0.82	0.86	0.817	0.83	0.809	0.857	0.834	0.852	0.84	0.83	0.87	0.843
2260	0.83	0.827	0.83	0.82	0.85	0.806	0.84	0.837	0.823	0.848	0.821	0.82	0.8	0.85	0.832
2280	0.83	0.847	0.84	0.83	0.84	0.857	0.84	0.848	0.812	0.847	0.862	0.84	0.79	0.85	0.828
2300	0.84	0.835	0.86	0.82	0.82	0.842	0.86	0.85	0.818	0.821	0.848	0.83	0.81	0.84	0.819
2320	0.85	0.819	0.85	0.82	0.82	0.838	0.86	0.843	0.82	0.817	0.847	0.82	0.82	0.84	0.811
2340	0.84	0.827	0.84	0.82	0.85	0.853	0.86	0.843	0.843	0.795	0.822	0.8	0.83	0.86	0.862
2360	0.84	0.804	0.84	0.81	0.85	0.843	0.83	0.843	0.845	0.785	0.833	0.84	0.82	0.86	0.825
2380	0.85	0.817	0.85	0.82	0.83	0.837	0.83	0.845	0.855	0.8	0.822	0.83	0.8	0.86	0.834
2400	0.84	0.828	0.84	0.82	0.82	0.836	0.81	0.841	0.86	0.822	0.836	0.83	0.8	0.84	0.825
2420	0.82	0.807	0.82	0.83	0.84	0.835	0.84	0.843	0.844	0.837	0.863	0.84	0.81	0.84	0.835
2440	0.81	0.795	0.83	0.81	0.84	0.857	0.86	0.842	0.846	0.848	0.861	0.86	0.85	0.85	0.796
2460	0.82	0.799	0.84	0.81	0.83	0.866	0.84	0.827	0.853	0.808	0.874	0.85	0.85	0.85	0.832
2480	0.85	0.829	0.82	0.8	0.82	0.827	0.83	0.809	0.851	0.795	0.833	0.85	0.81	0.84	0.811
2500	0.83	0.82	0.82	0.81	0.84	0.83	0.81	0.805	0.836	0.814	0.836	0.86	0.84	0.85	0.803
2520	0.84	0.841	0.83	0.83	0.84	0.82	0.8	0.805	0.801	0.83	0.835	0.85	0.83	0.83	0.79
2540	0.86	0.832	0.86	0.82	0.83	0.843	0.81	0.798	0.806	0.834	0.819	0.84	0.83	0.83	0.82
2560	0.85	0.818	0.86	0.83	0.84	0.851	0.85	0.828	0.832	0.836	0.83	0.85	0.85	0.86	0.832
2580	0.85	0.836	0.83	0.83	0.85	0.843	0.86	0.85	0.854	0.833	0.827	0.85	0.82	0.85	0.833
2600	0.85	0.815	0.84	0.84	0.86	0.855	0.87	0.83	0.859	0.848	0.818	0.86	0.8	0.87	0.821
2620	0.85	0.824	0.85	0.84	0.84	0.837	0.84	0.819	0.849	0.832	0.829	0.84	0.8	0.87	0.844
2640	0.85	0.831	0.83	0.83	0.85	0.854	0.86	0.813	0.835	0.816	0.842	0.85	0.82	0.85	0.834
2660	0.84	0.811	0.83	0.83	0.84	0.803	0.85	0.798	0.817	0.804	0.805	0.82	0.83	0.86	0.825
2680	0.83	0.803	0.84	0.83	0.83	0.814	0.86	0.809	0.821	0.825	0.817	0.81	0.83	0.86	0.814
2700	0.81	0.817	0.82	0.81	0.82	0.845	0.84	0.805	0.827	0.86	0.831	0.83	0.82	0.85	0.798
2720	0.82	0.823	0.83	0.8	0.84	0.802	0.82	0.841	0.815	0.807	0.812	0.85	0.82	0.85	0.809
2740	0.87	0.835	0.86	0.8	0.83	0.858	0.82	0.846	0.846	0.874	0.832	0.86	0.85	0.86	0.838
2760	0.85	0.851	0.87	0.83	0.84	0.863	0.85	0.831	0.857	0.865	0.842	0.88	0.86	0.86	0.825
2780	0.83	0.833	0.84	0.82	0.85	0.871	0.85	0.83	0.822	0.861	0.821	0.87	0.84	0.85	0.858
2800	0.83	0.843	0.85	0.82	0.86	0.869	0.84	0.868	0.823	0.832	0.853	0.86	0.86	0.86	0.857
2820	0.85	0.833	0.86	0.83	0.85	0.87	0.82	0.868	0.822	0.825	0.85	0.84	0.84	0.9	0.848
2840	0.85	0.84	0.87	0.82	0.83	0.827	0.83	0.865	0.844	0.841	0.818	0.82	0.81	0.9	0.844
2860	0.86	0.841	0.87	0.84	0.85	0.86	0.82	0.853	0.832	0.855	0.824	0.83	0.83	0.87	0.858
2880	0.83	0.835	0.84	0.84	0.83	0.838	0.79	0.851	0.804	0.854	0.828	0.85	0.83	0.8	0.831
ALL								Post-HFD
Two-way RM ANOVA	Matching: Stacked							Two-way RM ANOVA	Matching: Stacked
Assume sphericity?	No							Assume sphericity?	No
Alpha	0.05							Alpha	0.05
Source of Variation	% of total variation	P value	P value summary	Significant?	Geisser-Greenhouse's epsilon			Source of Variation	% of total variation	P value	P value summary	Significant?	Geisser-Greenhouse's epsilon
Time x Column Factor	1.249	0.2485	ns	No				Time x Column Factor	2.256	0.9652	ns	No
Time	69.7	<0,0001	****	Yes	0.03448			Time	30.43	<0,0001	****	Yes	0.06271
Column Factor	0.008635	0.8657	ns	No				Column Factor	0.06307	0.8427	ns	No
Subject	3.775	<0,0001	****	Yes				Subject	19.99	<0,0001	****	Yes
ANOVA table	SS	DF	MS	F (DFn, DFd)	P value			ANOVA table	SS	DF	MS	F (DFn, DFd)	P value
Time x Column Factor	0.1798	141	0.001275	F (141, 1833) = 1,082	P=0,2485			Time x Column Factor	0.02453	71	0.0003455	F (71, 923) = 0,7110	P=0,9652
Time	10.03	141	0.07115	F (4,862, 63,21) = 60,38	P<0,0001			Time	0.3308	71	0.004659	F (4,452, 57,88) = 9,589	P<0,0001
Column Factor	0.001243	1	0.001243	F (1, 13) = 0,02973	P=0,8657			Column Factor	0.0006857	1	0.0006857	F (1, 13) = 0,04101	P=0,8427
Subject	0.5434	13	0.0418	F (13, 1833) = 35,47	P<0,0001			Subject	0.2174	13	0.01672	F (13, 923) = 34,41	P<0,0001
Residual	2.16	1833	0.001178					Residual	0.4485	923	0.0004859
Difference between column means								Difference between column means
Mean of NCD	0.9099							Mean of NCD	0.8537
Mean of BFD	0.9116							Mean of BFD	0.852
Difference between means	-0.00162							Difference between means	0.00169
SE of difference	0.009397							SE of difference	0.008347
95% CI of difference	-0,02192 to 0,01868							95% CI of difference	-0,01634 to 0,01972
Data summary								Data summary
Number of columns (Column Factor)	2							Number of columns (Column Factor)	2
Number of rows (Time)	142							Number of rows (Time)	72
Number of subjects (Subject)	15							Number of subjects (Subject)	15
Number of missing values	0							Number of missing values	0

## Sheet: FigS8h
				S8h) Locomotion
	NCD											BFD
0	293.667	168	321	10.3333	232	502.667	355.333	97.6667	170.667	278.333	27.6667	196.333	420.667	126.333	102.333	151
20	17.6667	233.667	295.333	12.6667	67	458.667	277.667	84	140.667	242	93.6667	191.333	396.333	122	105.333	161
40	64	147.667	91.3333	19	140	395.667	18	389.333	146	36.6667	315.333	190	21	125.333	425.333	87.6667
60	72	111	15	150	498.667	67	40	420.667	545.333	130.333	306	65	184.667	118	894.333	110.667
80	72	205	286.333	148	486	105.333	54.3333	399.333	542.667	638	238.667	82	263.333	134	891.333	89
100	26.3333	242.333	306.667	146	416.667	376.333	87	98	491.333	679.333	17	69.6667	265	96.3333	524	128.333
120	21.6667	209.667	308.667	16.6667	39.3333	780.333	85.6667	66.6667	37.6667	576.667	76	139.333	102.333	161.333	172	181.667
140	128.667	212.667	49.6667	173.667	51.3333	736	76.3333	103.667	54.3333	78	96	133	54.6667	253.667	260.667	176
160	1062.67	295	34	397.333	102.333	438	135.333	130.333	164.333	80.3333	95.3333	150.333	417.333	416.333	373	120.333
180	1359.33	289.667	58.6667	420.333	301.333	21	355	122.333	160.667	73.6667	138	145	423.333	339.333	250.333	183
200	1275	162.333	358.667	266.333	293.333	26	359.333	163.667	143.667	322	120.333	165	395.333	174	126.667	410
220	344.333	360	362.667	41.3333	225.333	36.3333	272.667	307.333	81.6667	399	150	157.333	85.3333	48.3333	14.3333	413.333
240	37	366.333	338.667	46.6667	27.3333	35	46	337.667	279.667	411.333	173	144	80.3333	49	30.6667	260.333
260	25	335	37.3333	224.667	36	243	72.6667	253.333	286.667	155.333	170	116	85.6667	61.3333	34	47.6667
280	318.333	23.3333	419.333	221.667	321	253	71.6667	108.333	241	41	142.333	114.333	185	31.6667	43.6667	52
300	382.667	45.6667	431.667	195.333	451.667	268.333	327	87.3333	56.6667	72.6667	51.3333	186.333	362	104	32.3333	72.6667
320	372.333	47.3333	447.333	44.3333	446.333	65	298.667	104.333	77.3333	348	113.333	216	345	113.667	123.333	120
340	77.6667	206.333	65	154.667	179.333	54.3333	299.667	393.667	75	344.333	110	204.333	214.333	141	147.333	133.667
360	52	180.333	106	168.667	59.3333	166	47	539	400.333	300.333	82.6667	103	78.6667	102	171.667	116.667
380	505.667	179.667	93.6667	142.333	190.667	185.333	236.333	498.667	453.333	70.3333	151.667	100.333	102	137.333	177.667	97.3333
400	502	178.667	193.667	43.6667	332.333	207	281.667	199.667	444	86	152	112.333	98.3333	117	690.333	163.667
420	464.333	185	134.667	242	321.667	99.6667	305.667	142	189.667	88.6667	157	142.333	59.6667	113.667	783.667	195.333
440	44.6667	261.667	223.333	238.667	208	130.333	193	246	145.667	77.3333	213.667	109	152	57	710.333	163.333
460	129.667	180.667	167.333	297	158	290.667	298.667	241	244.333	174.667	220.667	192.333	151.667	150	169	218.667
480	164.667	288	233	249.333	583.667	289.667	289	295.333	268	188.667	293	154.333	228.333	175	96.6667	313
500	276	328.333	330	396.333	595.333	363	399.667	236.667	377.333	296.333	224.333	225.667	171	212.667	264.333	389
520	806.667	549.667	1066.67	881.333	913	570.333	478	624.333	563.667	702	479	631.667	475	727.667	365	1012.33
540	1338	691.333	1463.67	822	725	844.333	592	761.333	904.667	1064.67	857.667	803	577.333	881	632.333	1052.33
560	1392.33	846.667	1486.67	1000	1185.33	1170.67	964.667	781.333	850.333	1371.33	1263.67	1057.33	623.333	1059	727	1597
580	902	616.333	737.333	509.667	1058	823	734.333	679	742.333	890.667	1014	776.667	428.333	629	1336.67	1039
600	1247.33	563.667	589.667	599.667	1211.33	526.333	624.333	549.667	792.667	738	670	609.333	390.333	494.667	1365.67	927.333
620	1059.33	459.333	749.667	400.667	871	243.333	270.667	547.333	757	931	291	302.333	414.667	418	1121.67	561.333
640	959.667	595.667	725.333	534	664.667	432.667	689.667	789.333	794	957.667	662.333	366	309	540	446.333	395.333
660	350	483.667	823	620.667	296.667	481	771.667	694.667	732	966.333	567.667	576	250	521.333	278.667	428.667
680	505.667	406	1020	641	269.667	636.667	583.667	701	1333	646.333	431	769	257	680.333	1051.33	256.333
700	1510.33	493	1061.67	768.333	603	685.333	181.667	367.667	1276	701.333	204.333	521	564.667	414	1330.33	395.333
720	1255	1041.33	649.333	727.333	1000.67	1048.67	114	1034.67	854.667	725.333	298.667	312	638.333	519.667	1463	1027.67
740	1158	1150.33	192	704	1242.67	864.667	279.333	1352	287.667	586.667	695	141	563	863	682.333	1585
760	242.667	998	567.667	520.333	893	619.667	809	2013.33	527.333	913	1162	611	298	1591.33	454.333	1873
780	235	401.667	1643	651	801.333	594	1028	1793.67	919	721.333	1629	1175.33	346	1498.67	209	1233.67
800	982.667	625.667	2215.33	962	852.333	732	863.667	1776.67	1636	583	1251.33	1582	455	921	398	676.667
820	1529.33	639.333	2019.67	868	934	1316.67	351	1232.33	1698.33	651.333	674.667	1130	971	236.667	681	784.667
840	1910	987.667	962.667	501	615.333	1384	281.333	793.333	1369.33	1306.67	218.667	527.333	899	274	1127.67	1606
860	1104	560.667	743.333	133.667	254.333	1294.67	882	442	639	1617.67	626.333	105.333	739	653.667	1356.67	2872.33
880	448	410.333	1232.33	91.6667	345.333	666	1201.67	224.333	386	1108	1144.67	117.333	249.667	1376.33	1244.67	3114.33
900	91.3333	244.333	1494.33	234.333	754	241.333	1011.67	438.333	855.667	703	1277	277	125.333	1510	811.667	2678.67
920	162.667	288.667	1214.67	541	1034.33	161	410.333	841.333	1110.67	972	842.667	666	468	1063.67	613.667	1352.33
940	1296	450	542.333	893.667	791	483	77.6667	1404.33	896	1377.33	504.333	677	388.333	346.333	824.333	605.667
960	1662	639	403.667	748.667	374	1035	86.3333	1141.67	398	1061	720	529.667	424.333	156	845.667	166.667
980	1579	1411	723.333	381	141.667	1083.67	74.3333	789.667	367	486.333	837.667	361.333	104.667	214	683.333	229
1000	543	1300.67	701.333	99.6667	151.667	766	112.333	384.667	770.333	166.333	614.667	399.667	135	596.333	312	234.667
1020	181	893	633.667	202	411.667	198	143	891.667	724	968	181	396	201	1485.67	404.333	295.667
1040	224.667	94	150	593.667	648.333	87	656	880	589.333	1621.67	367	265	565.333	1655.33	494.333	779.667
1060	1131.67	400.667	144.333	547.667	667.333	297.333	700.333	717.667	661.333	1568.67	636	168	641.667	1220	776	783.667
1080	1813.33	432	281.333	457.333	473.667	551.333	666.333	540.667	657.333	871	608.667	474.333	548	321.333	1190.33	741
1100	2377.33	599.667	628.667	291.333	353.333	896.333	212.667	873.333	793	374.333	322.667	514	230.333	196.333	1311.67	222.333
1120	1377.33	420.333	611.333	510	467.667	696.333	509	961.333	331.333	521.667	602	507.667	128	299.667	970.333	202.667
1140	721	424.333	459	488.667	437.667	519	597.667	673.667	678.333	476.333	1927.33	283.667	151.667	694.667	826.667	305.333
1160	122.667	627.333	662	289.333	522.333	384.667	580.333	350	408.667	294	3100.67	194	156.667	693.667	666.667	1198.67
1180	545.667	746	1104	258.333	473.333	455	294.333	706	510.667	539	3375.33	197.667	578	638.333	678.333	1403.33
1200	1516.67	719	1092.33	306.333	762.333	544.667	382.667	1229.33	967	796.333	2938	439.667	799.667	730.667	774.333	1563
1220	2065	662.667	1006.33	362.333	1000.67	658.667	982.333	1676.33	1844	844	2212.33	853.333	733	1505.33	1336	1588.33
1240	1660.33	854.667	1363	509	1136	820.667	1082.67	1720	1873.33	458	1541	1097.67	358.667	1989.67	1580.33	2076.33
1260	600.667	1016.33	1407	668.667	802.667	669	911	1228.33	1074.33	143.333	647.333	775	124.333	1468.33	1025.33	2461
1280	43.3333	685.333	923.667	578.333	258.333	302	262.333	713.333	196	101.333	197.667	321.333	116.333	623	504.333	1497.33
1300	372.333	206.667	158	216	261.333	88.6667	45.6667	180.667	64.6667	152.333	196.333	65.3333	70.3333	42.6667	244.667	765
1320	713.667	177.667	174.667	10	272.333	304.667	35	486	220.333	144	809.667	52.3333	369.667	166	260.667	111
1340	716.333	174	175.333	45	274.333	756.667	82.6667	541.667	770.333	137.667	874.333	18.6667	375	139.333	271.667	105.667
1360	366	188	175.333	391.333	176.333	1059	149	507	778.333	211	718.333	31	364.333	220	336.667	80
1380	32	43.6667	83.6667	549	167	826.333	285	100.667	622.667	231.333	97.3333	38.3333	61.6667	91.3333	335	85
1400	44.3333	68.6667	104	516.667	164.333	371.333	334.667	140	50	226.667	38.6667	67.6667	57.3333	96.6667	195.667	84.6667
1420	67	631.667	163.333	177.667	63.3333	103	518	158	32.6667	54.3333	39.6667	435.667	70.3333	19	163	296.333
1440	756.333	1489.33	1064	377.333	516.333	769	765	890	67.3333	232.333	61	924.667	423.333	615.667	826	244
1460 (start HFD)	1375	2177.33	1754.67	615.667	909.333	1045.67	1253	1376.67	1025	868.667	623.667	985.333	459.667	1358	1315	1355.67
1480	1576.33	1632.33	2495.33	813	888.333	1192	1604.33	1779	1862	1314.67	1172.33	689	692.333	1588.67	1382	1484.33
1500	944.667	1191.67	1757	800	652.667	850.667	1846	1200	2160.33	1152	1644.33	541.667	319.333	1021	947.667	1546.33
1520	461.333	714.333	1286.67	572	659.333	598	1410.33	632.667	1265	517	1572.33	455.667	674.333	298.667	683.333	694.333
1540	230	708.333	465.667	522.333	679	458.667	1133.67	405.333	1005.67	243.667	1272	539.667	679	735.667	676.333	630
1560	321.333	883	894.667	453	466.333	300.667	542.333	289.333	892.667	564	935.667	675.333	827.667	1291	471.333	565.667
1580	171.667	867.333	908.333	448.333	171	483.667	398.333	494	1234	628	886.667	678.333	623	1302	197.667	304.667
1600	243	838	914.667	315.333	255.667	503	90	299.333	883.333	479.333	709.667	536	382.333	923.333	94.3333	23.3333
1620	121	343	400	312.333	257	373.667	317	346.333	918.333	603.333	653.333	302.667	233	399	318.333	39.6667
1640	360	424.333	153.667	604.667	340	194.333	471.333	130.667	1048.33	663.333	527	299.667	119.667	430.333	820.667	26.6667
1660	290	430	182	585.667	747	250	455.667	173	830.333	660	616.333	283	123.667	340.667	829.333	614.667
1680	335.333	403.333	147.667	322.333	805.667	258	203	84.6667	963.333	252.333	574.667	96.3333	295	293	596.667	733.667
1700	126.667	118.333	380.333	159.667	638.667	240.333	46	195.667	481.667	281	421	164.667	327.667	353	216.333	738.667
1720	143.667	166.667	334	203.333	437.667	122	243	234	572	312.667	265.333	192.667	307.333	174.333	181.667	155
1740	90.3333	145	285	474	654.333	245.667	517.667	243.333	383.667	340.667	354.667	209.333	165.333	189.333	188.333	214.667
1760	113	146	64.3333	367	651	258.667	591.667	179	353	211	208.333	163.333	153	108.667	284.333	233.333
1780	245	189.333	173	432	595	302.667	587.667	129	485.667	186	292.333	185.333	172.333	197.333	374	246
1800	274.667	319.667	172.667	181.333	488.333	125.667	309.333	124.667	283.667	134	173	111.667	217	191.667	375.333	128
1820	240.667	335.333	388.333	215.333	569.333	147.333	236	141.667	345.667	297.333	179.667	127	170.667	227.333	325.667	106
1840	148.333	329.333	357.333	155.667	338	222.667	52.6667	114.667	150	304.333	191.667	126	268.667	153.667	296.333	104
1860	138.333	230	370.333	261	209	242.333	174.333	140.667	241.333	348.333	341	171.333	241.667	158	459.333	108
1880	151	304.667	220.667	246.333	275	456.667	289.333	223	211.667	192	330.333	270	354.667	117	360.667	483
1900	173.333	238	210.333	266.667	344	413	304.667	265	372.667	222.667	335.667	288	394.333	347.667	467	815.333
1920	517.333	245.667	1424	680	780.667	971.333	436.667	585.333	504	383.333	234	776.333	848.667	1295	606.333	988
1940	642.667	877.667	1791.67	1140.67	876.333	1166	850	911.667	1383.67	1006.33	528.667	816	1116.33	1866	1058.33	1304
1960	821.333	1069	2524.67	1367	1106.67	1367.67	1047	906.333	1947	1436.33	773	1385.67	1486	1691.67	1239.67	1549.67
1980	596	1324	1391.33	1011	673.333	894.667	838.667	760.667	2145.33	1597	773	961.667	1065	1185.33	937.333	1861
2000	485	731	1661.67	852.333	573.667	473	560.333	333	1413	971.667	543.667	1136.67	799.333	628.333	478.333	1421
2020	340	625	1047	782.667	363.667	528.333	730	458	810.667	962.333	367	1002	708	894	767.667	1090.67
2040	255.667	448.667	1266.67	742	420.333	484.333	868.333	362.333	1142.67	633.333	371.333	943	664	524	1196	814
2060	257	756.333	588.333	478.667	655.667	450.333	705.667	331.667	1529.33	882	686.333	681.667	801.667	530	1148	1280
2080	298	654.667	995.333	376.667	575.333	319.667	616	201.333	1451	498.333	981.667	265.667	593.333	717.667	598.333	1063.33
2100	256	940	753.333	239.667	522.667	341.667	475	270	920.333	477.333	955.667	236.667	703	1454	466	926.333
2120	632.333	893.333	771	314.667	527.667	533	462.667	321	1051	442.667	591.333	683	623.333	1553.33	1090.67	923.333
2140	964.667	950.667	317	548.333	871.667	337.667	342.667	354.333	1326.33	668	308.667	1090.33	463.667	1177.67	1667	1103.67
2160	1045	1237.33	903	853.667	1332.33	355.667	663.667	529.667	1148.67	673	400	1142.33	547	355.667	1376	1408
2180	804.333	1019	1627.33	922	1238.33	234.333	841	1047.67	823.667	811	410.667	687.333	378	317	825.667	866
2200	394.667	1006.33	2349	981.333	1223.33	698.333	693.667	1203.33	1228.67	817.333	262.333	321.667	805.667	690.333	249.667	898
2220	787.333	295.667	2333.67	967.333	757.333	872.667	405	880.333	1469.33	807.333	216.333	691.333	777.667	1733.67	862	1222.67
2240	982	216	1562.33	744	479.667	1036.33	203.667	565.333	1111.33	440.667	296.333	951	767.333	1989.33	1038.33	1562.33
2260	922.667	817.333	1026	397	530.667	846	241.333	334.333	672.333	482	842.667	845	743	1489.33	952.667	1339.33
2280	457.667	1362.67	557	132.333	503.667	588	606.333	311.667	964.333	701.333	1275.33	447.333	1076.67	691	370.667	661.667
2300	106.667	1788.67	583.333	186.333	512	448	879	70.6667	1457.67	693.667	1443.67	258.667	1121.67	346.667	421.667	186.333
2320	126.333	1166	561	147	108.333	472.667	809.667	157.667	1153.67	675	863.667	257.333	685	531.667	1013.67	845.333
2340	114	619.333	394.667	366.667	269	597	377.333	163	652.333	432.333	445.667	519.333	565	1118	1147.67	1228.67
2360	188.333	112.333	363.333	863.667	690.333	508.667	64.3333	220.667	124	562.667	196.333	413.333	517.667	1285	842.667	1217.33
2380	194	126.667	128	1201.67	727.667	267.667	90.6667	132.667	293	666.667	426.333	402.667	486.667	1062.33	292	597.333
2400	195	215	218.667	965.333	558.333	199.333	165.667	404	992.333	817.333	324	511.667	128.333	252.667	161.333	151
2420	162.333	765.667	253.667	447	472.667	241.667	157.333	769	1197.33	673.333	303	556.333	82	89	189.667	185.333
2440	184.667	1038	253	146.333	481.667	170	291.333	1417.33	1016.33	328.667	117.667	611.667	131.333	433	462.333	495.667
2460	805	927.667	895.333	263.667	502.333	380	232	1418.67	241.333	414.333	128	606.667	90.6667	413.333	817.667	971
2480	1190.33	406	1517	238.667	167	539	272.333	1375.33	58.3333	433.333	132.667	895.667	142.333	560.333	825.333	930.667
2500	1140.33	343.667	1465	259	365.667	535.667	130	801.667	517	499.667	504.667	855	448.333	221.667	1071.67	665.333
2520	541.667	441.667	765.333	178.667	661.333	339.667	192.667	528	515.333	249	1036.67	503	434	318	693.333	217
2540	171	926	161.667	414.667	709.333	324.333	464.333	210.333	500	482.667	1300.67	272.333	483.333	615	962.667	612.333
2560	189.333	671	169.333	471.333	647.667	540	827	637.667	43.6667	484	997.667	272.667	229.667	1293.67	1091.67	917.667
2580	706.667	960.333	939	448	677.333	472.333	769.667	1128.67	515.667	481.667	464.667	617	526	1334.67	1181.67	902.333
2600	1162	1036.67	1968.67	521.333	847.333	533.333	598.333	1426.67	543	479.333	706.333	768.667	465	860.333	973.667	1079.67
2620	1488	1196.67	3128	914.667	775.667	744	789.333	1604	535.667	596.333	1299.33	912.667	1085.67	545.333	1102.33	1220.33
2640	1120.67	898	2592	1046.33	752	920	1196.67	1453.33	95.3333	593	1951	768.667	883	1038.33	1178.33	1907
2660	583	291.667	1496.67	728	557.333	675.667	1462	1076	432.667	340.667	1683.33	472.667	842.667	1137.33	1087.67	1746
2680	225.667	306.667	489.333	192.667	426.333	319	891.667	391.333	442.333	52.3333	974.667	304.667	159.667	796.667	440	1190.33
2700	70.6667	211	225.333	300	201.333	170	466.333	149.333	424.333	58	299.667	189.667	129.667	174	256.667	465.667
2720	72.6667	214.333	322.333	524.333	466.333	223.333	122.333	295	157.333	114.667	237	284	144.333	91	252	253.333
2740	360	65	159.333	527.667	456.667	509	528.667	296.333	264.333	142	417.333	313.333	165.333	76	132.667	244.333
2760	335.667	413.667	177.333	267.667	350.333	628.667	580	217.333	255.333	132.333	428	171	309.333	72.6667	171.333	322
2780	339.667	728.667	106.333	411	56	585	514.667	69.3333	257	205.667	219.667	141.667	567.667	237.333	357.667	177.667
2800	87.3333	690.667	197	629	92.6667	222.667	114.667	107	297.333	166	252.333	210.333	515.333	237.667	516.333	176.667
2820	210	348	202.333	620	103.667	93	107.667	100	291	258	463.667	598.667	300	230.667	452	172.333
2840	207.667	53	201.667	450.333	72.3333	484.667	152.667	94.6667	208.333	131.333	453.333	533.667	144.667	68.6667	341.667	338
2860	176	616.333	323.667	333.333	229.333	591.333	174	307	85.3333	256	258.333	517	142	209	126	362.333
2880	136.333	649	465.667	360.667	552	561	292.667	308.333	95.3333	167.667	329.333	250.333	181.333	206	127.667	288.333
All							Post-HFD
Two-way RM ANOVA	Matching: Stacked						Two-way RM ANOVA	Matching: Stacked
Assume sphericity?	No						Assume sphericity?	No
Alpha	0.05						Alpha	0.05
Source of Variation	% of total variation	P value	P value summary	Significant?	Geisser-Greenhouse's epsilon		Source of Variation	% of total variation	P value	P value summary	Significant?	Geisser-Greenhouse's epsilon
Time x Column Factor	3.793	0.1934	ns	No			Time x Column Factor	4.784	0.0035	**	Yes
Time	39.63	<0,0001	****	Yes	0.0614		Time	40.54	<0,0001	****	Yes	0.09797
Column Factor	0.0002164	0.9783	ns	No			Column Factor	0.133	0.5926	ns	No
Subject	3.942	<0,0001	****	Yes			Subject	6.21	<0,0001	****	Yes
ANOVA table	SS	DF	MS	F (DFn, DFd)	P value		ANOVA table	SS	DF	MS	F (DFn, DFd)	P value
Time x Column Factor	18185615	144	126289	F (144, 2016) = 1,105	P=0,1934		Time x Column Factor	10598246	71	149271	F (71, 994) = 1,540	P=0,0035
Time	190002023	144	1319458	F (8,842, 123,8) = 11,55	P<0,0001		Time	89816772	71	1265025	F (6,956, 97,38) = 13,05	P<0,0001
Column Factor	1037	1	1037	F (1, 14) = 0,0007685	P=0,9783		Column Factor	294567	1	294567	F (1, 14) = 0,2998	P=0,5926
Subject	18897478	14	1349820	F (14, 2016) = 11,81	P<0,0001		Subject	13757026	14	982645	F (14, 994) = 10,14	P<0,0001
Residual	230403940	2016	114288				Residual	96348158	994	96930
Difference between column means							Difference between column means
Mean of NCD	556						Mean of NCD	583.4
Mean of BFD	554.5						Mean of BFD	617.9
Difference between means	1.443						Difference between means	-34.5
SE of difference	52.04						SE of difference	63.01
95% CI of difference	-110,2 to 113,1						95% CI of difference	-169,6 to 100,6
Data summary							Data summary
Number of columns (Column Factor)	2						Number of columns (Column Factor)	2
Number of rows (Time)	145						Number of rows (Time)	72
Number of subjects (Subject)	16						Number of subjects (Subject)	16
Number of missing values	0						Number of missing values	0

## Sheet: FigS8i
				S8i) VO2
		NCD														BFD
		Mouse1	Mouse2	Mouse3	Mouse4	Mouse5	Mouse6	Mouse7	Mouse8	Mouse9	Mouse10	Mouse11	Mouse12	Mouse13	Mouse14	Mouse15	Mouse16	Mouse17	Mouse18	Mouse19	Mouse20	Mouse21	Mouse22
	0	85.08	81.7	20.02	70.34	70.62	61.04	73.92	73.76	64.22	62.84	81.36	85.72	61.68	67.46	75.12	93.36	82.34	69.96	67.46	98.72	80.96	83.9
	20	87.78	72.3	16.9	91.42	68	56.86	81.74	65.08	63.8	77.3	71.66	71.38	61.76	56.8	68.62	77.26	72.76	66.02	79.1	98.46	76.18	63.12
	40	86.26	70.42	18.9	80.42	61.5	49.14	81	62.9	64.76	65.86	65.3	73.16	78.1	60.74	69.06	68.64	75.18	67.36	92.96	89.38	77.9	66.58
	60	75.82	69.3	15.96	71.84	62.26	57.4	71.86	62.4	73.9	64.48	60.94	66.8	60.84	58.18	64.44	65.26	82.58	65.18	86.6	85.98	72.88	77.78
	80	73.5	67.28	14.92	66.9	59.64	65.46	67.92	51.46	68.3	62.5	66.2	68.82	56.88	58.72	60.62	63.56	85.24	68	82.28	83.5	67.34	78.02
	100	75.46	75.92	15.2	71.12	59.64	53.68	64.68	56.52	66.24	73.8	84.16	78.58	57.7	70.82	74.46	64.12	91.66	68.84	85.76	91.1	83.98	72.72
	120	74.68	73.84	16	72.3	65.54	54.38	83.58	71.56	63.3	74.46	67.52	75.58	57.58	72.14	71.1	75.66	76.36	66.06	75.68	88.34	73.58	73.86
	140	76.18	73.48	15.92	72.26	70.22	57.68	74.42	65.42	64.16	70.66	62.04	73.18	66.64	65.12	65.48	73.96	84	68.32	75.08	82	77.42	70.26
	160	91.08	72.36	16.18	70.98	61.7	57.68	68.8	59.04	61.44	63.88	59.2	69.82	63.04	61.92	63.42	71.06	88.4	63.24	103.18	79.82	66.9	79.86
	180	84.82	70.38	14.72	76.06	63.96	57.32	68.04	67.44	78.24	58.98	58.66	68.74	60.18	64.84	60.34	69.28	79.94	72.14	89.9	72.76	67.28	93.04
	200	83.96	70.36	15.9	80.32	62.92	67.4	69.62	53.04	68.5	57.46	64.52	66.3	63.42	63.86	82.88	77.86	80.28	71.7	77.18	74.56	65.4	67.36
	220	79.84	68.9	22.28	76	61.16	49.08	76.54	55.38	71.14	60.96	70.66	66.8	62.54	62.9	61.12	61.52	80.4	59.52	86.44	91.4	70.88	74.62
	240	72.48	89.76	17.48	73.46	63.14	58.58	76.62	49.74	62.98	77.12	63.44	70.66	64.24	72.84	64.2	67.56	70.94	69.46	76.94	90.18	84.26	73.4
	260	73.48	86.88	17.1	71.86	62.72	57.12	76.12	57.64	64.1	62.76	57.5	93.12	60.02	71.82	67.5	67.64	76.68	63.56	77.38	85.46	77.94	69
	280	83.74	77.48	18.46	68.84	67.12	55.5	75.44	66.62	61.56	60.3	58.78	79.6	58.48	68.28	61.04	61.34	88.1	55.14	74.98	85.18	76.86	78.54
	300	98.46	74.22	13.96	66.78	70.34	56.5	79.04	62.82	63.48	56.48	57.24	69.48	54.76	61.18	69.32	62.24	80.78	54.86	74.86	80.7	68.74	77.14
	320	83.14	73.68	18.06	80.6	64.54	56.48	86.58	49.1	79.28	59.82	61.7	61.94	53.74	59.92	65.44	61.32	84.04	62.32	71.5	77.58	70.16	76.32
	340	79.28	80.42	19.42	80.94	62.2	61.26	77.18	54.76	69.28	58.52	62.36	66.24	54.24	60.8	70.12	61.14	80.96	65.06	77.54	75.22	65.86	80.92
	360	78.26	75.66	23.54	73.26	62.48	59.02	72.66	68.62	74.82	77.6	67.42	80.46	62.3	70.98	67.14	58.08	82.68	58.04	73.44	74.9	63.6	77.48
	380	78.72	74.4	16.32	73.7	61.8	59.54	87.72	56.26	64.28	77.36	74	77.02	58.44	63.34	67.26	68.26	78.38	69.36	72.98	95.12	70.42	79.52
	400	81.72	65.9	13.1	70.1	70.9	62.62	82.28	57.9	64.9	74.92	69.34	66.88	58.26	57.3	66	62.9	79.76	58.5	95.14	89.36	74.56	88.66
	420	73.78	67.68	15.56	69.66	69.14	60.46	78.36	57.8	66.38	65.66	70.26	67.48	53	57.24	67.5	60.76	74.4	63.22	87.26	87.76	64.56	86.34
	440	94.4	67.2	18.56	67.26	61.94	56.38	77.1	55.68	62.74	63.6	60.02	81.46	58.02	53.78	69.72	62.56	79.26	65.04	86.48	86.02	70.04	74.78
	460	84.66	77.1	15.62	79.54	67.46	54.48	78.78	55.52	65.56	60.22	63.88	80.7	60.22	69.48	71.64	70.84	84.68	63.48	77.38	79.98	67.16	79.7
	480	80.44	74.46	13.64	77.2	79.32	58.16	72.38	61.38	68.8	59.7	59.82	68.26	59.74	65.42	66.16	69.96	83.4	63.68	72.12	82.6	85.52	73.7
	500	80.9	101.92	16.66	71.94	59.2	55.44	75.2	74.36	58.86	78.66	63.2	78	56.28	62.36	71.9	73.6	78.98	57.76	85.7	93.28	67.66	67.58
	520	80.8	78.18	14.82	70.38	67.68	52.98	85.3	71.68	63.44	71.34	76.22	67.44	76.04	72.88	66.84	70.98	79.38	58.96	74.26	76.04	67.44	72.72
	540	91.64	85.82	17.2	76.46	61	64.66	97.42	60.48	62.58	65.1	73.68	77.08	62.88	60.88	64.04	67.66	82.76	58.7	74.34	77.32	64.96	71.66
	560	104.02	97.86	20.64	85.94	77.74	59.32	79.98	60.24	56.26	61.06	64.26	89.76	83	80.6	68.4	61.42	76.12	64.3	85.98	77.42	55.06	74.18
	580	103.18	107.7	16.2	92.68	76.22	61.82	80.66	58.36	76.38	61.54	63.44	100.54	79.82	91.16	61.2	62.54	76.5	59.14	78.42	78.72	66.98	71.28
	600	100.42	108.2	16.38	91.76	74.14	56.02	75.48	53.94	70.66	62.04	56.32	91.1	84.86	88.58	62.56	63.6	71.74	73.98	77.7	101.6	76.02	74.8
	620	98.92	104.34	18.82	100.68	69.58	52.74	83.64	59.82	63.68	74.42	72.92	95.8	85.6	81.56	66.1	63.66	81.5	58.7	76.86	83.74	73.76	86.88
	640	104.32	97.74	19.24	97.58	85.48	50.54	77.76	68.4	64.6	80.06	84.56	94.12	66.68	72.26	65.28	63.64	83.68	72.46	80.4	76.84	71.86	97.32
	660	97.06	112.94	20.96	79.36	77.16	58.4	76.4	61.62	61.96	65.7	70.38	100.68	74.84	62.94	60.98	71.6	76.82	70.3	76.12	75.26	67.82	88.1
	680	82.02	98.62	22.54	92.38	68.68	53.72	85.1	56.48	78.14	64.44	60.8	78.18	67.26	83.94	63.3	69.7	105.2	62.14	88.22	75.96	65.7	77.42
	700	76.96	79.14	21.38	95.82	64.06	59	77.16	60.06	69.16	60.8	56.86	78.58	59.06	87.48	65.48	63.56	81.18	62.32	82	94.24	59.52	70.04
	720	82.64	89.8	16.76	100.84	59.62	65.22	73.26	51.12	67.64	56.64	56.02	91.42	57.94	76.08	60.88	69.48	75.92	59.56	74.28	89.8	65.22	89.62
	740	96.82	107.08	16.5	98	80.8	57.02	83.44	53.92	63.04	71.26	66.48	105.96	70.02	68.12	66.56	68.96	85.6	58.58	73.58	86.38	70.96	70.24
	760	114.16	106.28	17.08	78.9	74.9	58.04	80.96	66.24	58.96	66.92	58.2	99.08	71.52	89.32	64.56	65.68	81.1	60.48	73.78	81.38	65.9	76.52
	780	104.54	103.94	24.34	69.08	76.2	62.4	79.7	57.26	73.58	57.72	65.7	95.46	74.14	95.7	92.66	64.06	85.88	57.46	75.22	81.04	69.86	69.84
	800	112.64	100.58	21.6	93.88	74.02	62.7	74.84	53.92	67.82	74.48	63.62	101.96	78.02	104.34	65.04	85.82	77.7	80.94	82.5	87.46	66.02	73.6
	820	96.2	103.26	18.9	102.74	81.02	63.08	72.14	65.2	70.7	70.6	75.4	93.26	60.26	87.12	60.8	63.5	86.04	56.2	93.48	82.24	82.14	83.8
	840	106.54	101.34	20.86	103.92	67.84	63.24	103.08	67	77.28	61.14	85.96	82.82	57.9	87.6	57.76	64.12	103.58	77.2	101.12	80.96	70.44	69.42
	860	99.7	97.84	18.48	97.16	70.16	60.3	92	62.96	65.76	76.4	68.02	74.72	56.54	79.54	68.4	68.18	90.7	58.58	85.88	95.92	76.74	92.34
	880	94.4	97.98	19.32	101.58	72.44	69.56	86.06	53.62	82.24	85.72	77.22	77.84	74.46	88.48	68.88	69.3	83.1	63.42	79.02	108.28	78.74	71
	900	91.26	94.08	15.1	105.28	69.92	66.4	90.32	64.9	87.2	81.3	86.26	90.44	79.28	79.66	71.62	65.16	87.54	61.46	103.04	104.6	64.14	97.06
	920	78.8	87.34	21.06	95.82	62.74	68.08	89.18	60.64	83.64	87.46	77.56	108.86	82.34	73.14	65.06	95.22	78.96	58.52	108.74	81.66	79.74	103.08
	940	68.2	85.66	16.56	90.24	74.54	76.26	96.96	69.74	86.68	78	76.5	103.2	82.18	67.58	59.16	77.36	110.42	64.1	93.42	85.6	85	102.72
	960	74.1	71.9	19.14	94.46	75.34	71.86	91.84	59.14	85.86	81.88	78.62	88.08	75.02	78.8	67.02	69.32	99.74	83.62	102.16	106.26	77.12	103.76
	980	72.28	71.54	16.36	93.6	55.6	74.68	96.42	75.98	89.94	76.68	82.54	91.28	76.98	90.9	73.6	79.36	99.26	61.78	86.72	107.38	81.18	104.48
	1000	102.44	66.7	18.74	85.62	64.2	69.38	102.82	68.1	81.76	75.1	79.84	77.36	79.24	91.56	59.36	75.78	94.98	55.36	78.62	106.1	83.38	94.04
	1020	106.28	101.46	18.5	81.88	65.7	73.6	88.66	65.62	81.2	69.72	87.76	75.74	74.48	75.68	68.08	72.48	85.42	76.56	88.62	105.2	86.72	97.76
	1040	94.06	106.34	18.42	82.16	64.26	75.7	87.06	66.84	79.28	57.04	72.78	72.98	66.48	72.22	60.48	78.74	104.36	65.56	86.92	101.76	85.64	102.1
	1060	81.18	107.76	19.4	74.22	94.62	66.24	84.72	54.28	76.92	52.34	73.1	98	56.32	68.34	64.22	69.4	103.18	70.7	75.02	101.62	83.42	87.12
	1080	78.58	92.62	20.54	70.52	75.58	65.9	83.04	54.6	85.54	78.48	64.5	91.92	55.66	62.12	58.12	61.48	97.62	76.38	82.06	94.96	87.5	88.62
	1100	75.6	87.86	17.56	76.58	89.12	66.98	74.84	68.5	71.48	81.08	59.2	80.2	49.54	89.22	63.86	94.5	93.4	71.76	79.14	94.46	80.32	83.42
	1120	69.26	79.52	19	104.82	73.84	62.84	102.66	66.24	69.28	68.4	82.38	75.12	50.82	68.98	63.5	82.5	91.96	61.5	72.4	94.56	81.74	79.12
	1140	98.66	74.66	18.54	101.78	61.06	71.96	86.86	62.62	82.94	57.1	70.2	70.42	72.86	68.72	58.74	70.98	76.58	63.04	94.44	92.78	82	63.9
	1160	90.78	69.88	16.34	93.14	66.94	65.64	77.14	67.06	79.96	53.66	56.4	72.46	85.44	67.64	57.14	71.14	95.64	66.56	88.94	84.1	77.78	92.78
	1180	83.98	76.58	13.04	90.68	85.16	62.72	89.16	60.6	60.12	84.18	57.56	87.74	75.96	78.96	74.88	75.94	106.3	72.84	88.2	83.84	74.96	97.36
	1200	65.72	90.14	17.7	83.42	76.36	67.72	88.22	77.54	61.26	71.62	84	94.38	71.02	85.64	54.26	67.28	84.04	71.7	74.52	83.84	77.94	100.14
	1220	70.46	86.88	21.74	88.18	71.72	74.6	92.34	64.92	81.5	66.5	68.54	90.58	65.02	82.1	58.4	65.8	95.04	57.8	80.34	104.9	72.14	102.56
	1240	105.36	87.32	20.02	82.72	80.8	78.14	85.96	76.98	76.7	56.54	55.96	84.9	56.64	78.04	59.62	66.86	76.44	59.4	77.3	98.7	72.46	102.08
	1260	99.28	82.16	16.54	75.26	68.18	63.5	91.98	64.62	69.4	55.9	79.24	75.04	53.74	82.36	68.28	79.4	77.66	58.84	72.1	90.02	75.34	79.14
	1280	95.34	80.46	18.5	78.38	72.02	67.4	88.54	59.08	61.3	74.32	75.14	73.98	71.44	91.12	56.54	91.38	79.4	68.76	90.12	83.62	87.82	73.5
	1300	89.36	74.42	20.64	72.56	63.92	76.4	72.12	55.18	60.62	74.76	59.08	94.62	70.84	69.78	83.62	73.46	82.88	79.9	80.18	84.2	80.1	70.76
	1320	79.72	91.82	19.94	76.46	63.52	62.32	78	72.54	77.34	68.18	59.52	92.78	70.1	65.08	58.1	68.52	98.72	60.82	73.12	108.96	87.68	67.18
	1340	78.18	82.72	17.22	75.62	61.14	65	101.78	68.12	82.24	63.1	82.4	80.82	57.96	64.94	55.9	69.12	94.14	61.72	93.24	100.68	72.5	98.28
	1360	67.9	70.32	15.9	76.26	74.54	76.58	81.96	63.04	68.26	61.48	81.66	79.16	58.44	73.76	60.48	85.68	90.28	60.72	76.4	96.1	71.86	91.98
	1380	72.14	68.16	14.34	75.42	57.1	66.1	77.04	60.28	60.7	80.64	66.84	75.5	57.8	74.34	62.48	75.26	88.96	58.48	80.88	80.68	66.68	69.98
	1400	96.42	84.34	17.84	75.44	60.92	67.98	103.66	75.76	82.4	75.42	75.1	80.32	67.26	72.88	20.16	61.58	81.2	71.1	94.64	101.36	99.02	78.34
	1420	92.78	83.02	19.5	75.54	62.2	78.84	98.3	76.94	74.84	66.4	77.46	78.4	64.34	71.24	43.3	66.26	89.48	64.78	83.16	99.58	102.08	81.28
	1440	91.64	86.72	15.46	72.92	59.96	71.34	94.6	70.4	85.78	83.78	78.86	72.92	63.82	71.68	91.36	89.72	77.72	65.86	79.94	90.72	98.48	85.88
	1460 (start HFD)	100.28	84.92	20.64	74.64	67.5	68.78	97.9	75.5	69.82	68.22	74.28	72.54	62.08	63.62	101.68	70.08	78.8	63.4	102.54	92.54	102.76	70.58
	1480	102.82	101.98	17.7	71.92	67.42	67.14	89.24	78.92	75.56	71.92	77.38	73.7	63.92	69.86	68.64	68.7	101.66	71.32	93.84	89.1	114.72	74.54
	1500	104.56	84.6	17.86	75.94	60.46	63.6	81.24	78.82	94.58	75.58	77.48	75.98	61.86	64.74	53.92	67.36	93.86	80.82	90.5	108.72	103.8	74.4
	1520	100.04	84.08	19.82	73.46	61.04	63.62	89.62	76.04	88.92	78.74	72.5	72.88	63.3	63.54	58.04	88.98	81.9	68.7	90.28	94.54	92.82	82.28
	1540	119.58	103.34	15.9	74.64	60.88	69.68	106.62	71.68	80.54	71.3	72.06	70.1	67.52	60.9	63.26	75.98	84.62	62.52	88.34	91.58	108.22	90.82
	1560	99.98	87.42	20.52	75.58	58.26	70.72	86.64	75.86	75.84	76.84	74.68	70.16	65.02	61.64	73.24	66.1	81	67.08	85.04	90.3	107.2	80.94
	1580	98.16	85.74	21.84	78.36	55.4	63.48	95.26	82.4	73.92	77.54	90.08	69.14	61.82	59.04	90.28	67.16	83.42	64.04	89.28	106.82	99.18	77.74
	1600	88.88	108.76	22.5	73.34	63.62	67.82	88.08	76.56	85.36	92.38	76.52	72.94	67.78	63.98	81.66	67.36	81.94	63.8	78.68	106.4	96.98	90.34
	1620	79.94	85.4	17.82	70.24	68.44	66.46	98.76	72.36	93.08	78.5	73.68	62.3	59.34	59.84	83.92	67.02	103.24	69.52	98.08	103.1	96.46	70.9
	1640	85.36	85.92	24.04	70.04	66.02	62.46	93.6	82.08	100.2	73.3	73.1	67.74	59.22	57.5	78.44	67.62	113.46	69.34	91.54	97.4	103.7	80
	1660	82.64	81.94	17.78	70.6	62.62	68.56	97.26	73.72	78.22	72.04	72.82	65.7	79.64	54.84	82.08	63.88	99.4	68.98	89.98	97.02	108.8	78.06
	1680	90.96	89.18	20.42	67.22	66.12	66.94	88.64	73.54	73.62	71.24	74.52	63.32	62.76	59.54	71.74	63.28	95.84	72.8	81.06	95.14	96.3	82.04
	1700	91.28	87.64	19.24	69.7	62.46	72.64	91.76	74.3	75.42	80.12	71.46	69.76	69.12	58.24	74.86	66.6	91.34	70.58	83.1	111.32	96.3	76.68
	1720	85.58	99.48	16.82	76.92	56.72	70.22	96.94	78.6	72.38	77.16	66.88	66.8	63.42	54.98	75.52	78.94	84.4	86.44	81	99.32	98.6	77.38
	1740	82.72	95.42	18.16	72.06	55.22	67.04	96.14	75.92	85.7	75.22	75	64.36	66.4	48.98	72.64	75.04	87.86	85.88	95.52	94.36	115.26	75.46
	1760	91.1	87.14	19.62	71.12	66.78	64.8	93.88	78.7	72.84	70.08	87.74	64.76	63.26	59.42	75.92	73.44	82.62	78.08	93.38	92.46	99.34	80.18
	1780	90.66	87.36	16.52	65.8	65.28	64.7	92.7	72.4	68.34	74.72	95.62	73.14	63.5	51.76	86.88	64.1	86.64	71.7	93.14	92	90.36	81.08
	1800	96.38	81	19.54	65.52	64.86	72.42	97	71.84	72.18	72	75.38	62.36	66.7	53.78	80.74	66.8	92.86	73.78	92.16	110.26	95.46	81.68
	1820	95.66	83.36	17.4	69.82	70.82	69.66	90.4	67.9	69.96	101.5	70.24	67.24	70.84	52.26	75.56	66.2	89.42	75.08	93.12	110.48	92.48	81.24
	1840	94.28	92.32	19	70.8	66.5	66.58	95.32	74.6	81.72	76.44	75.82	79.32	64.28	55.82	73.74	75.84	85.5	68.54	95	96.92	98.22	80.16
	1860	93.82	86.8	19.94	66.76	64.3	69.22	85.86	69.12	77.74	72.58	72.22	67.06	67.4	77.86	79.48	70.06	83.84	75.02	97.16	91.22	100.28	87.88
	1880	121.02	85.4	19.8	65.58	69	64.44	90.54	74.24	98.12	75.48	78.58	67.24	82.32	60.56	88.94	68.52	80.76	71.08	87.48	92.58	98.74	79.76
	1900	99.2	89.18	21.04	70.62	56.32	71.44	93.08	75.06	91.1	74.98	73.38	72.64	66.7	64.68	79.24	67.02	86.56	76.56	96.4	91.08	93.14	79.28
	1920	96.44	87.78	22.58	68.28	65.74	68.14	112.56	68.32	98.4	64.62	73.56	67.6	70.24	61.44	69.54	74.02	92.6	66.86	104.08	97.38	119.56	76.26
	1940	104.48	100.7	18.32	74.76	70.54	69.58	97.16	65.02	84.42	72.18	67.5	80.76	71.96	68.34	72.92	70.94	84.72	69.68	92.96	113.4	91.98	75.86
	1960	102.44	89.3	21.02	74.9	53.34	67.66	99.2	69.08	78.64	73.4	74.04	76.38	70.64	74.6	91.46	65	85.4	74.46	89.32	94.86	97.38	75.02
	1980	98.94	108.9	19.98	62.74	64.86	68.84	95.86	64.84	74.88	81.44	69.82	67.72	71.52	62.94	81.08	74.62	82.02	73.32	90.6	96.6	99	77.3
	2000	98.14	95.68	23.94	65.54	60.04	68.42	90.8	75.66	75.64	74.26	85.02	81.36	69.96	81.82	81.94	63.48	80.08	73.14	94.8	96.04	98.4	86.48
	2020	96.98	88	21.4	79.86	63.82	69.04	99.82	76.12	76.62	72.38	70.9	83.64	79.98	85.32	80.62	65.5	109.32	72.92	84.24	102.62	99.2	85.08
	2040	103.62	95.82	16.8	55.98	50.56	74.02	93.22	70.3	74.62	68.94	70.16	65.8	67.44	78.94	83.9	66.42	97.52	74.62	85.62	107.88	99.62	79.9
	2060	100.5	89.9	27.5	58	63.06	64.86	100.32	75.16	77.24	73.56	67.62	76.44	75.26	73.4	86.96	63.18	83.16	72.14	87.98	97.02	95.54	77.88
	2080	96.04	113.24	25.54	69.82	68.34	64.58	104.74	69.8	83.44	81.62	75.62	64.84	73.6	75.94	80.6	72.14	85.82	76.32	90.46	93.66	98.6	78.6
	2100	117.02	90.32	26.8	70.16	70.26	67.04	99.56	65.68	73.5	72.24	76	77.2	74.1	67.72	80.22	67.14	81.12	79.04	86.96	96.98	101.14	75.36
	2120	100.54	104.48	22.78	53.14	76.28	63.76	96.74	81.96	70.58	68.5	74.26	74.34	73.62	77.82	76.72	67.8	80.42	80.26	90.82	101.1	107.64	79.32
	2140	98.18	113.16	23.24	72.54	62.08	69.32	90.42	64.16	68.42	66.84	73.46	83.42	67.4	74.72	79.6	67.36	80.28	71.3	82.66	96.4	99.74	79.2
	2160	94.7	102.42	23.08	66.44	74.6	68.92	100.1	67.84	92.96	72.3	70.42	93.26	72.82	86.4	85.7	93.32	112.06	64.16	83.4	102.12	99	71.46
	2180	90.2	91.3	19.9	51.56	84.72	74.14	99.98	74.8	86.06	78.8	80.04	89.8	76.64	76.4	77.14	75.6	110.56	64.92	99.54	96.72	97.32	84.36
	2200	103	107.08	17.3	64.34	74.22	67.74	94.3	70.42	80.94	72.52	74.52	83.4	76.22	68.16	79.76	71.78	86.46	62.46	95.86	112.36	111.94	83.88
	2220	98.98	111.52	18.36	74.7	74.62	79.06	93.58	68.7	77.48	73.8	77.26	85.88	82.96	86.82	110.18	74.06	83.78	66.36	99.74	104.38	104.26	78.1
	2240	108.14	112.4	19.82	67.18	82.7	66.94	97.48	71.12	78.18	78.68	86.86	83.98	77.1	80.74	80.4	74.98	81.74	66.16	94.16	103.8	103.56	81.34
	2260	96.62	113.76	19.48	74.34	79.74	68.18	103.04	73.3	81.24	74.42	77.66	73.26	78.02	73.56	90.32	72.66	82.3	68.74	91.18	101.98	96.34	75.12
	2280	95.5	99.04	21.68	83.94	72.46	69.44	102.5	90.6	82.42	73.74	82.18	53.18	81.78	72.04	82.4	103.9	96.2	75.28	100.84	102	93.54	76.76
	2300	81.32	87.08	23.36	80.44	78.34	70.08	118.48	77.42	79.14	73.4	79.32	70.02	75.32	90.76	102.52	72.94	98.68	71.32	93.66	100.92	96.3	74.96
	2320	81.24	104.36	18.9	81.72	75.24	72.34	119.14	73.12	76.06	80.32	77.62	89.98	79.08	89.6	82.44	72	90.36	69.84	92.7	109.52	104.32	83.12
	2340	111.9	109.86	18.84	76.46	82.28	67.76	105.32	70.48	80.88	79.6	73.1	95.52	69.64	82.94	85.86	67.32	90.72	72.2	103.9	97.94	95.64	74
	2360	99	97.54	18.6	88.96	58.78	73.38	102.04	69.94	97.2	79.02	79.1	98.44	70.38	81.28	106.36	73.58	89.24	72.04	90.98	107.48	103.44	78.94
	2380	84.28	101.3	22.28	89.74	73.48	71.72	101.96	75.86	96.7	78.26	78.28	81.96	86.44	70.4	78.54	83.64	96.76	69.74	94.6	98.96	105.36	75.8
	2400	85.76	102.2	18.5	115.1	71.06	65.06	98.76	73.82	87.64	105.2	75.96	76.56	79.34	68.02	80.9	81.18	93.84	73.96	95.26	94.16	101.94	88.76
	2420	94.36	83.28	21.88	98.44	66.96	66.18	101.82	73.02	90.66	99.78	76.62	69.96	70.7	87.84	84.26	74.48	119.82	95.12	99.72	110.66	98.34	88.72
	2440	93.68	104.54	19.92	99.48	69.88	68.56	101.78	73.14	77.08	89.22	77.68	87.98	69.56	76.58	91.34	84.56	101.74	83.42	101.88	113.02	100.94	86.92
	2460	110.14	106.8	17.68	86.6	70.28	63.44	121.42	67.06	84.66	81.7	75.56	82.64	91.94	77.3	85.02	81.88	93.54	72.5	106.06	109.96	115.16	90.32
	2480	93.68	89.58	25.04	85.56	77.26	66.8	114.28	66.18	88.06	75.98	75.5	82.84	69.48	67.66	88.12	69.2	110.42	76.44	102.08	104.28	105.62	96.42
	2500	80.84	85.3	24.42	77.48	71.34	72.8	111.72	69.98	88.08	73.48	70.3	77.9	69.06	68.76	82.8	70.8	105.54	92.12	95.94	99.2	93.66	89.16
	2520	81.4	106.66	17.24	74.86	65.3	75.82	111.28	68.4	81.9	84.18	72.72	74.84	84.86	74.8	84.06	74.94	94.22	90.86	94.24	117.08	97.36	87.2
	2540	100.06	95.72	19.64	70.4	69.72	71.36	113.02	77.34	85.1	77.1	74.86	82.32	73.58	74.3	83.24	82.18	108.92	71.08	97.56	117.12	98.48	99.14
	2560	81.48	89.94	20.4	73.98	72.16	67.24	98.44	74.22	89.54	73.1	75.46	82.9	65.78	76.36	93.5	77.84	111.62	63.38	94.7	117.34	116.9	100.54
	2580	93.1	109.2	24.6	82.62	68.86	80.34	107.98	72.86	84.76	83.66	68.38	72.88	69.7	70.7	84.68	74.1	103.26	72.26	96.96	122.78	101.78	83.62
	2600	87.3	96.3	20.56	87.52	65.12	74.58	94.92	69.08	84.12	64.88	72.14	84.76	93.08	85.02	92.96	69.36	102.66	72.3	97.44	107.44	97.94	92.08
	2620	112.94	91.6	21.5	87.38	66.58	71.12	95.92	74.08	89.38	64.96	73.68	76.02	70.6	67.5	86.7	71.76	106.6	75.8	98.68	94.3	112.76	86.32
	2640	102	89.26	20.2	74.34	76.26	66.74	120.28	68.88	74.7	78.2	76.5	76.98	71	72.46	85.14	66.46	103.92	78	88.88	92.54	102.5	94.04
	2660	94.54	82.5	20.5	73.3	86.02	68.96	94.58	76.86	76.5	75.94	76.7	86.24	77.52	93.28	84.26	70.6	111.02	78.26	102.76	97.66	105.12	101.38
	2680	91.18	110.16	24.82	92.66	69.92	74.32	105.24	77.3	72.32	82.66	72.24	83.3	68.2	72.22	87.76	68.84	114.84	72.88	96.46	97.16	99.16	91.7
	2700	87.02	88.84	24.84	84.58	64.92	68.78	96.92	76.12	72.4	72.92	74.18	73.18	67.52	68.22	92.88	90.88	113.84	69.44	96.64	95.3	100.02	83.78
	2720	111	101.08	21.38	78.16	65.7	72.46	97.66	69.96	67.86	86.72	71.24	70.68	67.04	70.1	87.34	80.06	106.46	79.18	101.88	91.06	116.92	89.26
	2740	88.48	86.12	24.68	73.82	65.22	63.22	96.88	69.46	87.48	80.64	79.1	87.96	85.86	67.78	90.1	73.32	111.4	76.56	96.8	101.4	108.36	84.74
	2760	83.7	115.18	18.52	74.34	70.22	64.6	104.12	83.06	80.92	76.76	76.72	86.32	67.14	84.78	105.76	71.72	106.28	77.42	98.36	99.8	115.64	79.56
	2780	88.3	101.12	18.22	76.58	67.04	76.24	105.86	74.3	80.52	72.74	65.6	76.16	65.02	72.18	106.4	68.14	100.82	73.26	90.82	95.42	106.34	83.22
	2800	89.92	88.94	21.4	95.74	87.62	71.5	100.32	69.38	68.32	83.18	75.58	72.52	67.1	70.22	93.52	69.54	111.52	69.52	94.84	88.44	114.98	78.88
	2820	99.46	85.54	25.96	81.44	72.72	68	100.9	73.16	66.56	79.04	68.18	74.92	68.18	71.96	106.6	88.4	98.9	77.54	87.66	97.78	110	77.06
	2840	94.14	96.76	23.92	80.86	71.12	71.8	103.7	75.38	72.74	79.96	79.98	75	79.98	87.8	90.5	87.68	95.9	70.5	101.26	101.08	111.04	79.78
All						Post-HFD
Two-way RM ANOVA	Matching: Stacked					Two-way RM ANOVA	Matching: Stacked
Assume sphericity?	Yes					Assume sphericity?	Yes
Alpha	0.05					Alpha	0.05
Source of Variation	% of total variation	P value	P value summary	Significant?		Source of Variation	% of total variation	P value	P value summary	Significant?
Time x group	1.888	<0,0001	****	Yes		Time x group	0.8213	0.2185	ns	No
Time	8.009	<0,0001	****	Yes		Time	2.642	<0,0001	****	Yes
group	6.798	0.1556	ns	No		group	11.27	0.0894	ns	No
Subject	62.43	<0,0001	****	Yes		Subject	70.73	<0,0001	****	Yes
ANOVA table	SS	DF	MS	F (DFn, DFd)	P value	ANOVA table	SS	DF	MS	F (DFn, DFd)	P value
Time x group	20084	142	141.4	F (142, 2840) = 1,788	P<0,0001	Time x group	4451	69	64.51	F (69, 1380) = 1,132	P=0,2185
Time	85193	142	599.9	F (142, 2840) = 7,586	P<0,0001	Time	14321	69	207.6	F (69, 1380) = 3,642	P<0,0001
group	72310	1	72310	F (1, 20) = 2,178	P=0,1556	group	61107	1	61107	F (1, 20) = 3,188	P=0,0894
Subject	664115	20	33206	F (20, 2840) = 419,9	P<0,0001	Subject	383387	20	19169	F (20, 1380) = 336,4	P<0,0001
Residual	224599	2840	79.08			Residual	78634	1380	56.98
Difference between column means						Difference between column means
Mean of NCD	72.26					Mean of NCD	74.84
Mean of BFD	82.23					Mean of BFD	87.93
Difference between means	-9.966					Difference between means	-13.09
SE of difference	6.754					SE of difference	7.334
95% CI of difference	-24,05 to 4,122					95% CI of difference	-28,39 to 2,204
Data summary						Data summary
Number of columns (group)	2					Number of columns (group)	2
Number of rows (Time)	143					Number of rows (Time)	70
Number of subjects (Subject)	22					Number of subjects (Subject)	22
Number of missing values	0					Number of missing values	0

## Sheet: FigS8j
				S8j) VCO2
	NCD														BFD
	Mouse1	Mouse2	Mouse3	Mouse4	Mouse5	Mouse6	Mouse7	Mouse8	Mouse9	Mouse10	Mouse11	Mouse12	Mouse13	Mouse14	Mouse15	Mouse16	Mouse17	Mouse18	Mouse19	Mouse20	Mouse21	Mouse22
0	85.16	75.98	17	55.18	63.36	54.18	67.1	72.42	57.02	53.7	76.04	71.82	51.68	59.48	64.76	82.02	78.4	63.42	63.06	84.26	91.66	82.88
20	90.86	65.98	16.32	75.22	56.86	47.9	76.46	64.3	53.62	69.4	68.22	58.52	50.68	46.04	60.94	74.04	65.58	61.62	72.14	62.18	96.64	78.24
40	88.3	59.12	16.3	73.58	48.62	40.56	82.14	57.9	54.44	62.16	61.4	58.48	67.04	48.46	56.14	68.76	62.34	60.34	87.3	60.18	87.98	79.92
60	76.88	55.52	12.82	63.08	48.84	47.02	68.28	53.82	69.26	56.1	56.38	52.52	53.26	45.78	50.72	60.14	71.98	62.84	82.42	71.46	80.32	74.2
80	71.54	53	11.38	53.08	46.14	60.14	61.08	43.54	67.88	52.64	57.5	53.36	46.26	45.54	47.76	55.1	77.14	66.54	75.38	77.72	74.46	66.5
100	71.5	64.76	11.94	55.08	46.04	53.18	57.44	47.16	64.08	62.62	77.36	63.96	46.3	56.88	60.14	54.52	87.16	71.8	77.06	74.16	85.56	84.1
120	68.08	62.48	13.9	54.84	51.62	52.54	78.62	64.2	56.4	67.8	66.48	60.76	45.94	63.9	61.74	65.88	77.16	64.86	68.76	72.94	88	75.88
140	69.64	60.16	12.82	54.76	59.7	51.52	74.78	64.6	53.86	60.9	57.28	57.46	54.82	58.54	54.2	72.7	80.54	61.98	64.74	63.4	80	80.06
160	86.78	57.68	12.64	53.86	50.12	49.1	65.72	57.9	51	52.4	49.56	53.62	52.5	53.74	50.94	72.86	83.64	60.5	90.02	71.04	73.06	67.72
180	85.14	55.6	11.46	60.38	50.36	48.36	60.38	59.92	67.74	47.72	48.54	53.64	48.8	55.14	46.98	69.46	77.48	73.34	82.76	90.56	63.88	67.24
200	83.9	55.26	12.42	65.6	49.06	59.5	60.5	44.6	64.32	46.6	54.36	52.56	50.26	53.44	66.64	73.12	72.24	67.94	68.88	67.02	65.6	65.3
220	74.98	53.58	18.12	59.08	47.88	45.52	65.3	45.68	67.66	49.32	67.22	52.6	51.88	54.02	54.3	58.16	70.2	56.38	80.88	70.56	88.04	70.68
240	65.98	73.68	14.24	56.36	49.24	50.78	71.32	41.02	54.22	68.32	58.06	55.68	55.04	61.7	53.92	61.68	59.48	66.02	73.22	65.88	90.72	86.36
260	65.78	71.3	13.02	54.36	49.12	47.7	72.26	47.78	53.04	55.28	47.28	76.78	50.72	61.66	54.56	60.92	65	63.04	67.76	60.74	84.68	80.26
280	78.98	60.9	14.04	51.38	54.16	44.26	66.12	59.68	50.8	49.32	47.14	68.34	48.26	56.22	47.64	59.44	80.02	49.56	68.36	71.24	76.68	78.3
300	97.26	57.72	10.36	50.12	57.18	44.48	65.9	57.92	51.94	44.9	46.26	56.3	45.16	49.86	52.34	55.58	74.42	45.66	66.8	76.3	67.38	70.08
320	83.28	57.82	13.66	66.92	50.22	44.38	72.04	44.26	68.74	46.9	48.74	48.96	43.78	48.86	48.14	51.78	68.86	52.38	61.4	76.94	64.14	69.46
340	80.62	70.58	15.72	75.06	47.82	49.36	67.26	45.02	66.54	46.76	49.6	52.64	44.48	49.4	52.88	49.42	63.42	57.1	70.84	75.92	61.96	63.74
360	76.04	65.72	18.12	69.26	49.28	51.36	60.56	56.3	73.78	63.62	55.8	68.48	55.36	62.3	49.84	45.52	63.58	53.3	64.28	70.44	60.96	62.3
380	74.02	61.2	13.48	63.78	49.8	55.1	78.02	48.56	58.94	66.82	68.46	72.94	50.62	57.86	50.4	61.46	59.6	60.78	60.2	71.54	80.7	70.26
400	78.62	54.76	10.7	58.3	56.88	52.8	76.94	48	55.22	63.04	65.02	58.82	54.38	48.74	50.9	59	63.1	48.7	83.08	85.72	83.98	76.5
420	69.22	54.6	12.52	56.88	61.16	48.5	68.34	46.92	54.66	52.28	59.12	56.42	46.82	46.88	52.28	53.96	58	54.38	84.2	87.96	81.84	66.02
440	92.26	54.76	17.62	54.1	50.92	45.02	62.78	44.24	50.14	50.06	49.56	67.72	50.16	44.04	52.38	53.84	60.78	59.74	82.44	75.16	73.98	70.06
460	86.42	68.2	14.64	69.66	60.34	41.88	63.2	42.56	52.32	47.42	52.58	76.3	56.94	59.36	57.06	60.18	73.78	53.12	67.76	70.1	65.7	64.32
480	83.12	63.44	12.14	74.58	70.72	46.68	66.54	49.26	60.58	47.48	50.36	66.66	57.98	61.62	52	65.92	70.62	50.12	60.16	61.86	67.72	87.66
500	81.84	87.78	15.1	66.54	55.34	44.02	69.92	73	50.02	65.1	52.82	74.06	51.58	55.4	55.66	67.48	62.76	47.64	73.34	54.5	77.1	69
520	79.46	71.52	14.98	61.1	63.04	41.32	79.28	66.54	52.44	63.24	69.56	67.12	69.04	70	51.36	69.94	61.8	47.14	66.68	66.54	67.02	63.96
540	96.32	77.52	17.02	70.86	59.2	56.68	93.9	51.68	50.08	54.62	72.02	79.56	62.2	61.5	51.6	65.06	67.44	46.26	64.9	65.16	64.8	61.78
560	108.34	94.64	20.16	86.34	74.72	54.4	75.9	47.6	45.58	48.52	57.28	92.04	80.48	83.46	53.72	51.58	69.26	56.68	80.9	67.08	63.52	51.52
580	109.02	106.82	16.7	95.74	76.26	54.52	70.14	45.6	70.52	47.92	54	103.76	80.86	94.9	51.88	49.76	68.12	47.88	71.88	67.54	63.36	62.38
600	106.48	110.16	16.82	93.72	75.52	44.24	62.82	41.62	69.38	48.46	47.08	94.28	86.68	93.3	51.86	53.26	62.1	58.58	72.84	68.98	92.4	76.9
620	104.92	108.66	18.92	105.16	71.52	41.36	75.32	47.2	61.18	59.84	62.18	99.42	87.5	85.86	52.36	59.18	71.1	52.22	72.94	77.22	80.22	76.6
640	110.62	102.12	20.16	102.74	88.5	39.36	67.04	60.34	57.64	70.34	81.08	97.72	69.02	77.52	50.1	58.18	70.24	63.54	75.68	94.28	69.34	74.9
660	102.74	120.16	21.78	82.7	79.24	49.58	63.08	56.4	52.98	58.18	70.9	104.94	78.98	66.8	49.9	65.28	70.44	65.08	73.44	86.52	63.8	68.38
680	86.7	105.02	23.28	96.8	71.24	49.68	78.16	51.24	73.1	52.34	59.62	81.4	70.22	88.04	51.86	68.26	92.46	59.34	84.4	75.76	63.56	64.78
700	81.28	84.16	22.96	101.42	65.3	50.26	73.14	52	67.52	48.1	53	81.24	61.22	92.34	51.18	58.28	76.18	59.04	80.38	61.36	88.42	59.18
720	85.9	93.2	17.38	106.02	57.5	59.82	68.06	42.92	68.6	44.86	50.78	93.92	57.22	79.98	51.12	65.84	70.08	50.96	72.16	83.24	89.08	63.22
740	103	111.44	17.06	102.42	79.84	55.56	80.04	43.88	63.02	62.26	64.34	109.96	67.8	71.08	59.28	68.1	83	47.12	71.8	68.56	85.04	69.92
760	121.38	111.66	17.64	83.3	77.44	53.6	78.56	60.72	54.62	57.92	57.94	102.14	71.84	93.22	54.2	62.7	76.92	53.2	73.96	72.46	76.56	67.76
780	110.56	110.04	24.3	72.98	78.06	59.92	71.7	52.6	70.8	47.52	63.2	97.62	74.28	99	75.02	55.28	83.92	50.96	77.44	61.74	74.14	71.76
800	119.08	105.52	22.14	97.92	76.98	62.06	70.24	47.96	68.78	66.94	64.24	104.78	79.92	107.06	57.36	75.56	76.22	66.6	83.72	71.12	86.12	69.76
820	101.6	107.98	19.48	105.86	84.74	63.88	66.5	62.34	71.28	68	74.8	95.04	61.08	89.92	51.98	61.26	86.18	53.52	93.58	80.34	82.84	84.74
840	111.96	106.98	21.96	107.88	70.86	62.96	106.6	65.1	80.8	58.8	89.82	84.24	54.26	90.9	48.88	61.24	105.04	75.82	106.04	70.52	81.92	74
860	105.98	102.46	20.16	101	71.86	61.02	91.64	58.48	67.8	70.52	70.26	74.24	50.5	82.06	59.44	66.78	91.8	57.38	88.2	90.14	98.08	78.64
880	98.34	101.66	20.18	105.72	69.5	71.16	83.56	46.54	84.26	85	79	74.54	73.4	91.2	61.18	68.8	82.42	61.6	78.6	73.26	111.84	83.6
900	94.92	99.06	16.4	109.02	62.92	67.72	89.84	61.3	91.86	80.04	90.78	85.78	80.82	79.6	64.84	62.58	87.04	62.3	105.7	99.22	108.78	68.62
920	78.76	90.04	21.42	99.68	55.2	69.78	90.46	57.74	87.62	87.72	81.2	107.78	82.46	69.84	60.22	94.32	79.48	60.2	113.54	107.52	84.5	85.6
940	65.92	86.82	17.16	94.16	70.8	76.76	99.16	68.96	90.58	77.36	79.66	104.24	81.14	63.28	54.56	77.24	113.68	64.88	95.06	107	87.12	90.9
960	69.46	73.38	18.64	99.28	74.52	72.74	93.9	57.82	90.02	81.68	82.18	88.84	74.24	74.8	61.4	69.8	102.16	84.84	104.96	106.1	109.66	82.02
980	66.34	71.38	15.4	97.3	53.4	74.56	97.56	76.64	93.52	76.44	85.48	90.76	77	91.48	67.28	78.56	101.32	60.6	88.32	106.56	110.94	85.7
1000	97	64.66	16.92	90.7	57.34	69.88	104.74	68.2	84.34	75.5	82.32	74.42	79.62	94.62	54.02	75.26	95.94	52.2	77.98	95.94	109.44	88.06
1020	105.56	98.4	15.9	86.18	55.94	72.52	88.88	64.68	84.18	69.8	91.68	69.2	72.42	76.34	63.24	71.3	86.18	74.84	85.94	100.36	108.38	92.64
1040	95.76	106.68	15.28	83.68	52.68	76.4	87.84	67.08	82.5	54.36	76.18	65.78	61.9	66.94	56.24	80.78	107.74	65.2	86.6	104.56	105.78	89.96
1060	82.7	108.72	18.58	74.06	87.7	65.28	85.06	54.66	79.98	47.78	76.74	89.68	48.5	59.58	59.62	69.82	103.72	69.34	71.72	89.18	106.14	88.58
1080	75.78	95.52	19.8	67.22	73.3	64.84	82.72	53.2	88.82	69.64	65.2	86.42	46.88	52.94	53.26	61.6	97.64	73.26	73.36	89.46	98.36	93.82
1100	70.88	89.64	17.7	70.4	88.94	66.42	73.48	68.9	73.54	77.92	58.54	75.98	41.32	80.04	57.56	96.22	93.72	67.26	76.72	84.68	98.54	85.74
1120	62.82	80.96	19.82	98.76	74.8	61.62	103.5	67.12	70.4	66.6	83.28	64.52	41.02	65.7	57.34	82.56	90.08	56.46	68.36	79.64	96.36	87.08
1140	94	75	18.3	100.9	58.2	71.42	87.62	62.46	83.04	52.6	72.76	58.14	62.26	61.94	52.76	70.82	73.38	53.48	91.82	61.72	95.14	87.96
1160	91.68	67.82	14.04	94.06	59.82	64.06	76.32	66.1	80.74	47.52	57.36	59.52	80.04	56.62	49.16	70.76	89.22	59.2	86.24	83.34	86.52	83.12
1180	85.44	74.06	10.86	91.94	76.32	58.8	87.62	58.5	58.4	75.64	55.92	79.04	72.32	67.5	63.62	75.66	103.4	68.82	81.52	93.5	83.08	80.4
1200	65.26	90.26	16.06	84.44	74.8	60.92	87.94	73.58	57.34	66.22	85.46	90.6	70.08	80.44	46.9	64.2	81.04	68.52	72.52	94.08	80.34	83.32
1220	65.72	89.24	18.14	89.02	72.12	69.78	91.46	63.64	78.66	60.96	69.22	88.02	64.62	81.54	49.58	63.72	89.96	55.28	75.76	94.28	104.52	75.76
1240	100.42	89.42	19.94	83.6	83	74.46	83.02	77.02	77.06	48.66	53.36	84.36	55.4	77.12	51.18	65.14	68.12	50.78	75.78	94.16	100.88	75.9
1260	100.82	82.16	15.86	75.74	68.02	58.4	90.6	64.04	70.42	46.18	74.58	72.7	46.82	80.92	58.18	76.46	63.3	55.18	72.94	73.92	91.26	77.6
1280	97.3	75.7	17.66	77.82	68.74	55.54	86.7	56.42	58.64	62.26	74.7	67.22	64.92	88.78	46.88	91.74	68.84	62.86	89.66	63.38	80.32	94.14
1300	90.48	64.9	19.32	68.84	61.34	66.06	68.06	51.1	54.32	69.44	57.98	86.44	68.82	66.36	68.82	72.32	71.18	78.6	81.1	56.92	76.76	86.34
1320	77.22	76.5	19.02	66.28	54.4	54.56	70.1	70.48	69.46	62.74	53.62	89.62	68.76	58.36	49.18	63.76	94.02	59.7	67.78	52.9	99.18	93.66
1340	71.7	70.02	14.92	61.48	50.6	51.34	92.12	66.7	77.82	54.72	78.24	79.18	55.6	56.4	47.64	60.26	90.82	59.52	90	83.36	98	77.16
1360	59.2	57.7	12.9	61.54	65.7	63.58	77.86	58.84	66.84	51.68	81.34	72.02	50.82	66.84	49.38	78.98	87.78	54.08	76.6	84.96	93.96	76.32
1380	61.42	53.94	11.48	60.06	51.52	57.5	69.36	51.48	54.14	73.46	65.46	65.02	47.7	72.84	51.96	73.04	83.16	50.1	75.92	65.94	72.2	69.9
1400	98.5	71.4	16.74	59.36	46.4	54.88	84.72	55.48	65.36	61.18	61.06	64.16	53.26	58.14	13.08	47.52	63.06	60.52	77.12	82.5	82.3	72.78
1420	94.1	69.46	15.58	58.16	47.94	66.7	81.5	59.62	56.84	55.72	58.72	61.72	49.54	56.6	30.78	52.36	71.98	52.08	64.9	81.52	81.08	85.42
1440	87.64	77.18	12.12	55.24	46.46	61.52	77.82	54.02	68.54	73.04	48.9	57.36	48.58	56.4	67.24	75.16	61.86	51.76	62.24	73.46	77.86	81.46
1460 (start HFD)	93.42	72.58	17.32	56.1	54.34	59.26	80.26	58.46	53.66	58.98	50.34	56.78	48.68	49.42	77.86	57.82	62.34	51.66	83.22	71.86	82.7	88.66
1480	93	88.18	13.98	54.2	54.22	55.26	71.5	61.64	57	60.88	66.86	57.94	53.46	57.44	51.66	54.76	83.3	60.5	78.26	69.56	96.74	90.28
1500	91.34	70.38	14.38	57.26	46.56	51.5	65.24	61.36	76.08	63.98	78.84	60.2	49.08	51.44	39.36	54.28	76.6	66.96	72.94	88.82	87.76	85.4
1520	88.36	68.66	15.96	55.48	46.36	51.6	74.32	55.92	72.48	67.04	71.8	57.14	51.7	50.36	42.12	72.58	64.12	55.96	71.78	78.4	74.56	84.64
1540	107.92	85	13.82	57.2	46.5	57.86	90.54	56.28	64.22	59.58	64.1	54.74	56.04	49.28	46.32	62.64	67.2	50.94	72.86	73.54	86.2	88.74
1560	90.58	72.82	16.16	57.02	44.6	61.06	72.24	57.16	56.94	61.9	57.96	54.56	51.44	48.56	56.3	52.92	64.96	53.52	70.28	71.08	88.7	87.58
1580	88.18	70.28	17.86	60.26	43	53.84	78.7	63.48	55.34	62.36	59.9	54.48	49.32	46.62	74.62	53.04	66.74	52.06	71.98	83.02	82.52	81.82
1600	76.82	89.68	18.18	55.62	49.78	56	73.14	60.44	65.8	77.52	74.2	58.9	56.64	51.86	70.02	52.98	67.48	51.72	65.58	88.62	76.28	79.76
1620	69.04	73.58	14.16	53.2	56.18	54.44	85.76	56.36	77.3	67.8	65.02	48.34	48.24	46.94	69.12	53.92	87.68	60.28	84.68	85.78	74.2	85.28
1640	73.92	70.42	20.1	52.9	53.72	51.56	79.86	65.14	84.46	61.2	58.68	53.28	48.88	45.74	62.64	56.12	94.28	58.56	78.06	77.8	79.66	82.96
1660	73.06	65.72	14.4	54.04	47.4	57.96	81.24	59.18	62.2	59.56	62.38	51.82	73.38	43.62	66.28	52.78	80.06	55.1	74.08	73.88	89.36	87.94
1680	82.32	76.18	18.3	51.12	50.32	55.1	72.76	59.46	55.76	58.98	73.76	50.74	54.4	49.56	56.68	53.44	76.76	59.72	66.24	72.44	76.02	87.6
1700	81.38	72.36	15.3	54.46	48.76	62.72	75.88	59.46	56.24	69.12	66.16	57.02	58.72	46.86	58.68	56.42	72.02	56.74	69.64	87.36	74	89.58
1720	73.36	81.34	13.56	62.6	44.66	61.14	81.84	59.96	53.96	67.7	60.42	53.82	53.74	44.22	59.72	67.5	67.68	71.68	67.26	82.98	75.2	84.08
1740	71.1	78.86	15.62	57.96	43.34	54.62	82.12	57.72	70.86	64.38	54.76	50.58	60.74	38.7	56.42	62.5	73.42	74.24	81.94	79.34	92.76	82.56
1760	80.32	70.16	15.42	56.06	52.64	52.2	79.88	63.16	58.38	59.32	55.2	51.42	56.98	48.16	59.76	60.6	69.28	65.36	80.52	72.4	84.92	81
1780	77.5	71.94	13.9	50.78	52.38	51.54	76.94	57.12	53.14	61.34	63.36	59.42	54.52	41.12	69.76	50.5	72.54	57.02	77.04	71.18	77.4	106.22
1800	85.12	67.02	15.96	50.12	50.16	63.24	79.9	58.66	55.24	61.26	58.68	49.9	56.32	43.04	63.36	53.54	80.16	60.44	75.52	86.86	81.34	80.68
1820	84.28	69.44	15.3	55.28	54.76	59.6	76.24	54.52	58.06	88.46	57.02	53.86	64.08	41.34	58.52	55.3	76.06	61.9	78.28	92.9	74.64	87.78
1840	83.38	79.54	15.52	62.08	54.58	55.28	82.62	57.46	70.36	65.44	71.24	69.44	54.48	45.06	58.86	65	71.32	57.24	81.02	81.5	76.52	86.22
1860	82.12	71.36	16.34	57.08	50.94	56.92	72.66	53.96	63.44	62.7	68.36	58.98	60.7	70.68	65.64	60.26	71.18	63.22	81.88	71.56	78.08	89.68
1880	109.42	71.08	16.72	51.9	54.42	53.02	75.24	60.48	83.24	62.84	60.88	55.08	73.62	54.28	77.22	57.74	68.94	59.68	74.3	70.88	78.5	91.16
1900	89.5	77.44	18.52	59.8	46.2	59.52	76.26	63.94	78.74	62.5	61.74	62.38	57.66	55.86	66.18	56.46	73.94	63.08	79.88	69.74	73.64	94.62
1920	85.64	74.1	19.26	58.62	54.44	56.18	96.28	55.74	87.92	54.28	59.08	60.48	61.34	52.78	55.46	63.12	80.84	56.82	88.8	79.32	103.78	101.38
1940	92.36	87.54	15.62	63.56	58.46	59.6	83.24	49.06	71.42	59.76	65.76	71.56	64.24	58.46	60.04	60.32	71.86	56.78	77.36	98.6	79.32	93.6
1960	91.16	74.04	18.26	64.26	42.66	55.14	82.64	52.58	64.18	62.92	58.34	66.58	60.96	63.64	77.32	55.2	72.14	64.02	72.56	79.02	77.68	92.26
1980	86.1	93.28	16.18	58.66	53.8	54.74	77.28	51.68	58.28	72.5	70.74	56.4	62.28	53.62	67.06	62.58	70.46	62.88	71.78	76.28	77.28	90.76
2000	85.62	81.1	20.72	55.8	48.2	57.08	72.56	61.04	58.94	63.48	63.14	65.7	60.24	72.1	65.7	51.44	68.88	60.94	77.94	75.62	82.12	93.3
2020	84.88	71.86	17.52	70.06	52.02	56.82	82.48	64.28	65.52	59.7	59.14	73.6	67.74	80.18	65.14	53.88	97.04	59.36	67.7	80.76	83.78	94.88
2040	89.72	80.02	14.34	50.76	41.04	64.6	77.36	57.68	61.9	55.84	61.28	58.26	58.06	72.8	69.06	56.42	84.8	62.2	70.14	90.74	80.78	87.44
2060	85.72	74.46	21.6	48.04	49.6	54.66	83.92	59.32	65.32	60.02	63.88	67.18	66.02	68.44	74.14	53.78	71.08	61.18	73.36	81.18	74.98	92.36
2080	82.18	96.62	21.36	58.62	58.92	51.78	90.98	53.1	73.34	70.02	73	58.62	64.76	69.68	67.68	62.8	73.16	62.96	75.2	74.64	76.74	86.16
2100	101.18	74.58	22.08	61.52	58.6	52.38	86.5	50.7	62.36	62.6	66.12	69.72	64.14	60.04	68.06	57	68.44	66.08	71.22	75.54	81.38	91.26
2120	83.74	85.52	18.76	47.46	69.94	50.1	80.56	67.14	58.02	55.92	57.48	68.06	62.04	69.7	65.18	56.48	67.86	69.34	76.56	78.68	92.14	99.22
2140	82	91.3	17.78	63.62	55.3	59.88	73.24	52.22	54.54	54.48	60.98	72.86	57.04	65.34	67.72	57.22	68.54	59.66	65.7	79.36	79.64	83.5
2160	79.04	82.04	19	61.12	66.5	56.22	82.14	53.58	81.7	59.04	57.76	84.56	61.48	79.04	74.94	83.36	99.16	51.94	66.28	80.2	76.7	91.9
2180	75.74	72.36	16.88	45.3	73.5	60.2	85.14	61.28	75.06	68.38	68	82.9	65.66	68.64	66.34	65.04	97.92	54.1	83.36	74.64	74.92	108.96
2200	88.7	87.64	14.42	52.48	63.62	56.48	80.42	58.16	66.74	62.6	67.4	77.68	65.08	61.04	68.04	60.96	75.5	50.42	79.6	96.5	92.1	93
2220	84.1	90.08	15.2	62.14	62.82	69.6	76.06	54.62	60.82	60.36	61.22	77.18	69.2	80.88	97.4	60.66	73.02	53.66	80.6	88.46	88.32	83.18
2240	90.4	89.36	16.1	60.12	70.22	56.5	79.04	57.1	63.52	67.16	78.12	73.02	64.1	71.16	68.34	62.36	70.8	53.36	74.24	87.92	88.72	104.7
2260	80	90.26	15.64	69.7	67.56	55.1	88.1	62.36	69.6	64.86	65.36	63.26	64.88	61.76	79.06	62.96	72.72	57.8	71.78	79.24	78.7	92.56
2280	77.6	77.6	16.56	73.8	59	56.4	88.24	74.96	68.7	62.86	60.12	44.92	66.68	59.5	69.14	91.94	86.46	66.1	83.28	78.82	72.04	90.2
2300	66.46	66.64	18.64	75.02	64.28	59.68	102.12	64.68	68.66	61.68	89.8	58.18	60.86	77.14	87.6	61.38	87.46	59.86	77.96	77.2	73	92.94
2320	68.36	83.64	15.46	74.04	60.76	59.86	101.64	59.24	64.86	69.9	87.2	75.32	65.02	75.18	70.06	59.88	77.8	56.06	73.36	90.92	79.88	86.68
2340	97.6	87.24	15.4	68.72	67.42	55.4	89.3	56.64	67.14	67.76	70.42	87.68	56.56	69.08	72.52	54.78	78.08	58.5	84.16	82.48	73.18	84.36
2360	83.12	76.66	15	82.2	47.24	62.48	85.52	54.12	85.24	65.54	65.36	90.82	58.86	68.44	90.58	61.7	76.5	60.04	75.5	88.32	86.5	89.58
2380	69.58	79.92	17.38	86.7	58.46	59.86	85.94	62.44	84.58	64.9	78.2	73.02	71.58	58.9	65.94	72.04	84.62	57.78	79.22	78.88	93.64	79.74
2400	71.52	79.68	14.54	101.3	56.4	53.38	81.36	60.04	74.48	88.64	72.12	64.16	65.42	57	67.74	67.78	82.28	59.58	78.94	72.24	89.18	97.46
2420	81.66	64.26	17.6	88.78	52.68	50.62	87.02	56.76	75.9	85.2	70.96	59.06	56.98	74.54	70.14	61.14	104.64	78.2	84.66	93.9	81.92	96.42
2440	80.44	85	16.58	85.38	56.18	54.88	85.32	57.56	61.72	74.84	68.66	76.2	54.34	62.96	77.72	71.6	87.06	70.54	83.74	94.26	80.44	83.4
2460	91.14	85.18	14.38	73.08	56.06	53.34	103.72	55.5	71.44	67.16	69.98	71.88	73.58	62.12	71.7	68.24	78.42	60.92	89.46	86.54	96.2	81.56
2480	77.8	70.36	19.56	72.84	63.96	55.08	97.58	53.38	73.7	59.8	65.02	69.46	56.74	54.38	73.8	56.74	94.92	62.24	85.14	81.02	90.76	100.12
2500	66.58	66.26	19.2	65.14	58.02	59.22	93.68	57.92	74.42	58.36	60.44	61.92	54.64	55.98	68.28	57.44	88.48	75.56	78.98	75.34	79.58	87.98
2520	68.84	87.72	13.9	64.44	53.22	64.6	92.36	54.9	68.68	70.82	79.84	59.4	69.66	62.52	70.5	60.9	77.66	72.92	76.7	96.22	81.46	78.54
2540	86.54	76.86	15.42	59.76	55.36	58.56	92.9	62.54	72.24	63.68	62.34	66.94	60.84	61.72	68.82	68.24	90.88	57.2	76.26	96.1	78.94	79.02
2560	69.68	69.82	15.08	63.48	58.44	55.3	79.78	60.32	75.56	57.56	62.26	68.46	53.64	61.76	80.82	63.24	92.52	50	78.08	93.1	96.6	81.86
2580	79.26	85.82	19.84	72.52	54.9	66.9	88.36	58.64	69.26	67.6	68.6	58.72	55.86	57.28	70.18	58.66	83.96	56.76	79.84	96.42	82.74	77.94
2600	72.98	77.46	16.24	76.08	52.1	60.62	76.12	55.8	68.66	53.98	63.38	70.86	76.2	70.12	77.92	53.94	83.58	57.18	78.32	85.56	80.18	79.18
2620	95.38	74.12	17.68	76.7	54.28	57.32	75.72	57.06	70.56	54.54	65.8	60.8	57.52	55.28	72.58	56.12	86.26	59.22	76.66	75.22	93.9	84.56
2640	85.68	70.36	16.3	64.08	61.46	53.24	96	53.5	60.36	66.48	58.82	61.46	56.34	61.08	70.3	51.36	83.96	60.96	71.9	72.84	84.78	81.7
2660	80.36	65.72	16	62.26	72.1	56.22	74.8	60.62	62.1	63.38	57.6	72.22	65.5	80.18	68.46	55.6	89.06	59.42	83.98	76.06	86.68	77.38
2680	75.98	91.92	19.92	80.18	56.92	60.68	86.02	63.6	57.32	67.42	73.12	69.38	56.42	60.1	72.16	55.64	92.84	55.36	77.76	76.38	80.88	90.52
2700	73.9	73.62	20.18	69.04	54.12	55.42	78.24	60.72	54.9	57.66	68.62	59.4	54.52	56.1	78.16	75.92	90.92	54.32	74.82	72.32	78.02	77.04
2720	96.96	82.84	16.74	63.76	52.72	57.3	76.02	53.88	50.74	71.32	56.18	58.16	56.08	58.5	73.1	63.14	85.2	61.2	81.18	71.62	91.82	77.72
2740	77.06	70.96	20.4	60.24	53.62	51.32	75.32	55.14	68.76	67.96	61.98	75.96	73.02	58.12	72.6	57.7	89.38	60.24	79.82	79.22	87.06	77.58
2760	71.04	95.38	15.16	60.96	59.42	51.4	81.04	68.3	67.1	62.54	68.3	71.18	57.18	76.08	87.4	55.34	86.22	59.2	81.84	79.1	91.92	95.34
2780	75.52	83.76	14.66	62.94	56.68	61.94	82.86	59.68	66.84	58.82	64.06	61.5	51.52	61.46	91.64	53.58	82.78	54.6	72.64	74.84	83.54	75.44
2800	79.02	73.84	17.9	80.48	75.54	57.16	80.04	53.46	55.08	69.76	65.02	59.12	54.12	59.5	77.06	55.4	90.66	51.62	74.34	67.44	89.44	77.68
2820	87.12	67.3	20.64	69.46	62.02	54	79.7	55.7	51.16	66.16	67.7	62.18	55.18	60.82	87.54	71.46	79.06	58.62	67.9	76.08	86.68	77.72
2840	85.12	67.02	15.96	50.12	50.16	63.24	79.9	58.66	55.24	61.26	58.68	49.9	56.32	43.04	76.22	72.98	77.2	51.98	78.64	78.38	84.04	85.62
All							Post-HFD
Two-way RM ANOVA	Matching: Stacked						Two-way RM ANOVA	Matching: Stacked
Assume sphericity?	No						Assume sphericity?	No
Alpha	0.05						Alpha	0.05
Source of Variation	% of total variation	P value	P value summary	Significant?	Geisser-Greenhouse's epsilon		Source of Variation	% of total variation	P value	P value summary	Significant?	Geisser-Greenhouse's epsilon
Time x Column Factor	2.878	<0,0001	****	Yes			Time x Column Factor	0.7961	0.7702	ns	No
Time	8.089	<0,0001	****	Yes	0.07126		Time	2.678	0.0009	***	Yes	0.17
Column Factor	6.398	0.1468	ns	No			Column Factor	12.5	0.0647	ns	No
Subject	56.15	<0,0001	****	Yes			Subject	65.39	<0,0001	****	Yes
ANOVA table	SS	DF	MS	F (DFn, DFd)	P value		ANOVA table	SS	DF	MS	F (DFn, DFd)	P value
Time x Column Factor	29549	142	208.1	F (142, 2840) = 2,282	P<0,0001		Time x Column Factor	3422	69	49.59	F (69, 1380) = 0,8682	P=0,7702
Time	83063	142	584.9	F (10,12, 202,4) = 6,416	P<0,0001		Time	11510	69	166.8	F (11,73, 234,6) = 2,920	P=0,0009
Column Factor	65698	1	65698	F (1, 20) = 2,279	P=0,1468		Column Factor	53722	1	53722	F (1, 20) = 3,823	P=0,0647
Subject	576525	20	28826	F (20, 2840) = 316,2	P<0,0001		Subject	281067	20	14053	F (20, 1380) = 246,0	P<0,0001
Residual	258932	2840	91.17				Residual	78825	1380	57.12
Difference between column means							Difference between column means
Mean of NCD	63.61						Mean of NCD	62.28
Mean of BFD	73.11						Mean of BFD	74.56
Difference between means	-9.5						Difference between means	-12.28
SE of difference	6.293						SE of difference	6.28
95% CI of difference	-22,63 to 3,626						95% CI of difference	-25,38 to 0,8213
Data summary							Data summary
Number of columns (Column Factor)	2						Number of columns (Column Factor)	2
Number of rows (Time)	143						Number of rows (Time)	70
Number of subjects (Subject)	22						Number of subjects (Subject)	22
Number of missing values	0						Number of missing values	0

## Sheet: FigS8k
				S8k) RER
	NCD														BFD
	Mouse1	Mouse2	Mouse3	Mouse4	Mouse5	Mouse6	Mouse7	Mouse8	Mouse9	Mouse10	Mouse11	Mouse12	Mouse13	Mouse14	Mouse15	Mouse16	Mouse17	Mouse18	Mouse19	Mouse20	Mouse21	Mouse22
0	1.001	0.93	0.849	0.784	0.897	0.888	0.908	0.982	0.888	0.854	0.935	0.838	0.838	0.882	0.862	0.879	0.952	0.906	0.935	1	0.929	1
20	1.035	0.913	0.965	0.823	0.836	0.843	0.935	0.988	0.841	0.898	0.952	0.82	0.821	0.81	0.888	0.958	0.901	0.933	0.912	0.985	0.982	1
40	1.024	0.84	0.862	0.915	0.791	0.825	1	0.92	0.841	0.944	0.94	0.799	0.858	0.798	0.813	1	0.829	0.896	0.939	0.904	0.984	1
60	1.014	0.801	0.803	0.878	0.784	0.819	0.95	0.863	0.937	0.87	0.925	0.786	0.876	0.787	0.787	0.922	0.872	0.964	0.952	0.919	0.934	1
80	0.973	0.788	0.762	0.793	0.774	0.919	0.899	0.846	0.994	0.842	0.869	0.775	0.813	0.776	0.788	0.867	0.905	0.978	0.916	0.996	0.892	0.988
100	0.947	0.853	0.786	0.774	0.772	0.991	0.888	0.834	0.967	0.848	0.919	0.814	0.802	0.803	0.808	0.85	0.951	1	0.899	1	0.939	1
120	0.912	0.846	0.869	0.759	0.788	0.966	0.941	0.897	0.891	0.911	0.985	0.804	0.798	0.886	0.868	0.871	1	0.982	0.909	0.988	0.996	1
140	0.914	0.819	0.805	0.758	0.85	0.893	1	0.987	0.839	0.862	0.923	0.785	0.823	0.899	0.828	0.983	0.959	0.907	0.862	0.902	0.976	1
160	0.953	0.797	0.781	0.759	0.812	0.851	0.955	0.981	0.83	0.82	0.837	0.768	0.833	0.868	0.803	1	0.946	0.956	0.872	0.889	0.915	1
180	1.004	0.79	0.779	0.794	0.788	0.844	0.887	0.889	0.866	0.809	0.827	0.78	0.811	0.85	0.779	1	0.969	1	0.921	0.973	0.878	0.999
200	0.999	0.786	0.782	0.817	0.78	0.883	0.869	0.841	0.939	0.811	0.842	0.793	0.793	0.837	0.804	0.939	0.9	0.947	0.892	0.995	0.88	0.998
220	0.939	0.778	0.814	0.777	0.783	0.927	0.853	0.825	0.951	0.809	0.951	0.788	0.829	0.859	0.889	0.945	0.873	0.947	0.936	0.946	0.963	0.997
240	0.91	0.821	0.814	0.767	0.78	0.867	0.931	0.825	0.861	0.886	0.915	0.788	0.857	0.847	0.84	0.913	0.838	0.95	0.952	0.898	1	1
260	0.895	0.821	0.762	0.756	0.783	0.835	0.949	0.829	0.828	0.881	0.822	0.825	0.845	0.859	0.808	0.901	0.848	0.992	0.876	0.88	0.991	1
280	0.943	0.786	0.76	0.746	0.807	0.797	0.876	0.896	0.825	0.818	0.802	0.859	0.825	0.824	0.78	0.969	0.908	0.899	0.912	0.907	0.9	1
300	0.988	0.778	0.742	0.751	0.813	0.787	0.834	0.922	0.818	0.795	0.808	0.81	0.825	0.815	0.755	0.893	0.921	0.832	0.892	0.989	0.835	1
320	1.002	0.785	0.756	0.83	0.778	0.786	0.832	0.901	0.867	0.784	0.79	0.79	0.815	0.816	0.736	0.844	0.819	0.84	0.859	1	0.827	0.99
340	1.017	0.878	0.81	0.927	0.769	0.806	0.872	0.822	0.96	0.799	0.795	0.795	0.82	0.812	0.754	0.808	0.783	0.878	0.914	0.938	0.824	0.968
360	0.972	0.869	0.77	0.945	0.789	0.87	0.834	0.82	0.986	0.82	0.828	0.851	0.888	0.878	0.742	0.784	0.769	0.918	0.875	0.909	0.814	0.979
380	0.94	0.823	0.826	0.865	0.806	0.925	0.889	0.863	0.917	0.864	0.925	0.947	0.866	0.913	0.749	0.9	0.76	0.876	0.825	0.9	0.849	0.998
400	0.962	0.831	0.816	0.832	0.802	0.843	0.935	0.829	0.851	0.841	0.938	0.879	0.933	0.851	0.771	0.938	0.791	0.832	0.873	0.967	0.94	1
420	0.938	0.807	0.804	0.817	0.885	0.802	0.872	0.812	0.823	0.796	0.842	0.836	0.883	0.819	0.775	0.888	0.78	0.86	0.965	1	0.932	1
440	0.977	0.815	0.95	0.804	0.822	0.798	0.814	0.795	0.799	0.787	0.826	0.831	0.864	0.819	0.751	0.861	0.767	0.919	0.953	1	0.86	1
460	1.021	0.885	0.937	0.876	0.895	0.769	0.802	0.767	0.798	0.787	0.823	0.946	0.946	0.854	0.796	0.849	0.871	0.837	0.876	0.88	0.821	0.958
480	1.033	0.852	0.89	0.966	0.892	0.802	0.919	0.802	0.881	0.795	0.842	0.977	0.971	0.942	0.786	0.942	0.847	0.787	0.834	0.839	0.82	1
500	1.012	0.861	0.907	0.925	0.935	0.794	0.93	0.982	0.85	0.828	0.836	0.949	0.917	0.888	0.774	0.917	0.795	0.825	0.856	0.806	0.827	1
520	0.984	0.915	1.01	0.868	0.931	0.78	0.929	0.928	0.827	0.886	0.913	0.995	0.908	0.961	0.768	0.985	0.779	0.8	0.898	0.915	0.881	0.948
540	1.051	0.903	0.989	0.927	0.97	0.877	0.964	0.854	0.8	0.839	0.977	1.032	0.989	1.01	0.806	0.962	0.815	0.788	0.873	0.909	0.838	0.951
560	1.042	0.967	0.977	1.005	0.961	0.917	0.949	0.79	0.81	0.795	0.891	1.026	0.97	1.035	0.785	0.84	0.91	0.881	0.941	0.904	0.821	0.936
580	1.057	0.992	1.03	1.033	1	0.882	0.87	0.781	0.923	0.779	0.851	1.032	1.013	1.041	0.848	0.796	0.89	0.809	0.917	0.948	0.805	0.931
600	1.06	1.018	1.027	1.021	1.019	0.79	0.832	0.772	0.982	0.781	0.836	1.035	1.021	1.053	0.829	0.837	0.866	0.792	0.937	0.922	0.91	1
620	1.061	1.041	1.005	1.045	1.028	0.784	0.9	0.789	0.961	0.804	0.853	1.038	1.022	1.053	0.792	0.93	0.872	0.89	0.949	0.889	0.958	1
640	1.06	1.045	1.048	1.053	1.035	0.779	0.862	0.882	0.892	0.879	0.959	1.038	1.035	1.073	0.767	0.914	0.839	0.877	0.941	0.969	0.903	1
660	1.059	1.064	1.039	1.042	1.027	0.849	0.826	0.915	0.855	0.886	1	1.042	1.055	1.061	0.818	0.912	0.917	0.926	0.965	0.982	0.848	1
680	1.057	1.065	1.032	1.048	1.037	0.925	0.918	0.907	0.936	0.812	0.981	1.041	1.044	1.049	0.819	0.979	0.879	0.955	0.957	0.978	0.837	0.986
700	1.056	1.064	1.073	1.058	1.02	0.852	0.948	0.866	0.976	0.791	0.932	1.034	1.037	1.055	0.782	0.917	0.938	0.947	0.98	0.876	0.938	0.994
720	1.039	1.038	1.037	1.051	0.965	0.917	0.929	0.84	1	0.792	0.906	1.027	0.988	1.051	0.84	0.947	0.923	0.855	0.972	0.929	0.992	0.969
740	1.064	1.041	1.033	1.045	0.988	0.974	0.959	0.814	1	0.874	0.968	1.038	0.968	1.043	0.891	0.988	0.97	0.804	0.976	0.976	0.984	0.985
760	1.063	1.051	1.033	1.056	1.034	0.923	0.97	0.917	0.926	0.865	0.996	1.031	1.004	1.044	0.84	0.954	0.948	0.88	1	0.947	0.941	1
780	1.058	1.059	0.998	1.057	1.025	0.96	0.9	0.918	0.962	0.823	0.962	1.022	1.002	1.035	0.81	0.863	0.977	0.887	1	0.884	0.915	1
800	1.057	1.049	1.025	1.043	1.04	0.99	0.938	0.889	1	0.899	1	1.028	1.024	1.026	0.882	0.88	0.981	0.823	1	0.966	0.985	1
820	1.056	1.046	1.031	1.03	1.046	1	0.922	0.956	1	0.963	0.992	1.019	1.014	1.032	0.855	0.965	1	0.952	1	0.959	1	1
840	1.051	1.056	1.052	1.038	1.045	0.996	1	0.972	1	0.962	1	1.017	0.937	1.038	0.846	0.955	1	0.982	1	1	1	1
860	1.063	1.047	1.091	1.04	1.024	1	0.996	0.929	1	0.923	1	0.994	0.893	1.032	0.869	0.98	1	0.979	1	0.976	1	1
880	1.042	1.037	1.044	1.041	0.959	1	0.971	0.868	1	0.992	1	0.958	0.986	1.031	0.888	0.993	0.992	0.971	0.995	1	1	1
900	1.04	1.053	1.086	1.035	0.9	1	0.995	0.945	1	0.984	1	0.949	1.019	0.999	0.906	0.961	0.994	1	1	1	1	1
920	1	1.031	1.017	1.04	0.88	1	1	0.952	1	1	1	0.99	1.001	0.955	0.926	0.991	1	1	1	1	1	1
940	0.966	1.014	1.036	1.044	0.95	1	1	0.989	1	0.992	1	1.01	0.987	0.936	0.922	0.999	1	1	1	1	1	1
960	0.937	1.021	0.974	1.051	0.989	1	1	0.978	1	0.997	1	1.009	0.99	0.949	0.916	1	1	1	1	1	1	1
980	0.918	0.998	0.941	1.04	0.961	0.998	1	1	1	0.997	1	0.994	1	1.006	0.914	0.99	1	0.981	1	1	1	1
1000	0.947	0.97	0.902	1.059	0.893	1	1	1	1	1	1	0.962	1.005	1.033	0.91	0.993	1	0.943	0.992	1	1	1
1020	0.993	0.97	0.86	1.053	0.852	0.985	1	0.986	1	1	1	0.914	0.972	1.009	0.929	0.984	1	0.978	0.97	1	1	1
1040	1.018	1.003	0.83	1.019	0.82	1	1	1	1	0.953	1	0.901	0.931	0.927	0.93	1	1	0.994	0.996	1	1	1
1060	1.019	1.009	0.958	0.998	0.927	0.986	1	1	1	0.913	1	0.915	0.861	0.872	0.928	1	1	0.981	0.956	1	1	1
1080	0.964	1.031	0.963	0.953	0.97	0.984	0.996	0.974	1	0.887	1	0.94	0.842	0.852	0.917	1	1	0.959	0.894	1	1	1
1100	0.937	1.02	1.008	0.919	0.998	0.991	0.982	1	1	0.961	0.989	0.947	0.834	0.897	0.902	1	1	0.937	0.969	1	1	1
1120	0.907	1.018	1.042	0.942	1.013	0.981	1	1	1	0.974	1	0.859	0.807	0.952	0.903	1	0.98	0.918	0.944	1	1	1
1140	0.953	1.005	0.988	0.991	0.953	0.992	1	0.998	1	0.921	1	0.826	0.854	0.901	0.898	0.998	0.958	0.848	0.972	0.966	1	1
1160	1.01	0.97	0.859	1.01	0.894	0.976	0.989	0.986	1	0.885	1	0.821	0.937	0.837	0.86	0.995	0.933	0.889	0.969	0.898	1	1
1180	1.017	0.967	0.833	1.014	0.896	0.938	0.983	0.965	0.971	0.899	0.972	0.901	0.952	0.855	0.85	0.996	0.973	0.945	0.924	0.96	0.991	1
1200	0.993	1.001	0.908	1.012	0.98	0.899	0.997	0.949	0.936	0.925	1	0.96	0.987	0.939	0.864	0.954	0.964	0.956	0.973	0.939	0.958	1
1220	0.933	1.027	0.835	1.009	1.006	0.935	0.99	0.98	0.965	0.917	1	0.972	0.994	0.993	0.849	0.968	0.947	0.956	0.943	0.919	0.996	1
1240	0.953	1.024	0.997	1.011	1.027	0.953	0.966	1	1	0.861	0.954	0.993	0.978	0.988	0.858	0.974	0.891	0.855	0.98	0.922	1	1
1260	1.016	1	0.959	1.006	0.998	0.92	0.985	0.991	1	0.826	0.941	0.969	0.871	0.983	0.852	0.963	0.815	0.938	1	0.934	1	1
1280	1.021	0.941	0.955	0.993	0.954	0.824	0.979	0.955	0.957	0.838	0.994	0.909	0.909	0.974	0.829	1	0.867	0.914	0.995	0.862	0.961	1
1300	1.013	0.872	0.936	0.949	0.96	0.865	0.944	0.926	0.896	0.929	0.982	0.913	0.972	0.951	0.823	0.984	0.859	0.984	1	0.805	0.912	1
1320	0.969	0.833	0.954	0.867	0.856	0.875	0.899	0.972	0.898	0.92	0.901	0.966	0.981	0.897	0.847	0.93	0.952	0.982	0.927	0.788	0.91	1
1340	0.917	0.846	0.867	0.813	0.828	0.79	0.905	0.979	0.946	0.867	0.949	0.98	0.959	0.869	0.852	0.872	0.965	0.964	0.965	0.848	0.973	1
1360	0.872	0.821	0.812	0.807	0.881	0.83	0.95	0.933	0.979	0.84	0.996	0.91	0.87	0.906	0.82	0.92	0.97	0.89	1	0.92	0.98	1.06
1380	0.851	0.791	0.8	0.796	0.902	0.87	0.9	0.854	0.892	0.911	0.979	0.861	0.825	0.98	0.83	0.97	0.94	0.86	0.94	0.94	0.9	1.05
1400	1.02157	0.846573	0.938341	0.78685	0.761655	0.861	0.82	0.774	0.769	0.865	0.76	0.798805	0.769972	0.79775	0.74	0.84	0.79	0.82	0.81	0.78	0.81	0.83
1420	1.01423	0.836666	0.798974	0.769923	0.77074	0.823	0.801	0.781	0.754	0.846	0.777	0.787245	0.761203	0.794497	0.77	0.83	0.82	0.85	0.83	0.78	0.84	0.84
1440	0.956351	0.889991	0.783959	0.757543	0.77485	0.81	0.803	0.779	0.804	0.846	0.784	0.786615	0.784149	0.78683	0.75	0.8	0.82	0.83	0.81	0.82	0.85	0.86
1460 (start HFD)	0.931592	0.854687	0.839147	0.751608	0.805037	0.811	0.829	0.736	0.815	0.851	0.752	0.782741	0.836358	0.7768	0.73	0.81	0.78	0.81	0.8	0.83	0.8	0.88
1480	0.904493	0.864679	0.789831	0.753615	0.804212	0.83	0.849	0.785	0.797	0.836	0.79	0.78616	0.793404	0.822216	0.73	0.82	0.79	0.82	0.83	0.8	0.8	0.87
1500	0.873565	0.831915	0.805151	0.754016	0.770096	0.863	0.834	0.753	0.751	0.805	0.747	0.792314	0.816746	0.794563	0.73	0.82	0.8	0.8	0.83	0.79	0.83	0.87
1520	0.883247	0.816603	0.805247	0.755241	0.759502	0.848	0.826	0.77	0.749	0.804	0.743	0.784029	0.829976	0.792572	0.77	0.8	0.8	0.81	0.81	0.78	0.83	0.87
1540	0.902492	0.822528	0.869182	0.766345	0.763798	0.826	0.83	0.789	0.771	0.839	0.745	0.780884	0.791141	0.809195	0.83	0.79	0.82	0.81	0.83	0.83	0.79	0.87
1560	0.905981	0.83299	0.787524	0.754432	0.765534	0.819	0.868	0.779	0.831	0.864	0.828	0.777651	0.7978	0.7878	0.86	0.79	0.85	0.87	0.86	0.83	0.77	0.84
1580	0.898329	0.819687	0.817766	0.769015	0.776173	0.825	0.853	0.794	0.843	0.835	0.829	0.787966	0.835645	0.789634	0.82	0.81	0.83	0.84	0.85	0.8	0.77	0.84
1600	0.864311	0.824568	0.808	0.758386	0.782458	0.845	0.835	0.803	0.795	0.827	0.783	0.807513	0.812942	0.810566	0.8	0.83	0.81	0.8	0.82	0.76	0.82	0.88
1620	0.863648	0.861593	0.794613	0.757403	0.820865	0.823	0.821	0.808	0.757	0.828	0.756	0.775923	0.825397	0.784425	0.81	0.83	0.8	0.82	0.82	0.76	0.79	0.88
1640	0.865979	0.8196	0.836106	0.755283	0.813693	0.863	0.827	0.8	0.746	0.863	0.772	0.786537	0.921396	0.795478	0.79	0.84	0.79	0.8	0.84	0.79	0.77	0.85
1660	0.884076	0.80205	0.809899	0.765439	0.756947	0.871	0.844	0.763	0.745	0.877	0.814	0.788737	0.866794	0.795405	0.78	0.85	0.8	0.83	0.83	0.84	0.76	0.83
1680	0.905013	0.854227	0.89618	0.760488	0.761041	0.815	0.854	0.76	0.827	0.856	0.79	0.801327	0.849537	0.832382	0.79	0.86	0.84	0.87	0.86	0.84	0.81	0.85
1700	0.891543	0.82565	0.795218	0.781349	0.78066	0.805	0.851	0.803	0.802	0.846	0.785	0.817374	0.847367	0.804602	0.78	0.83	0.84	0.84	0.86	0.78	0.86	0.87
1720	0.85721	0.817652	0.806183	0.813833	0.787377	0.797	0.83	0.789	0.778	0.821	0.837	0.805689	0.914759	0.804292	0.79	0.83	0.84	0.8	0.83	0.77	0.86	0.86
1740	0.859526	0.826451	0.860132	0.80433	0.784861	0.873	0.824	0.817	0.765	0.851	0.859	0.785892	0.900727	0.790118	0.8	0.79	0.86	0.82	0.82	0.79	0.85	0.88
1760	0.881668	0.805141	0.785933	0.788245	0.78826	0.856	0.843	0.803	0.83	0.871	0.826	0.794009	0.858583	0.810502	0.79	0.8	0.85	0.82	0.84	0.84	0.81	0.88
1780	0.854842	0.823489	0.841404	0.771733	0.80239	0.83	0.867	0.77	0.861	0.856	0.831	0.812415	0.844378	0.794436	0.78	0.84	0.83	0.84	0.85	0.84	0.78	0.89
1800	0.883171	0.827407	0.816786	0.764957	0.773358	0.822	0.846	0.781	0.816	0.864	0.772	0.800192	0.904574	0.800298	0.8	0.86	0.85	0.84	0.84	0.79	0.78	0.86
1820	0.881037	0.833013	0.87931	0.79175	0.773228	0.823	0.831	0.815	0.848	0.832	0.808	0.801011	0.847542	0.791045	0.83	0.86	0.85	0.84	0.85	0.77	0.8	0.84
1840	0.884387	0.861568	0.816842	0.876836	0.820752	0.833	0.819	0.852	0.864	0.834	0.827	0.875441	0.900593	0.807238	0.87	0.84	0.85	0.82	0.83	0.77	0.79	0.84
1860	0.875293	0.82212	0.819458	0.855003	0.792224	0.824	0.855	0.816	0.893	0.84	0.868	0.879511	0.894315	0.907783	0.84	0.84	0.87	0.85	0.85	0.82	0.87	0.84
1880	0.904148	0.832318	0.844444	0.7914	0.788696	0.857	0.857	0.755	0.846	0.828	0.843	0.819155	0.864468	0.896301	0.8	0.85	0.85	0.82	0.83	0.87	0.86	0.85
1900	0.902218	0.868356	0.880228	0.846786	0.820312	0.815	0.833	0.761	0.816	0.857	0.803	0.858756	0.873292	0.863636	0.82	0.85	0.85	0.86	0.81	0.83	0.8	0.87
1920	0.888013	0.844156	0.852967	0.858524	0.828111	0.795	0.806	0.797	0.778	0.89	0.806	0.894675	0.892718	0.859049	0.85	0.85	0.86	0.86	0.79	0.79	0.78	0.89
1940	0.883997	0.869315	0.85262	0.850187	0.82875	0.834	0.799	0.807	0.779	0.855	0.84	0.886082	0.862967	0.855429	0.83	0.84	0.86	0.83	0.82	0.79	0.84	0.9
1960	0.889887	0.829115	0.868696	0.857944	0.799775	0.823	0.826	0.844	0.855	0.825	0.845	0.871694	0.870805	0.853083	0.8	0.81	0.89	0.81	0.8	0.79	0.85	0.89
1980	0.870224	0.856566	0.80981	0.93497	0.829479	0.873	0.83	0.82	0.83	0.81	0.867	0.832841	0.861063	0.851922	0.81	0.82	0.87	0.83	0.82	0.84	0.81	0.87
2000	0.872427	0.847617	0.865497	0.851388	0.802798	0.843	0.837	0.789	0.846	0.816	0.844	0.807522	0.846962	0.881203	0.82	0.85	0.86	0.85	0.83	0.84	0.79	0.87
2020	0.875232	0.816591	0.818692	0.877285	0.815105	0.802	0.869	0.761	0.879	0.858	0.798	0.879962	0.860913	0.939756	0.85	0.85	0.85	0.83	0.83	0.8	0.78	0.85
2040	0.865856	0.835107	0.853571	0.906752	0.811709	0.781	0.869	0.772	0.849	0.867	0.802	0.88541	0.877226	0.922219	0.84	0.87	0.84	0.84	0.82	0.78	0.81	0.86
2060	0.852935	0.828254	0.785455	0.828276	0.786552	0.786	0.833	0.819	0.822	0.816	0.828	0.878859	0.879891	0.932425	0.85	0.85	0.84	0.86	0.84	0.78	0.86	0.88
2080	0.855685	0.853232	0.836335	0.839588	0.86216	0.864	0.81	0.814	0.797	0.815	0.823	0.904072	0.865587	0.917566	0.85	0.83	0.85	0.84	0.8	0.82	0.8	0.87
2100	0.864639	0.825731	0.823881	0.876853	0.834045	0.816	0.821	0.79	0.879	0.816	0.868	0.903109	0.842706	0.886592	0.85	0.85	0.89	0.81	0.8	0.79	0.78	0.91
2120	0.832902	0.81853	0.823529	0.893113	0.916885	0.812	0.851	0.819	0.872	0.868	0.835	0.915523	0.846291	0.895657	0.87	0.89	0.89	0.83	0.84	0.77	0.77	0.91
2140	0.835201	0.806822	0.76506	0.877033	0.890786	0.834	0.853	0.826	0.825	0.863	0.862	0.873412	0.844274	0.874465	0.86	0.86	0.87	0.81	0.83	0.86	0.82	0.9
2160	0.834636	0.801015	0.823224	0.919928	0.891421	0.88	0.813	0.795	0.785	0.818	0.867	0.906712	0.856733	0.914815	0.85	0.85	0.87	0.81	0.81	0.85	0.85	0.88
2180	0.83969	0.792552	0.848241	0.878588	0.867564	0.844	0.811	0.803	0.812	0.854	0.877	0.923163	0.853844	0.898429	0.88	0.82	0.87	0.81	0.79	0.85	0.86	0.85
2200	0.861165	0.818453	0.833526	0.815667	0.857181	0.808	0.855	0.851	0.857	0.872	0.878	0.931415	0.834137	0.89554	0.85	0.83	0.88	0.84	0.79	0.78	0.82	0.85
2220	0.849667	0.807747	0.827887	0.831861	0.841865	0.812	0.861	0.827	0.834	0.852	0.87	0.898696	0.831388	0.931583	0.88	0.87	0.9	0.88	0.83	0.77	0.77	0.84
2240	0.835953	0.795018	0.812311	0.894909	0.849093	0.852	0.862	0.835	0.868	0.84	0.855	0.869493	0.831582	0.881348	0.84	0.89	0.89	0.84	0.83	0.77	0.76	0.87
2260	0.827986	0.793425	0.802875	0.937584	0.847254	0.827	0.853	0.81	0.853	0.87	0.84	0.8635	0.815358	0.839587	0.85	0.84	0.86	0.8	0.79	0.83	0.77	0.89
2280	0.812565	0.783522	0.763838	0.879199	0.814242	0.818	0.848	0.803	0.83	0.851	0.836	0.844678	0.808019	0.82593	0.85	0.83	0.86	0.81	0.81	0.84	0.77	0.88
2300	0.817265	0.765273	0.797945	0.932621	0.820526	0.851	0.838	0.774	0.877	0.829	0.825	0.830905	0.822205	0.849934	0.85	0.81	0.86	0.83	0.83	0.82	0.84	0.88
2320	0.841457	0.801457	0.817989	0.906021	0.807549	0.834	0.843	0.823	0.875	0.829	0.797	0.837075	0.812177	0.839063	0.85	0.84	0.87	0.83	0.84	0.8	0.89	0.89
2340	0.872207	0.794102	0.81741	0.898771	0.819397	0.82	0.824	0.813	0.85	0.843	0.811	0.917923	0.836317	0.832891	0.84	0.86	0.88	0.81	0.83	0.77	0.88	0.9
2360	0.839596	0.785934	0.806452	0.924011	0.803675	0.765	0.855	0.777	0.837	0.854	0.841	0.922592	0.828089	0.842028	0.84	0.84	0.87	0.82	0.85	0.85	0.83	0.87
2380	0.825581	0.788944	0.780072	0.966124	0.795591	0.8	0.838	0.787	0.801	0.839	0.834	0.890922	0.824553	0.836648	0.83	0.82	0.86	0.85	0.82	0.83	0.8	0.88
2400	0.833955	0.779648	0.785946	0.880104	0.793695	0.841	0.854	0.828	0.844	0.822	0.825	0.838036	0.805941	0.837989	0.85	0.85	0.84	0.84	0.84	0.79	0.84	0.88
2420	0.865409	0.771614	0.804388	0.901869	0.786738	0.825	0.854	0.807	0.837	0.787	0.855	0.844197	0.781196	0.848588	0.84	0.83	0.86	0.81	0.83	0.78	0.86	0.86
2440	0.858668	0.813086	0.832329	0.858263	0.80395	0.814	0.839	0.828	0.845	0.794	0.838	0.866106	0.800305	0.822147	0.84	0.82	0.84	0.82	0.82	0.76	0.85	0.88
2460	0.827492	0.797566	0.813348	0.84388	0.797666	0.852	0.83	0.803	0.839	0.841	0.823	0.869797	0.816638	0.803622	0.83	0.81	0.82	0.8	0.81	0.82	0.84	0.88
2480	0.830487	0.785443	0.78115	0.851332	0.827854	0.821	0.822	0.809	0.849	0.826	0.82	0.838484	0.791196	0.803724	0.84	0.81	0.84	0.81	0.78	0.82	0.8	0.87
2500	0.823602	0.776788	0.786241	0.840733	0.813288	0.822	0.811	0.813	0.844	0.787	0.795	0.794865	0.820881	0.814136	0.83	0.83	0.83	0.79	0.82	0.79	0.83	0.86
2520	0.8457	0.822426	0.806265	0.860807	0.815008	0.833	0.818	0.805	0.817	0.808	0.828	0.793693	0.826855	0.835829	0.86	0.81	0.81	0.79	0.82	0.79	0.81	0.85
2540	0.864881	0.802967	0.785132	0.848864	0.794033	0.813	0.802	0.808	0.816	0.832	0.829	0.813168	0.815445	0.830686	0.83	0.79	0.81	0.79	0.8	0.8	0.82	0.86
2560	0.855179	0.776295	0.739216	0.85807	0.809867	0.806	0.79	0.77	0.789	0.839	0.831	0.825814	0.801435	0.8088	0.84	0.78	0.81	0.78	0.78	0.8	0.83	0.84
2580	0.851343	0.785897	0.806504	0.877754	0.79727	0.798	0.798	0.777	0.808	0.85	0.813	0.805708	0.818651	0.810184	0.84	0.78	0.81	0.78	0.81	0.79	0.83	0.86
2600	0.835968	0.804361	0.789883	0.869287	0.800061	0.815	0.791	0.789	0.812	0.835	0.769	0.836008	0.814731	0.824747	0.83	0.77	0.8	0.76	0.82	0.78	0.83	0.83
2620	0.844519	0.80917	0.822326	0.877775	0.81526	0.816	0.817	0.823	0.793	0.816	0.79	0.79979	0.793521	0.818963	0.81	0.79	0.81	0.76	0.81	0.79	0.82	0.83
2640	0.84	0.788259	0.806931	0.861985	0.805927	0.806	0.807	0.798	0.758	0.791	0.843	0.798389	0.844943	0.842948	0.82	0.81	0.8	0.78	0.77	0.76	0.78	0.84
2660	0.850011	0.796606	0.780488	0.849386	0.838177	0.791	0.778	0.77	0.748	0.822	0.819	0.83743	0.827273	0.859563	0.84	0.84	0.8	0.77	0.8	0.79	0.79	0.85
2680	0.833297	0.834423	0.802579	0.865314	0.814073	0.812	0.777	0.794	0.786	0.843	0.789	0.832893	0.807464	0.832179	0.84	0.79	0.8	0.79	0.83	0.78	0.8	0.83
2700	0.84923	0.828681	0.812399	0.816269	0.833641	0.796	0.778	0.822	0.829	0.815	0.769	0.811697	0.836516	0.822339	0.81	0.79	0.81	0.77	0.83	0.79	0.8	0.84
2720	0.873514	0.819549	0.782975	0.815763	0.802435	0.812	0.783	0.803	0.83	0.809	0.782	0.822864	0.850454	0.834522	0.83	0.77	0.82	0.75	0.8	0.78	0.79	0.8
2740	0.870931	0.823967	0.82658	0.816039	0.82214	0.8	0.798	0.771	0.806	0.839	0.863	0.863574	0.851653	0.85748	0.86	0.79	0.81	0.74	0.78	0.76	0.78	0.8
2760	0.848746	0.828095	0.818575	0.820016	0.846198	0.794	0.79	0.761	0.769	0.837	0.83	0.824606	0.792372	0.897381	0.82	0.8	0.8	0.76	0.77	0.78	0.79	0.81
2780	0.855266	0.828323	0.80461	0.821886	0.845465	0.773	0.779	0.811	0.755	0.819	0.785	0.807511	0.806557	0.851482	0.82	0.81	0.81	0.74	0.78	0.78	0.76	0.86
2800	0.878781	0.830223	0.836449	0.84061	0.862132	0.748	0.785	0.819	0.749	0.812	0.775	0.815223	0.809328	0.847337	0.84	0.83	0.82	0.76	0.81	0.75	0.79	0.81
2820	0.87593	0.786766	0.795069	0.852898	0.85286	0.807	0.817	0.732	0.793	0.811	0.776	0.829952	0.872218	0.845192	0.61	0.81	0.78	0.85	0.82	0.81	0.83	0.84
2840	0.864032	0.805705	0.787625	0.8558	0.819741	0.846	0.829	0.775	0.76	0.839	0.749	0.846933	0.874027	0.86492	0.65	0.79	0.81	0.8	0.78	0.82	0.79	0.86
2860	0.839358	0.802489	0.798335	0.827266	0.814667	0.862	0.823	0.767	0.799	0.872	0.785	0.880799	0.838926	0.857826	0.71	0.81	0.8	0.79	0.78	0.81	0.79	0.86
All							Post-HFD
Two-way RM ANOVA	Matching: Stacked						Two-way RM ANOVA	Matching: Stacked
Assume sphericity?	No						Assume sphericity?	No
Alpha	0.05						Alpha	0.05
Source of Variation	% of total variation	P value	P value summary	Significant?	Geisser-Greenhouse's epsilon		Source of Variation	% of total variation	P value	P value summary	Significant?	Geisser-Greenhouse's epsilon
Time x Column Factor	4.641	<0,0001	****	Yes			Time x Column Factor	2.919	0.572	ns	No
Time	52.06	<0,0001	****	Yes	0.05671		Time	14.63	<0,0001	****	Yes	0.1015
Column Factor	0.00015	0.9837	ns	No			Column Factor	0.2805	0.6079	ns	No
Subject	7.026	<0,0001	****	Yes			Subject	20.64	<0,0001	****	Yes
ANOVA table	SS	DF	MS	F (DFn, DFd)	P value		ANOVA table	SS	DF	MS	F (DFn, DFd)	P value
Time x Column Factor	0.938	143	0.00656	F (143, 2860) = 3,031	P<0,0001		Time x Column Factor	0.06164	70	0.0008806	F (70, 1400) = 0,9601	P=0,5720
Time	10.52	143	0.07357	F (8,110, 162,2) = 33,99	P<0,0001		Time	0.3089	70	0.004413	F (7,108, 142,2) = 4,812	P<0,0001
Column Factor	3.031e-05	1	3.031e-05	F (1, 20) = 0,0004269	P=0,9837		Column Factor	0.005923	1	0.005923	F (1, 20) = 0,2718	P=0,6079
Subject	1.42	20	0.071	F (20, 2860) = 32,80	P<0,0001		Subject	0.4358	20	0.02179	F (20, 1400) = 23,76	P<0,0001
Residual	6.191	2860	0.002165				Residual	1.284	1400	0.0009172
Difference between column means							Difference between column means
Mean of NCD	0.8743						Mean of NCD	0.8275
Mean of BFD	0.8741						Mean of BFD	0.8234
Difference between means	0.0002033						Difference between means	0.004048
SE of difference	0.009841						SE of difference	0.007765
95% CI of difference	-0,02033 to 0,02073						95% CI of difference	-0,01215 to 0,02024
Data summary							Data summary
Number of columns (Column Factor)	2						Number of columns (Column Factor)	2
Number of rows (Time)	144						Number of rows (Time)	71
Number of subjects (Subject)	22						Number of subjects (Subject)	22
Number of missing values	0						Number of missing values	0

[truncated: 6 more sheets: FigS8l, FigS8n, FigS8o, FigS8p, FigS8q, FigS8r]
