# Supplementary material for: Fat sensory cues in early life program central response to food and obesity
Source: Nat Metab. 2025 Dec 1;7(12):2451–73. doi: 10.1038/s42255-025-01405-8 (PMC12727534; doi:10.1038/s42255-025-01405-8)
Supplement: Supplementary file 20 — Statistical source data. [file 42255_2025_1405_MOESM20_ESM.xlsx]

## Sheet: FigS9b
	S9b) avarage Z-score in response to NCD
NCD exposure					Unpaired t test
	NCD		BFD		P value	0.2871
Mouse1	-1.63	Mouse7	-5.4605		P value summary	ns
Mouse2	-4.521	Mouse8	-2.6106		Significantly different (P < 0.05)?	No
Mouse3	-2.3639	Mouse9	-4.6841		One- or two-tailed P value?	Two-tailed
Mouse4	-2.4904	Mouse10	-1.0107		t, df	t=1,131, df=9
Mouse5	-2.6471	Mouse11	-4.7025
Mouse6	-2.6786				How big is the difference?
					Mean of column A	-2.722
					Mean of column B	-3.694
					Difference between means (B - A) ± SEM	-0,9718 ± 0,8590
					95% confidence interval	-2,915 to 0,9713
					R squared (eta squared)	0.1245
					F test to compare variances
					F, DFn, Dfd	3,652, 4, 5
					P value	0.188
					P value summary	ns
					Significantly different (P < 0.05)?	No
					Data analyzed
					Sample size, column A	6
					Sample size, column B	5

## Sheet: FigS9c
	S9c) average Z-score in response to HFD
HFD exposure					Unpaired t test
	NCD		BFD		P value	0.5362
Mouse1	-4.359	Mouse7	-4.9821		P value summary	ns
Mouse2	-6.8732	Mouse8	-4.9968		Significantly different (P < 0.05)?	No
Mouse3	-3.8671	Mouse9	-4.2658		One- or two-tailed P value?	Two-tailed
Mouse4	-2.6303	Mouse10	-3.6922		t, df	t=0,6431, df=9
Mouse5	-3.0479	Mouse11	-12.6968
Mouse6	-8.8283				How big is the difference?
					Mean of column A	-4.934
					Mean of column B	-6.127
					Difference between means (B - A) ± SEM	-1,192 ± 1,854
					95% confidence interval	-5,387 to 3,002
					R squared (eta squared)	0.04393
					F test to compare variances
					F, DFn, Dfd	2,356, 4, 5
					P value	0.3727
					P value summary	ns
					Significantly different (P < 0.05)?	No
					Data analyzed
					Sample size, column A	6
					Sample size, column B	5

## Sheet: FigS9d
	S9d) Refeeding Leptin levels
	NCD		Bacon		Unpaired t test
Mouse1	3.06098	Mouse8	2.34656		P value	0.8423
Mouse2	3.11111	Mouse9	2.7915		P value summary	ns
Mouse3	4.38327	Mouse10	0.485318		Significantly different (P < 0.05)?	No
Mouse4	0.692123	Mouse11	0.85506		One- or two-tailed P value?	Two-tailed
Mouse5	0.930261	Mouse12	5.72437		t, df	t=0,2037, df=11
Mouse6	1.36894	Mouse13	2.17736
Mouse7	1.95802				How big is the difference?
					Mean of column A	2.215
					Mean of column B	2.397
					Difference between means (B - A) ± SEM	0,1817 ± 0,8921
					95% confidence interval	-1,782 to 2,145
					R squared (eta squared)	0.003759
					F test to compare variances
					F, DFn, Dfd	1,893, 5, 6
					P value	0.4594
					P value summary	ns
					Significantly different (P < 0.05)?	No
					Data analyzed
					Sample size, column A	7
					Sample size, column B	6

## Sheet: FigS9e
	S9e) Refeeding CCK levels
	NCD		Bacon		Unpaired t test
Mouse1	77.753	Mouse7	61.9315		P value	0.9518
Mouse2	64.1611	Mouse8	60.2233		P value summary	ns
Mouse3	94.6303	Mouse9	91.5334		Significantly different (P < 0.05)?	No
Mouse4	82.4253	Mouse10	104.442		One- or two-tailed P value?	Two-tailed
Mouse5	106.301	Mouse11	121.969		t, df	t=0,06203, df=10
Mouse6	100.866	Mouse12	90.4101
					How big is the difference?
					Mean of column A	87.69
					Mean of column B	88.42
					Difference between means (B - A) ± SEM	0,7287 ± 11,75
					95% confidence interval	-25,45 to 26,91
					R squared (eta squared)	0.0003846
					F test to compare variances
					F, DFn, Dfd	2,317, 5, 5
					P value	0.3777
					P value summary	ns
					Significantly different (P < 0.05)?	No
					Data analyzed
					Sample size, column A	6
					Sample size, column B	6

## Sheet: FigS9f
	S9f) Refeeding PYY levels
	NCD		Bacon		Unpaired t test
Mouse1	0.662466	Mouse7	0.699147		P value	0.955
Mouse2	0.739746	Mouse8	0.622468		P value summary	ns
Mouse3	0.630534	Mouse9	0.61781		Significantly different (P < 0.05)?	No
Mouse4	0.589938	Mouse10	0.764433		One- or two-tailed P value?	Two-tailed
Mouse5	0.732527	Mouse11	0.649774		t, df	t=0,05787, df=10
Mouse6	0.661043	Mouse12	0.673969
					How big is the difference?
					Mean of column A	0.6694
					Mean of column B	0.6713
					Difference between means (B - A) ± SEM	0,001891 ± 0,03268
					95% confidence interval	-0,07093 to 0,07471
					R squared (eta squared)	0.0003348
					F test to compare variances
					F, DFn, Dfd	1,113, 5, 5
					P value	0.9095
					P value summary	ns
					Significantly different (P < 0.05)?	No
					Data analyzed
					Sample size, column A	6
					Sample size, column B	6

## Sheet: FigS9h
	S9h) average Z-score in response to i.p. Ghrelin
	NCD		BFD		Unpaired t test
Mouse1	21.6364	Mouse6	27.7786		P value	0.2546
Mouse2	16.5499	Mouse7	12.8331		P value summary	ns
Mouse3	8.23993	Mouse8	34.914		Significantly different (P < 0.05)?	No
Mouse4	5.49358	Mouse9	52.1742		One- or two-tailed P value?	Two-tailed
Mouse5	22.7409	Mouse10	31.0661		t, df	t=1,209, df=10
		Mouse11	11.6942
		Mouse12	2.96524		How big is the difference?
					Mean of column A	14.93
					Mean of column B	24.78
					Difference between means (B - A) ± SEM	9,843 ± 8,143
					95% confidence interval	-8,300 to 27,99
					R squared (eta squared)	0.1275
					F test to compare variances
					F, DFn, Dfd	4,652, 6, 4
					P value	0.1585
					P value summary	ns
					Significantly different (P < 0.05)?	No
					Data analyzed
					Sample size, column A	5
					Sample size, column B	7

## Sheet: FigS9i
	S9i) average Z-score in response to i.p. CCK
	BFD		NCD		Unpaired t test
Mouse1	-6.2761	Mouse6	-9.5355		P value	0.1284
Mouse2	0.6003	Mouse7	-3.7657		P value summary	ns
Mouse3	-3.7345	Mouse8	-11.9711		Significantly different (P < 0.05)?	No
Mouse4	-0.2956	Mouse9	-3.5948		One- or two-tailed P value?	Two-tailed
Mouse5	-6.1637	Mouse10	-5.6195		t, df	t=1,695, df=8
					How big is the difference?
					Mean of column A	-3.174
					Mean of column B	-6.897
					Difference between means (B - A) ± SEM	-3,723 ± 2,196
					95% confidence interval	-8,788 to 1,341
					R squared (eta squared)	0.2643
					F test to compare variances
					F, DFn, Dfd	1,330, 4, 4
					P value	0.7892
					P value summary	ns
					Significantly different (P < 0.05)?	No
					Data analyzed
					Sample size, column A	5
					Sample size, column B	5

## Sheet: FigS9j
	S9j) average Z-score in response to i.p. 5-HT
	NCD		BFD		Unpaired t test
Mouse1	-10.123	Mouse6	-3.6848		P value	0.282
Mouse2	-3.984	Mouse7	-5.7927		P value summary	ns
Mouse3	-5.3221	Mouse8	-9.4362		Significantly different (P < 0.05)?	No
Mouse4	-4.5543	Mouse9	-15.237		One- or two-tailed P value?	Two-tailed
Mouse5	-6.8641	Mouse10	-9.008		t, df	t=1,137, df=10
		Mouse11	-8.0149
		Mouse12	-7.0054		How big is the difference?
					Mean of column A	-6.17
					Mean of column B	-8.311
					Difference between means (B - A) ± SEM	-2,142 ± 1,884
					95% confidence interval	-6,339 to 2,055
					R squared (eta squared)	0.1145
					F test to compare variances
					F, DFn, Dfd	2,182, 6, 4
					P value	0.4702
					P value summary	ns
					Significantly different (P < 0.05)?	No
					Data analyzed
					Sample size, column A	5
					Sample size, column B	7

## Sheet: FigS9k
	S9k) average Z-score in response to i.p. glucagon
	NCD		BFD		Unpaired t test
Mouse1	-2.2926	Mouse5	-0.245		P value	0.3726
Mouse2	-5.9459	Mouse6	-2.6142		P value summary	ns
Mouse3	-4.9302	Mouse7	-1.9252		Significantly different (P < 0.05)?	No
Mouse4	-1.5075	Mouse8	-3.2163		One- or two-tailed P value?	Two-tailed
		Mouse9	-1.842		t, df	t=0,9383, df=9
		Mouse10	-4.0094
		Mouse11	-4.7282		How big is the difference?
					Mean of column A	-3.669
					Mean of column B	-2.654
					Difference between means (B - A) ± SEM	1,015 ± 1,081
					95% confidence interval	-1,432 to 3,461
					R squared (eta squared)	0.08911
					F test to compare variances
					F, DFn, Dfd	1,984, 3, 6
					P value	0.4359
					P value summary	ns
					Significantly different (P < 0.05)?	No
					Data analyzed
					Sample size, column A	4
					Sample size, column B	7

## Sheet: FigS9l
	S9l) average Z-score in response to i.p. PYY
	NCD		BFD		Unpaired t test
Mouse1	-3.39098	Mouse6	-2.1814		P value	0.4559
Mouse2	-3.0513	Mouse7	-1.7591		P value summary	ns
Mouse3	-5.6721	Mouse8	-7.1331		Significantly different (P < 0.05)?	No
Mouse4	-8.8988	Mouse9	-7.1273		One- or two-tailed P value?	Two-tailed
Mouse5	-2.6601	Mouse10	-5.1674		t, df	t=0,7757, df=10
		Mouse11	-8.9904
		Mouse12	-10.374		How big is the difference?
					Mean of column A	-4.735
					Mean of column B	-6.105
					Difference between means (B - A) ± SEM	-1,370 ± 1,766
					95% confidence interval	-5,305 to 2,565
					R squared (eta squared)	0.05676
					F test to compare variances
					F, DFn, Dfd	1,566, 6, 4
					P value	0.6915
					P value summary	ns
					Significantly different (P < 0.05)?	No
					Data analyzed
					Sample size, column A	5
					Sample size, column B	7
