# Supplementary material for: Fat sensory cues in early life program central response to food and obesity
Source: Nat Metab. 2025 Dec 1;7(12):2451–73. doi: 10.1038/s42255-025-01405-8 (PMC12727534; doi:10.1038/s42255-025-01405-8)
Supplement: Supplementary file 21 — Statistical source data. [file 42255_2025_1405_MOESM21_ESM.xlsx]

## Sheet: FigS10b
	S10b) Dam body weight
		NCD				cage food
	Days	Mouse1	Mouse2	Mouse3	Mouse4	Mouse5	Mouse6	Mouse7
	4	28.7	26.4	28.5	26.3	26.9	24.5	27.2
	7	30.1	27	27.2	25.7	26.8	26.8	27.4
	10	27.8	29	27.3	29.7	29.1	31.7	27.3
	14	30.6	34.2	29.1	33.9	33.8	34	34
	19	34.1	42.8	44.1	38.9	42.1	43.1	44.6
	Two-way RM ANOVA	Matching: Stacked				Compare cell means with others in its row and its column
	Assume sphericity?	No
	Alpha	0.05				Number of families	7
						Number of comparisons per row family	1
	Source of Variation	% of total variation	P value	P value summary	Significant?	Number of comparisons per column family	10
	Time x Column Factor	2.004	0.3978	ns	No	Alpha	0.05
	Time	89.13	<0,0001	****	Yes
	Column Factor	0.5756	0.0838	ns	No	Tukey's multiple comparisons test	Mean Diff,	95,00% CI of diff,	Below threshold?	Summary	Adjusted P Value
	Subject	0.6203	0.9271	ns	No
						Row 1
	ANOVA table	SS	DF	MS	F (DFn, DFd)	NCD vs. cage food	1.275	-1,685 to 4,235	No	ns	0.2997
	Time x Column Factor	23.29	4	5.821	F (4, 20) = 1,069
	Time	1036	4	258.9	F (2,236, 11,18) = 47,55	Row 2
	Column Factor	6.688	1	6.688	F (1, 5) = 4,640	NCD vs. cage food	0.5	-2,384 to 3,384	No	ns	0.6321
	Subject	7.207	5	1.441	F (5, 20) = 0,2647
	Residual	108.9	20	5.445		Row 3
						NCD vs. cage food	-0.9167	-5,583 to 3,750	No	ns	0.5607
	Difference between column means
	Mean of NCD	31.07				Row 4
	Mean of cage food	31.95				NCD vs. cage food	-1.983	-5,961 to 1,994	No	ns	0.2113
	Difference between means	-0.8833
	SE of difference	0.4101				Row 5
	95% CI of difference	-1,937 to 0,1708				NCD vs. cage food	-3.292	-10,15 to 3,566	No	ns	0.2434
	Data summary					Test details	Mean 1	Mean 2	Mean Diff,	SE of diff,	N1	N2	q	DF
	Number of columns (Column Factor)	2
	Number of rows (Time)	5				Row 1
	Number of subjects (Subject)	7				NCD vs. cage food	27.48	26.2	1.275	1.074	4	3	1.679	4.08
	Number of missing values	0
						Row 2
						NCD vs. cage food	27.5	27	0.5	0.9496	4	3	0.7447	3.274
						Row 3
						NCD vs. cage food	28.45	29.37	-0.9167	1.39	4	3	0.9327	2.744
						Row 4
						NCD vs. cage food	31.95	33.93	-1.983	1.254	4	3	2.237	3.017
						Row 5
						NCD vs. cage food	39.98	43.27	-3.292	2.363	4	3	1.97	3.6

## Sheet: FigS10c
	S10c) Dam body weight
		NCD				BFD
	Days	Mouse1	Mouse2	Mouse3	Mouse4	Mouse5	Mouse6	Mouse7
	4	0	0	0	0	0	0	0
	7	0.175	0.0857143	-0.144444	-0.075	-0.0111111	0.255556	0.025
	10	-0.1125	0.371429	-0.133333	0.425	0.244444	0.8	0.0125
	14	0.2375	1.11429	0.0666667	0.95	0.766667	1.05556	0.85
	19	0.675	2.34286	1.73333	1.575	1.68889	2.06667	2.175
	Two-way RM ANOVA	Matching: Stacked					Compare cell means with others in its row and its column
	Assume sphericity?	No
	Alpha	0.05					Number of families	7
							Number of comparisons per row family	1
	Source of Variation	% of total variation	P value	P value summary	Significant?	Geisser-Greenhouse's epsilon	Number of comparisons per column family	10
	Time x Column Factor	0.9483	0.7459	ns	No		Alpha	0.05
	Time	81.07	<0,0001	****	Yes	0.5161
	Column Factor	1.805	0.3078	ns	No		Tukey's multiple comparisons test	Mean Diff,	95,00% CI of diff,	Below threshold?	Summary	Adjusted P Value
	Subject	7.006	0.0411	*	Yes
							Row 1
	ANOVA table	SS	DF	MS	F (DFn, DFd)	P value	NCD vs. BFD	0
	Time x Column Factor	0.1758	4	0.04396	F (4, 20) = 0,4860	P=0,7459
	Time	15.03	4	3.758	F (2,065, 10,32) = 41,54	P<0,0001	Row 2
	Column Factor	0.3347	1	0.3347	F (1, 5) = 1,288	P=0,3078	NCD vs. BFD	-0.0795	-0,3749 to 0,2160	No	ns	0.5093
	Subject	1.299	5	0.2598	F (5, 20) = 2,872	P=0,0411
	Residual	1.809	20	0.09046			Row 3
							NCD vs. BFD	-0.2147	-1,022 to 0,5927	No	ns	0.4878
	Difference between column means
	Mean of NCD	0.4643					Row 4
	Mean of BFD	0.6619					NCD vs. BFD	-0.2986	-1,086 to 0,4892	No	ns	0.3404
	Difference between means	-0.1976
	SE of difference	0.1741					Row 5
	95% CI of difference	-0,6452 to 0,2499					NCD vs. BFD	-0.3953	-1,436 to 0,6454	No	ns	0.351
	Data summary						Test details	Mean 1	Mean 2	Mean Diff,	SE of diff,	N1	N2	q	DF
	Number of columns (Column Factor)	2
	Number of rows (Time)	5					Row 1
	Number of subjects (Subject)	7					NCD vs. BFD	0	0	0	0	4	3
	Number of missing values	0
							Row 2
							NCD vs. BFD	0.01032	0.08981	-0.0795	0.111	4	3	1.013	4.482
							Row 3
							NCD vs. BFD	0.1376	0.3523	-0.2147	0.2781	4	3	1.092	3.599
							Row 4
							NCD vs. BFD	0.5921	0.8907	-0.2986	0.2725	4	3	1.55	3.631
							Row 5
							NCD vs. BFD	1.582	1.977	-0.3953	0.3747	4	3	1.492	3.997

## Sheet: FigS10d
	S10d) Body weight gain of male NCDdev;caged or BFDdev;caged offspring on HFDlard
		NCD																BFD
	Weeks HFD	Mouse1	Mouse2	Mouse3	Mouse4	Mouse5	Mouse6	Mouse7	Mouse8	Mouse9	Mouse10	Mouse11	Mouse12	Mouse13	Mouse14	Mouse15	Mouse16	Mouse17	Mouse18	Mouse19	Mouse20	Mouse21	Mouse22	Mouse23	Mouse24	Mouse25	Mouse26	Mouse27	Mouse28	Mouse29	Mouse30	Mouse31
	2	3.7	5.3	5.7	16.3	4.1	5.9	11.5	13.4	9	17.1	12.5	7.2	9.3	11.3	8.1	8.5	14	10.6	6.5	6.3	7.1	11.1	11.1	11.4	5.1	11.4	13.1	7.9	10.3	9.3	5.7
	4	4.8	6.2	6.9	18	5.8	7.3	13.5	14.5	10.5	19.2	14.4	8	11.3	13.4	9.2	10.1	15.9	12.8	8.8	8.8	11.1	12	11.8	12.6	11.1	13.2	14.1	9.1	12.3	11.1	6.8
	6	7.8	9.5	8.1	21	8.3	10.5	16.5	17.8	13.5	23.7	18.5	11.7	14.6	16.6	12.2	13.9	17.2	16.1	11.9	12.6	16.5	16.2	14.5	15.4	9.3	18.1	17.5	11.9	15.5	14.9	9.2
	8	7.8	9.5	8.1	21	8.3	10.5	16.5	17.8	13.5	23.7	18.5	11.7	14.6	16.6	12.2	13.9	17.2	16.1	11.9	12.6	16.5	16.2	14.5	15.4	9.3	18.1	17.5	11.9	15.5	14.9	9.2
	10	12.3	11.7	10.4	24.4	11.6	13.5	21.5	22.5	19.9	27.4	21.8	14.6	19.5	20.4	16.6	16.8	25.4	21.7	17.7	18.2	19.4	19.2					21.9	16.9	18.5	19.2	12.5
	Mixed-effects model (REML)	Matching: Stacked						Compare cell means with others in its row and its column
	Assume sphericity?	No
	Alpha	0.05						Number of families	7
								Number of comparisons per row family	1
	Fixed effects (type III)	P value	P value summary	Statistically significant (P < 0,05)?	F (DFn, DFd)	Geisser-Greenhouse's epsilon		Number of comparisons per column family	10
	Time	<0,0001	****	Yes	F (1,774, 49,68) = 427,1	0.4435		Alpha	0.05
	Column Factor	0.661	ns	No	F (1, 29) = 0,1963
	Time x Column Factor	0.0921	ns	No	F (4, 112) = 2,050			Tukey's multiple comparisons test	Mean Diff,	95,00% CI of diff,	Below threshold?	Summary	Adjusted P Value
	Random effects	SD	Variance					Row 3
	Subject	3.743	14.01					NCD vs. BFD	-0.08708	-2,655 to 2,481	No	ns	0.945
	Residual	0.894	0.7993
								Row 5
	Was the matching effective?							NCD vs. BFD	-0.6146	-3,183 to 1,954	No	ns	0.6255
	Chi-square, df	284,6, 1
	P value	<0,0001						Row 7
	P value summary	****						NCD vs. BFD	-0.4408	-3,316 to 2,434	No	ns	0.7547
	Is there significant matching (P < 0.05)?	Yes
								Row 9
	Difference between column means							NCD vs. BFD	-0.4408	-3,316 to 2,434	No	ns	0.7547
	Predicted mean of NCD	13.19
	Predicted mean of BFD	13.79						Row 11
	Difference between predicted means	-0.5996						NCD vs. BFD	-1.339	-4,662 to 1,984	No	ns	0.4143
	SE of difference	1.353
	95% CI of difference	-3,368 to 2,168						Test details	Mean 1	Mean 2	Mean Diff,	SE of diff,	N1	N2	q	DF
	Data summary							Row 3
	Number of columns (Column Factor)	2						NCD vs. BFD	9.306	9.393	-0.08708	1.251	16	15	0.09847	26.54
	Number of rows (Time)	5
	Number of subjects (Subject)	31						Row 5
	Number of missing values	4						NCD vs. BFD	10.82	11.43	-0.6146	1.242	16	15	0.6995	23.23
								Row 7
								NCD vs. BFD	14.01	14.45	-0.4408	1.395	16	15	0.4468	24.77
								Row 9
								NCD vs. BFD	14.01	14.45	-0.4408	1.395	16	15	0.4468	24.77
								Row 11
								NCD vs. BFD	17.81	19.15	-1.339	1.613	16	11	1.174	24.91

## Sheet: FigS10e
S10e) Percentage of time spent in each area
	Acetophenone	Isoamyl acetate		Unpaired t test
	43	57		P value	0.4916
	53.83	46.17		P value summary	ns
	46.67	53.33		Significantly different (P < 0.05)?	No
	40.33	59.67		One- or two-tailed P value?	Two-tailed
	51	49		t, df	t=0,7063, df=14
	48.5	51.5
	69.67	30.33		How big is the difference?
	60.5	39.33		Mean of column A	51.69
				Mean of column B	48.29
				Difference between means (B - A) ± SEM	-3,396 ± 4,808
				95% confidence interval	-13,71 to 6,917
				R squared (eta squared)	0.03441
				F test to compare variances
				F, DFn, Dfd	1,005, 7, 7
				P value	0.9952
				P value summary	ns
				Significantly different (P < 0.05)?	No
				Data analyzed
				Sample size, column A	8
				Sample size, column B	8

## Sheet: FigS10f
	S10f) Time spent in acetophenone area
	M71-Wt		M71-Cre		Unpaired t test
Mouse1	15	Mouse8	20		P value	0.0186
Mouse2	18	Mouse9	59		P value summary	*
Mouse3	20	Mouse10	29		Significantly different (P < 0.05)?	Yes
Mouse4	38	Mouse11	44		One- or two-tailed P value?	Two-tailed
Mouse5	14	Mouse12	55		t, df	t=2,687, df=13
Mouse6	23	Mouse13	22
Mouse7	11	Mouse14	28		How big is the difference?
		Mouse15	40		Mean of column A	19.86
					Mean of column B	37.13
					Difference between means (B - A) ± SEM	17,27 ± 6,425
					95% confidence interval	3,387 to 31,15
					R squared (eta squared)	0.3571
					F test to compare variances
					F, DFn, Dfd	2,729, 7, 6
					P value	0.242
					P value summary	ns
					Significantly different (P < 0.05)?	No
					Data analyzed
					Sample size, column A	7
					Sample size, column B	8

## Sheet: FigS10g
	S10g) Time spent in isoamylacetate area
	M71-Wt		M71-Cre		Unpaired t test
Mouse1	12	Mouse8	14		P value	0.9809
Mouse2	15	Mouse9	15		P value summary	ns
Mouse3	23	Mouse10	25		Significantly different (P < 0.05)?	No
Mouse4	14	Mouse11	9		One- or two-tailed P value?	Two-tailed
Mouse5	17	Mouse12	14		t, df	t=0,02435, df=13
Mouse6	12	Mouse13	27
Mouse7	16	Mouse14	11		How big is the difference?
		Mouse15	9		Mean of column A	15.57
					Mean of column B	15.5
					Difference between means (B - A) ± SEM	-0,07143 ± 2,934
					95% confidence interval	-6,409 to 6,267
					R squared (eta squared)	4.56e-05
					F test to compare variances
					F, DFn, Dfd	3,320, 7, 6
					P value	0.165
					P value summary	ns
					Significantly different (P < 0.05)?	No
					Data analyzed
					Sample size, column A	7
					Sample size, column B	8

## Sheet: FigS10h
S10h) Numbers of crossings
	M71-Wt		M71-Cre			Unpaired t test
Mouse1	34	Mouse8	24			P value	0.1693
Mouse2	28	Mouse9	11			P value summary	ns
Mouse3	19	Mouse10	19			Significantly different (P < 0.05)?	No
Mouse4	16	Mouse11	20			One- or two-tailed P value?	Two-tailed
Mouse5	25	Mouse12	10			t, df	t=1,455, df=13
Mouse6	9	Mouse13	17
Mouse7	31	Mouse14	24			How big is the difference?
		Mouse15	17			Mean of column A	23.14
						Mean of column B	17.75
						Difference between means (B - A) ± SEM	-5,393 ± 3,705
						95% confidence interval	-13,40 to 2,612
						R squared (eta squared)	0.1401
						F test to compare variances
						F, DFn, Dfd	2,893, 6, 7
						P value	0.1907
						P value summary	ns
						Significantly different (P < 0.05)?	No
						Data analyzed
						Sample size, column A	7
						Sample size, column B	8

## Sheet: FigS10i
S10i) Gene expression OSNs
	WT - No Light				CRE - No Light			WT - Light					CRE - Light
	Mouse1	Mouse2	Mouse3	Mouse4	Mouse5	Mouse6	Mouse7	Mouse8	Mouse9	Mouse10	Mouse11	Mouse12	Mouse13	Mouse14	Mouse15	Mouse16	Mouse17	Mouse18
Egr1	0.63	1.15	0.81	1.41	0.99	0.44	0.97	1.59317	0.961116	0.729779	1.35955	0.356389	3.28	2.53	2.01	1.69	1.59	4.66
Sema7a	1.2	0.78	0.94	1.09	1.16	0.62	0.86	0.53724	0.694529	1.52934	1.91084	0.328054	1.53	1.53	1.33	2.01	0.99	2.52
Pcdh10	1.26	0.8	0.84	1.11	1.46	0.7	0.88	0.757152	0.916026	1.1221	1.26254	0.942187	1.89	1.65	1.97	3.32	2.03	0.79
Cnga4	1.35	0.78	1.09	0.79	1.37	0.48	0.75	0.343315	1.40981	1.38192	1.50126	0.3637	0.51	0.11	0.16	1.18	0.07	0.97
Neuro	1.05	0.72	0.95	1.29	0.6	0.92	0.87	0.598649	1.3201	1.33515	1.54613	0.199963	0.56	0.27	0.49	1.22	0.48	1.24
Adcy3	0.94	0.66	1.08	1.31	1.03	0.55	0.8	0.710873	1.40644	1.16885	1.25258	0.461254	0.67	0.56	0.37	1.11	0.33	0.88
Two-way ANOVA	Ordinary				Within each row, compare columns (simple effects within rows)
Alpha	0.05
					Number of families	6
Source of Variation	% of total variation	P value	P value summary	Significant?	Number of comparisons per family	6
Interaction	29.91	<0,0001	****	Yes	Alpha	0.05
Gene	8.448	0.0146	*	Yes
Group	7.721	0.0049	**	Yes	Tukey's multiple comparisons test	Predicted (LS) mean diff,	95,00% CI of diff,	Below threshold?	Summary	Adjusted P Value
ANOVA table	SS (Type III)	DF	MS	F (DFn, DFd)	Egr1
Interaction	14.64	15	0.9759	F (15, 84) = 3,575	WT - No Light vs. CRE - No Light	0.2	-0,8461 to 1,246	No	ns	0.9586
Gene	4.136	5	0.8271	F (5, 84) = 3,029	WT - No Light vs. WT - Light	2e-09	-0,9188 to 0,9188	No	ns	>0,9999
Group	3.779	3	1.26	F (3, 84) = 4,614	WT - No Light vs. CRE - Light	-1.627	-2,511 to -0,7426	Yes	****	<0,0001
Residual	22.93	84	0.273		CRE - No Light vs. WT - Light	-0.2	-1,200 to 0,8002	No	ns	0.953
					CRE - No Light vs. CRE - Light	-1.827	-2,795 to -0,8582	Yes	****	<0,0001
Data summary					WT - Light vs. CRE - Light	-1.627	-2,456 to -0,7973	Yes	****	<0,0001
Number of columns (Group)	4
Number of rows (Gene)	6				Sema7a
Number of values	108				WT - No Light vs. CRE - No Light	0.1225	-0,9236 to 1,169	No	ns	0.9899
					WT - No Light vs. WT - Light	0.0025	-0,9163 to 0,9213	No	ns	>0,9999
					WT - No Light vs. CRE - Light	-0.6492	-1,533 to 0,2349	No	ns	0.2256
					CRE - No Light vs. WT - Light	-0.12	-1,120 to 0,8802	No	ns	0.9892
					CRE - No Light vs. CRE - Light	-0.7717	-1,740 to 0,1968	No	ns	0.1653
					WT - Light vs. CRE - Light	-0.6517	-1,481 to 0,1777	No	ns	0.1749
					Pcdh10
					WT - No Light vs. CRE - No Light	-0.01083	-1,057 to 1,035	No	ns	>0,9999
					WT - No Light vs. WT - Light	0.0025	-0,9163 to 0,9213	No	ns	>0,9999
					WT - No Light vs. CRE - Light	-0.9392	-1,823 to -0,05507	Yes	*	0.0329
					CRE - No Light vs. WT - Light	0.01333	-0,9869 to 1,014	No	ns	>0,9999
					CRE - No Light vs. CRE - Light	-0.9283	-1,897 to 0,04014	No	ns	0.0652
					WT - Light vs. CRE - Light	-0.9417	-1,771 to -0,1123	Yes	*	0.0196
					Cnga4
					WT - No Light vs. CRE - No Light	0.1358	-0,9102 to 1,182	No	ns	0.9863
					WT - No Light vs. WT - Light	0.0025	-0,9163 to 0,9213	No	ns	>0,9999
					WT - No Light vs. CRE - Light	0.5025	-0,3816 to 1,387	No	ns	0.4481
					CRE - No Light vs. WT - Light	-0.1333	-1,134 to 0,8669	No	ns	0.9853
					CRE - No Light vs. CRE - Light	0.3667	-0,6018 to 1,335	No	ns	0.7541
					WT - Light vs. CRE - Light	0.5	-0,3294 to 1,329	No	ns	0.3953
					Neuro
					WT - No Light vs. CRE - No Light	0.2058	-0,8402 to 1,252	No	ns	0.9551
					WT - No Light vs. WT - Light	0.0025	-0,9163 to 0,9213	No	ns	>0,9999
					WT - No Light vs. CRE - Light	0.2925	-0,5916 to 1,177	No	ns	0.8217
					CRE - No Light vs. WT - Light	-0.2033	-1,204 to 0,7969	No	ns	0.9508
					CRE - No Light vs. CRE - Light	0.08667	-0,8818 to 1,055	No	ns	0.9954
					WT - Light vs. CRE - Light	0.29	-0,5394 to 1,119	No	ns	0.7961
					Adcy3
					WT - No Light vs. CRE - No Light	0.2042	-0,8419 to 1,250	No	ns	0.9561
					WT - No Light vs. WT - Light	-0.0025	-0,9213 to 0,9163	No	ns	>0,9999
					WT - No Light vs. CRE - Light	0.3442	-0,5399 to 1,228	No	ns	0.738
					CRE - No Light vs. WT - Light	-0.2067	-1,207 to 0,7936	No	ns	0.9486
					CRE - No Light vs. CRE - Light	0.14	-0,8285 to 1,108	No	ns	0.9813
					WT - Light vs. CRE - Light	0.3467	-0,4827 to 1,176	No	ns	0.6932
					Test details	Predicted (LS) mean 1	Predicted (LS) mean 2	Predicted (LS) mean diff,	SE of diff,	N1	N2	q	DF
					Egr1
					WT - No Light vs. CRE - No Light	1	0.8	0.2	0.3991	4	3	0.7087	84
					WT - No Light vs. WT - Light	1	1	2e-09	0.3505	4	5	8.069e-09	84
					WT - No Light vs. CRE - Light	1	2.627	-1.627	0.3373	4	6	6.821	84
					CRE - No Light vs. WT - Light	0.8	1	-0.2	0.3816	3	5	0.7412	84
					CRE - No Light vs. CRE - Light	0.8	2.627	-1.827	0.3695	3	6	6.992	84
					WT - Light vs. CRE - Light	1	2.627	-1.627	0.3164	5	6	7.271	84
					Sema7a
					WT - No Light vs. CRE - No Light	1.003	0.88	0.1225	0.3991	4	3	0.4341	84
					WT - No Light vs. WT - Light	1.003	1	0.0025	0.3505	4	5	0.01009	84
					WT - No Light vs. CRE - Light	1.003	1.652	-0.6492	0.3373	4	6	2.722	84
					CRE - No Light vs. WT - Light	0.88	1	-0.12	0.3816	3	5	0.4447	84
					CRE - No Light vs. CRE - Light	0.88	1.652	-0.7717	0.3695	3	6	2.954	84
					WT - Light vs. CRE - Light	1	1.652	-0.6517	0.3164	5	6	2.913	84
					Pcdh10
					WT - No Light vs. CRE - No Light	1.003	1.013	-0.01083	0.3991	4	3	0.03839	84
					WT - No Light vs. WT - Light	1.003	1	0.0025	0.3505	4	5	0.01009	84
					WT - No Light vs. CRE - Light	1.003	1.942	-0.9392	0.3373	4	6	3.938	84
					CRE - No Light vs. WT - Light	1.013	1	0.01333	0.3816	3	5	0.04941	84
					CRE - No Light vs. CRE - Light	1.013	1.942	-0.9283	0.3695	3	6	3.553	84
					WT - Light vs. CRE - Light	1	1.942	-0.9417	0.3164	5	6	4.209	84
					Cnga4
					WT - No Light vs. CRE - No Light	1.003	0.8667	0.1358	0.3991	4	3	0.4814	84
					WT - No Light vs. WT - Light	1.003	1	0.0025	0.3505	4	5	0.01009	84
					WT - No Light vs. CRE - Light	1.003	0.5	0.5025	0.3373	4	6	2.107	84
					CRE - No Light vs. WT - Light	0.8667	1	-0.1333	0.3816	3	5	0.4941	84
					CRE - No Light vs. CRE - Light	0.8667	0.5	0.3667	0.3695	3	6	1.403	84
					WT - Light vs. CRE - Light	1	0.5	0.5	0.3164	5	6	2.235	84
					Neuro
					WT - No Light vs. CRE - No Light	1.003	0.7967	0.2058	0.3991	4	3	0.7294	84
					WT - No Light vs. WT - Light	1.003	1	0.0025	0.3505	4	5	0.01009	84
					WT - No Light vs. CRE - Light	1.003	0.71	0.2925	0.3373	4	6	1.226	84
					CRE - No Light vs. WT - Light	0.7967	1	-0.2033	0.3816	3	5	0.7536	84
					CRE - No Light vs. CRE - Light	0.7967	0.71	0.08667	0.3695	3	6	0.3317	84
					WT - Light vs. CRE - Light	1	0.71	0.29	0.3164	5	6	1.296	84
					Adcy3
					WT - No Light vs. CRE - No Light	0.9975	0.7933	0.2042	0.3991	4	3	0.7235	84
					WT - No Light vs. WT - Light	0.9975	1	-0.0025	0.3505	4	5	0.01009	84
					WT - No Light vs. CRE - Light	0.9975	0.6533	0.3442	0.3373	4	6	1.443	84
					CRE - No Light vs. WT - Light	0.7933	1	-0.2067	0.3816	3	5	0.7659	84
					CRE - No Light vs. CRE - Light	0.7933	0.6533	0.14	0.3695	3	6	0.5359	84
					WT - Light vs. CRE - Light	1	0.6533	0.3467	0.3164	5	6	1.549	84

## Sheet: FigS10j
S10j) Habituation dishabituation test
		M71WT					M71TG
		Mouse1	Mouse2	Mouse3	Mouse4	Mouse5	Mouse6	Mouse7	Mouse8	Mouse9
	Empty 1	25.48	16.87	19.46	39.94	40.51	22.41	22.95	18.46	41.01
	Empty 2	13.17	12.93	8.3	19.68	22.2	16.48	14.18	5.8	23.76
	Empty 3	11.11	6.19	3.34	19.69	15.89	7.52	8.27	5.23	16.51
	NCD 1	17.13	17.26	28.1	35.83	38.34	35.13	27.69	17.5	45.63
	NCD 2	11.98	5.74	7.09	18.39	16.36	21.89	12.03	5.86	32.1
	NCD 3	10.43	2.2	7.47	4.1	27.61	14.54	14.95	5.39	8.06
	1% AFD 1	20.23	11.95	14.73	42.32	48.47	41.33	30.99	17.22	53.8
	1% AFD 2	9.83	1.04	1.71	6.46	17.14	17.48	14.16	7.75	23.44
	1% AFD 3	5.63	1.93	3.11	10.14	8.37	14.92	13.61	13.12	1.66
	0,25% AFD 1	14.49	10.07	5	27.65	13.93	38.24	29.8	9.53	45.47
	0,25% AFD 2	7.3	2.31	37.56	8.72	3.64	28.91	7.05	10.97	7.18
	0,25% AFD 3	9.69	2.35	5.17	3.82	11.41	15.38	8.17	9.54	21.18
	HFD 1	8.55	0.6	20.33	5.8	11.15	30.38	12.27	6.23	2.86
	HFD2	2.94	1.89	21.53	10.32	2.46	17.6	10	13.77	12.35
	HFD 3	3.06	0.62	21.89	4.64	0.45	9.11	13.71	9.71	7.81
	Two-way RM ANOVA	Matching: Stacked				Compare cell means with others in its row and its column
	Assume sphericity?	Yes
	Alpha	0.05				Number of families	17
						Number of comparisons per row family	1
	Source of Variation	% of total variation	P value	P value summary	Significant?	Number of comparisons per column family	105
	Time x Column Factor	3.839	0.6621	ns	No	Alpha	0.05
	Time	43.15	<0,0001	****	Yes
	Column Factor	3.535	0.2535	ns	No	Tukey's multiple comparisons test	Predicted (LS) mean diff,	95,00% CI of diff,	Below threshold?	Summary	Adjusted P Value
	Subject	15.99	<0,0001	****	Yes
						Empty 1
	ANOVA table	SS	DF	MS	F (DFn, DFd)	M71WT vs. M71TG	2.245	-10,17 to 14,66	No	ns	0.7207
	Time x Column Factor	710.9	14	50.78	F (14, 98) = 0,8048
	Time	7991	14	570.8	F (14, 98) = 9,045	Empty 2
	Column Factor	654.6	1	654.6	F (1, 7) = 1,548	M71WT vs. M71TG	0.201	-12,21 to 12,61	No	ns	0.9744
	Subject	2961	7	422.9	F (7, 98) = 6,703
	Residual	6184	98	63.1		Empty 3
						M71WT vs. M71TG	1.862	-10,55 to 14,27	No	ns	0.7668
	Difference between column means
	Mean of M71WT	13.4				NCD 1
	Mean of M71TG	17.83				M71WT vs. M71TG	-4.156	-16,57 to 8,257	No	ns	0.5083
	Difference between means	-4.432
	SE of difference	3.562				NCD 2
	95% CI of difference	-12,85 to 3,991				M71WT vs. M71TG	-6.058	-18,47 to 6,355	No	ns	0.3354
	Data summary					NCD 3
	Number of columns (Column Factor)	2				M71WT vs. M71TG	-0.373	-12,79 to 12,04	No	ns	0.9526
	Number of rows (Time)	15
	Number of subjects (Subject)	9				1% AFD 1
	Number of missing values	0				M71WT vs. M71TG	-8.295	-20,71 to 4,118	No	ns	0.188
						1% AFD 2
						M71WT vs. M71TG	-8.472	-20,88 to 3,941	No	ns	0.1789
						1% AFD 3
						M71WT vs. M71TG	-4.992	-17,40 to 7,421	No	ns	0.4271
						0,25% AFD 1
						M71WT vs. M71TG	-16.53	-28,94 to -4,119	Yes	**	0.0095
						0,25% AFD 2
						M71WT vs. M71TG	-1.621	-14,03 to 10,79	No	ns	0.7961
						0,25% AFD 3
						M71WT vs. M71TG	-7.08	-19,49 to 5,333	No	ns	0.2607
						HFD 1
						M71WT vs. M71TG	-3.649	-16,06 to 8,764	No	ns	0.5612
						HFD2
						M71WT vs. M71TG	-5.602	-18,01 to 6,811	No	ns	0.3729
						HFD 3
						M71WT vs. M71TG	-3.953	-16,37 to 8,460	No	ns	0.5291
						Test details	Predicted (LS) mean 1	Predicted (LS) mean 2	Predicted (LS) mean diff,	SE of diff,	N1	N2	q	DF
						Empty 1
						M71WT vs. M71TG	28.45	26.21	2.245	6.26	5	4	0.507	105
						Empty 2
						M71WT vs. M71TG	15.26	15.06	0.201	6.26	5	4	0.04541	105
						Empty 3
						M71WT vs. M71TG	11.24	9.383	1.862	6.26	5	4	0.4205	105
						NCD 1
						M71WT vs. M71TG	27.33	31.49	-4.156	6.26	5	4	0.9387	105
						NCD 2
						M71WT vs. M71TG	11.91	17.97	-6.058	6.26	5	4	1.369	105
						NCD 3
						M71WT vs. M71TG	10.36	10.74	-0.373	6.26	5	4	0.08426	105
						1% AFD 1
						M71WT vs. M71TG	27.54	35.84	-8.295	6.26	5	4	1.874	105
						1% AFD 2
						M71WT vs. M71TG	7.236	15.71	-8.472	6.26	5	4	1.914	105
						1% AFD 3
						M71WT vs. M71TG	5.836	10.83	-4.992	6.26	5	4	1.128	105
						0,25% AFD 1
						M71WT vs. M71TG	14.23	30.76	-16.53	6.26	5	4	3.735	105
						0,25% AFD 2
						M71WT vs. M71TG	11.91	13.53	-1.621	6.26	5	4	0.3663	105
						0,25% AFD 3
						M71WT vs. M71TG	6.488	13.57	-7.08	6.26	5	4	1.599	105
						HFD 1
						M71WT vs. M71TG	9.286	12.94	-3.649	6.26	5	4	0.8243	105
						HFD2
						M71WT vs. M71TG	7.828	13.43	-5.602	6.26	5	4	1.266	105
						HFD 3
						M71WT vs. M71TG	6.132	10.09	-3.953	6.26	5	4	0.893	105

## Sheet: FigS10k
S10k) Food Intake
		NCD intake cre					AFD intake cre					NCD intake WT					AFD intake wt
		Mouse1	Mouse2	Mouse3	Mouse4	Mouse5	Mouse6	Mouse7	Mouse8	Mouse9	Mouse10	Mouse11	Mouse12	Mouse13	Mouse14	Mouse15	Mouse16	Mouse17	Mouse18	Mouse19	Mouse20
	0	0	0	0	0	0	0	0	0	0	0	0	0	0	0	0	0	0	0	0	0
		0.25	0.11	0.2	0.09	0.11	0.13	0.09	0.06	0	0.1	0.26	0.22	0.22	0.25	0.15	0	0.44	0	0	0.01
		0.31	0.19	0.34	0.31	0.47	0.35	0.18	0.06	0	0.23	0.26	0.38	0.24	0.25	0.25	0	0.44	0	0	0.05
	1	0.5	0.41	0.44	0.39	0.47	0.4	0.22	0.22	0.01	0.33	0.26	0.52	0.57	0.61	0.35	0	0.44	0	0	0.15
		0.6	0.57	0.59	0.51	0.56	0.8	0.28	0.36	0.08	0.71	0.26	0.59	0.57	0.71	0.42	0	0.44	0	0	0.15
		0.71	1.04	0.67	0.64	0.79	0.8	0.45	0.47	0.35	0.71	0.38	0.72	0.61	1.13	0.67	0	0.46	0	0.17	0.22
	2	0.95	1.04	0.77	0.72	0.79	0.8	0.45	0.49	0.37	0.71	0.38	0.83	0.7	1.16	0.77	0.01	0.46	0	0.17	0.43
		1.13	1.18	0.78	0.85	0.8	0.8	0.5	0.58	0.6	0.71	0.38	1.18	1.11	1.16	0.8	0.18	0.76	0	0.21	0.43
		1.2	1.22	0.97	1.06	0.8	0.81	0.5	0.85	0.65	0.71	0.63	1.18	1.11	1.25	1	0.19	0.77	0	0.42	0.51
	3	1.2	1.62	1.14	1.19	0.8	1.07	0.81	0.85	0.78	0.83	0.65	1.57	1.15	1.45	1.01	0.38	0.77	0.23	0.97	0.52
		1.52	1.62	1.14	1.45	1.01	1.09	0.81	0.94	0.99	0.9	0.66	1.82	1.15	1.54	1.23	0.51	0.77	0.23	1.47	0.62
		1.69	1.62	1.18	1.81	1.23	1.2	0.82	0.94	0.99	1	0.66	1.82	1.3	1.55	1.26	0.52	0.77	0.23	1.47	0.65
	4	1.69	1.73	1.46	1.83	1.23	1.37	0.9	1.04	1.03	1.08	0.88	1.82	1.65	1.65	1.6	0.52	0.77	0.23	1.47	0.8
		1.72	1.79	1.46	1.88	1.42	1.44	0.99	1.12	1.03	1.12	1.17	1.82	1.74	2.08	1.6	0.52	0.8	0.23	1.47	0.8
		1.72	2.14	1.75	1.92	1.61	1.58	1.05	1.15	1.23	1.14	1.17	1.82	1.74	2.08	1.75	0.52	0.97	0.23	1.63	0.95
	5	1.75	2.14	1.89	2.05	1.61	1.58	1.08	1.15	1.31	1.21	1.17	1.82	1.87	2.08	1.94	0.52	1.16	0.32	1.66	1.06
		1.93	2.14	1.89	2.3	1.61	1.58	1.24	1.35	1.44	1.3	1.33	2.02	1.87	2.08	1.94	0.52	1.16	0.47	1.66	1.13
		1.93	2.14	1.89	2.3	1.61	1.58	1.24	1.44	1.82	1.33	1.4	2.04	2.34	2.08	1.94	0.52	1.16	0.55	1.66	1.13
	6	1.93	2.14	1.89	2.3	1.61	1.69	1.24	1.47	1.82	1.47	1.46	2.04	2.34	2.34	2.12	0.52	1.16	0.6	1.66	1.13
		1.93	2.29	1.89	2.3	1.62	1.88	1.25	1.47	1.82	1.47	1.49	2.04	2.34	2.42	2.15	0.52	1.16	0.81	1.66	1.27
		2.09	2.29	2.05	2.3	1.62	1.89	1.32	1.47	1.88	1.47	1.49	2.04	2.34	2.42	2.15	0.52	1.48	0.96	1.66	1.35
	7	2.09	2.43	2.09	2.3	1.76	1.91	1.34	1.73	1.88	1.47	1.49	2.36	2.34	2.42	2.15	0.52	1.5	0.97	1.66	1.52
		2.09	2.43	2.09	2.3	1.76	1.91	1.34	1.77	1.88	1.47	1.68	2.52	2.34	2.42	2.4	0.52	1.51	0.97	1.67	1.54
		2.09	2.49	2.3	2.3	2.01	1.91	1.46	1.77	1.99	1.57	1.68	2.52	2.34	2.55	2.42	0.52	1.51	0.97	1.67	1.54
	8	2.34	2.62	2.3	2.3	2.55	2.04	1.46	1.77	2	1.59	1.68	2.52	2.34	2.66	2.42	0.52	1.51	0.97	1.67	1.54
		2.34	2.62	2.31	2.3	2.55	2.2	1.51	1.77	2.08	1.61	1.74	2.55	2.39	2.66	2.5	0.52	1.51	0.98	1.67	1.54
		2.34	2.71	2.4	2.39	2.55	2.22	1.54	2.27	2.08	1.79	1.74	2.55	2.57	2.87	2.51	0.52	1.51	1.1	1.67	1.69
	9	2.44	2.88	2.4	2.39	2.55	2.22	1.64	2.27	2.25	1.81	1.8	2.55	2.57	3.01	2.69	0.52	1.54	1.11	1.67	1.7
		2.45	2.99	2.57	2.5	2.55	2.22	1.87	2.27	2.25	1.81	1.94	2.55	2.57	3.01	2.73	0.52	1.69	1.11	1.67	1.7
		2.69	3.37	2.77	2.54	2.55	2.33	1.88	2.27	2.25	1.81	1.95	2.55	2.57	3.01	2.81	0.53	1.73	1.37	1.67	1.7
	10	2.92	3.41	2.77	2.64	2.55	2.68	2.07	2.27	2.25	1.81	2.04	2.7	2.77	3.01	2.98	0.68	1.73	1.41	1.79	1.84
		2.92	3.92	2.77	2.93	2.92	2.69	2.07	2.27	2.37	1.97	2.04	2.75	3.02	3.06	3.17	0.84	1.78	1.74	2.03	2.16
		2.92	3.92	2.77	2.96	2.92	2.76	2.44	2.27	2.46	2.02	2.04	3.01	3.02	3.06	3.17	0.86	1.98	2.12	2.03	2.17
	11	2.92	3.92	2.77	3.09	2.92	2.79	2.48	2.42	2.5	2.04	2.34	3.03	3.02	3.21	3.22	0.93	2.14	2.12	2.03	2.17
		2.92	3.93	2.78	3.44	2.92	2.79	2.48	2.42	2.51	2.1	2.34	3.03	3.03	3.21	3.22	1.07	2.14	2.12	2.03	2.17
		2.92	3.93	2.8	3.44	2.92	2.93	2.48	2.42	2.51	2.5	2.34	3.03	3.03	3.21	3.22	1.07	2.14	2.12	2.03	2.23
	12	2.92	4.18	2.82	3.44	2.92	3.15	2.48	2.42	2.51	2.5	2.34	3.11	3.03	3.21	3.22	1.07	2.14	2.12	2.19	2.23
		term	df1	df2	F	$\omega^2_p$	p.value
	1	Diet	1	723.11	59.45	0.0745913	<0.001***
	2	Genotype	1	27.72	2.22	0.0392792	0.1479
	3	Time	1	725.77	7387.75	0.910313	<0.001***
	4	Diet:Genotype	1	723.11	6.13	0.00702716	0.0135*
	5	Diet:Time	1	723.11	158.96	0.17888	<0.001***
	6	Genotype:Time	1	725.59	38.25	0.0487071	<0.001***
	7	Diet:Genotype:Time	1	723.11	10.26	0.0126151	0.0014**

[truncated: 1 more sheets: FigS10l]
